# Supplementary material for: How yeast re-programmes its transcriptional profile in response to different nutrient impulses
Source: BMC Syst Biol. 2011 Sep 25;5:148. doi: 10.1186/1752-0509-5-148 (PMC3224505; doi:10.1186/1752-0509-5-148)
Supplement: Additional file 1 — Analysis of the transcriptome in response to glucose impulse. The file contains data on the dynamic changes in gene expression levels across the genome, the subset of genes with a significant change in their expression, and the self-organizing maps clustering of the dynamic profiles. [file 1752-0509-5-148-S1.XLS]

## Sheet: log2_transformed_expression
Transcript ID	SS1a	SS1b	SS1avg	20''	40''	60''	8'	16'	24'	32'	1hr	2hr	3hr	4hr	5hr	7hr	SS2avg	SS2a	SS2b
A00196-1	3.07385	3.60671	3.34028	2.88096	3.06714	3.05798	3.07385	2.87124	2.91189	3.29995	3.35489	2.75791	3.07097	2.46135	3.21552	2.90267	2.74828	2.74166	2.7549
AB076373-1	3.29772	2.91129	3.10451	3.53518	3.71375	3.39308	3.55461	3.41506	3.53386	3.84688	3.88594	3.66622	3.41506	3.35818	2.69332	3.06226	3.09747	3.07665	3.11829
AF292559-1	2.83331	3.14832	2.99082	2.82015	2.82598	2.95019	2.87742	3.33635	3.12829	2.9412	2.64513	3.61621	2.80306	2.97087	2.9412	3.03825	2.85177	2.82087	2.88266
AF292559-2	2.41021	2.75884	2.58452	2.7343	2.40356	2.3964	2.36673	2.40356	2.60911	2.18285	2.53725	2.43147	2.45868	2.39572	2.36685	2.55903	2.60499	2.47276	2.73722
AF292559-3	2.43877	2.41755	2.42816	2.71995	2.58187	2.57831	2.73703	2.56828	2.56828	2.75047	2.44051	2.3091	2.56828	2.67798	2.30182	2.81696	2.76523	2.77157	2.7589
AF292559-4	2.99521	2.91973	2.95747	2.84025	3.23365	3.37508	3.48016	2.87787	3.48016	3.085	3.22994	3.1634	3.56288	3.93033	3.22327	3.1548	2.86862	2.67991	3.05733
AF292560-1	2.8607	3.33725	3.09897	2.97025	2.57324	2.97218	2.97025	3.10241	3.08283	3.01729	3.00948	3.05078	3.06141	2.8461	3.04735	3.09389	2.91547	2.8607	2.97025
AF298789-1	9.08747	8.27569	8.68158	9.30997	9.80399	9.60898	9.00755	8.94318	8.92181	9.007	8.73398	9.08797	9.27232	8.96059	8.80736	8.53585	8.9152	8.93949	8.89091
AF323980-1	3.19238	2.78942	2.9909	2.951	3.31703	3.35635	2.92743	2.99338	3.08773	2.85971	3.00828	2.84321	2.88995	3.51891	3.29121	3.25867	2.90795	2.86489	2.951
AFFX-SC-18SrRNA	8.71126	10.9101	9.81069	13.0508	11.9978	12.6585	12.4479	12.1151	12.1369	12.1157	12.2642	12.4173	12.6269	13.1895	13.2065	13.5026	11.3869	11.3181	11.4557
AFFX-SC-18SrRNA	5.95546	8.18998	7.07272	7.88998	6.67252	7.66516	8.33651	7.7728	7.47893	7.33026	7.25423	7.5545	7.56084	9.08922	9.08695	9.55519	8.64537	8.38986	8.90089
AFFX-SC-18SrRNA	12.0831	13.3089	12.696	10.4511	9.07442	10.3058	10.2216	9.95608	9.9423	9.85939	10.1226	10.3829	10.1852	11.571	11.549	12.1212	13.2089	13.172	13.2458
AFFX-Sc-18S-rRNA	3.95396	3.5247	3.73933	6.25725	9.40148	9.40486	10.1158	10.0047	9.43607	9.16816	8.33309	10.2488	7.32644	6.00845	5.2244	4.18008	4.59794	4.20597	4.98992
AFFX-Sc-18S-rRNA	4.39194	4.04228	4.21711	5.11474	6.1644	7.04034	8.44657	8.4815	8.24227	7.87391	6.93317	9.04827	5.3354	5.08266	4.1223	4.20473	5.14405	4.97234	5.31576
AFFX-Sc-18S-rRNA	5.5401	3.77045	4.65528	4.71595	6.03455	6.82292	8.13481	7.856	8.11282	7.27056	7.26779	9.41021	5.36228	4.01434	3.34511	3.08163	6.57078	6.20869	6.93288
AFFX-Sc-18S-rRNA	4.10746	4.07603	4.09174	4.14478	5.10942	5.67034	7.34927	6.26648	7.16268	5.88203	6.13389	8.51699	4.25234	3.8693	3.14927	3.37018	4.73193	4.72985	4.73401
AFFX-Sc-18S-rRNA	7.40803	4.96985	6.18894	5.90837	7.68322	8.34435	9.44751	8.53894	8.59858	7.91627	7.50989	10.2957	5.96058	5.35182	4.43118	4.34752	7.49271	7.64396	7.34145
AFFX-SC-25SrRNA	11.2807	12.9073	12.094	12.6581	11.4138	12.1657	12.0279	11.6381	11.6183	11.6213	11.7611	11.9478	12.098	12.9008	12.9983	13.2428	12.8454	12.7635	12.9273
AFFX-SC-25SrRNA	2.70718	2.80259	2.75488	2.97162	3.12032	2.90152	3.18695	3.22889	3.3248	2.8662	2.97526	2.75129	2.9245	2.73831	3.40841	2.80956	2.9796	2.82374	3.13545
AFFX-SC-25SrRNA	3.2095	2.87966	3.04458	3.11679	3.44018	3.11124	3.3327	3.25431	3.65414	2.79685	3.40158	3.21171	3.17901	3.47845	3.04834	3.11889	3.16295	3.32218	3.00371
AFFX-Sc-25S-rRNA	3.1858	3.05445	3.12012	7.11488	9.01191	9.77372	11.7252	9.94232	10.2472	10.0357	9.26791	11.1979	8.17427	9.33768	8.58	8.51464	3.79058	4.01656	3.5646
AFFX-Sc-25S-rRNA	3.11829	2.36362	2.74096	4.95258	5.43503	5.45471	6.80426	5.96859	6.72724	5.46237	5.22134	7.96503	4.01609	4.31876	3.7686	3.2939	3.42564	3.19441	3.65687
AFFX-Sc-25S-rRNA	7.67153	6.53578	7.10365	6.96816	7.78338	8.6038	9.75746	9.43965	10.2832	9.21932	9.6694	12.0181	7.63263	7.45037	6.50791	4.81132	8.98941	9.09315	8.88567
AFFX-Sc-25S-rRNA	4.03589	3.80665	3.92127	2.73688	3.27183	3.64953	5.11726	5.08328	5.77126	4.40548	4.19906	7.62325	3.5039	2.99607	3.13737	2.79876	5.09707	5.13654	5.0576
AFFX-Sc-25S-rRNA	6.55417	5.71082	6.13249	3.6592	4.02457	4.03474	4.63169	4.4162	4.86638	3.94068	4.03284	6.56679	2.99704	3.48005	3.31729	3.37058	7.59285	7.33552	7.85017
AFFX-SC-5.8SrRNA	2.77354	2.7153	2.74442	2.53661	2.62418	2.60771	2.86876	2.80726	2.66151	2.73751	2.75393	2.63582	2.94199	2.75393	2.71192	2.8212	3.11795	3.11189	3.12401
AFFX-Sc-YER022W	3.07385	3.09389	3.08387	3.38382	3.44354	3.17542	3.8557	3.3188	3.3172	3.11385	3.3803	3.1394	3.25374	3.5539	3.46039	2.96666	3.01961	3.00709	3.03213
AFFX-Sc-YER022W	3.06499	3.13469	3.09984	3.06813	3.08696	3.34877	3.16485	3.55022	3.25636	3.18614	2.77678	2.7459	3.20418	2.74862	3.17097	3.09389	3.17615	3.12851	3.2238
AFFX-Sc-YER022W	3.09602	3.47566	3.28584	3.06499	2.81463	3.30611	2.88997	3.18538	2.81682	2.93081	3.14017	2.75709	3.14017	3.48874	2.99682	3.26056	3.60669	3.91183	3.30156
AFFX-Sc-YER148W	3.28496	3.17542	3.23019	3.27268	3.44354	2.89018	3.04856	3.21897	3.07672	3.10352	3.17542	3.17542	3.17542	3.17542	3.52866	3.32781	3.06288	2.99061	3.13514
AFFX-Sc-YER148W	2.86333	2.93145	2.89739	2.91631	2.96323	2.91631	3.13718	2.71026	3.23902	2.63635	2.92767	3.3883	2.60552	2.67696	2.77728	2.60505	2.99811	3.04952	2.94671
AFFX-Sc-YER148W	2.81885	2.91631	2.86758	2.70769	2.84542	2.51311	2.77515	2.86333	2.91863	2.92364	3.01546	3.30113	2.73323	2.6375	2.92985	3.01018	3.01493	3.20854	2.82133
AFFX-Sc-YFL039C	3.00747	2.91962	2.96355	3.18792	3.21326	3.00305	3.1651	3.04234	3.22825	3.42293	3.19778	2.86521	3.32289	3.10457	3.37757	3.55064	3.17625	3.18375	3.16875
AFFX-Sc-YFL039C	3.07385	4.06951	3.57168	3.25515	3.45925	3.41413	3.56072	3.02042	3.16235	3.14398	3.31034	3.06217	3.20979	2.95918	2.87812	3.14976	2.78487	2.71111	2.85864
AFFX-Sc-YFL039C	3.22196	3.42024	3.3211	2.87677	3.02207	2.78896	2.9465	3.19476	3.39847	3.18945	3.00346	3.16446	3.11831	3.01679	2.79249	3.04807	3.29774	3.62853	2.96695
AJ002682-1	2.88094	3.08284	2.98189	3.31347	3.36866	2.69899	3.16067	2.84443	3.0323	2.81516	2.96483	2.80034	2.9022	2.94951	3.28919	3.11019	3.03494	3.03757	3.0323
AJ002682-2	3.41583	3.22643	3.32113	3.74708	3.25867	3.59672	3.839	3.71587	3.39847	3.19954	3.65155	3.09451	3.25738	3.47263	3.47263	3.80925	3.70858	4.23506	3.1821
AJ132968-1	2.97636	3.24838	3.11237	3.17714	3.13358	3.10854	3.62983	3.04822	3.23532	3.10854	3.10854	3.10854	3.07521	3.10352	3.36015	3.10854	2.91047	2.86799	2.95294
AY056050-1	4.69861	4.32806	4.51333	4.61212	4.76955	4.64314	4.58321	4.74287	4.92331	4.68542	4.89548	4.64314	4.61212	4.52748	4.61355	4.67569	3.94417	4.04484	3.84349
AY342347	3.5429	3.02576	3.28433	3.4019	3.64965	3.24486	3.57203	3.41506	3.43484	3.15483	3.29235	3.41506	3.23638	3.22254	3.63803	3.66424	3.52159	3.75474	3.28844
E00696-1	3.2758	3.15387	3.21483	3.40679	3.19084	3.04215	3.14671	3.30984	2.87035	3.30635	3.15428	2.94218	3.59403	3.32955	4.16454	3.02259	3.26864	3.5866	2.95069
ECOLOXB	2.71975	3.35419	3.03697	3.17394	2.82318	2.66564	2.6742	2.99984	2.69152	2.96874	2.90431	2.48944	3.1944	2.67932	3.75748	2.74892	3.00443	2.9384	3.07046
ECOLOXL	2.32648	2.54993	2.43821	3.03408	2.72927	2.38769	2.61611	2.92857	2.61322	2.34802	2.61322	2.47545	2.8308	3.23786	2.58766	2.76911	2.62042	2.7055	2.53533
ECOLOXL	2.4361	2.51461	2.47536	2.73004	2.64342	2.46674	2.58331	2.61322	2.60938	2.38368	2.82976	2.52568	2.39076	2.52906	2.52812	3.66431	3.00563	2.94371	3.06755
J01347-1	6.5212	7.8101	7.16565	8.54226	6.50119	7.48394	6.47799	7.37081	7.02251	8.389	7.36665	7.48509	7.32234	9.51208	8.90888	10.0487	8.29059	8.03081	8.55038
J01347-1	6.62697	8.1262	7.37659	8.28411	6.05785	6.77521	6.65184	7.15991	6.74277	8.06044	7.16544	6.98577	6.85542	8.87317	8.03942	9.56669	8.77195	8.43574	9.10817
J01347-2	11.117	10.7137	10.9154	10.6717	10.4944	10.3476	10.6568	10.5334	10.3786	10.6743	10.449	10.6545	10.5656	10.8888	10.4607	11.2449	10.9637	10.9403	10.9871
J01347-3	10.0051	10.0565	10.0308	9.89922	8.99923	9.06881	8.67561	8.75821	8.89275	9.28746	9.13081	9.82675	9.2345	9.90626	9.7025	10.5466	10.3976	10.2128	10.5825
J01347-4	10.8977	10.6894	10.7935	10.7406	10.3353	10.3625	10.6536	10.5958	10.5579	10.9815	10.6834	10.6188	10.5657	11.0747	10.6029	11.6714	11.1341	11.0968	11.1713
J01636-1	4.82188	4.90982	4.86585	5.08664	5.06289	5.04907	4.89661	5.00247	5.08914	4.61901	4.9592	4.48271	5.01372	5.00247	5.51414	5.96199	5.25076	4.85449	5.64704
J01636-3	3.04606	3.31293	3.1795	3.24921	3.20808	3.03742	3.1858	3.35731	3.67626	3.06941	3.22565	3.28488	3.50943	3.45944	2.79555	3.17934	3.19199	3.25094	3.13305
J01636-4	3.26531	3.05814	3.16172	3.27195	3.26531	3.26531	3.43405	2.91601	3.06816	3.09965	3.17573	3.26531	3.37627	3.50471	3.34964	3.15502	3.73384	4.05011	3.41757
K01486-1	7.20563	6.86648	7.03606	5.21701	4.82627	5.20216	4.38002	4.26319	3.80717	5.2092	4.78251	5.75826	6.07594	5.75826	6.28818	6.78734	7.44337	7.46441	7.42234
M10961-1	2.81696	3.21663	3.01679	2.90641	2.92354	2.95501	3.03375	3.05977	3.85567	2.73863	3.24277	2.85221	3.36488	2.97379	3.48074	2.97779	3.04148	2.97046	3.1125
M10961-2	2.345	2.67252	2.50876	2.772	2.40138	2.36939	2.65071	2.4293	2.44314	2.40065	2.35633	2.48944	2.54698	2.50302	2.38886	2.93013	2.691	2.58742	2.79458
M10961-4	2.94185	2.84824	2.89504	2.62256	2.75011	2.89627	2.50855	2.58777	2.58565	2.46179	2.53278	2.77323	2.38127	2.50302	2.48353	3.04441	2.73325	2.89051	2.57599
M15077-1	3.4179	3.8121	3.615	3.32199	3.43335	3.29997	3.18426	3.38507	3.8008	3.24926	3.49063	3.07385	3.21214	5.84909	3.88598	4.05697	4.33318	4.1044	4.56196
M15077-1	2.96069	3.66545	3.31307	2.91999	2.94871	2.40411	2.90617	3.26531	3.26469	2.83302	3.02508	3.07385	3.07385	6.26657	2.8248	3.78258	3.72748	4.3175	3.13745
M57289-1	3.42706	3.04334	3.2352	3.44128	3.67366	3.77229	2.97393	3.00332	3.39847	2.90617	3.27504	3.16903	3.24565	3.19778	2.86657	3.18437	3.21028	3.31703	3.10352
M62653-1	2.88687	2.74862	2.81774	2.89669	2.54993	3.03819	2.63644	2.87742	2.99596	2.84419	2.94192	2.74504	2.87742	2.81696	2.92203	3.26597	2.7712	2.88683	2.65557
M62653-1	2.47014	2.55817	2.51416	2.50291	2.50302	2.64388	2.69596	2.75363	2.61005	2.6407	2.45379	2.58337	2.74542	2.48573	2.73654	2.99263	2.47305	2.29096	2.65514
NM_131175-1	3.80023	3.819	3.80961	3.8262	3.83259	4.2458	4.33205	3.42358	4.39849	3.63081	4.02908	3.99769	4.1695	3.74656	3.29053	3.54232	3.65316	3.43023	3.87609
U43284-1	3.01228	3.4529	3.23259	2.98626	3.06888	3.19512	3.13217	3.11524	3.04581	3.0115	2.95737	3.06888	2.97566	2.81703	3.17539	3.32406	3.37284	3.61925	3.12643
U46493-1	8.1456	9.32755	8.73657	9.50845	7.96066	8.51499	8.14293	7.99035	8.12576	8.65255	8.04552	8.85259	8.3949	9.72827	9.06943	10.1676	9.47835	9.19786	9.75884
U47295-1	3.12389	2.90905	3.01647	2.83972	3.33797	2.60871	2.94603	3.09699	3.12082	2.90073	3.13322	2.9188	2.56056	2.62289	3.24402	2.90246	3.28366	3.6213	2.94603
U55943-1	3.13892	3.61688	3.3779	3.24023	3.18916	3.0035	3.52491	3.49102	3.48583	2.92337	3.16917	2.78248	3.57958	3.39425	3.29956	2.92337	3.28889	3.58034	2.99743
U57609-2	3.58282	3.25846	3.42064	3.55868	3.38182	3.17097	3.56768	3.62785	3.39847	3.38182	3.37191	3.73624	3.2403	3.10489	3.38627	3.38182	2.95646	3.23339	2.67953
U89963-1	2.77928	2.54689	2.66308	2.75307	3.05441	2.72479	2.85908	2.71368	2.86173	2.76001	3.20098	2.86173	2.87454	2.6653	3.37581	2.93309	2.71778	2.71026	2.72531
U89963-1	2.87454	2.85799	2.86626	2.6667	2.70196	2.60236	2.72569	2.93567	2.8782	2.81053	2.51408	3.02368	2.93567	3.13418	3.61048	2.70076	3.12688	2.99486	3.2589
X03453-1	2.5557	2.61086	2.58328	2.93166	2.66964	2.60871	2.58921	2.75076	2.68413	2.91359	2.65528	2.35846	2.41852	3.06003	2.52322	2.716	2.7045	2.68093	2.72807
X58791-1	2.38426	2.36499	2.37462	3.25041	2.85579	2.47719	3.00145	2.87097	2.98424	2.56929	2.83248	2.87443	2.9343	2.62035	2.9138	3.26151	2.66396	2.7425	2.58541
X58791-1	2.63783	2.87097	2.7544	2.65026	2.86382	2.61568	2.35638	2.87041	2.44575	2.6407	2.58541	2.48944	2.45267	2.78342	2.58541	2.97418	2.89559	3.00646	2.78472
X58791-2	3.24267	3.15661	3.19964	3.11454	3.1858	3.08284	3.18387	3.18009	3.74608	3.41172	3.23611	3.54865	3.24912	2.76033	3.38497	3.1858	3.11609	2.95218	3.28
YAL001C	8.39213	9.24307	8.8176	8.00703	7.77263	7.93159	7.26368	6.98181	6.92278	7.41754	7.45298	7.81319	7.86117	8.22389	8.15337	8.26409	7.69091	7.58992	7.79191
YAL002W	7.86683	8.51361	8.19022	7.74395	7.36852	7.50117	7.59973	7.07263	7.10764	7.26689	7.12075	7.53733	7.50181	7.95428	8.21496	7.7844	7.87795	7.8768	7.87909
YAL003W	11.9035	11.8091	11.8563	12.1604	12.2702	12.2636	12.4107	12.4225	12.4188	12.4194	12.1885	12.162	12.2584	11.4727	11.9195	11.6953	11.9121	11.909	11.9152
YAL005C	12.626	12.5111	12.5685	11.3142	10.8106	10.8601	8.56997	8.11609	7.96249	7.91649	8.33595	11.4109	11.4559	11.7432	12.2235	12.56	12.1553	12.0535	12.257
YAL007C	8.86916	8.45818	8.66367	8.72458	8.90109	8.8123	8.65488	9.01794	9.21905	9.42577	10.2105	10.7748	10.8806	10.0664	10.4044	10.0493	8.74353	8.59755	8.88951
YAL008W	9.20037	8.07719	8.63878	8.49873	8.37419	8.38631	6.51605	6.24379	6.47011	6.91568	6.74544	7.68697	7.98987	7.79042	8.39778	8.4748	8.64729	8.55254	8.74205
YAL009W	7.01736	6.8945	6.95593	6.90465	7.03475	6.8445	7.00294	7.15233	7.30504	7.20141	6.96769	7.0902	6.79626	6.12685	6.59399	6.39544	6.58395	6.60272	6.56518
YAL010C	7.10011	8.15281	7.62646	7.11745	6.5353	6.6487	6.30384	5.78295	6.24709	6.5353	6.21444	6.3329	6.36909	6.70671	5.8214	7.09898	6.7564	6.85876	6.65403
YAL011W	7.09936	7.51297	7.30617	7.12695	7.09071	7.27597	8.05274	7.65592	7.51999	7.54158	7.22039	7.13073	6.99956	6.70214	6.96641	7.14234	6.86561	6.85603	6.8752
YAL012W	10.2585	9.1484	9.70347	10.8027	11.3576	11.3273	11.1827	11.2253	11.4196	11.3565	10.9876	11.2717	10.9551	10.2704	10.9949	10.1368	10.0582	9.9504	10.1659
YAL013W	7.79388	6.6834	7.23864	7.76517	8.35821	8.54468	9.23366	9.0344	9.10536	8.87251	8.36304	8.5261	8.36304	8.48582	8.39782	7.86823	7.74362	7.81704	7.67021
YAL014C	7.88126	6.87277	7.37701	7.31646	7.81312	7.5496	8.01774	7.96746	7.9089	8.48944	8.16848	8.40869	8.40489	8.34061	7.9089	8.0595	7.56675	7.62158	7.51191
YAL015C	6.24347	6.36811	6.30579	6.36809	6.56158	6.49926	6.28902	5.60234	5.91511	6.10654	5.63222	6.10134	6.64895	7.23168	6.20396	6.8254	5.82566	6.17738	5.47393
YAL016C-B	5.90177	8.36039	7.13108	7.39649	5.36503	5.72677	3.87173	3.68798	4.22566	5.39225	4.85037	5.21684	4.00522	7.37617	6.74411	7.81887	6.35498	5.99134	6.71862
YAL016W	10.0625	10.3463	10.2044	9.75912	9.41291	9.37494	8.71308	8.96899	9.26607	9.25714	9.27314	9.58553	9.54069	9.83883	9.9064	9.97814	9.43144	9.43634	9.42654
YAL017W	9.80023	9.70263	9.75143	8.88696	8.75494	8.79524	6.7106	6.68041	6.86371	7.89396	8.39619	9.0238	8.69354	9.14305	9.41566	9.68098	9.28542	9.31183	9.25901
YAL018C	4.70627	4.15548	4.43087	4.59012	3.93796	4.91913	4.27899	4.33842	4.19338	4.94317	4.68515	4.05104	4.47016	6.12044	4.74342	5.44012	3.79441	3.81135	3.77748
YAL019W	7.24414	8.12082	7.68248	8.15979	7.96821	8.34592	9.39041	8.89491	8.71389	8.32518	7.56137	7.19609	8.00202	7.73393	7.06513	7.23321	7.56711	7.41717	7.71704
YAL020C	6.97356	5.77349	6.37353	6.4836	7.49419	7.35641	8.05735	7.80849	7.77311	7.70988	7.39703	7.36575	7.3253	6.48468	6.6174	5.74069	6.18306	6.66271	5.70341
YAL021C	8.64405	6.93407	7.78906	8.0649	8.72781	8.88485	9.65609	9.18896	9.2782	8.9897	9.05644	9.34357	9.40615	7.89562	8.88497	8.27799	8.28345	8.19627	8.37062
YAL022C	8.34468	7.59898	7.97183	8.46892	8.86806	8.72458	8.91561	8.81539	8.77535	8.83681	8.58679	8.59474	8.49968	8.2058	8.58679	7.61312	7.87115	8.04187	7.70042
YAL023C	10.6416	9.59804	10.1198	10.0011	10.4785	10.4239	10.7738	10.792	11.0322	11.0053	11.1024	11.5674	11.4542	11.0255	11.4543	10.9006	9.74068	9.76283	9.71852
YAL024C	7.62667	7.33237	7.47952	7.29658	7.58566	7.80707	8.29631	8.04579	7.88273	7.71334	7.60713	7.92041	7.84074	6.98723	6.4379	7.58154	7.53648	7.49966	7.5733
YAL025C	7.50185	7.93351	7.71768	8.98304	9.08087	9.28667	9.26489	9.3367	9.04818	8.81273	7.71277	7.14116	7.91474	7.31991	6.142	6.48334	8.11672	8.04781	8.18563
YAL026C	8.09492	8.44157	8.26824	8.14267	8.32248	8.24072	8.5053	8.47117	8.49707	8.53471	8.58588	8.65086	8.67611	7.98105	8.18401	8.42332	8.19001	8.1929	8.18712
YAL027W	6.34642	7.11134	6.72888	5.60756	5.18184	5.71099	5.86063	6.09243	5.96471	6.35417	6.08189	6.15707	6.19411	6.63371	6.24742	5.45682	6.46492	6.60619	6.32365
YAL028W	5.87762	6.70926	6.29344	5.99547	4.96815	5.44929	5.13861	4.1807	3.90011	4.64246	4.7976	4.99403	4.77295	5.28191	6.01562	5.42893	5.54664	5.08983	6.00345
YAL029C	9.3533	9.87363	9.61346	10.1719	10.1789	10.2853	10.1551	9.36871	9.38448	9.45494	9.23746	9.15914	9.24825	9.21092	9.10927	8.88986	9.66122	9.66281	9.65963
YAL030W	8.96038	8.55634	8.75836	8.29685	8.64072	8.80418	7.38232	6.94422	7.51404	7.69457	8.38689	8.86517	8.87756	9.12072	9.34037	8.84549	8.22068	8.12737	8.314
YAL031C	7.87088	7.65831	7.7646	7.52265	7.03111	7.27844	7.13265	7.37955	7.44384	7.56774	7.37284	7.7287	7.40603	7.61369	8.04163	7.90978	7.79425	7.88225	7.70625
YAL032C	7.48797	7.73225	7.61011	7.03823	6.79159	6.98885	7.49592	7.53995	7.49606	7.25881	7.07895	7.49319	7.45181	7.6635	7.50389	7.45348	7.23824	7.31973	7.15675
YAL033W	8.08008	7.28268	7.68138	8.02388	8.34564	8.42713	8.74072	9.35075	9.44874	9.47184	9.01046	8.80335	8.57937	8.23325	8.12022	7.07366	8.18245	8.19642	8.16849
YAL034C	7.48275	7.30858	7.39567	7.37108	7.61392	7.61157	8.33204	7.63721	7.51415	7.42263	7.08608	7.14081	7.41871	6.256	7.32024	7.02236	7.546	7.4196	7.6724
YAL034W-A	6.20531	7.02405	6.61468	5.84798	5.18293	5.48276	6.5569	5.80732	5.65701	5.51384	5.47065	5.99608	6.3304	6.32595	5.43396	5.56708	5.69915	5.34278	6.05551
YAL035W	11.1728	10.7682	10.9705	11.3374	11.4003	11.7379	12.1109	11.772	11.779	11.7905	11.4809	11.2686	11.426	11.3581	11.2582	10.9585	11.2037	11.1858	11.2217
YAL036C	8.92163	9.10213	9.01188	10.0758	9.97052	10.098	10.2085	10.0227	10.0755	9.95466	9.37378	9.20235	9.6596	9.67252	8.96233	9.60071	9.82741	9.9093	9.74553
YAL037C-A	4.23951	4.93351	4.58651	4.62833	4.15513	5.63561	3.82956	4.48113	4.20493	6.02739	5.11596	4.2937	3.36957	7.39716	6.05398	6.43239	4.61882	4.56772	4.66992
YAL037W	5.06289	5.92104	5.49196	6.13098	5.80745	6.0847	6.31167	5.62327	5.90161	6.41456	6.09843	6.04873	5.6553	5.85426	4.69723	6.1567	5.59357	5.33513	5.85201
YAL038W	12.5528	11.958	12.2554	12.6528	12.6973	12.8514	13.0771	12.9819	12.9674	13.0004	13.0781	13.2401	13.2238	13.2002	13.2067	13.1572	12.5361	12.5382	12.5341
YAL039C	8.51998	7.39384	7.95691	7.94469	8.22823	7.98439	7.75801	8.14332	7.81286	7.3162	6.54774	7.57355	8.14152	7.62015	8.29877	7.67799	8.25541	8.35615	8.15468
YAL040C	6.6056	5.95169	6.27865	8.15829	8.19096	8.23397	8.69356	8.39133	8.44695	8.42877	7.92573	8.25155	8.40667	8.67172	9.01354	8.45477	6.96684	6.74984	7.18384
YAL041W	8.07015	8.69877	8.38446	8.377	8.29144	8.23669	8.42071	8.43419	8.377	8.39003	8.35339	8.46585	8.44519	8.12188	8.48134	8.77837	8.36078	8.36334	8.35822
YAL042W	9.73692	8.61051	9.17372	9.16554	9.7229	9.36842	9.5462	9.94852	10.083	10.1911	10.1337	10.3674	10.2964	9.80553	9.9415	9.30251	9.19212	9.22165	9.16258
YAL043C	7.87719	7.74445	7.81082	8.24778	8.31098	8.42261	9.03098	8.85067	8.78681	8.66684	8.45997	8.6451	8.34738	7.89818	8.60138	8.05741	7.80422	7.75045	7.858
YAL044C	10.6733	9.82215	10.2477	10.1849	10.9332	10.7627	11.1508	11.7561	11.9882	11.9802	11.7517	11.3346	10.8871	9.9894	10.4872	9.03783	10.3198	10.3757	10.2639
YAL044W-A	9.02267	8.77658	8.89962	8.83223	9.21425	9.11122	8.52868	8.64975	8.7492	8.79063	8.72533	9.20195	9.21933	9.11509	8.85942	8.78504	8.76944	8.96747	8.5714
YAL046C	7.92483	8.09991	8.01237	7.93638	8.18836	8.3054	7.90501	7.87805	8.20216	8.16609	7.73449	7.94814	8.07245	8.23215	7.87805	6.64195	7.5894	7.58737	7.59143
YAL047C	5.90317	7.52143	6.7123	6.23766	5.91396	5.86652	5.96445	5.55545	5.9544	5.80291	5.61747	5.49071	5.83788	5.22201	5.69093	5.31417	5.82329	5.41073	6.23585
YAL048C	5.96369	5.31494	5.63931	6.03772	6.34495	6.20569	6.30188	6.67757	6.77472	6.51391	6.20994	6.58111	6.35646	6.15034	6.42162	6.18518	5.90126	5.53612	6.2664
YAL049C	9.93015	9.49483	9.71249	9.15829	8.98932	8.96689	8.52703	8.03671	8.32438	8.653	8.86453	9.24017	9.23366	9.02402	9.3081	9.77034	9.55659	9.58216	9.53102
YAL051W	8.32993	8.20781	8.26887	8.0737	7.70241	8.00404	8.12318	8.02057	8.06172	8.35075	8.28197	8.32465	8.13692	8.26854	8.45307	8.92521	8.49597	8.44961	8.54232
YAL053W	9.53726	10.3132	9.92522	10.676	10.7169	10.6323	10.3007	9.85331	9.73203	9.71598	9.25994	9.63328	9.99244	9.18627	9.90647	9.74953	10.1192	10.1705	10.0679
YAL054C	12.664	10.058	11.361	10.1271	9.60276	9.50925	7.78447	7.66432	7.08209	7.47252	6.45593	6.60181	5.5165	6.53218	6.3331	5.78583	11.6441	11.6704	11.6177
YAL055W	8.16845	8.35713	8.26279	7.17832	6.87428	7.2256	6.33544	6.8022	7.08304	7.43519	7.5795	7.79117	7.60361	7.89279	8.3691	8.32561	7.82976	7.83555	7.82397
YAL056W	8.5113	7.9082	8.20975	7.83309	7.87104	7.79478	7.90434	7.97748	7.9082	8.03244	8.08708	8.00636	7.89776	7.93131	7.81527	7.60916	7.93661	8.08286	7.79037
YAL058W	6.53995	6.98926	6.7646	7.19584	7.63119	7.63892	8.37467	8.21535	8.24044	7.84409	7.39576	7.49932	7.45114	7.10593	6.58588	6.66459	6.78515	6.46313	7.10717
YAL059W	7.38602	7.77858	7.5823	8.99366	9.11906	9.42683	9.92894	10.2557	10.0055	9.68033	8.30492	7.49603	8.53124	8.01702	7.15588	7.12465	8.1916	8.30722	8.07599
YAL060W	10.6831	10.0371	10.3601	8.18265	7.7531	7.62649	7.40703	7.30133	7.18972	7.44063	8.45371	8.49766	8.16418	8.66721	9.43821	9.6842	10.04	10.0035	10.0764
YAL061W	10.3354	9.31134	9.82339	9.77558	9.70061	9.50002	6.96474	6.54737	6.52159	6.1696	5.58619	6.12059	5.54048	5.50787	6.57753	6.89197	8.64664	8.57911	8.71418
YAL062W	10.3919	10.2459	10.3189	10.3837	10.5308	10.6066	10.0912	8.97361	8.10539	7.31361	7.10534	7.66795	7.76166	6.81625	7.77757	7.35958	10.631	10.5737	10.6883
YAL063C	6.58038	6.32307	6.45172	5.953	5.83539	6.24451	6.54835	6.39391	6.39391	6.6731	6.12362	6.68092	6.4757	7.08271	7.08042	5.47869	6.25134	6.07425	6.42844
YAL063C-A	4.20733	4.61968	4.41351	4.28641	3.38508	4.46809	3.62536	4.09919	3.84595	4.37596	4.07396	3.85935	3.69425	5.20319	3.97075	5.11313	4.14203	3.91798	4.36609
YAL064C-A	3.01228	3.37114	3.19171	2.79075	2.67727	3.39229	2.89594	2.85984	2.90064	2.97157	3.0334	3.11351	2.53814	3.03074	3.07385	3.03074	2.93914	3.15681	2.72147
YAL064W	4.32246	3.92729	4.12487	4.12939	3.48262	5.994	3.6945	4.4469	4.36502	6.41151	5.73699	5.06936	3.69318	7.55231	6.52271	8.29985	4.9345	4.37344	5.49556
YAL064W-B	4.68541	4.20625	4.44583	4.61948	3.79639	5.89321	4.48924	5.24771	5.46584	6.37228	5.1181	5.80794	4.19625	6.64973	5.49817	7.22904	5.06112	5.1181	5.00414
YAL065C	3.42206	3.00553	3.2138	3.03782	2.84868	3.58385	3.19596	3.54767	3.33103	3.80242	3.33701	3.46682	2.90244	3.7088	3.61048	3.47408	3.52239	3.71376	3.33103
YAL067C	8.95426	9.38884	9.17155	8.51551	8.95009	9.04313	6.86594	7.21786	6.97999	7.71542	7.26705	6.81122	6.32528	6.31568	5.69093	6.19885	8.38738	8.3228	8.45195
YAL067W-A	3.11745	3.33406	3.22575	3.63351	2.99901	4.40701	2.97393	3.38644	2.95031	4.16918	3.68043	3.3769	2.68686	5.47201	4.0627	5.75339	4.09417	3.5866	4.60174
YAL068C	5.10368	5.48965	5.29667	5.2964	5.68518	5.80056	5.8378	5.87355	5.80636	6.46261	6.39001	6.7111	6.00873	6.72677	6.1016	5.7901	5.71708	5.53544	5.89873
YAR002C-A	9.74796	9.30653	9.52724	9.74733	9.73109	9.65183	9.71953	9.88102	10.0509	10.0829	10.1925	10.7192	10.8104	10.1959	10.3759	10.5101	9.65457	9.58489	9.72425
YAR002W	8.89021	8.65237	8.77129	9.52603	9.5487	9.62842	10.2651	9.8565	9.80204	9.62799	9.13866	9.24492	9.33797	8.9597	9.12021	9.31797	9.18591	9.14953	9.22229
YAR003W	5.95103	5.64828	5.79965	5.72362	6.29518	6.45819	6.28089	6.94015	6.70134	6.91428	6.80772	7.17872	6.50027	7.0671	6.92624	6.50277	5.19941	4.57578	5.82303
YAR007C	8.86813	9.34876	9.10845	8.46376	8.51181	8.51281	8.05015	7.99266	7.79352	7.92776	8.14442	9.00221	8.7977	8.26576	8.80513	8.56025	8.30666	8.35503	8.2583
YAR008W	7.06381	7.4423	7.25305	6.98442	7.12921	7.32071	6.74427	7.24329	7.07623	7.08603	6.93364	7.55951	7.40812	7.36332	6.6531	6.37311	6.43601	6.1901	6.68191
YAR009C	7.73066	8.47703	8.10384	7.92943	7.45758	7.47675	8.39538	7.8855	7.76887	7.60657	9.25888	8.86081	8.93081	8.13073	7.8855	7.67174	7.31412	7.04123	7.58702
YAR010C	8.55891	8.18724	8.37308	9.79604	9.53301	10.3401	10.0234	10.7061	10.6927	10.834	11.2903	11.66	11.4139	10.9238	10.8318	11.1456	10.2169	10.1634	10.2704
YAR014C	8.15941	8.518	8.3387	8.98435	8.77286	9.00894	9.5481	9.38719	9.29419	9.2952	8.83362	8.54203	8.70063	8.38693	8.31828	8.13145	8.59411	8.68117	8.50706
YAR015W	10.0348	10.2847	10.1597	10.7924	10.8917	10.8671	11.3642	11.3947	11.3841	11.5551	11.1806	10.2723	10.1556	9.30885	8.96642	8.68055	10.8006	10.8228	10.7783
YAR018C	6.78282	6.48315	6.63299	6.98284	7.33284	7.34295	7.44794	7.72025	7.84668	7.87155	7.07102	7.11579	7.56101	7.93436	7.35513	7.67662	6.66521	6.96642	6.36401
YAR019C	8.09589	8.43001	8.26295	7.65031	7.14541	7.36571	7.60442	7.6667	7.65749	7.73544	7.41238	7.6667	7.32129	7.85368	8.05753	8.39103	7.78964	7.7128	7.86647
YAR020C	4.52886	4.55067	4.53977	3.98686	3.60323	4.34202	4.16825	3.80308	3.46187	4.57892	3.90345	4.46099	4.29077	4.32391	4.31145	4.16825	3.77949	3.64242	3.91656
YAR023C	4.54064	4.80411	4.67237	4.41624	4.09188	4.26614	4.27653	4.56044	4.27715	5.51203	4.88875	4.85319	4.54064	4.74121	4.51574	4.86691	3.86148	4.16738	3.55557
YAR027W	8.23988	8.15581	8.19784	7.90273	7.51321	7.54675	6.95294	6.97577	7.14437	7.38228	7.34036	7.66852	7.68227	7.61008	8.18852	8.38404	7.62939	7.56379	7.69499
YAR028W	5.48438	5.11393	5.29916	7.33323	7.47102	7.49378	7.87479	7.47888	7.28492	7.87111	7.98341	6.52562	6.13085	6.14774	5.4721	5.70139	6.17019	6.45707	5.8833
YAR029W	3.64292	3.32477	3.48385	3.78911	3.83741	3.98344	3.81779	3.3149	3.49644	4.02259	3.8464	2.80386	3.28381	3.01708	3.46059	3.09389	3.24677	3.1326	3.36095
YAR031W	4.03627	3.95245	3.99436	3.87027	3.45405	4.54418	4.03627	4.03851	3.67555	4.37454	4.52902	4.03627	3.43432	4.9913	4.78212	4.85858	3.81223	3.60723	4.01723
YAR033W	3.55941	4.8489	4.20415	3.93025	3.06609	3.49647	4.57015	3.13964	3.17455	3.13088	3.06525	3.12201	3.57261	3.13559	2.92448	3.08689	3.07045	2.8657	3.2752
YAR033W	5.68949	6.4385	6.06399	5.27804	5.12461	5.47066	5.65049	5.87485	6.12371	6.33251	5.6764	5.68949	5.55682	6.47329	6.10679	5.89178	5.49047	5.50668	5.47426
YAR035C-A	4.7133	5.69583	5.20457	5.59331	3.8191	5.46835	4.05987	3.96008	3.02013	4.79971	4.28461	4.32951	3.98184	5.11285	6.08626	5.42953	5.29602	5.16251	5.42953
YAR035W	9.81574	7.07707	8.4464	8.40662	8.2442	8.03981	6.25506	5.82022	6.35895	6.20436	6.06931	6.55558	6.6278	5.78173	4.63224	3.94773	7.90986	8.26051	7.55921
YAR042W	8.38048	8.37153	8.376	8.83041	8.73258	8.6621	8.35965	8.25663	7.98013	8.02847	7.70263	7.66795	7.61005	7.5842	7.74572	7.52296	8.40825	8.41393	8.40256
YAR050W	3.2702	2.83354	3.05187	3.10074	3.31703	3.0035	3.0035	2.92561	2.66904	2.98785	3.25908	3.07385	3.06611	3.0035	2.65482	2.68262	3.12522	2.75213	3.49831
YAR064W	4.12653	5.22484	4.67568	4.43924	3.60268	5.34414	3.68904	3.9183	4.22251	6.54932	5.03575	4.21323	3.03197	6.65172	5.9372	5.93966	3.87368	3.87028	3.87708
YAR066W	3.89741	3.64811	3.77276	3.8478	3.79115	3.90951	3.5497	4.15425	4.4948	4.42119	4.12097	3.99655	3.47855	3.70934	4.13197	3.68808	3.66023	3.56517	3.75528
YAR068W	5.37774	4.69686	5.0373	5.60029	5.68992	6.19198	6.77841	6.62819	6.31663	6.34543	6.03418	5.69166	5.06184	5.4996	5.49603	4.4084	4.76316	4.54831	4.978
YAR071W	6.23226	7.14198	6.68712	6.11038	6.32602	6.36785	6.94156	6.56562	6.35376	6.64216	6.56818	6.67661	6.56562	6.63562	6.45671	6.5377	7.02729	7.04915	7.00543
YAR073W	9.89544	7.76254	8.82899	8.85139	9.31337	8.86121	9.10456	8.89752	8.89878	8.71983	9.84915	9.82581	9.82536	8.40742	8.85203	7.91286	9.11128	8.92099	9.30157
YAR075W	2.76291	2.77956	2.77124	12.4207	12.5213	12.5715	12.7289	12.4602	12.3929	12.428	12.3935	12.3646	12.4262	12.428	12.3498	12.3085	3.00841	3.35701	2.65982
YAR075W	12.5188	12.3304	12.4246	2.89507	2.44598	2.76287	2.6745	2.41149	2.70135	2.74337	2.55858	2.70802	2.63626	2.61647	2.89661	3.26718	12.4585	12.4713	12.4456
YBL001C	10.4712	10.1055	10.2883	10.3313	10.5339	10.5795	8.93876	8.76907	8.30742	8.58571	9.39129	9.9475	9.8568	10.0747	10.007	9.94547	10.1583	10.1437	10.1729
YBL002W	11.1719	10.9805	11.0762	11.1947	11.1656	11.2638	11.3674	11.1869	11.2551	11.218	10.8108	11.6464	11.7356	11.2137	11.5368	11.099	11.3237	11.2653	11.3822
YBL003C	11.6579	12.3233	11.9906	12.4578	12.3673	12.3005	11.834	12.0858	12.0662	12.1028	11.961	12.4502	12.6249	12.3545	12.5338	12.4574	11.7245	11.6684	11.7805
YBL003C	12.6688	12.555	12.6119	11.8776	11.3756	11.4841	10.8518	11.2637	11.2642	11.4104	11.001	11.6191	11.7813	11.7575	11.9575	11.9883	12.5947	12.5833	12.6061
YBL004W	9.2154	9.84015	9.52778	9.42288	9.48183	9.63537	11.2809	10.7323	10.4857	10.4874	9.45582	8.56805	9.38684	8.15876	8.00372	7.94842	9.13076	9.116	9.14551
YBL005W	6.46659	6.54768	6.50713	6.82591	6.65842	6.62047	7.28735	7.41878	7.18693	7.2878	6.90026	6.8778	6.47297	7.38333	6.71092	6.92251	6.72783	6.495	6.96066
YBL005W-A	4.8692	4.95877	4.91399	5.38981	5.649	5.9005	5.68789	6.33092	6.49424	6.31129	7.36365	7.7354	7.66765	5.61081	6.16999	5.69577	5.55481	5.33032	5.7793
YBL006C	8.28605	7.40342	7.84474	7.79337	8.39128	8.31973	8.60384	9.20173	9.11489	9.0863	8.84555	8.94549	8.67205	7.89592	8.28099	7.30579	8.25621	8.36542	8.147
YBL007C	9.89463	9.05318	9.47391	9.23366	9.2439	9.35979	8.84575	8.97009	9.10354	9.32054	9.65228	9.96707	9.73284	9.52595	9.85307	9.67721	9.35359	9.29258	9.4146
YBL008W	8.01755	8.3521	8.18482	8.21267	8.01755	8.01755	8.53862	8.18641	8.17922	7.99921	7.39442	7.47999	7.66969	7.99065	7.07707	7.12465	8.04778	8.01755	8.07802
YBL008W-A	4.46804	3.00715	3.7376	3.74768	3.66062	5.24805	4.13769	4.66346	4.1587	6.37051	4.44874	4.70215	3.13438	5.95115	5.75472	6.38987	4.50243	4.52936	4.47549
YBL009W	7.05745	7.69546	7.37646	7.51903	7.47337	7.41822	8.09935	7.86956	7.69273	7.46281	6.85521	7.28023	7.59658	7.32564	6.66338	6.93447	7.32164	7.31162	7.33165
YBL010C	6.44704	6.86795	6.65749	6.89222	6.70905	6.79908	7.12038	7.14756	7.20307	7.18711	6.47011	6.96834	7.31389	7.1903	6.8837	7.09759	6.23119	5.98601	6.47636
YBL011W	9.4511	8.93176	9.19143	9.22627	9.0139	9.14286	8.88345	8.85115	8.99148	9.07402	9.32866	9.13277	9.0745	8.4938	9.02094	9.0139	9.0007	9.0139	8.9875
YBL013W	3.69514	3.42832	3.56173	3.84873	4.05851	4.06502	3.4674	3.66431	3.94432	3.68991	3.654	3.9036	3.68319	3.68365	3.61048	3.17467	3.58863	3.68319	3.49407
YBL014C	7.66544	7.79528	7.73036	7.99913	8.30837	8.29955	8.96583	8.81814	8.54352	8.29785	7.76273	7.56216	7.29077	6.78063	6.05372	6.73134	7.4449	7.69154	7.19826
YBL015W	11.3064	10.4338	10.8701	8.93706	7.99174	7.94155	7.10048	6.76897	6.36846	6.71893	7.31942	7.93145	7.85292	8.13206	8.98589	9.57857	10.6104	10.5593	10.6615
YBL016W	4.17192	3.81659	3.99425	4.2113	4.32578	4.49784	4.28853	4.12012	4.56985	4.45005	3.62605	4.02693	3.7863	3.59171	4.0926	3.04681	3.54087	3.16773	3.91401
YBL017C	9.52515	9.91062	9.71789	9.50125	9.2897	9.42987	9.05455	8.65207	9.09243	9.0425	9.39152	9.82459	9.72169	9.55512	9.90844	9.96432	9.50111	9.54568	9.45654
YBL018C	7.73077	8.45083	8.0908	8.08151	7.76901	7.97381	7.26662	8.15852	8.25352	8.31676	7.69902	7.84626	7.8192	8.09164	7.56774	7.45716	7.64064	7.57653	7.70475
YBL019W	6.65274	7.34314	6.99794	7.01568	6.57551	6.86139	6.15393	6.02589	6.23353	6.11257	6.07275	6.62107	6.5444	7.01067	6.61568	6.913	6.82029	6.59929	7.04129
YBL020W	8.15206	8.24912	8.20059	8.26229	8.14627	8.16194	7.96674	8.03928	8.03011	8.09855	8.14266	7.95807	8.11351	8.04415	7.94578	8.17437	8.07104	7.9497	8.19237
YBL021C	6.89882	6.57225	6.73553	5.26786	5.78456	5.78245	6.22623	6.22826	6.22238	6.3766	6.11989	6.03402	6.20286	6.41953	6.22238	6.12595	6.4289	6.43943	6.41837
YBL022C	9.74167	9.37528	9.55847	9.33855	9.27862	9.27862	8.47373	8.36598	8.74894	8.98777	9.38699	9.90943	9.88718	9.44958	9.88254	9.65376	9.16599	9.17206	9.15992
YBL023C	8.67389	8.49715	8.58552	8.70663	8.64369	8.5924	9.38208	9.11758	9.08563	9.06821	8.92501	8.63029	8.40456	8.83296	8.44026	8.4563	8.34974	8.32065	8.37883
YBL024W	8.94394	9.96682	9.45538	10.1198	9.73663	10.0347	11.031	10.7048	10.6176	10.397	9.73426	9.39337	9.75087	10.6054	10.0595	10.0492	9.75028	9.81236	9.6882
YBL025W	5.57017	5.22206	5.39612	5.86754	5.98549	6.06552	6.34333	6.04648	5.73362	6.27147	5.36827	5.7865	5.77161	4.29284	5.15014	4.64359	5.07383	4.98797	5.15968
YBL026W	9.68504	10.028	9.85653	10.0206	9.64685	9.68042	9.27217	9.97925	9.92064	9.99703	9.85857	9.67846	9.88706	9.88706	10.0115	10.3252	9.95241	10.0177	9.88706
YBL027W	11.5926	11.6631	11.6279	11.9827	11.8804	11.9017	12.2745	12.3037	12.1948	12.2267	12.1831	12.0992	12.0213	11.6183	11.8116	11.4793	12.0607	12.0898	12.0316
YBL028C	7.35509	8.2223	7.7887	9.41651	9.49648	9.69256	9.68149	10.1145	10.1324	9.85947	8.25986	7.88012	8.64663	8.02794	7.52989	7.69726	8.7938	8.89913	8.68848
YBL029C-A	8.57901	8.92343	8.75122	8.54497	8.28187	8.25331	6.71572	7.24393	7.13855	7.36285	7.95732	8.29658	8.30504	8.63125	8.98635	8.81276	8.8671	9.05612	8.67808
YBL029W	5.79272	6.19558	5.99415	7.76339	7.66427	7.77004	8.6467	7.56505	6.85706	6.98755	6.79427	6.46348	6.2456	6.89813	6.82704	6.93112	6.76551	7.10055	6.43047
YBL030C	12.4347	11.8928	12.1637	11.8061	11.9898	11.7081	10.6078	10.5009	10.7098	10.8366	10.9904	11.5629	11.7618	11.6387	11.8575	12.1526	12.1161	12.1057	12.1266
YBL031W	5.48366	5.1327	5.30818	6.04069	5.92234	6.07745	5.60917	5.75019	5.83765	5.97569	5.13783	6.25737	6.34619	6.93474	6.85841	6.38434	5.55463	5.88544	5.22382
YBL032W	7.73581	7.63456	7.68519	7.53768	7.6624	7.57797	8.18295	8.27007	8.4849	8.34598	8.36558	9.03619	9.36299	8.06322	8.5603	8.19057	8.00577	7.89208	8.11946
YBL033C	9.38813	8.82461	9.10637	9.36905	9.60616	9.49403	9.39119	9.21278	8.80545	8.65323	8.90519	8.94573	8.77144	8.46799	8.81929	8.24856	9.39427	9.46675	9.32178
YBL034C	8.52852	8.85958	8.69405	8.59811	8.38439	8.39162	8.92817	8.79029	8.52199	8.56163	8.46846	8.45124	8.53642	8.24552	8.54309	8.40878	8.5261	8.51577	8.53642
YBL035C	7.62337	7.9565	7.78993	7.59422	7.70645	7.58375	7.61903	7.51322	7.41189	7.21175	7.58375	8.03796	8.02147	7.69889	7.16658	6.95398	6.84146	6.74982	6.9331
YBL036C	8.09408	8.75164	8.42286	8.43665	8.41533	8.43316	8.31272	8.9433	8.97073	8.97121	8.25357	8.05334	8.34319	7.77736	7.68454	7.43776	8.12422	8.09633	8.15211
YBL037W	8.2892	7.76959	8.0294	7.17798	7.20219	7.36105	6.98299	7.01349	7.0677	7.36469	7.57621	7.98705	7.88094	7.96856	7.92841	7.76415	7.93952	7.95214	7.9269
YBL038W	8.96037	9.15796	9.05916	8.15325	8.02278	7.99631	8.05979	8.22076	8.36367	8.20431	7.81458	8.30538	8.45748	8.34469	8.31148	8.81953	8.67506	8.61113	8.73898
YBL039C	9.60726	9.86971	9.73848	11.1126	11.3525	11.4669	11.7146	11.4235	11.39	11.3132	10.2599	9.77899	10.4924	10.0047	9.23577	8.72387	10.4785	10.4788	10.4782
YBL039W-A	8.75265	9.68928	9.22096	8.96897	8.3687	8.30218	4.89982	5.65748	5.68599	6.30766	6.48337	7.42907	7.50266	8.4816	8.01284	8.6723	8.11997	8.15391	8.08603
YBL040C	8.38497	8.50303	8.444	8.29535	8.19003	8.04074	7.71957	8.51036	8.61444	8.89705	8.97412	9.47457	9.34121	9.41413	9.24497	9.03634	8.16368	7.99975	8.3276
YBL041W	9.70941	9.23342	9.47142	9.18083	9.16787	9.03751	8.48867	8.69416	8.87525	9.19658	9.45236	9.91537	9.78565	9.49689	9.70036	9.66373	9.16555	9.16423	9.16687
YBL042C	9.66692	9.28838	9.47765	10.4622	10.6606	10.6618	11.1993	10.9241	10.2404	9.57812	8.63431	8.51429	9.65992	9.32637	8.70735	8.52988	9.65921	9.64659	9.67182
YBL043W	11.2323	10.0628	10.6476	7.26233	6.51978	7.23895	7.779	5.45493	4.49702	5.9425	6.2334	7.16089	8.21908	8.63113	8.57229	8.76971	12.1065	12.1307	12.0823
YBL044W	3.56543	3.49702	3.53122	3.30034	3.55778	3.61048	2.9542	3.57719	3.52572	3.61048	3.90032	3.88814	3.21971	4.2172	4.98949	4.50988	4.29268	4.80885	3.77652
YBL045C	11.4863	11.1818	11.334	10.9599	10.8159	10.9214	9.09436	8.91486	9.2249	9.457	9.7362	10.3803	10.6626	10.4925	10.9768	11.0538	11.4543	11.3766	11.5321
YBL046W	6.12756	6.60124	6.3644	6.31525	6.59756	6.7738	6.89894	6.8807	6.77511	7.11625	6.68659	6.45612	6.54566	6.93103	6.12832	6.60617	5.94409	5.94599	5.94219
YBL047C	10.3727	9.42694	9.89984	10.1251	10.1005	10.2592	9.00521	8.5587	8.79237	9.02225	9.48649	9.98237	10.2842	10.323	10.5755	10.29	9.92283	9.86734	9.97832
YBL049W	6.16968	6.82576	6.49772	6.52385	6.03268	5.95281	4.70763	4.24667	4.6337	5.0724	5.06224	5.34322	4.50609	5.8406	5.93716	5.48423	6.57477	6.66165	6.48788
YBL050W	9.72474	9.67738	9.70106	8.45321	8.37054	8.15148	8.52338	8.97582	9.0211	9.35811	9.5545	9.70004	9.53301	8.98957	9.21035	9.13129	9.0776	9.09234	9.06287
YBL051C	7.52657	7.36144	7.44401	7.74277	8.03443	8.02747	8.69137	8.28107	8.17103	7.92826	7.66203	7.58891	8.13692	7.35647	8.29266	7.87329	8.0876	8.09608	8.07912
YBL052C	7.61066	8.36012	7.98539	7.77614	7.47623	7.70585	7.76552	7.40932	7.61066	7.29494	7.42335	7.36738	7.8457	7.51063	7.58936	7.58482	7.83467	7.9429	7.72644
YBL054W	7.35147	7.33467	7.34307	9.27318	9.35246	9.56066	10.0418	10.174	10.0356	9.58511	9.11091	8.35865	9.0334	7.71082	6.93668	6.31016	9.09427	9.17408	9.01445
YBL055C	6.61984	7.20091	6.91037	8.1212	8.31274	8.21662	8.62208	8.64747	8.39105	8.08473	7.59226	7.53313	7.83252	6.93019	6.87577	6.11972	7.38047	7.28726	7.47368
YBL056W	8.34772	8.25436	8.30104	7.9961	7.81482	7.6876	8.26444	8.36437	8.54191	8.34772	8.47542	8.52477	8.77934	8.66129	8.55758	8.66339	8.25048	8.25548	8.24548
YBL057C	7.92053	7.60589	7.76321	8.08291	8.24962	8.10319	8.4506	8.90916	9.0225	9.06399	9.05051	9.23043	9.08254	8.79397	8.78941	8.22283	7.87902	7.91474	7.8433
YBL058W	9.21249	8.6612	8.93685	8.56682	8.6277	8.45756	7.64879	8.40601	8.77463	8.7914	8.95783	9.5477	9.3629	8.82739	9.09018	8.74528	8.55922	8.74528	8.37315
YBL059C-A	7.89464	7.62058	7.75761	7.55897	7.41315	7.34532	5.98169	6.85046	6.5936	6.58409	6.24232	6.73183	6.94236	6.77433	7.2912	6.81093	7.59479	7.62517	7.5644
YBL059W	7.13535	7.37862	7.25699	6.46988	6.43924	6.24372	6.36406	6.42955	5.97973	6.0481	5.94279	6.05234	5.94345	6.5463	6.55383	6.15961	7.01868	7.11699	6.92037
YBL060W	5.89446	7.11506	6.50476	5.95153	5.41174	5.48524	5.55151	5.67842	5.74205	5.64757	5.13557	5.519	5.45118	5.60888	5.82708	5.35306	5.76915	5.25716	6.28114
YBL061C	7.66795	8.40208	8.03501	8.37636	8.05672	8.29794	8.96789	8.54513	8.35254	8.40412	7.80612	7.5304	7.82474	7.83556	7.66203	8.22865	7.93204	8.0474	7.81667
YBL063W	6.39142	7.07707	6.73424	6.62861	6.3388	6.60315	6.26597	6.4948	6.5309	6.78352	6.63645	7.28907	7.16608	6.5898	6.63645	7.32948	6.62208	6.65435	6.5898
YBL064C	10.7611	10.503	10.632	10.088	9.91438	9.89537	7.63673	7.0902	6.86395	6.82688	6.80529	8.09423	8.53829	8.93149	9.60656	10.2088	10.1623	10.1967	10.1279
YBL066C	7.91983	7.20619	7.56301	7.70218	7.94761	7.70731	7.63466	7.70218	7.78095	7.59754	7.51885	7.43132	7.40604	6.50207	7.66722	7.68	8.45973	8.38252	8.53693
YBL067C	8.93014	8.95557	8.94285	8.70741	8.71134	8.68393	8.18266	8.71276	8.48151	8.55643	8.34878	8.12857	8.27304	7.45904	7.80346	7.82664	8.3367	8.4127	8.26071
YBL068W	9.04864	8.98597	9.01731	9.51936	9.76481	9.6976	10.1771	10.2133	10.1742	10.1336	9.55824	9.29226	9.34681	9.00884	8.28193	8.17719	9.01804	8.95891	9.07717
YBL069W	6.81315	6.77587	6.79451	8.28456	8.31747	8.47039	9.08704	8.42444	8.23165	8.63772	8.02401	7.43374	7.66755	7.17754	7.48008	6.6458	7.67447	7.69561	7.65332
YBL071C-B	2.73993	2.76065	2.75029	2.77677	2.8838	3.14458	3.16778	3.00948	2.80457	3.14989	3.018	3.39647	3.28793	3.00948	2.9138	3.21321	3.0624	3.11532	3.00948
YBL071W-A	8.11443	7.96281	8.03862	9.26561	9.46846	9.37354	9.53681	9.42699	9.2096	9.05293	8.42809	7.78992	8.13261	7.14085	7.33953	5.6803	8.0957	8.12622	8.06517
YBL072C	11.4554	11.2719	11.3637	12.1736	12.2192	12.0822	12.1874	12.7825	12.9003	12.7938	12.7623	12.7155	12.4399	11.6847	12.0596	11.4261	12.1717	12.1567	12.1868
YBL072C	12.6606	12.3968	12.5287	12.8016	12.6497	12.7293	12.7304	12.8408	12.8083	12.7546	12.8055	12.708	12.7149	12.5734	12.6707	12.34	12.7156	12.7304	12.7009
YBL074C	4.13847	5.10007	4.61927	4.48429	4.57528	4.70898	4.45802	5.01478	4.98603	4.62269	4.55384	4.93437	4.7568	3.98496	4.33842	3.78023	4.11071	4.19267	4.02876
YBL075C	8.1572	9.30099	8.7291	7.70499	6.90026	6.75484	6.97013	6.25152	6.63661	6.61868	6.57411	6.19424	6.4581	5.72907	5.28375	4.97931	9.16331	9.14055	9.18608
YBL076C	10.924	11.5122	11.2181	11.0879	11.0525	11.1382	11.286	11.0169	11.1501	11.2596	11.0007	10.9132	11.0776	10.5287	10.6174	10.4957	10.8587	10.8876	10.8298
YBL078C	8.98397	10.0546	9.51927	8.37689	7.63432	7.62846	5.89178	5.68347	5.63729	6.1049	6.46533	7.59039	7.39272	8.62151	8.61821	9.27658	9.16471	9.10134	9.22807
YBL079W	9.26345	10.1631	9.71328	9.76075	9.45551	9.62571	10.3123	9.97115	9.75432	9.47952	9.31534	9.06978	9.21717	8.66605	8.85928	9.25108	9.39468	9.35188	9.43748
YBL080C	5.49134	6.05912	5.77523	5.03653	4.80485	4.79466	4.25035	4.09338	4.61917	4.95965	4.49493	5.22388	5.54066	4.836	4.89907	4.19271	4.63756	4.64747	4.62765
YBL081W	7.24537	6.27855	6.76196	8.27546	8.78165	8.79533	9.30677	8.94446	8.94283	8.78966	8.4119	8.08742	8.13166	7.7293	7.85051	6.74069	7.623	7.80052	7.44547
YBL082C	7.92114	7.73544	7.82829	7.99707	8.50251	8.29283	9.1608	9.24519	9.17742	9.01111	8.85741	8.69182	8.30199	8.19019	7.95238	5.68269	7.288	7.04338	7.53263
YBL084C	8.25376	8.31665	8.28521	7.94512	7.91323	7.88522	8.35013	8.53868	8.50289	8.47508	8.08405	7.97575	8.07028	7.99249	8.11498	8.31538	8.17274	8.21641	8.12907
YBL085W	8.41921	8.69802	8.55861	8.54013	8.56533	8.61325	8.29362	8.21937	8.01866	8.44663	8.55218	9.2493	9.07778	8.75536	9.30023	9.20138	8.52168	8.49356	8.54979
YBL086C	6.19938	6.67	6.43469	6.55454	5.68489	5.62475	5.23388	5.26496	4.56561	4.77603	4.83549	4.77949	4.5558	5.25043	5.30208	5.82509	6.13316	6.4239	5.84242
YBL087C	11.5426	11.4452	11.4939	11.9417	12.0006	12.0144	12.3386	12.5993	12.5165	12.531	12.3796	12.1807	11.9673	11.4678	11.4703	10.4435	11.6823	11.6432	11.7214
YBL088C	7.96102	7.66152	7.81127	7.39649	7.7034	7.68799	7.36293	6.91793	6.8056	6.99825	7.12691	7.2368	7.26046	6.97449	6.77144	6.7499	7.48871	7.65615	7.32128
YBL089W	7.89594	7.62938	7.76266	7.62222	7.51777	7.57425	7.62806	7.66333	7.79045	7.96511	7.58343	7.61187	7.55525	8.03358	7.78991	7.76063	7.27007	7.35505	7.1851
YBL090W	7.2352	7.25604	7.24562	7.24269	7.04339	7.03543	6.63235	6.95006	6.90829	7.00625	6.40804	7.25531	6.8496	6.78684	5.69886	6.69443	7.10293	6.95612	7.24973
YBL091C	9.40144	8.71778	9.05961	9.41266	9.69087	9.74301	9.98554	9.67432	9.67517	9.81437	10.1102	10.2934	10.1812	9.08823	9.80869	9.37609	9.28854	9.20936	9.36773
YBL091C-A	7.03063	7.58433	7.30748	6.68136	6.5574	6.6834	5.18502	5.59786	5.39716	6.46348	6.82591	7.37941	7.14507	8.16508	7.71204	7.39282	7.03408	7.37941	6.68875
YBL092W	12.1986	12.6159	12.4073	12.6298	12.4632	12.551	12.692	12.7371	12.6943	12.7098	12.6624	12.5272	12.4007	12.4225	12.3548	11.8942	12.3693	12.3637	12.3749
YBL093C	7.69542	7.88338	7.7894	9.71614	9.81418	9.57939	8.94428	9.01439	8.8712	8.79167	8.58555	8.41891	8.38209	7.58877	8.05683	7.8065	8.2751	8.26472	8.28547
YBL095W	8.21747	8.11909	8.16828	8.56411	8.66951	8.52096	8.088	7.58331	7.94726	7.74945	7.86971	8.94246	8.28757	8.64221	8.31828	8.58524	8.56854	8.55906	8.57803
YBL097W	3.76046	3.61048	3.68547	3.74963	3.29892	3.99836	3.76748	3.91885	3.0929	3.85003	3.4185	3.37999	3.41506	3.76379	3.90678	3.51044	3.12557	3.11	3.14114
YBL098W	8.42384	8.50039	8.46211	8.28148	8.37629	8.33423	7.98861	8.15695	8.20303	8.47617	8.86947	8.72697	8.89781	8.71157	8.75337	8.56865	8.22734	8.11713	8.33756
YBL099W	12.4869	12.3637	12.4253	12.1945	12.0118	12.1409	11.2122	10.8106	10.9641	11.1689	11.4385	11.8805	11.9217	12.3846	12.4811	12.6103	12.3971	12.4103	12.384
YBL101C	8.75596	8.26078	8.50837	8.28413	8.27368	8.24101	7.86932	7.57321	7.43456	7.94911	8.59075	9.17554	8.61674	8.43927	8.80965	8.78985	8.81413	8.77827	8.84999
YBL101W-A	7.3225	7.83038	7.57644	8.55465	7.7676	8.68311	8.35264	8.87083	8.58879	9.21196	9.99036	10.9408	11.0303	10.2697	9.97917	10.7799	8.66501	8.5748	8.75522
YBL101W-B	9.42321	10.247	9.83512	9.65743	9.4063	9.55804	10.3472	10.0464	9.98888	9.82536	11.1122	11.0906	11.2085	10.3076	10.3513	10.8166	9.24295	8.6402	9.8457
YBL101W-C	2.69007	4.10008	3.39507	3.21759	2.81707	2.75812	2.72856	2.63632	2.80219	2.8192	2.55681	2.88053	2.98859	3.07481	2.68186	2.75445	2.72384	2.80219	2.64548
YBL102W	9.01844	9.7549	9.38667	8.40874	8.18197	8.14133	7.22049	8.18382	8.4963	8.57471	8.44249	8.76778	8.62404	8.67764	8.87123	8.38525	8.5601	8.36484	8.75537
YBL103C	7.15308	7.21992	7.1865	7.51675	7.35246	7.55139	7.44597	7.51056	7.4766	7.4518	7.17889	6.98098	6.99174	6.20953	6.14859	6.75039	7.38701	7.364	7.41001
YBL104C	8.51565	8.78442	8.65003	8.55129	8.62279	8.79733	9.17704	8.91196	8.91809	9.05032	8.83719	8.73611	8.56531	8.48715	8.64934	8.01328	8.6635	8.74419	8.58281
YBL105C	8.27071	8.19792	8.23432	8.58285	8.20723	8.35173	8.90923	8.47531	8.33248	8.38494	8.1907	8.12425	8.1757	7.39591	8.11993	7.84167	8.14756	7.99747	8.29766
YBL106C	6.35062	6.07761	6.21412	5.76309	6.08478	6.19867	6.49793	5.71134	5.96758	5.89578	5.95005	6.09124	6.12008	5.52854	5.34837	5.87678	5.00526	4.65741	5.3531
YBL107C	7.54516	8.06506	7.80511	7.78154	7.48903	7.68943	8.10843	7.83855	7.64296	7.91509	7.61698	8.22737	8.28246	7.80708	7.70395	7.94407	7.61585	7.62993	7.60177
YBL108C-A	7.36975	7.09674	7.23325	7.97294	7.4784	8.27811	7.77358	7.94777	7.82302	8.62738	8.63898	8.41619	7.83038	9.78247	9.14374	10.0888	8.58188	8.58103	8.58273
YBL111C	6.79205	5.49688	6.14447	6.76044	7.06486	7.62065	7.25262	8.65887	8.82988	8.65044	8.89705	9.36626	8.59089	7.42915	7.6817	7.62065	7.31643	7.08541	7.54745
YBL112C	7.6609	5.35835	6.50963	7.2658	8.37746	9.03504	7.94264	9.55345	9.77665	9.87794	9.9898	10.3832	9.13975	8.88989	8.5632	8.78372	8.22625	7.96858	8.48392
YBL113C	10.133	8.59377	9.36339	9.10756	9.71049	9.65361	9.54894	9.65361	9.89225	10.1898	10.32	10.3067	9.76261	9.52392	9.60644	9.49932	9.24604	9.18331	9.30878
YBR001C	9.19337	8.83723	9.0153	7.83715	7.59257	7.45317	7.34958	7.54701	7.30979	7.64039	7.58877	7.78526	7.40052	7.26067	7.70691	7.30239	7.87858	8.10459	7.65258
YBR002C	7.70641	6.4395	7.07296	8.23784	8.56212	8.49356	9.2535	8.93866	8.82562	8.71024	8.40664	8.54223	8.52884	7.66504	7.62319	7.28255	7.88782	7.84506	7.93058
YBR003W	8.47573	7.69495	8.08534	7.30017	7.23104	7.11153	6.27931	6.68913	6.86708	7.35564	7.46629	8.59625	8.50193	8.32429	8.61364	8.75337	7.25601	7.30331	7.20871
YBR004C	7.46774	7.98165	7.7247	7.93319	7.68923	7.69987	8.30116	7.97983	8.172	8.13001	7.53915	7.67842	7.94053	8.42823	8.3777	7.94053	8.20511	8.1243	8.28592
YBR005W	7.52838	6.4621	6.99524	8.20341	8.76736	8.63668	8.29666	8.46402	8.49527	8.50389	7.94483	8.66793	8.57073	8.02733	8.20469	8.09628	7.85051	7.971	7.73002
YBR006W	7.85817	6.96601	7.41209	7.42472	7.29847	7.51462	4.22714	4.12478	4.78356	5.92929	5.97621	6.53394	6.78854	7.81662	7.87408	7.83571	7.14047	6.97019	7.31075
YBR007C	7.73614	7.85606	7.7961	7.90831	8.0336	8.08507	8.65127	8.6249	8.57233	8.5578	8.37806	8.74902	8.53052	7.79	8.58656	8.3339	8.16	8.22067	8.09934
YBR008C	6.00839	5.57385	5.79112	5.50777	6.07565	6.19887	6.76623	6.53498	6.56437	6.67795	5.65618	5.89773	5.6002	6.93449	6.07565	6.06396	5.42409	5.55082	5.29736
YBR009C	11.9747	12.4145	12.1946	11.928	11.5604	11.634	11.4983	11.6961	11.5521	11.6205	11.6364	11.8576	11.9297	12.247	12.2913	12.4651	12.3426	12.2961	12.3891
YBR010W	12.0365	12.5593	12.2979	12.264	11.8593	11.9709	11.7216	11.9067	11.8579	11.7646	11.5755	12.117	12.1148	12.1952	12.1969	12.2607	12.2181	12.1843	12.252
YBR011C	12.1032	11.4857	11.7945	11.8536	11.8499	11.8951	11.7424	11.6578	11.7142	11.7904	12.0004	12.2632	12.3998	12.1524	12.3646	12.2997	11.7852	11.7993	11.7711
YBR013C	6.16083	6.0151	6.08797	5.71629	6.01499	6.08194	5.34282	5.56775	5.32444	5.63083	5.51589	5.74351	5.93177	5.57897	5.72792	5.15876	5.31493	5.17397	5.45589
YBR014C	8.52237	9.02181	8.77209	8.18026	7.90164	7.96561	7.14454	7.84485	8.20465	8.13752	8.16646	8.67317	8.89799	8.51653	8.9911	9.08479	8.30266	8.19039	8.41492
YBR015C	9.28244	8.10521	8.69382	8.90349	9.17472	9.34823	9.61609	9.22752	9.34566	9.09957	8.93949	9.38285	9.50704	9.13174	9.13174	8.98104	8.90311	8.88574	8.92048
YBR016W	9.25807	8.35284	8.80546	8.85313	9.32019	9.08661	8.78064	9.10764	9.33345	9.48834	9.41828	10.1731	9.76636	10.378	9.78948	10.4778	8.92346	8.98625	8.86067
YBR017C	9.02619	9.06166	9.04392	9.51138	9.54011	9.5608	10.3668	10.0234	10.1143	10.1201	9.28505	9.39343	9.51138	9.49902	9.44266	9.46781	9.24488	9.28453	9.20522
YBR018C	3.97395	3.92729	3.95062	3.62352	3.35144	4.37325	3.4185	3.74375	4.1635	5.00297	4.31549	4.25781	3.66939	5.8406	4.71445	6.4346	5.00161	4.61771	5.38552
YBR019C	3.79039	3.7863	3.78834	3.48509	3.49204	4.51366	3.4185	3.27134	3.67042	4.69939	3.7863	3.70656	3.68319	4.8458	4.50531	3.8667	3.78208	4.02362	3.54054
YBR020W	4.6526	4.38721	4.5199	4.38687	3.99269	5.83195	4.79632	5.40381	5.17258	6.62863	5.84277	5.71189	4.40426	7.54854	6.66953	6.83681	5.46978	5.53575	5.40381
YBR021W	7.101	6.13402	6.61751	7.64211	8.61567	8.58349	9.40433	9.24943	8.63528	7.83655	6.68833	6.19616	7.32713	6.92225	6.25092	6.13243	6.81907	6.6029	7.03524
YBR022W	7.38079	7.41197	7.39638	7.7221	7.69359	7.75675	6.94853	7.32048	7.33382	7.08413	6.71792	7.29422	7.42273	6.54715	6.79776	6.8805	6.90475	6.87667	6.93284
YBR023C	9.47129	9.07569	9.27349	9.39733	9.42297	9.41092	9.87907	9.78613	9.68314	9.62829	9.27616	9.35702	9.63121	8.8634	9.37759	8.97448	8.87803	8.9006	8.85545
YBR024W	7.27917	7.68578	7.48248	7.26891	6.74166	7.13945	5.21937	5.14492	5.6066	6.49412	6.20373	6.80946	6.89139	8.28801	8.15162	8.89503	7.29771	7.29008	7.30535
YBR025C	11.2562	11.3011	11.2787	11.1483	11.048	11.1329	11.4544	11.2965	11.3387	11.4665	11.4083	11.1899	11.2833	10.7969	10.9643	11.1203	11.1744	11.2027	11.1461
YBR026C	10.2063	9.53201	9.86916	9.71557	9.50132	9.57267	6.98649	5.19543	4.85911	5.39637	6.80878	8.48978	8.65913	8.1764	8.82026	9.35227	9.36834	9.28767	9.44901
YBR028C	8.91988	7.94059	8.43023	8.87671	9.10261	9.07156	9.09355	8.99545	8.86903	8.70624	8.43421	8.54371	8.76568	8.89736	8.83182	8.78551	8.87999	8.90536	8.85463
YBR029C	8.69354	8.57392	8.63373	8.96015	9.03362	9.04395	9.07182	8.26077	8.14771	8.03253	8.36371	8.8887	9.1503	8.63919	8.49952	8.62444	9.14809	9.02134	9.27484
YBR030W	7.36283	7.63026	7.49655	8.71181	8.51116	8.67522	9.01563	8.33955	8.21884	7.98662	7.80984	7.63868	7.72239	7.7035	6.6101	7.31699	7.83806	7.8435	7.83261
YBR031W	12.418	11.9039	12.161	12.3004	12.5365	12.5726	12.7	12.6069	12.6855	12.7309	12.746	12.6179	12.5673	11.9892	12.2618	11.6589	12.3456	12.3297	12.3615
YBR033W	7.72604	7.66431	7.69517	5.99583	5.42959	5.57739	4.19806	4.69155	4.62669	5.85905	6.24409	6.39042	5.91637	7.47664	7.32851	7.67121	7.27436	7.32717	7.22156
YBR034C	9.57786	9.36236	9.47011	11.3385	11.2363	11.2072	10.6129	10.7262	10.5775	10.1946	9.81731	9.63954	10.2529	9.44975	9.19962	8.76915	10.3564	10.2529	10.46
YBR035C	9.04804	8.93412	8.99108	8.80054	9.04862	8.97014	8.27511	8.37152	8.70212	8.84683	8.55007	9.01474	8.96053	8.33388	8.96905	8.65746	8.9157	8.86643	8.96496
YBR036C	10.2115	8.20382	9.20764	8.87757	8.88298	8.83835	9.09838	9.13269	9.1562	9.28203	9.46005	9.78598	9.71737	8.8949	9.75673	8.82108	9.28941	9.20531	9.37352
YBR037C	8.0767	7.63801	7.85735	6.63719	6.35076	6.47609	5.84208	5.62996	6.08437	6.29386	6.34525	6.74508	6.7386	6.86236	8.11271	7.34005	7.25153	7.14075	7.36232
YBR038W	8.56396	7.64983	8.10689	7.78261	8.0398	7.99413	8.33651	8.71728	8.81811	8.78181	8.5911	8.36291	8.33651	8.7187	8.67288	8.52097	8.01339	7.99638	8.03041
YBR039W	11.774	11.8965	11.8353	11.5798	11.4399	11.3942	10.1988	9.86131	10.0881	10.2615	10.628	11.0862	11.232	11.0866	11.2466	11.2167	11.7724	11.7393	11.8054
YBR040W	5.20684	5.55339	5.38012	4.83628	4.22377	4.97241	3.94644	4.34453	4.42644	5.04203	4.36479	5.14664	4.66999	6.39189	5.73573	5.97852	4.19258	3.93533	4.44983
YBR041W	8.51742	9.3581	8.93776	7.68931	7.45209	7.33633	8.12792	7.74405	7.89014	8.16473	8.0618	8.69915	9.22115	9.48207	9.49682	9.49201	8.29658	8.29658	8.29658
YBR042C	7.37653	7.04349	7.21001	8.23964	8.41628	8.61255	8.00895	8.35451	8.39893	8.36533	8.32381	8.43034	8.47109	8.09579	7.99613	7.69153	7.51069	7.54267	7.47872
YBR043C	8.32767	7.9671	8.14738	7.99048	8.35028	8.01645	8.68515	8.17177	7.60673	7.6918	8.14939	8.03221	7.9708	7.69648	7.20528	6.93635	7.99559	8.00108	7.99011
YBR044C	8.11661	8.39698	8.25679	6.95291	6.7047	6.53237	6.81939	6.8156	6.89587	6.89105	7.21202	7.10661	7.16422	7.29325	7.43786	8.01328	7.65101	7.72269	7.57934
YBR045C	5.61429	5.05422	5.33426	4.90203	4.11986	4.56581	3.25481	3.78815	4.40415	4.97322	4.12014	5.03273	5.66646	5.44256	4.49109	5.8074	3.7955	3.18574	4.40525
YBR046C	9.20754	8.22136	8.71445	8.51911	8.44053	8.33677	6.12135	6.01201	5.55994	6.32454	6.34406	6.75546	6.95015	6.8325	7.43316	7.77211	8.70663	8.68818	8.72509
YBR047W	6.85917	7.2666	7.06289	6.1241	5.52251	5.92366	4.07396	3.5232	4.18271	5.51309	5.27325	5.67515	5.63196	6.12387	6.21143	5.71724	5.96633	6.21543	5.71724
YBR048W	9.9628	10.0725	10.0176	12.4254	12.4027	12.369	12.6506	12.5594	12.5322	12.5388	12.6151	12.4793	12.2494	12.3971	12.2914	12.0003	9.86123	9.76469	9.95776
YBR048W	12.0615	12.26	12.1607	10.4242	10.4116	10.4116	11.0455	11.4022	11.2833	11.2073	11.309	10.8095	10.4264	10.2545	10.1393	9.75452	12.3705	12.3642	12.3768
YBR049C	8.35425	7.72107	8.03766	7.93335	8.02912	8.20505	8.22627	8.59681	8.55602	8.69727	8.68493	8.65589	8.79561	8.17633	8.47668	8.65284	8.05226	8.02395	8.08057
YBR050C	7.91965	8.20989	8.06477	7.1775	5.61382	5.63598	4.84031	4.07957	4.80839	5.12909	4.86597	5.00774	5.14945	6.16076	5.62823	5.86292	7.19865	7.25941	7.13788
YBR052C	10.0074	10.0054	10.0064	9.35011	9.54353	9.22645	7.07102	6.72276	7.47418	7.7898	8.70498	9.74203	10.0053	9.82902	10.4153	10.4802	9.11036	9.18889	9.03184
YBR053C	9.54051	9.57459	9.55755	9.24037	8.7937	8.76531	6.39571	5.07865	4.78733	5.61861	6.8147	8.37631	8.66253	8.77532	9.26409	9.68889	8.82273	8.9633	8.68217
YBR054W	6.72747	5.36636	6.04692	9.39588	9.30738	9.48301	10.2344	8.66883	7.97914	8.61839	9.23971	6.97303	6.338	7.42158	7.6055	7.37604	9.58368	9.42966	9.73771
YBR055C	8.06712	9.35409	8.7106	8.49205	8.2652	8.31957	9.44553	8.69855	8.54841	8.51499	8.1459	8.13399	8.32199	8.31372	8.13221	8.36577	8.37831	8.32253	8.43409
YBR056W	8.9407	8.25369	8.59719	8.39429	8.40697	8.25107	5.79677	5.04107	4.79247	5.33663	5.68103	7.76175	8.2187	8.14939	8.97219	9.5358	7.74198	7.58065	7.90331
YBR056W-A	6.87797	6.16416	6.52107	8.34882	8.18135	7.63537	8.02092	7.85842	7.61689	7.72458	8.35114	9.0609	8.73589	7.6971	7.85935	7.81277	7.64893	7.73931	7.55855
YBR057C	7.21891	7.90822	7.56357	8.39834	7.5265	7.68239	8.02777	7.60062	7.6391	7.30384	7.37191	6.91182	6.89612	7.15618	6.96544	7.77355	7.42637	7.35601	7.49672
YBR058C	7.57223	7.90804	7.74014	7.63049	7.70169	7.75117	8.21009	7.64975	7.77792	7.9402	7.38149	7.50246	7.60375	7.50982	7.38841	7.46796	7.80216	7.79642	7.80789
YBR058C-A	9.3035	8.49427	8.89888	9.17855	9.10726	9.11438	8.6465	9.13267	9.2258	9.17517	9.26075	8.9566	9.05834	8.69974	8.58123	8.58633	9.07801	9.19469	8.96134
YBR059C	9.22655	8.94975	9.08815	8.86153	8.65891	8.78305	7.41061	7.45554	7.91965	8.07539	8.35163	9.00881	8.8787	8.99718	9.57907	9.26136	8.7548	8.96931	8.54029
YBR060C	8.2671	8.14688	8.20699	8.39053	8.56767	8.71282	8.97214	8.77351	8.72208	8.73063	8.48502	8.43813	8.55758	7.96395	8.09577	8.02286	8.33995	8.47332	8.20659
YBR061C	7.84043	8.39082	8.11562	8.77233	9.10857	9.22852	9.88298	9.84535	9.73633	9.58599	8.5064	8.21923	8.64299	7.70746	7.72872	7.76945	8.63344	8.64127	8.6256
YBR062C	8.69338	9.1906	8.94199	8.57935	8.09073	8.15965	8.05948	8.0655	8.12285	8.17273	8.11801	8.23301	7.88955	8.85229	8.6858	8.90625	8.63812	8.54917	8.72708
YBR063C	6.92835	7.6985	7.31343	8.28979	8.03971	8.06364	8.4391	7.91944	7.66901	7.40703	6.65331	6.64773	6.9364	6.64241	6.11058	6.79145	7.27596	7.45636	7.09557
YBR065C	5.53658	6.23501	5.88579	7.30054	6.86521	7.40801	7.02231	7.19581	6.77604	6.50166	5.4786	6.03374	5.80318	6.03374	5.24629	6.23447	6.28481	5.89146	6.67816
YBR066C	7.86625	8.55555	8.2109	7.63575	7.71739	7.68095	6.59898	7.19581	7.72566	7.87668	8.65713	9.73871	8.90499	8.42786	9.35449	9.56103	7.26174	7.19085	7.33263
YBR067C	12.639	12.2757	12.4574	12.754	12.7215	12.7461	11.906	10.7085	10.3751	10.6927	11.6618	11.3184	10.988	10.469	11.0659	9.94716	12.6702	12.6273	12.7132
YBR068C	11.3871	9.46093	10.424	10.1135	10.1201	9.93994	10.3826	9.8843	9.60811	9.06924	8.94605	9.11159	9.29238	8.03298	8.7712	7.97065	10.6934	10.6636	10.7232
YBR069C	10.1121	10.3541	10.2331	10.5582	10.3029	10.1952	10.707	10.2728	9.57608	9.14697	8.51065	8.1911	9.20406	7.97598	7.33234	6.2396	9.23142	9.15829	9.30456
YBR070C	7.74913	7.85337	7.80125	7.25265	7.2664	7.24344	6.95089	6.9411	7.02028	7.13643	7.76126	8.13597	8.06826	8.11796	8.22236	8.05499	7.17551	7.32137	7.02965
YBR071W	7.13071	5.98897	6.55984	7.13747	7.58347	7.88279	6.65148	7.28618	7.13555	6.77252	6.72155	7.26456	7.31357	7.0819	7.33674	6.41084	6.5277	6.29227	6.76313
YBR072C-A	3.45916	2.88721	3.17319	3.11383	3.15152	3.26531	3.33024	3.33024	3.08179	3.29678	3.60125	3.13906	3.09771	3.93181	4.43522	4.92492	3.49801	3.66578	3.33024
YBR072W	11.0774	10.1554	10.6164	8.90402	7.67904	7.67236	5.60779	5.64946	5.18468	5.17092	4.44308	5.93936	6.91281	7.69212	9.76685	11.3448	10.2318	10.2503	10.2132
YBR073W	6.91084	7.51334	7.21209	6.80583	6.59082	6.81248	7.25618	7.01128	7.04082	7.11447	6.5463	6.85246	6.87392	7.41052	6.48923	6.70493	6.82073	6.92094	6.72051
YBR074W	8.42485	8.75179	8.58832	8.83363	8.71228	8.9208	9.66847	9.34472	9.22148	9.05007	8.52904	8.49615	8.76901	8.7091	8.40287	8.54565	8.37731	8.40382	8.35079
YBR076W	3.95592	4.21212	4.08402	4.26423	3.74027	3.64108	3.3148	3.59957	3.11785	3.82584	3.48881	3.68135	3.32289	3.74027	3.92494	3.74027	3.94693	4.15359	3.74027
YBR077C	7.71201	7.49797	7.60499	7.95012	7.89188	7.88228	7.7576	8.06004	7.98614	8.07302	7.81312	7.81312	7.51568	7.49637	7.46754	7.31887	7.53255	7.53671	7.52839
YBR078W	11.4427	11.1346	11.2887	11.4868	11.7124	11.6043	11.5567	11.518	11.4602	11.4461	11.3914	11.8135	11.9515	11.8891	12.035	11.7565	11.3411	11.3041	11.3782
YBR079C	10.2588	10.19	10.2244	10.9228	11.1108	11.3131	11.9692	11.5374	11.4852	11.3582	10.704	10.5852	10.8781	10.1219	10.3751	9.87344	10.685	10.7396	10.6303
YBR080C	9.27253	9.55132	9.41192	8.87945	8.75869	8.85257	8.99835	8.65612	8.8236	9.13557	9.1932	9.69007	9.62618	9.57343	9.64355	9.8143	9.08246	9.10017	9.06476
YBR081C	8.73685	9.13254	8.9347	8.75479	8.71632	8.71632	8.9517	8.73759	8.76526	8.71632	8.78681	8.69435	8.34175	8.24042	7.94472	8.08317	8.65653	8.45001	8.86306
YBR082C	10.4225	11.0544	10.7384	11.2113	11.0234	11.0408	11.0705	10.8995	11.0157	11.0186	11.046	11.2262	11.278	10.9137	11.4177	11.1351	10.9505	10.9332	10.9678
YBR083W	6.86368	7.81664	7.34016	6.6103	6.64932	6.71994	7.56415	7.03483	6.89802	6.95944	6.78801	6.9031	6.69469	7.08617	6.50484	7.04244	7.09904	7.03415	7.16392
YBR084C-A	11.3159	11.6617	11.4888	11.7218	11.6324	11.788	12.0273	12.2192	12.1668	12.2106	12.1214	11.9395	11.6414	11.31	11.3504	10.6645	11.705	11.788	11.622
YBR084W	8.68284	8.63776	8.6603	10.1001	10.2383	10.3095	11.1883	10.9393	10.7562	10.666	10.2227	9.58404	9.57589	8.88413	8.72432	8.05569	9.41513	9.36562	9.46465
YBR085C-A	8.85147	8.69108	8.77127	9.50806	9.75336	9.82735	7.94931	7.64946	7.49986	7.42808	6.8753	8.40345	8.33328	7.85984	8.3384	8.63675	8.71013	8.62702	8.79325
YBR085W	5.4388	5.39382	5.41631	7.11816	7.56009	7.94337	7.16223	6.22445	6.20614	6.90227	6.32773	6.02006	6.11768	7.25921	6.40137	6.16581	5.43182	5.46058	5.40306
YBR086C	9.87326	9.49635	9.6848	9.55559	9.6639	9.7409	9.58373	9.37865	9.42815	9.57293	9.47995	10.236	10.42	9.9511	10.4435	10.4779	9.65404	9.67974	9.62833
YBR087W	7.88209	8.21832	8.0502	8.07346	8.05915	8.17764	8.15873	8.38207	8.37943	8.45932	8.50618	8.39442	8.42067	8.31201	8.27593	8.31045	8.1245	8.13637	8.11262
YBR088C	9.99869	11.0042	10.5015	9.48864	9.37993	9.36487	9.31708	9.39832	9.16723	9.00151	9.80065	10.4715	10.491	10.6372	10.6742	10.3476	9.70997	9.67714	9.7428
YBR089C-A	9.85795	9.53436	9.69616	9.8325	9.62034	9.71415	8.08518	8.57769	8.81498	8.83187	9.2436	9.91003	9.97882	9.51972	10.0381	9.58068	9.58023	9.56785	9.59262
YBR089C-A	9.91117	9.49031	9.70074	9.58298	9.21417	9.42382	7.66927	7.87263	8.16214	8.39769	8.79223	9.44996	9.43736	9.78124	9.84561	9.58799	9.75921	9.78171	9.73671
YBR090C	3.78095	3.20561	3.49328	3.46839	3.17346	3.1858	3.27065	2.86456	3.07483	3.08517	3.1385	3.1858	3.1858	3.29488	3.4408	3.52259	2.88862	2.59145	3.1858
YBR091C	7.77154	8.08468	7.92811	8.12111	8.3691	8.25564	7.98474	8.74918	8.75726	8.51504	7.80565	8.00065	7.96238	7.98675	7.55366	6.86951	7.55108	7.70446	7.39769
YBR092C	5.10304	5.59665	5.34984	7.86296	8.02281	7.93997	9.17059	8.16038	6.50471	5.8368	5.21672	5.06172	5.77065	5.41763	5.09625	5.00584	6.14596	5.9435	6.34842
YBR093C	5.34099	6.09612	5.71856	5.67112	5.43351	5.6312	5.68083	5.54467	5.42035	5.59965	5.45149	5.67112	6.06865	5.40706	5.85828	6.07871	5.81958	5.78258	5.85657
YBR094W	7.61958	8.02882	7.8242	7.62242	7.2268	7.6282	7.60189	7.35682	7.48889	7.64492	7.43803	7.40689	7.75043	8.30159	7.96753	8.55474	7.73957	7.68654	7.7926
YBR095C	7.88271	8.65637	8.26954	7.91566	7.8051	7.87532	7.88058	8.22107	8.42981	8.28571	8.02674	8.38003	8.41767	8.17347	8.06966	7.86879	7.79649	7.80038	7.7926
YBR096W	9.2693	9.63118	9.45024	9.14274	8.92605	8.94303	8.16007	8.438	8.87008	9.09824	9.37198	9.82812	9.99428	10.0009	10.3699	10.2337	8.93092	8.99206	8.86979
YBR097W	8.49102	7.75128	8.12115	7.83884	7.71199	7.86742	6.54078	6.3143	6.7644	7.43551	7.75302	8.05801	8.09932	8.33098	7.73184	7.74408	7.97015	7.963	7.9773
YBR098W	6.70587	7.39662	7.05125	6.31014	5.74134	6.17529	6.21265	6.41079	6.29104	6.45087	6.33362	6.78782	6.69319	6.87655	7.10778	6.87808	6.45583	6.3353	6.57635
YBR101C	9.76802	10.2345	10.0013	9.47011	9.11257	9.22571	9.87437	9.65372	9.63118	9.55044	9.54837	9.44826	9.49673	9.41292	9.498	9.36951	10.3427	10.4057	10.2797
YBR102C	7.40402	7.71314	7.55858	7.69407	7.51814	7.67739	7.60527	7.54138	7.47268	7.47661	7.06324	7.13209	7.06132	6.85852	6.84638	7.05038	7.06587	6.73754	7.3942
YBR103W	8.70212	8.61838	8.66025	8.45275	8.42057	8.42057	7.92035	7.93732	8.23228	8.49141	8.22975	8.57396	8.30821	8.87367	8.94655	8.7603	8.11402	7.83134	8.39671
YBR104W	8.66036	9.21059	8.93548	9.28597	9.32659	9.24607	8.43244	9.08713	9.12387	9.25925	9.10678	8.51032	8.79045	8.36918	7.96701	7.29869	8.46327	8.38586	8.54069
YBR105C	9.34059	7.97307	8.65683	12	12.1001	12.1028	11.4143	9.84148	8.82112	8.51694	8.78207	8.95081	9.01204	8.2251	8.26269	7.85694	10.7098	10.6991	10.7204
YBR106W	10.4652	9.80258	10.1339	11.3807	11.5462	11.583	11.5504	11.477	11.3665	11.4268	11.3963	11.6519	11.6728	11.3227	11.2309	10.9006	10.8442	10.9274	10.761
YBR107C	6.36156	6.55184	6.4567	6.58957	6.59723	6.69543	6.74264	7.05552	7.02526	7.17483	6.95385	7.27312	6.4285	6.72189	6.27772	6.16658	6.27679	6.53724	6.01635
YBR108W	6.68833	5.63691	6.16262	6.19589	6.43139	6.06292	5.2555	5.48201	5.6531	6.31663	6.77892	7.19933	6.31663	6.02293	6.86584	7.44625	6.5388	6.53354	6.54406
YBR109C	10.4996	10.6502	10.5749	10.3088	10.4515	10.3892	10.2202	10.5465	10.6683	10.7873	10.7981	10.9149	10.7603	10.3007	10.7102	10.4867	10.4649	10.5072	10.4226
YBR110W	8.27885	8.34227	8.31056	8.30385	8.08162	7.94157	7.79932	8.22334	8.52754	8.82237	9.08993	9.11896	8.96808	8.87294	9.03409	9.02958	7.86862	7.82496	7.91229
YBR111C	10.7629	11.014	10.8885	10.493	10.1512	10.1264	8.17532	8.35037	8.60544	9.11234	9.8669	10.3147	10.3692	10.2092	10.6998	11.0147	10.5067	10.5696	10.4437
YBR111W-A	6.65966	7.87422	7.26694	7.40803	6.98867	7.0863	6.64868	7.24474	7.38841	7.65143	7.07469	7.42936	7.08971	7.57532	7.87756	7.91981	7.08777	7.20158	6.97396
YBR112C	8.63697	7.99875	8.31786	8.60963	8.77067	8.94038	8.73796	8.58327	8.62335	8.61624	8.72677	8.89253	8.95189	8.14412	8.80737	8.90393	8.74291	8.72677	8.75906
YBR114W	7.45096	7.14875	7.29986	9.74496	9.56036	9.55878	8.77195	7.56935	7.16422	7.0188	6.99249	7.17103	7.19647	7.14221	6.93696	7.44568	8.5189	8.48426	8.55354
YBR115C	9.84695	9.75882	9.80289	9.98075	10.0305	9.9091	9.99811	9.45594	9.3768	9.70002	10.1425	9.61344	9.68328	9.33862	9.32088	8.52104	9.73002	9.72879	9.73126
YBR117C	7.84966	6.65178	7.25072	7.46869	6.72796	6.94589	3.90791	4.14093	3.93528	4.12028	3.91675	4.33869	4.22955	5.26867	6.03049	7.29099	7.01597	6.98726	7.04468
YBR118W	13.2463	13.2823	13.2643	13.3996	13.3338	13.3405	13.2832	13.3066	13.327	13.3053	13.224	13.3066	13.2805	13.443	13.3633	13.3644	13.2703	13.3066	13.234
YBR119W	7.31992	8.12285	7.72139	7.27004	6.78865	7.10629	7.47519	7.31342	7.13555	7.18929	7.24931	7.2431	7.31485	7.92621	7.64111	7.61675	7.47016	7.38113	7.55919
YBR120C	7.68743	8.68828	8.18785	7.11977	6.7494	6.91911	6.54232	7.07469	7.02192	7.13752	6.33772	6.78784	7.11977	7.39294	7.27007	7.4252	7.37709	7.49036	7.26382
YBR121C	11.1991	11.5934	11.3963	11.2332	11.0757	11.2633	11.4407	11.4144	11.3942	11.4152	11.1187	11.2132	11.2533	11.2033	11.1705	11.1135	11.1284	11.15	11.1067
YBR122C	8.75792	8.96429	8.8611	7.98899	7.98089	8.02076	7.77817	8.37422	8.41639	8.36119	8.23651	8.36221	8.58546	7.95428	8.27754	8.30367	8.32752	8.34333	8.31171
YBR123C	8.33181	8.30968	8.32074	7.56326	7.65501	7.74553	7.85441	8.09214	7.99384	8.0076	7.63375	7.91912	8.02864	8.07247	7.45122	8.01328	7.56853	7.47635	7.6607
YBR125C	7.95329	6.39115	7.17222	7.14762	7.73517	7.899	6.85318	6.97243	7.25759	7.64793	7.88827	8.05197	7.97926	8.23267	8.19241	8.048	7.35291	7.39492	7.3109
YBR126C	10.9545	8.9731	9.96378	8.97221	8.54132	8.45595	6.5499	6.75935	6.54462	7.60517	8.57778	9.65698	9.4297	9.73336	10.7436	10.9835	9.35056	9.39425	9.30687
YBR127C	11.3156	10.0468	10.6812	11.2341	11.5606	11.6105	11.66	11.5545	11.6159	11.5837	11.3413	11.8012	11.9089	11.4766	11.5679	11.4911	11.2074	11.1943	11.2206
YBR128C	4.69731	5.11994	4.90862	3.50594	3.01995	3.69894	3.32106	3.07122	3.09708	3.6588	3.24506	4.43177	3.75938	4.47787	5.19204	4.94922	3.69169	4.01426	3.36911
YBR129C	6.81021	6.73834	6.77427	6.09655	5.57868	6.6834	5.75666	6.40179	6.42779	7.34203	6.73051	6.65019	6.26387	8.15362	7.44427	8.19741	6.49248	6.30768	6.67728
YBR130C	8.17295	8.41309	8.29302	8.24248	8.14286	8.21982	8.59254	8.65638	8.68146	8.67935	8.83172	8.66421	8.62343	8.2058	8.18292	8.68895	8.38892	8.4834	8.29443
YBR131W	7.56774	8.00471	7.78623	7.63141	7.17005	7.24965	7.64298	7.84235	7.68908	7.63072	7.21592	7.10316	7.30983	8.1663	7.42846	8.26539	7.76435	7.79867	7.73002
YBR132C	7.83442	6.72235	7.27838	6.04863	5.6825	6.25467	5.15517	5.7027	5.58353	6.76889	6.1901	6.32424	5.97839	7.19235	6.58311	7.69355	6.35149	6.53701	6.16597
YBR133C	7.48109	7.72241	7.60175	6.97708	6.99833	6.99022	8.08586	7.63513	7.72286	7.75442	7.56597	7.61548	7.66419	7.34794	7.89883	7.07895	6.9457	6.92397	6.96743
YBR135W	7.75067	7.03323	7.39195	7.81039	8.3922	8.39031	8.69663	8.74649	8.83382	8.74323	8.31615	8.82823	8.67741	7.29364	8.09904	7.01133	7.2854	7.20891	7.36189
YBR136W	8.27153	7.96575	8.11864	7.48109	7.73879	7.74795	8.62077	8.17735	8.15164	8.04023	7.91204	7.44121	7.54748	6.39189	7.06666	6.29289	7.69876	7.75695	7.64057
YBR137W	9.58278	9.1265	9.35464	9.36341	9.21178	9.0657	6.90031	6.94736	7.25582	7.96442	9.03279	9.3778	9.4067	9.09899	9.62071	9.30562	8.97141	8.9969	8.94592
YBR138C	6.21758	7.1898	6.70369	5.52453	5.02154	5.06514	5.21246	5.77349	5.97948	5.8453	4.42822	4.95424	5.59995	5.33202	6.15508	5.39324	4.58575	4.09461	5.07689
YBR139W	10.1562	9.81513	9.98564	9.06929	9.09041	8.88935	6.05478	6.06008	6.04474	6.98383	8.23044	9.3459	9.48775	9.9557	10.3296	10.2067	8.8261	8.95774	8.69446
YBR140C	10.2329	10.0023	10.1176	9.97103	9.60814	9.68383	9.22654	8.99164	9.10168	9.32464	9.32019	9.5488	9.52969	9.29883	9.66725	9.60747	9.77168	9.71605	9.82732
YBR141C	6.92212	7.1277	7.02491	9.08899	9.27907	9.24074	9.62069	9.21111	8.94951	8.54561	7.72066	7.57309	7.63586	7.22885	6.14778	5.39567	7.36931	7.36636	7.37226
YBR142W	8.98948	10.2459	9.6177	10.9893	10.6152	10.7243	11.0527	10.6674	10.4763	10.1359	9.2929	8.64242	9.41783	8.53296	7.87868	8.20436	9.90551	9.89741	9.91362
YBR143C	10.3939	10.7262	10.5601	10.9935	10.8029	10.943	11.0992	11.193	11.0929	11.1571	10.7555	10.6578	10.7448	10.3964	10.3493	10.3612	10.6076	10.4849	10.7303
YBR145W	8.94214	8.13873	8.54043	7.37502	7.84201	7.47601	7.28305	7.25026	7.34602	7.74212	8.32092	7.58868	7.34256	7.22335	6.96456	6.45991	8.40665	8.42619	8.3871
YBR146W	9.0618	9.74208	9.40194	9.12074	8.90455	8.9543	8.7525	9.16864	9.04441	9.00336	8.71018	9.04907	8.95591	8.74701	8.99154	8.56634	8.9899	8.9899	8.9899
YBR147W	8.87847	8.87334	8.8759	7.56675	6.86753	6.83473	5.55908	6.08536	6.19559	6.85802	6.83237	6.44872	7.00616	8.04312	8.0233	7.62644	8.70092	8.73536	8.66647
YBR148W	6.16277	7.24765	6.70521	6.11038	5.11152	5.66737	5.52001	4.94263	4.68715	4.79007	4.4284	5.47668	6.24168	5.43821	5.39552	5.39853	5.82978	6.13247	5.52709
YBR149W	10.8267	10.8155	10.8211	10.6626	10.4088	10.5063	8.66095	7.04654	7.12206	7.42201	8.61396	9.73663	9.99989	10.2512	10.5153	10.8314	10.1381	10.0571	10.2192
YBR150C	9.05943	9.63674	9.34808	8.07226	7.9448	8.27025	7.43127	8.16676	8.24982	8.4862	7.99641	7.84968	7.71959	8.42042	8.20855	8.55806	8.38789	8.65412	8.12166
YBR151W	8.511	8.397	8.454	7.44355	7.20604	6.79739	6.76349	7.02258	7.3058	7.44355	7.5624	7.54901	7.57924	7.30796	7.44355	7.32142	7.50245	7.38045	7.62444
YBR152W	3.94503	3.68014	3.81258	4.00574	3.8607	4.12601	4.10839	4.78033	4.34646	4.24787	3.99705	4.2275	3.57923	4.15648	3.29768	4.56837	3.5813	3.49321	3.66939
YBR153W	7.07043	6.58171	6.82607	7.65031	7.49346	7.44981	8.07047	7.86782	7.59351	7.61597	6.999	6.8276	7.17198	6.85627	6.28393	6.05419	7.13313	7.14598	7.12029
YBR154C	9.43543	10.1429	9.78915	10.6829	10.7091	10.7148	10.6311	10.7734	10.8048	10.6193	10.0368	9.8399	10.1158	9.5498	9.67244	9.85096	10.293	10.3126	10.2733
YBR155W	7.9129	8.89233	8.40261	9.75441	9.55341	9.62283	9.82105	9.60493	9.47436	9.18279	8.58304	8.27809	8.70692	8.34592	7.58551	7.89452	8.86776	8.86004	8.87548
YBR156C	6.69686	7.36885	7.03285	7.35952	7.00882	7.19662	7.44504	7.14756	6.66403	6.73809	6.5159	6.76435	6.73023	7.14499	7.12518	7.13299	7.08858	6.92064	7.25653
YBR157C	5.62872	5.94468	5.7867	6.96816	5.8808	5.95638	3.87796	3.8268	3.50697	4.88413	3.89529	4.33842	3.6569	4.353	4.07836	4.24072	5.37234	5.08164	5.66305
YBR158W	9.60265	9.96362	9.78313	10.4241	10.02	10.1413	10.2097	9.79021	9.35149	9.67754	9.84336	9.02381	9.12875	9.00814	9.46617	9.50847	10.2023	10.0905	10.314
YBR159W	9.51306	9.7143	9.61368	8.9905	9.09982	9.14139	8.57321	8.9699	9.35192	9.38717	9.62091	10.0377	9.98862	9.79184	10.0767	9.73287	9.15731	8.99838	9.31623
YBR160W	7.57388	8.26582	7.91985	8.29648	8.31056	8.41709	8.57321	8.41823	8.48662	8.32853	7.75122	8.46258	8.42337	8.37708	8.58189	8.10303	7.66569	7.68219	7.6492
YBR161W	6.21277	6.31299	6.26288	6.33251	6.41799	7.01657	6.03437	6.1252	6.14446	6.41161	5.96052	6.25279	6.76177	7.30469	7.22589	7.82219	5.41664	5.2402	5.59307
YBR162C	10.093	8.68158	9.38727	10.2188	10.6723	10.4338	11	11.0733	10.9744	10.6374	10.2122	10.9166	11.114	11.4049	11.4116	10.6515	10.3093	10.1828	10.4359
YBR162W-A	8.90778	9.38296	9.14537	9.23986	9.62945	9.47838	9.17808	10.387	10.328	9.95649	9.77473	9.49968	9.71167	9.55353	9.4769	8.60696	8.41985	8.32253	8.51718
YBR163W	7.72337	8.55684	8.14011	8.03628	8.01632	8.09446	8.43404	8.31118	8.22973	8.20182	8.04085	8.12289	8.10353	7.89546	7.88871	7.99446	7.82994	7.66511	7.99477
YBR164C	9.03295	9.62411	9.32853	9.04824	9.2326	9.27187	9.27217	10.0014	10.0509	9.97661	9.39525	9.50033	9.34979	9.03427	9.27187	9.00555	8.9348	8.75264	9.11696
YBR165W	6.73441	7.87467	7.30454	6.81021	6.64882	6.83378	6.85548	7.2059	7.08419	7.04703	6.41431	6.43826	6.4955	7.14626	6.51946	6.92354	6.79732	6.79788	6.79677
YBR166C	8.33737	9.02255	8.67996	8.90333	8.59578	8.77458	8.86802	8.69324	8.74033	8.67504	8.00892	8.04929	8.44433	8.82674	8.63055	8.65721	8.66706	8.57021	8.76391
YBR167C	7.62633	8.92854	8.27744	8.17163	7.55972	7.90284	7.51567	7.8912	7.77798	7.92307	7.43389	7.57027	7.5978	8.39311	7.99411	8.49391	7.84369	7.71233	7.97504
YBR168W	7.08233	7.54837	7.31535	6.5905	6.33979	6.48532	5.86546	6.26644	6.07871	6.32631	6.62521	6.50163	6.70052	6.63386	6.79802	6.30482	6.06936	6.08635	6.05237
YBR169C	7.92397	7.62999	7.77698	6.89736	6.82516	6.796	5.64101	5.15237	5.36975	6.12064	6.65064	7.51749	7.53387	6.94482	8.21457	8.52816	7.68712	7.56376	7.81048
YBR170C	7.7494	8.15616	7.95278	7.64014	7.50009	7.50535	6.92486	7.16601	7.45908	7.4926	7.47538	8.06952	7.84886	7.69916	7.83971	7.76945	7.52437	7.67021	7.37854
YBR171W	8.73717	8.96002	8.8486	8.71562	8.60373	8.68257	8.90186	9.14549	9.33796	9.14936	9.25163	9.54185	9.54994	8.91875	9.16154	8.95575	8.86975	8.81941	8.92009
YBR172C	8.67979	8.68614	8.68296	9.72835	9.67422	9.85851	9.99196	9.48388	9.43631	9.25764	9.21602	8.85531	9.21606	8.79771	8.83182	8.77102	9.56286	9.62092	9.50481
YBR173C	7.77019	8.43047	8.10033	8.42534	8.48405	8.67258	8.38741	8.5182	8.69554	8.64074	8.36654	8.60963	8.81994	8.61762	8.5663	8.70619	8.45529	8.40359	8.50699
YBR175W	6.91629	5.971	6.44365	6.9491	7.29244	7.09156	6.79886	7.24261	7.06287	7.00783	6.90026	7.10589	7.16396	6.61349	6.79711	6.27125	6.52272	6.4463	6.59914
YBR176W	7.21767	7.63023	7.42395	6.33251	6.63815	6.4747	5.91019	6.48532	6.82583	6.9101	6.68417	7.07796	6.93221	6.8061	6.18889	6.68907	6.51358	6.55514	6.47202
YBR177C	8.79457	7.9616	8.37808	8.67559	8.6852	8.69036	8.59249	7.52485	7.50931	7.7803	8.68817	9.35902	9.05186	9.19983	9.54168	9.13633	8.72593	8.66554	8.78633
YBR179C	8.0302	8.30651	8.16835	7.51536	7.35057	7.48413	7.69943	7.95699	7.8712	7.87419	7.70351	7.5974	7.69628	7.78769	7.59607	7.66938	7.90709	7.88399	7.93019
YBR180W	3.35792	3.34928	3.3536	3.63072	3.6227	4.53698	3.80242	4.48269	4.05112	4.76128	4.05112	3.96843	3.83197	6.04899	3.94803	4.51795	3.5476	3.5866	3.5086
YBR181C	12.5262	12.3188	12.4225	12.5822	12.5604	12.5822	12.5781	12.7889	12.6844	12.7055	12.6918	12.6001	12.5662	12.3429	12.2983	12.194	12.5925	12.6078	12.5771
YBR182C	5.96627	5.94904	5.95766	6.72084	6.61651	6.78089	7.46845	6.70671	6.83403	6.50574	6.69773	6.59072	6.90541	6.11643	5.86417	6.42334	5.99238	5.94536	6.0394
YBR182C-A	2.75572	2.60128	2.6785	3.16544	3.04807	3.30213	2.93917	3.12397	2.93127	3.54893	2.94105	2.98424	2.83317	3.96335	2.9138	3.95344	2.71828	2.57395	2.86262
YBR183W	7.89609	7.79054	7.84331	6.28433	5.96602	5.89643	3.96414	4.11457	4.41389	5.17401	5.60728	5.84651	5.97313	7.14995	7.92695	7.59238	7.44826	7.34727	7.54925
YBR184W	4.2394	4.47035	4.35488	4.0382	3.5969	5.08521	4.15723	3.93496	3.83151	5.32345	4.5945	4.12461	3.60161	5.9344	4.12461	6.2396	4.08785	4.12461	4.05109
YBR185C	8.28627	8.51057	8.39842	7.28834	7.19135	7.11794	7.0291	7.44272	7.41344	7.22734	6.78261	7.28683	7.34384	7.47733	7.76984	7.44041	7.87127	7.73286	8.00967
YBR186W	3.25867	4.08409	3.67138	3.43633	2.954	3.65861	2.99156	3.11601	3.31376	3.65532	2.92963	3.20711	2.9172	3.9912	3.35394	4.07622	3.26713	2.95282	3.58144
YBR187W	8.96004	8.17529	8.56767	9.28147	9.55767	9.4888	9.7092	9.433	9.43697	9.46695	9.2933	9.14779	9.14177	9.13098	8.44378	8.46383	8.72964	8.72358	8.73569
YBR188C	7.27465	7.88713	7.58089	7.25588	7.12337	7.28226	7.11111	7.03582	6.84674	7.27657	7.09125	7.19977	7.2102	7.33847	7.36801	7.60699	7.2403	7.23214	7.24845
YBR189W	11.4839	12.1836	11.8337	11.9592	12.0428	12.0985	12.3703	12.4596	12.35	12.2697	12.2017	12.0524	11.9582	11.8203	11.5855	11.1669	11.7826	11.7579	11.8073
YBR191W	10.7614	10.4801	10.6207	11.0807	11.2596	11.2567	11.5416	11.5027	11.5461	11.5674	11.5585	11.3725	11.3265	10.8306	10.8697	10.5135	11.2125	11.2319	11.193
YBR191W	12.2324	12.1249	12.1786	12.3994	12.4563	12.4856	12.7056	12.7238	12.68	12.6131	12.6445	12.5198	12.4847	12.2032	12.2233	11.9825	12.441	12.4843	12.3976
YBR192W	6.90015	7.31698	7.10857	7.20646	7.36725	7.35303	7.38267	7.54671	7.37207	7.12627	6.82451	7.06569	7.13977	6.89635	6.29753	6.84037	6.77804	6.78854	6.76755
YBR193C	6.21236	6.34011	6.27623	6.55436	6.28259	6.39391	6.5321	6.31176	6.23216	6.33251	6.08471	6.5431	6.33251	5.51506	6.23853	5.91042	6.22067	6.34091	6.10043
YBR194W	7.29153	7.78719	7.53936	6.99093	6.75626	6.75331	7.07031	7.41074	7.60408	7.69473	7.0723	7.16254	6.68293	7.20506	7.16254	7.48296	7.19026	7.36758	7.01294
YBR195C	7.52045	7.08105	7.30075	7.45617	7.74929	7.53229	8.34227	8.01906	7.78438	7.53012	7.11393	7.26565	7.45233	7.5411	7.71545	6.82642	7.21145	7.43634	6.98656
YBR196C	12.024	11.9303	11.9772	11.6374	11.4621	11.6848	11.8315	11.7154	11.9152	12.0236	12.2983	12.2578	12.2826	12.3797	12.6086	12.5697	12.0327	12.024	12.0414
YBR196C-A	4.41624	4.95277	4.6845	4.81353	4.40841	5.409	5.4702	4.02888	4.03434	5.26588	4.10736	3.89301	3.46161	4.83066	3.46925	5.08664	4.13232	3.38155	4.88309
YBR196C-B	3.66839	3.69865	3.68352	3.83869	4.10563	4.20861	4.70681	4.46324	4.29132	4.68534	4.38435	4.14885	3.62049	3.95434	3.44784	3.52246	3.51014	3.49321	3.52706
YBR197C	5.48682	4.20782	4.84732	6.14294	6.71977	6.59423	6.94416	7.0584	6.77719	6.42937	5.9822	6.00574	5.9697	4.08806	4.03855	4.35471	5.74335	5.62878	5.85792
YBR198C	9.1553	8.15142	8.65336	9.15569	9.4345	9.28892	9.66328	9.85361	9.80359	9.56432	9.13259	9.17741	8.8362	8.41493	8.66643	8.05853	8.58812	8.49471	8.68153
YBR199W	9.20555	9.42876	9.31716	8.40033	8.04463	8.08588	7.80475	8.60188	8.81001	8.92253	8.92492	9.18457	9.04012	8.69653	9.33015	9.20959	8.63437	8.49206	8.77668
YBR200W	7.66733	8.00035	7.83384	8.58972	8.43983	8.45403	8.18973	8.43937	8.22552	8.29766	7.86681	7.78099	7.69613	7.93233	7.24977	8.0594	7.87554	7.73709	8.01399
YBR200W-A	5.10534	4.81177	4.95856	4.77115	4.84163	5.14297	4.09061	4.4017	4.37617	5.02834	5.2222	4.92775	4.69363	5.5016	5.23802	6.04056	5.00719	4.92333	5.09104
YBR201W	7.27892	7.6751	7.47701	6.5863	6.51508	6.26425	5.08934	6.08547	6.82877	7.46091	8.16818	8.75805	8.26898	8.04415	8.48302	7.99683	7.23544	7.0641	7.40679
YBR202W	8.931	8.35886	8.64493	8.94335	9.29608	9.31687	9.46474	9.3644	9.5095	9.47073	9.07701	8.89694	8.96392	8.53753	9.03707	8.78879	8.87658	8.918	8.83516
YBR203W	8.10623	7.35813	7.73218	4.73534	4.50722	4.62491	4.26774	4.18708	4.07763	4.64103	3.90365	5.40894	6.75273	6.93151	6.66265	7.15724	7.2808	7.11172	7.44988
YBR204C	7.0895	7.69264	7.39107	6.69971	6.00283	5.91304	4.70748	4.06082	4.60601	5.40554	5.92182	7.39561	7.28501	7.42467	7.42465	8.02966	6.68465	6.69641	6.67289
YBR205W	8.81445	9.3007	9.05758	8.5615	8.56653	8.53429	8.67785	8.76332	8.80816	8.91664	8.87111	9.35063	9.36956	9.01234	9.16294	8.72236	8.50255	8.4834	8.5217
YBR207W	9.61604	9.97178	9.79391	8.95742	8.73416	8.76916	9.0417	9.62906	9.85143	9.82816	10.0659	10.591	10.2597	10.4398	10.6338	10.7587	8.95692	9.08277	8.83107
YBR208C	8.32097	8.21753	8.26925	8.37408	8.28078	8.27343	7.87746	9.08972	8.4486	8.84569	9.93987	9.20692	9.05415	8.40345	8.26032	8.22849	7.67182	7.69397	7.64966
YBR210W	7.67615	8.01058	7.84337	7.1992	7.21398	7.69441	6.95589	7.50256	7.70723	8.20984	8.26937	8.16357	8.25238	8.34874	8.53183	8.56371	7.40572	7.24006	7.57138
YBR211C	6.42678	7.58595	7.00636	5.88569	5.6516	5.84143	6.38899	6.8726	6.63626	6.84642	6.10623	6.16533	6.18186	7.05547	6.77866	6.65594	5.94148	5.45618	6.42678
YBR212W	8.56324	8.30466	8.43395	7.46869	7.08338	7.2126	6.9436	6.95364	7.02679	7.42583	7.28075	7.80528	7.84914	7.34323	8.24572	8.37391	8.0536	7.90508	8.20211
YBR213W	8.16162	7.14746	7.65454	9.85651	10.172	10.3124	8.7515	9.0012	9.06819	9.24029	8.52587	8.1601	7.88258	6.84085	7.53201	6.86061	8.38508	8.27793	8.49223
YBR214W	7.74157	5.6014	6.67149	7.64879	7.10456	6.9389	4.78992	4.45767	4.04043	4.98394	4.93774	6.53527	6.52801	6.04598	7.98276	7.73956	6.85933	6.5789	7.13977
YBR215W	7.08502	7.59131	7.33816	7.59773	7.31102	7.50044	8.03847	7.99144	7.87269	7.75848	7.36157	7.35963	7.39447	7.62631	6.61397	7.39996	7.29698	7.11862	7.47534
YBR216C	6.6953	7.39649	7.04589	6.78111	6.63901	6.63901	6.43237	6.63901	6.68536	6.70998	6.44982	6.6486	6.62418	6.53338	7.07696	7.23982	6.07398	5.68648	6.46148
YBR217W	5.99062	6.77344	6.38203	5.96917	6.07871	5.68027	6.3343	6.16807	6.16198	6.29469	5.84059	6.09306	6.02202	6.60977	5.92792	6.14721	5.8595	5.69028	6.02872
YBR218C	11.2293	10.6384	10.9338	11.0585	10.9228	11.0173	10.5279	10.4485	10.6536	10.7893	10.7787	10.6307	10.5287	10.6659	10.8226	11.0212	10.9677	11.0488	10.8866
YBR219C	3.96188	3.95973	3.9608	8.4097	8.63169	8.68174	8.95116	8.57747	8.53849	8.43417	8.24166	8.42837	8.35619	8.31126	8.55437	7.29678	3.77324	3.96639	3.58008
YBR219C	7.64905	7.82104	7.73504	3.79541	3.56156	5.74631	3.6737	3.89423	3.96639	6.13119	4.05946	4.00751	3.45904	5.88773	4.33842	6.21767	8.01669	8.11115	7.92224
YBR220C	7.47119	6.69304	7.08211	7.86864	8.49731	8.32576	8.69762	8.42766	8.47213	8.29171	8.15495	8.43714	8.33109	7.10787	7.45859	7.23394	7.13086	7.10752	7.15419
YBR221C	11.1046	11.0843	11.0945	10.6225	10.6112	10.7391	10.2257	10.0306	10.2196	10.2229	10.7484	10.8958	10.9885	10.5447	10.874	10.9001	10.5771	10.5628	10.5915
YBR221W-A	3.14367	3.42026	3.28197	2.7223	2.88889	2.7223	2.7223	2.36402	2.28901	2.5572	2.63962	2.58368	2.38883	3.05553	3.48415	2.98649	2.85103	3.03	2.67205
YBR222C	6.73834	6.4536	6.59597	6.10272	6.52662	6.53553	7.42807	6.90921	7.1504	7.04486	7.18851	7.1712	7.2163	6.82876	7.26251	6.89059	6.78317	6.86139	6.70494
YBR223C	6.34517	5.04434	5.69475	6.07897	6.06035	5.96214	5.4909	5.79832	5.8056	6.1943	6.23898	6.41096	5.63584	5.8946	6.05707	5.85574	5.44319	4.99179	5.8946
YBR225W	7.6668	6.77936	7.22308	7.52226	7.50465	7.35303	7.11501	7.02914	7.29478	7.69168	7.17579	7.64213	7.18928	7.30271	7.15815	7.88954	7.57332	7.38178	7.76486
YBR227C	8.11568	8.76552	8.4406	8.40371	8.11568	8.16451	8.1641	8.08039	7.95793	8.02506	8.04788	7.83324	8.27267	8.0845	8.10081	8.35829	8.06592	8.01615	8.11568
YBR228W	6.8079	7.59348	7.20069	7.09124	6.71944	6.85207	7.31644	7.00522	6.71965	7.11502	6.36887	6.38962	6.28343	6.66288	6.23558	5.943	6.51497	6.54352	6.48643
YBR229C	8.54208	9.00723	8.77466	8.40868	8.33544	8.43261	6.59602	5.78938	6.73571	7.13476	7.75784	8.69443	8.72895	8.32834	8.63401	8.86938	8.21121	8.22067	8.20176
YBR230C	11.1911	9.89459	10.5429	10.3662	10.2623	10.2825	7.14639	6.35484	6.51204	6.79586	7.84744	9.04576	9.08203	9.56596	10.2316	9.67606	10.4435	10.4416	10.4453
YBR230W-A	10.5932	10.7717	10.6824	10.0166	10.2195	10.0946	8.16325	7.70388	7.60119	7.95892	8.16601	9.03158	8.72017	8.81532	9.22403	8.64509	10.1875	10.249	10.126
YBR231C	6.23011	5.64731	5.93871	6.25802	6.78597	6.62816	6.65433	6.6059	6.25759	6.19097	5.93056	6.63645	5.98123	5.47663	5.90851	5.28908	5.50009	5.51476	5.48542
YBR233W	6.41096	6.76503	6.58799	6.66093	6.26065	6.54867	6.28363	6.08723	6.06306	6.7135	6.99779	7.44811	7.42349	7.71712	7.50418	7.62193	6.53506	6.59664	6.47348
YBR233W-A	6.93945	7.89925	7.41935	7.35278	6.94087	7.27621	6.58339	7.44529	7.41983	7.42781	6.92917	6.65666	6.92393	7.33986	6.77466	7.05927	6.91904	6.95103	6.88705
YBR234C	10.0222	9.66986	9.84604	9.84748	9.72366	9.84229	8.84762	8.49447	8.72617	9.16391	9.66207	9.93441	9.87294	10.2741	10.3749	10.5492	9.76595	9.84228	9.68962
YBR235W	7.78156	7.71727	7.74941	7.83641	7.92773	7.78836	7.62114	7.39678	7.42832	7.27307	7.78507	8.13622	8.08504	7.16916	7.7473	7.44454	7.64023	7.55741	7.72305
YBR236C	8.13433	7.63256	7.88345	8.27265	8.3269	8.04929	8.57488	8.74805	8.74718	8.62001	8.09339	7.98432	8.16153	7.17149	7.22274	6.63385	7.59121	7.44235	7.74006
YBR237W	7.52222	7.70924	7.61573	7.7204	7.54429	7.7303	7.99147	7.90866	7.76511	7.85981	7.61521	7.27887	7.28032	7.51539	7.25611	7.53985	7.35549	7.27443	7.43655
YBR238C	5.88268	5.36489	5.62378	8.74374	9.38	9.37008	9.67196	8.75992	8.6612	8.31881	8.01328	7.64505	8.19083	6.23478	5.74974	6.01355	7.42133	7.43865	7.404
YBR239C	7.29563	6.50654	6.90108	7.71641	7.67267	7.88812	8.41059	7.78423	7.71926	7.73461	7.36407	7.1418	7.15888	7.82124	7.48199	7.19294	7.22153	7.19037	7.25269
YBR240C	5.329	4.82034	5.07467	4.77528	5.15965	5.29385	5.02154	3.82317	4.19263	5.07772	4.94845	5.15746	4.37923	4.15905	3.88543	5.10478	4.99614	5.49113	4.50115
YBR241C	7.83677	6.31667	7.07672	7.43964	7.8838	7.74249	5.87259	5.96415	5.5854	5.85033	6.13097	7.02053	6.96055	6.3826	7.34427	5.08322	6.59565	6.38784	6.80346
YBR242W	7.09564	8.09592	7.59578	8.39968	8.47206	8.4546	8.9722	8.98313	8.75703	8.42238	7.44695	7.38924	7.89759	7.65421	7.14567	6.93252	7.45246	7.45131	7.45361
YBR243C	8.62656	8.23694	8.43175	7.56929	7.65325	7.45454	8.1691	8.20981	8.26837	8.22393	8.33949	8.70619	8.67061	8.51314	8.45866	7.82725	7.86798	7.75835	7.9776
YBR244W	6.95087	7.96169	7.45628	8.88044	8.74391	8.92796	10.2549	10.3439	10.0567	10.0877	9.78352	8.38079	7.90733	7.80457	7.28553	7.89652	7.82902	8.05121	7.60684
YBR245C	8.28168	7.63998	7.96083	8.58766	8.69622	8.81243	9.45076	8.86302	8.77972	8.58236	8.50898	8.82606	8.85553	8.47363	8.52277	8.08774	7.94796	7.93203	7.96388
YBR246W	7.40655	7.69964	7.5531	7.82443	7.78947	7.74322	8.70724	8.14217	7.99969	7.92141	6.88912	7.45618	7.77476	7.10586	7.24711	6.71833	7.14732	7.15767	7.13698
YBR247C	8.62059	8.80865	8.71462	9.74306	9.87534	9.88653	10.6993	10.3647	10.3179	9.79762	8.9934	8.24574	9.19378	7.98237	7.55211	7.18689	9.25532	9.25243	9.25821
YBR248C	9.82948	9.16319	9.49633	9.56205	9.8971	9.76914	9.68276	9.4528	9.68238	9.84373	9.63919	9.47191	9.21859	8.99006	8.97884	8.40947	9.72573	9.76257	9.68889
YBR249C	10.3527	10.1755	10.2641	10.1476	10.4269	10.4267	10.4238	10.3573	10.6092	10.5209	10.7842	10.5361	10.4866	9.37604	9.72223	8.55834	10.5277	10.4238	10.6316
YBR250W	4.46287	4.49615	4.47951	4.58693	4.71607	4.37999	4.78381	3.82517	3.85567	4.52746	3.7837	4.06627	4.37999	5.68238	4.07826	4.52212	4.13206	3.94753	4.31658
YBR251W	7.79917	7.88274	7.84095	6.96964	7.07203	6.84129	6.99927	7.04214	7.1284	6.99887	6.38189	6.8148	7.20125	6.79166	6.55869	6.68133	7.36006	7.33975	7.38036
YBR252W	8.45456	8.30906	8.38181	8.85183	9.39485	9.10831	9.10831	9.71011	9.77929	9.6639	9.32352	9.61624	9.48865	8.61871	8.99273	8.23096	8.6521	8.81762	8.48657
YBR253W	6.90239	7.44712	7.17475	7.60701	7.67331	7.54718	7.43224	7.90706	7.92007	8.06649	7.26088	7.50192	7.50465	8.45473	7.33054	8.11286	7.03722	7.21884	6.85559
YBR254C	6.06304	5.16834	5.61569	5.83016	6.45144	6.1549	6.09109	6.81006	6.87206	6.90113	6.15971	6.66798	6.90494	6.56257	6.09984	5.20046	5.66576	5.63296	5.69856
YBR255C-A	9.75375	9.91079	9.83226	8.69216	8.53995	8.53122	7.26499	7.34442	7.67584	7.85698	7.99053	8.25079	8.41901	8.6872	8.52353	8.58084	9.20748	9.30898	9.10599
YBR255W	7.59109	7.99761	7.79435	7.49863	7.17608	7.31595	6.94635	6.60973	6.58204	7.18396	6.47582	6.70483	6.72031	6.86743	6.94635	7.13709	6.87679	6.80724	6.94635
YBR256C	9.51397	8.66492	9.08944	9.62939	9.83619	9.89217	8.46777	9.0381	9.38703	9.32863	9.17537	9.4452	9.39472	9.07328	9.30476	8.93339	9.81707	9.83922	9.79493
YBR257W	7.12426	8.59822	7.86124	7.97309	7.624	7.69377	7.77753	8.04287	7.81986	7.69112	7.17319	7.02168	7.22368	8.34103	6.85878	7.04674	7.43887	7.45425	7.42349
YBR258C	4.84247	6.04957	5.44602	5.28888	4.61599	5.13294	4.65474	4.97435	4.81219	5.30453	4.73173	4.61599	4.71006	5.72877	5.2684	5.46697	4.59272	4.21109	4.97435
YBR259W	5.80056	6.70464	6.2526	5.84696	5.87335	5.86872	5.95811	5.96758	5.72187	5.89178	5.31586	5.67312	5.8404	5.58839	5.01579	5.36641	5.43947	5.34432	5.53463
YBR260C	7.70158	8.20358	7.95258	8.32598	8.33835	8.2892	8.71618	8.48353	8.69592	8.43908	8.02864	8.70937	8.64047	8.30767	8.34972	8.40243	8.27611	8.22067	8.33156
YBR261C	7.73393	7.41121	7.57257	8.37456	9.0609	9.07467	10.1217	9.89807	9.8759	9.89261	9.14342	9.09757	9.23636	8.66054	8.56506	8.33101	8.14266	8.12966	8.15565
YBR262C	10.0079	10.1705	10.0892	8.38069	8.43606	8.37883	8.53499	8.48686	8.33823	8.48933	7.93598	8.26933	8.59141	9.16922	9.12127	8.34843	9.66414	9.74282	9.58545
YBR263W	10.5539	9.25578	9.90483	10.442	10.6435	10.6857	10.812	10.7919	10.8761	10.8243	10.4248	10.4465	10.4335	10.3857	10.0386	9.86752	10.1473	10.1516	10.143
YBR264C	7.60744	7.38717	7.49731	7.65126	7.79638	7.77164	7.59212	7.5869	7.70584	7.78686	7.78063	8.4567	8.25277	8.12693	8.17915	7.23065	7.04578	7.05604	7.03552
YBR265W	8.87212	7.84246	8.35729	8.34099	8.80759	8.69423	8.96646	9.31697	9.16739	9.00945	8.5115	9.02481	9.13944	8.56724	9.06983	8.46828	8.04842	7.99946	8.09737
YBR267W	8.12054	8.11228	8.11641	9.70437	10.0452	10.2027	10.6993	10.2801	10.0998	9.70047	9.17337	8.75395	9.39414	8.69911	8.23488	7.08755	9.09187	9.12958	9.05417
YBR268W	8.174	7.85073	8.01236	7.63333	7.73883	7.69441	7.59567	7.92709	7.89421	7.96036	7.50525	7.57309	7.49386	8.24789	7.73202	6.76396	7.53779	7.69154	7.38403
YBR269C	10.3351	9.58807	9.96159	8.61619	8.3033	8.14941	6.65341	6.95285	7.5816	8.01394	8.51184	9.02768	8.90322	9.21686	9.615	9.54327	9.85802	9.96926	9.74678
YBR270C	6.39216	6.52086	6.45651	6.6334	6.34837	6.44412	6.94608	6.54352	6.01309	6.44412	6.15231	5.99808	6.16201	6.84002	6.44412	6.87808	6.52324	6.61306	6.43342
YBR271W	7.11548	7.09589	7.10569	7.91304	8.19825	7.93929	9.12295	8.86942	8.6291	8.26731	7.59174	7.05577	7.65285	7.00236	6.25378	5.5438	7.00122	7.23375	6.76869
YBR272C	7.28011	7.71669	7.4984	7.18978	6.8625	6.70997	6.75256	6.24078	6.37389	6.60118	6.36278	6.9827	7.06317	6.5516	6.64016	6.44092	6.57199	6.41202	6.73196
YBR273C	7.93579	8.3986	8.16719	8.07145	7.44052	7.58375	7.69957	7.55402	7.69809	7.88333	7.48442	7.81877	7.81541	8.54652	8.30019	8.24665	8.18579	8.11599	8.25559
YBR274W	6.97072	7.83393	7.40232	7.70503	7.33935	7.30563	7.7356	7.91149	7.7714	7.74595	7.09174	7.40396	7.45871	8.576	7.9235	8.60777	7.46218	7.58474	7.33963
YBR275C	6.34667	6.14796	6.24732	6.08551	6.66574	6.67526	7.35056	6.80118	6.52554	6.80515	6.39082	6.63098	6.29057	7.42021	6.06405	6.54352	6.05817	6.54352	5.57282
YBR276C	8.79166	9.00253	8.89709	8.55274	8.47319	8.68207	8.52482	8.32487	8.37749	8.85473	8.75534	8.64414	8.76944	9.53793	8.68207	9.03735	8.60958	8.68207	8.53708
YBR278W	7.09955	7.38499	7.24227	6.86286	6.58825	6.70027	6.81338	6.88687	7.144	7.2763	6.94393	7.52706	7.68362	7.2909	7.629	7.27568	7.00435	7.06235	6.94635
YBR279W	8.84731	9.21925	9.03328	9.50408	9.05021	9.15145	8.92604	9.20346	9.07087	8.99763	8.88399	8.87071	8.90688	8.91275	8.61844	9.14033	9.2178	9.28416	9.15144
YBR280C	7.21739	5.61515	6.41627	5.7145	5.39727	5.37365	4.08597	4.0519	4.30237	5.4077	5.47954	6.04886	5.47954	5.49788	5.92285	6.1063	5.35238	5.7653	4.93946
YBR281C	7.43652	8.31446	7.87549	8.0811	8.07923	8.25637	7.88044	8.03147	8.06749	8.07873	7.46181	7.66795	7.30056	7.36624	7.23922	6.77122	7.58573	7.6589	7.51257
YBR282W	8.64603	8.80984	8.72794	8.25603	8.05473	8.19899	7.84595	8.34637	8.25183	8.19078	8.04284	8.37716	8.51431	8.66129	8.92554	8.82201	8.87011	8.96251	8.77772
YBR283C	9.84902	10.1382	9.99362	10.0645	9.88055	10.0405	10.3612	10.4754	10.5284	10.37	10.4263	10.4419	10.5238	10.4798	10.5471	10.8281	9.96116	9.90814	10.0142
YBR284W	5.03094	5.23959	5.13526	4.76787	4.42414	4.63854	4.36152	3.96756	4.05755	4.66706	4.46609	4.4066	4.63854	5.11826	4.55795	4.75622	4.9487	4.94983	4.94756
YBR285W	8.05702	8.35088	8.20395	7.36271	6.93918	6.57615	4.51045	5.01148	3.7879	4.97747	4.87465	7.07329	7.36954	8.25376	9.14229	9.50427	7.00722	7.04339	6.97104
YBR286W	11.5779	11.3019	11.4399	11.2462	11.2462	11.3188	10.515	10.3362	10.5365	10.5608	10.5739	11.2432	11.473	11.7948	11.9862	12.244	11.1849	11.0943	11.2755
YBR287W	8.36313	7.7236	8.04337	8.87435	9.15879	8.99772	8.63985	8.67591	8.64006	8.73153	8.75207	9.45318	9.14661	9.35249	9.19194	8.88857	7.98302	7.83434	8.1317
YBR288C	8.02253	8.72688	8.37471	8.17621	8.02171	8.04191	8.74153	8.63545	8.76317	8.56417	8.02862	8.47885	8.58829	8.87043	8.37485	8.37485	8.08662	8.30279	7.87046
YBR289W	8.15876	7.77703	7.96789	7.87219	8.08411	8.0079	8.34708	8.15246	8.25028	8.19946	8.08008	8.12509	8.15888	7.74235	8.26925	7.32575	8.03055	8.07861	7.98249
YBR290W	8.15913	9.19209	8.67561	8.00683	7.97046	7.92141	8.49174	8.42582	8.29839	8.16473	7.84226	8.30421	8.26171	8.39786	8.57945	8.6587	8.34132	8.31195	8.37069
YBR291C	9.38704	9.04155	9.21429	10.0894	10.3344	10.2967	10.7688	10.3746	10.2305	10.3379	10.2123	9.78476	10.0506	9.67948	9.43245	8.87773	9.79868	9.89615	9.70121
YBR293W	6.08747	6.48808	6.28777	6.39053	6.25848	6.47524	5.8193	5.94232	6.08979	6.4901	5.77505	5.80794	5.72942	6.1678	5.91179	6.7695	6.37092	6.52804	6.21381
YBR294W	12.1316	12.1959	12.1637	12.386	12.3949	12.386	10.6777	10.5051	10.1654	11.1126	11.2871	11.6438	11.0899	11.2471	11.5415	11.773	11.8569	11.8972	11.8165
YBR295W	8.26632	7.41774	7.84203	7.32087	7.75386	7.54936	7.46866	7.77953	7.92409	8.20349	8.33029	8.43599	8.15675	8.41952	8.50902	8.18291	7.56298	7.80031	7.32565
YBR296C	6.43611	5.80946	6.12279	7.87471	8.23595	7.94573	7.3223	7.68376	7.25675	7.45149	7.70313	8.25623	7.88127	8.16145	7.4298	7.69402	6.66745	6.91421	6.42069
YBR296C-A	3.47263	3.93962	3.70613	3.40138	2.69285	4.2834	3.0928	2.96768	2.93414	4.38189	3.47263	3.47263	2.56056	5.28412	4.49155	6.56138	3.34826	3.13988	3.55665
YBR297W	8.01244	8.23701	8.12473	5.52102	4.88704	5.09609	4.41598	4.33939	4.25793	5.17721	4.64065	4.92314	5.703	5.42406	5.55678	7.22982	7.43075	7.30803	7.55348
YBR298C	6.77314	7.89918	7.33616	4.71582	4.53574	4.99439	4.40728	4.7934	4.19942	4.96162	4.66837	4.60607	5.21475	5.8406	5.72114	6.04319	6.29321	6.11441	6.47202
YBR298C-A	3.48016	3.24716	3.36366	3.41847	3.08675	3.82359	3.55908	3.90956	3.55908	4.58259	3.43559	3.56574	2.84381	4.60503	3.90307	5.30847	3.64958	3.16045	4.13872
YBR299W	7.22113	7.51137	7.36625	5.09984	4.9015	6.04957	4.21176	4.80054	4.855	6.78844	5.46948	5.37516	5.22983	7.11611	6.55718	8.04045	7.13466	7.07644	7.19288
YBR301W	4.59105	4.8181	4.70457	4.47989	4.19452	5.24113	4.24543	4.70259	4.50089	5.32162	5.24419	4.80703	4.53436	6.18086	4.6312	6.7297	5.15545	5.25539	5.05551
YBR302C	10.9309	11.8353	11.3831	10.7772	10.1654	10.3124	9.3879	9.63098	9.70206	10.3023	10.3988	10.7829	10.5337	11.5494	11.2603	11.7118	10.5877	10.6937	10.4816
YCL001W	9.71572	9.66501	9.69037	9.6467	9.47107	9.82262	9.23376	9.6019	9.5366	9.83808	9.94921	10.034	10.1275	10.8309	10.8255	11.1808	9.89904	9.88446	9.91362
YCL001W-A	3.2174	4.09322	3.65531	3.35469	3.09519	3.69299	3.30156	4.06708	3.70359	4.67683	3.57208	3.88394	3.32289	4.27646	3.27058	4.05877	3.52145	3.60377	3.43912
YCL001W-B	2.75346	2.84824	2.80085	2.82224	2.74007	3.0373	2.37863	2.74812	2.78155	2.68824	3.03819	2.57003	2.55809	3.06901	3.2463	3.8559	2.58886	2.62495	2.55278
YCL002C	7.39017	7.27518	7.33267	7.94708	7.94344	8.03609	8.05654	8.67528	8.56102	8.3211	8.14833	8.00529	8.19384	7.64778	7.75836	7.42452	7.50353	7.53719	7.46988
YCL004W	7.03823	7.31701	7.17762	7.23254	6.75948	7.09145	7.73936	7.37761	7.09145	7.39765	6.87156	6.9659	6.76222	7.11723	7.17408	7.34518	6.82027	6.78364	6.85691
YCL005W	6.89406	6.52159	6.70783	7.25774	7.35358	7.22454	7.53882	7.8721	7.82397	7.71285	7.13094	7.05266	7.31335	7.56823	7.29153	6.78903	6.90356	6.7782	7.02893
YCL005W-A	10.6635	10.9962	10.8298	10.4654	10.7599	10.4501	10.7005	11.1251	11.06	11.0543	10.9315	10.7723	10.6435	10.6009	10.6125	10.4137	10.275	10.3306	10.2195
YCL008C	6.13336	5.04858	5.59097	6.58849	7.07676	7.27098	7.31441	6.6056	6.96109	6.67238	6.80636	7.49744	6.90635	5.79116	6.76827	5.67372	6.08648	5.93416	6.23879
YCL009C	10.9489	9.85064	10.3998	10.5124	11.1196	11.1159	11.0525	11.0019	11.1219	11.1651	11.0653	11.2228	11.1486	10.7235	10.9906	10.2575	10.706	10.7047	10.7073
YCL010C	6.18532	6.27111	6.22821	6.16451	6.84614	6.99042	7.25755	7.20386	7.31891	7.2575	6.92955	7.70651	7.58015	6.46311	6.95132	6.65594	5.97649	5.97708	5.9759
YCL011C	9.63548	9.18506	9.41027	9.47051	9.4789	9.51953	10.1778	9.86903	9.72638	9.76291	9.52024	9.23522	9.51953	9.53364	9.36989	9.35293	9.31126	9.27378	9.34875
YCL012C	7.74552	7.83321	7.78936	7.38874	7.39861	7.439	6.16831	6.48954	6.80946	6.6952	6.03363	7.36242	7.97909	7.89562	8.24087	7.55878	7.8481	7.81943	7.87676
YCL014W	8.49069	7.42746	7.95907	8.08429	8.27464	8.63326	9.07709	8.82686	8.58751	8.7623	8.32035	8.33106	8.58995	8.90128	8.52428	8.69401	8.3841	8.33058	8.43763
YCL016C	6.14665	6.15299	6.14982	5.80185	6.25216	6.02591	6.41458	6.61776	6.90823	6.47763	6.15508	6.2433	6.30013	6.00589	6.40617	5.21246	5.70269	5.69656	5.70881
YCL017C	8.86941	7.32579	8.0976	8.32385	9.00253	8.84151	9.15456	9.39323	9.63851	9.54308	9.15235	9.32884	9.20108	8.63438	8.76356	8.39755	8.2887	8.4127	8.1647
YCL018W	3.8329	3.27975	3.55632	3.91103	3.93579	3.64221	3.90533	4.08431	3.94519	3.46957	4.07767	4.0533	3.87298	3.52014	3.99459	3.69018	3.59377	3.49321	3.69433
YCL021W-A	4.49521	4.70035	4.59778	4.44025	4.59439	5.16265	5.21246	5.30474	5.25615	5.45612	5.76031	5.71891	5.74932	6.31874	4.98394	5.44822	4.58101	4.84116	4.32086
YCL024W	7.36824	7.36148	7.36486	6.49186	7.02494	7.2256	7.16419	7.19731	6.9998	7.53773	7.2256	7.65874	7.34134	7.461	7.38153	7.65854	7.14392	7.08502	7.20281
YCL025C	12.2605	11.2024	11.7314	11.733	11.7004	11.2562	11.9603	11.7727	11.657	11.9509	12.0633	11.5982	11.8763	11.2356	11.5177	10.696	11.6774	11.7004	11.6544
YCL026C-A	5.64139	5.18367	5.41253	5.30175	5.07464	5.53073	5.83472	5.77848	5.87905	6.54649	6.15904	6.00054	6.21183	7.08271	6.1439	6.25997	5.62228	5.63961	5.60494
YCL026C-B	8.7254	8.37313	8.54927	8.2909	8.49035	8.42977	6.57211	6.1897	6.53475	6.55171	7.64881	9.07963	9.13399	9.38064	10.2889	9.69371	8.31548	8.29532	8.33564
YCL027W	4.82871	5.10481	4.96676	3.92809	3.64165	4.60301	3.8337	3.87084	3.86438	5.12909	4.12461	4.35294	4.29956	5.23636	4.5526	5.0194	4.38993	4.45235	4.32751
YCL028W	9.29928	8.94625	9.12277	9.51341	9.46495	9.70563	9.33704	9.37376	9.33569	9.33569	9.14738	9.27351	9.16023	9.61653	9.27475	9.04493	9.38988	9.38944	9.39032
YCL029C	6.59825	6.33302	6.46564	6.96611	7.19142	7.25992	8.36433	7.99705	7.90091	7.62884	7.13583	7.32094	7.09517	7.15032	6.54666	5.76538	6.58253	6.66592	6.49915
YCL030C	11.4422	10.9072	11.1747	10.5052	10.708	10.8141	10.4201	11.0368	11.5226	11.7215	11.5525	11.3424	11.2763	10.9102	11.301	10.6276	11.2565	11.2231	11.2899
YCL031C	8.09259	8.5614	8.327	9.39121	9.23928	9.36729	9.41155	9.78035	9.82031	9.4103	8.90203	8.66029	9.08934	8.29922	8.20176	8.37465	8.70258	8.6766	8.72857
YCL032W	7.08495	7.24727	7.16611	6.28522	6.11067	6.34799	6.45673	6.14702	6.546	6.85999	6.50427	6.79051	6.36904	5.67733	6.25798	6.31663	6.33719	5.65893	7.01546
YCL033C	9.04897	8.45499	8.75198	8.26959	8.55239	8.3121	5.94207	6.28266	6.94025	7.02686	7.72032	8.37415	8.15691	7.54149	8.29037	7.68253	8.58461	8.59179	8.57743
YCL034W	8.55884	7.88638	8.22261	7.78261	8.03884	8.02243	7.52345	7.93294	8.38044	8.4344	8.46809	9.08056	8.6548	8.07847	8.89321	8.42007	7.59741	7.61999	7.57482
YCL035C	10.1398	10.2647	10.2022	9.89925	9.78625	9.81416	8.0468	8.65758	8.79159	9.1071	9.29146	9.74711	9.89937	9.88054	10.2155	10.0213	10.0009	10.0653	9.93661
YCL036W	6.54252	5.67208	6.1073	8.23248	9.1339	8.99473	9.08405	9.10506	8.82335	8.3872	7.37796	6.82654	7.74313	5.08132	5.36634	4.40018	7.40442	7.45936	7.34948
YCL037C	6.44968	6.46632	6.458	8.20738	8.66813	8.63761	9.19552	9.37215	9.22638	8.93407	7.44977	7.73597	7.97058	7.94525	7.63434	6.88012	7.7503	7.89552	7.60508
YCL038C	7.33111	6.24682	6.78897	6.86166	6.82451	6.9096	5.99134	5.97397	6.04492	6.98905	6.52317	6.53916	6.71956	7.53747	7.05067	7.3963	6.76448	6.7782	6.75076
YCL039W	7.32073	7.01507	7.1679	6.41484	5.98958	5.91208	5.29243	4.89063	5.87505	6.09948	5.99959	6.94393	6.93433	7.2073	7.16402	7.52626	6.113	6.06217	6.16384
YCL040W	12.4622	10.4436	11.4529	10.9409	11.2913	11.0142	9.2886	7.94675	7.5419	7.75894	8.63326	10.3455	10.6592	10.8892	12.006	11.9233	11.3482	11.3755	11.321
YCL042W	4.15904	3.20098	3.68001	3.86442	4.02437	4.4009	4.00412	3.79687	3.31034	4.13165	4.34806	4.20508	4.41685	3.77538	4.00412	3.58316	4.148	4.29181	4.00418
YCL043C	11.1288	10.0691	10.5989	10.8511	11.0179	11.0413	10.6746	10.5143	10.7636	11.037	11.6224	12.2167	12.3612	11.9988	12.1669	12.129	10.7693	10.8049	10.7336
YCL044C	7.34399	6.11259	6.72829	7.16893	7.61202	7.66538	8.03674	8.22552	8.41066	8.08849	8.78315	9.03153	8.86004	8.33659	8.81279	8.08289	7.12565	6.9587	7.29261
YCL045C	10.1849	10.0527	10.1188	9.99666	9.98929	10.0686	10.373	10.1379	10.3939	10.3914	10.2118	10.2287	10.1907	10.1397	10.225	10.1182	9.88656	9.9394	9.83372
YCL047C	7.32838	7.29417	7.31128	7.35873	7.41836	7.44509	7.03888	6.70077	7.20618	7.27489	7.29417	7.85602	7.78513	7.17761	7.49744	7.23925	7.02791	6.93313	7.12269
YCL048W	3.86474	3.43659	3.65066	3.4842	3.2798	4.18127	3.32768	3.34868	3.0035	3.72777	3.60133	3.2193	2.89597	4.92216	3.56189	4.28783	3.43742	3.31703	3.55781
YCL049C	8.08642	7.76546	7.92594	7.67616	7.59442	7.38415	6.87376	6.4489	6.41841	7.08052	7.26448	7.98844	8.2725	8.21981	8.44105	8.28376	8.00357	8.05137	7.95578
YCL050C	9.23609	9.81978	9.52794	9.69397	9.38615	9.38782	9.60618	9.6198	9.90412	9.81427	9.85793	10.061	9.87295	9.72745	9.71452	9.59418	9.70491	9.64524	9.76458
YCL051W	7.65334	7.81303	7.73318	7.11166	6.91963	7.0751	7.51989	7.54673	7.46566	7.60368	7.2545	7.55263	7.47348	7.5643	7.87213	7.79326	7.37863	7.49272	7.26454
YCL052C	7.99996	7.76474	7.88235	7.54588	6.94198	7.21019	7.12038	6.89175	7.35427	7.66017	8.0207	8.01399	8.06395	8.16982	8.23386	8.34094	7.97006	8.03197	7.90816
YCL054W	8.34149	9.25319	8.79734	9.83354	9.87415	9.82695	10.4329	10.3577	10.1899	9.73603	8.85642	8.14809	9.08204	8.6297	7.43554	7.62101	9.27562	9.23379	9.31745
YCL055W	6.63931	7.99656	7.31793	7.45805	7.17365	7.17365	7.20853	7.30514	7.3468	7.22714	6.99962	7.17365	6.92864	7.46935	7.03591	7.06263	6.71619	6.55568	6.8767
YCL056C	8.7439	9.59702	9.17046	8.87065	8.29193	8.2395	8.15007	8.36355	8.43052	8.45345	8.14382	8.13582	7.87336	8.63566	8.18935	8.39415	8.74742	8.70494	8.78989
YCL057C-A	11.8941	11.9875	11.9408	11.3728	11.6269	11.3973	10.3432	10.6557	10.8084	10.8748	10.547	10.9592	10.8813	10.9661	11.231	10.6653	11.459	11.5146	11.4034
YCL057W	9.24629	8.81859	9.03244	8.70186	8.70186	8.51864	6.86226	6.84551	7.17252	7.80161	8.71478	9.22702	9.17988	8.69861	9.27053	9.23906	8.59531	8.53028	8.66035
YCL058C	5.68929	6.38888	6.03909	7.06857	5.93859	6.12617	5.89602	5.69687	5.50201	6.03266	5.44304	5.68293	5.63262	7.41614	6.94306	7.68097	6.03172	5.94619	6.11726
YCL059C	7.70661	8.19392	7.95027	9.01208	9.02442	9.13325	9.96343	9.90242	9.99413	9.78522	8.55508	8.02278	8.72115	7.50658	7.5941	6.65594	8.66775	8.67644	8.65906
YCL061C	7.34408	8.33746	7.84077	7.44079	7.28501	7.19313	7.42883	6.70391	6.7661	6.8463	6.87311	7.20396	7.66009	7.34603	7.18149	7.31325	7.12423	7.17189	7.07657
YCL063W	7.39331	7.10283	7.24807	7.77768	7.92211	7.86923	8.53185	8.37663	8.23825	8.11643	7.63806	7.97259	7.96478	7.8495	7.89043	8.07711	7.59642	7.56901	7.62383
YCL064C	5.15539	5.4185	5.28694	5.04059	4.68304	5.10765	5.54977	4.29277	4.96065	4.92593	4.94845	5.36742	5.8735	4.92978	4.10368	4.09476	4.29803	4.01672	4.57933
YCL066W	4.59957	3.78936	4.19446	4.59957	4.18731	4.59957	4.59957	4.62032	4.85313	5.90045	4.90651	4.15357	3.68125	4.87066	4.8357	4.67779	4.28026	3.88274	4.67777
YCL068C	4.96146	4.19568	4.57857	4.56549	4.81176	5.05773	4.58012	5.08329	4.85383	5.49341	5.1726	4.98041	5.21026	5.92145	4.46615	5.7136	5.11323	4.77717	5.44929
YCL069W	3.57017	4.42091	3.99554	4.08483	3.37458	4.72952	3.84565	3.32598	3.32572	4.43195	4.29073	4.11053	3.55912	5.0693	3.90943	4.411	3.36164	3.34272	3.38056
YCL073C	4.92267	4.56273	4.7427	4.63064	4.87601	5.18718	5.15162	5.24556	4.94569	5.3856	4.94569	5.298	4.06666	5.32856	3.98872	4.52867	4.34169	4.03141	4.65197
YCR002C	9.3602	10.176	9.76812	9.2534	8.87574	8.91384	9.04154	9.23788	9.17111	9.24049	9.42163	9.19073	9.2237	9.63979	9.72305	10.0808	9.42088	9.53437	9.30739
YCR003W	8.00835	9.41767	8.71301	7.70602	7.49527	7.40626	6.95087	7.83695	7.9356	8.03674	7.63786	7.96447	8.17413	8.05344	8.29003	8.24856	8.28808	8.48332	8.09284
YCR004C	11.137	10.7575	10.9472	11.1801	11.1133	11.1322	9.55856	8.27208	8.01409	8.2534	9.29469	10.5424	10.8322	10.0029	10.8671	10.6837	11.0437	11.0275	11.0598
YCR005C	12.2713	12.1492	12.2102	11.7418	10.882	10.8396	9.5417	9.91294	10.6645	11.3224	11.3805	10.2139	10.2889	10.356	10.4477	9.73016	11.5546	11.5123	11.5968
YCR007C	5.00446	5.45346	5.22896	5.06934	4.55117	4.80307	5.80959	4.70372	4.70372	4.85839	4.45146	4.503	4.36832	5.81225	5.06819	5.23211	4.72083	4.26733	5.17432
YCR008W	8.76847	9.06572	8.91709	9.43211	9.7504	9.47765	9.3718	9.72348	9.76695	9.49401	9.06118	9.61222	9.28014	8.50184	7.94039	8.34645	9.15715	9.00924	9.30506
YCR009C	9.5883	9.79771	9.69301	9.93132	9.79086	9.86259	9.46835	9.55135	9.82751	9.88117	9.90748	10.1208	10.0584	9.72745	10.0706	9.8629	9.70205	9.71084	9.69325
YCR010C	11.6474	9.93622	10.7918	9.38516	7.36501	7.36152	6.05597	6.30741	6.02972	6.62949	6.24409	5.93022	4.41232	7.16839	6.26902	7.04312	10.1573	10.1549	10.1597
YCR011C	9.96903	9.3073	9.63817	9.25166	9.16568	9.18936	7.99508	8.34958	8.76804	8.62946	9.29428	9.54681	9.52904	9.25166	9.78271	9.61019	9.34996	9.44827	9.25166
YCR012W	12.9273	11.7599	12.3436	12.2678	12.6183	12.547	12.4888	12.3768	12.5127	12.6948	13.0306	13.2047	13.2155	13.0075	13.0902	12.922	12.4172	12.475	12.3595
YCR014C	5.58096	7.20886	6.39491	6.20654	6.10724	6.20569	6.71271	6.16022	5.75327	6.21577	4.76022	4.56886	4.99499	5.2261	5.14138	4.81396	4.93119	4.47009	5.39229
YCR015C	6.32829	6.74702	6.53765	7.24082	6.8547	6.92954	6.68009	7.59852	7.33561	7.14255	6.481	6.33476	6.75776	6.87008	5.85541	6.38987	5.84701	5.56503	6.12899
YCR016W	7.64328	8.89953	8.27141	9.26189	9.19725	9.18963	9.61038	9.81851	9.62995	9.09878	8.25193	7.87433	8.64547	7.49362	7.35231	7.3217	8.60778	8.62961	8.58595
YCR017C	9.0132	8.41508	8.71414	8.43002	8.24024	8.31281	8.6571	8.62384	8.84552	8.94453	9.16877	9.36263	9.39411	8.99261	9.16022	9.22897	8.589	8.55352	8.62447
YCR018C	5.0651	5.56014	5.31262	5.17602	5.09652	5.47687	4.70294	5.38939	5.80553	6.19379	6.40065	5.729	5.26262	6.45597	6.51292	6.78291	5.68831	5.65524	5.72138
YCR019W	6.51665	6.9317	6.72418	7.21674	7.23691	7.17348	7.61352	7.44193	7.3034	7.28501	6.45556	6.80609	6.60124	6.12214	5.99161	5.92359	6.11948	6.26597	5.973
YCR020C	6.14848	6.95725	6.55287	6.6056	6.60607	6.76966	7.22956	6.95458	6.63901	6.65084	6.09843	5.81306	6.00436	6.77126	6.99061	5.33472	6.31652	6.31709	6.31594
YCR020C-A	7.88952	7.17551	7.53251	8.03438	8.50639	8.26768	7.72095	8.92964	8.9533	9.05512	7.97582	7.34575	7.53058	7.19967	6.90116	6.32942	7.46472	7.67674	7.2527
YCR020W-B	4.72164	6.04957	5.38561	6.61467	6.13538	6.14628	5.69686	6.46375	5.74496	5.28957	4.62158	4.49905	4.63101	3.98124	3.82689	4.20888	4.2502	3.67812	4.82228
YCR021C	6.97187	6.92809	6.94998	7.19651	6.05153	6.92037	9.04785	5.01578	5.28937	6.06748	6.14893	5.31677	4.58263	6.68093	6.15901	6.76017	10.0761	10.0304	10.1218
YCR023C	7.91393	7.67048	7.7922	7.49104	7.77334	7.40679	7.14195	7.47779	7.70741	7.90976	6.95994	7.74075	7.5612	7.29763	7.37718	7.03796	7.5483	7.5434	7.5532
YCR024C	6.60364	6.87851	6.74108	6.54905	6.36291	6.45059	6.62244	6.43924	6.12217	6.23921	6.47049	6.60916	6.45059	7.3034	6.7488	6.34306	6.15557	6.10914	6.202
YCR024C-A	10.8073	10.1197	10.4635	11.1985	11.3162	11.4016	11.2591	11.785	11.6124	11.5178	11.6257	11.5203	11.4147	11.2968	11.3539	11.1305	11.4072	11.3303	11.4842
YCR024C-B	10.9876	10.9092	10.9484	11.5833	11.2937	11.4129	11.1541	11.5461	11.2924	11.3655	11.5319	11.2257	11.3643	11.8374	11.6862	11.8936	11.5766	11.5051	11.648
YCR026C	7.03963	7.47749	7.25856	7.5411	7.7875	7.62818	7.98088	7.51006	7.52373	7.32605	7.00175	7.01442	7.11291	6.76459	7.19177	7.16477	7.35906	7.28073	7.4374
YCR027C	6.59967	6.3737	6.48668	6.69889	7.13	7.14277	7.81199	7.95802	7.6621	7.46361	6.8867	6.8867	6.93573	6.27941	5.94102	6.52959	6.25685	6.08527	6.42844
YCR028C	7.20245	6.40452	6.80349	7.05829	7.54019	7.5638	7.88058	8.37783	8.26821	8.10603	7.68975	7.7731	7.63877	6.99815	6.97866	6.57958	7.0779	7.01005	7.14574
YCR028C-A	11.3726	11.191	11.2818	11.1565	10.9374	10.8533	9.9122	10.5996	10.6515	10.7886	10.9454	10.9929	11.0664	10.7586	10.9454	10.9295	11.1973	11.2423	11.1523
YCR030C	8.87952	6.8828	7.88116	7.45364	7.66865	7.69755	6.46375	6.42757	6.96231	7.37243	8.078	8.36885	8.13655	8.09875	8.65047	8.20436	7.39691	7.3805	7.41333
YCR031C	11.9913	11.5144	11.7529	11.928	12.1241	12.1603	12.2873	12.3986	12.4095	12.3811	12.4376	12.2871	12.2011	11.7945	12.0338	11.1687	11.8337	11.8445	11.8229
YCR032W	7.71054	7.58035	7.64545	7.44275	7.44275	7.92277	7.23824	7.19508	6.97969	7.45523	7.60292	7.16701	7.05229	7.66502	7.30517	7.79795	7.62266	7.75435	7.49098
YCR033W	9.4454	9.45856	9.45198	9.28039	9.22829	9.30314	9.77279	9.45607	9.24754	9.30314	9.21369	9.33609	8.41204	8.8501	9.2032	8.83734	9.64338	9.49153	9.79523
YCR034W	8.9582	9.29106	9.12463	9.38944	9.52052	9.67438	10.0279	9.8971	9.8224	9.60692	9.29477	9.27969	9.62064	9.20111	8.92363	8.54556	8.89034	8.8509	8.92978
YCR035C	7.84394	8.08118	7.96256	9.16313	9.10486	9.03065	9.36661	9.15997	9.04038	8.81355	8.37392	8.38508	8.49098	8.19019	8.25404	8.17677	8.25273	8.14132	8.36415
YCR036W	8.12357	8.4128	8.26819	8.09176	7.90443	7.80124	7.18376	7.3347	7.20718	7.48544	7.54928	7.68455	7.90197	7.91096	8.21423	7.68225	7.97979	8.02879	7.93079
YCR037C	7.98885	8.01217	8.00051	8.68917	8.81715	8.76634	8.63787	8.30927	8.22577	8.10521	7.71525	7.54458	7.69618	8.09125	7.66056	7.3671	7.70535	7.64609	7.76461
YCR038C	6.55266	6.84825	6.70046	6.43615	5.77593	6.19252	6.18033	5.99931	6.02072	6.13439	6.35136	6.04032	5.9764	5.04429	6.81258	6.48375	6.28219	6.38622	6.17816
YCR042C	8.70983	9.80326	9.25655	8.68694	8.43474	8.53316	8.63433	8.48245	8.62966	8.6591	8.48245	8.0481	7.79657	8.15331	8.06784	8.36043	8.72224	8.7154	8.72907
YCR043C	7.7321	7.15076	7.44143	8.47575	8.55766	8.79776	8.94799	9.209	9.23366	9.22756	8.98149	8.70032	8.91164	8.70032	8.70032	8.28263	7.74811	7.7845	7.71173
YCR044C	8.12481	7.2932	7.709	7.43885	7.81865	8.14834	7.96826	8.3453	8.44141	8.55258	8.7713	9.13319	8.87506	9.19678	9.38373	9.18855	8.06615	8.09813	8.03416
YCR045C	4.05926	3.83338	3.94632	4.21051	3.48662	4.36273	3.72118	3.78144	3.88814	5.17618	5.00743	4.28659	3.43499	6.25851	5.03103	6.43696	4.71215	5.19594	4.22836
YCR046C	9.06008	7.61493	8.33751	8.2937	9.01309	8.77482	8.7088	8.79646	8.86623	8.91761	8.72105	9.20969	9.02502	8.62644	9.01794	7.5995	8.20892	8.33164	8.0862
YCR047C	7.70766	7.0321	7.36988	8.57166	9.35422	9.30476	9.64336	10.2226	10.128	9.81256	8.75436	8.05471	8.43915	6.93738	6.31568	5.67413	8.14673	8.09718	8.19628
YCR048W	7.20867	7.17015	7.18941	7.33864	7.87729	7.80929	7.83074	8.19789	8.13012	8.17239	8.00802	7.80864	7.18351	6.3801	7.19598	6.58713	6.82304	6.69079	6.95529
YCR051W	8.5772	7.32261	7.9499	8.12751	9.09332	8.93108	9.5067	10.0793	10.2133	10.0664	9.22569	8.98823	8.91334	7.30433	7.74958	6.87808	8.41323	8.48137	8.34509
YCR052W	7.32935	7.62844	7.47889	7.90485	8.32147	8.30155	8.85982	8.85057	8.96779	8.65412	8.19454	8.57526	8.30661	7.97197	8.13486	7.76945	7.59388	7.62517	7.56258
YCR053W	11.0977	11.3589	11.2283	10.9248	10.9517	11.0868	11.3405	11.3198	11.5091	11.4749	11.2686	11.1539	11.2495	10.6106	10.9946	10.7993	11.149	11.1125	11.1856
YCR054C	6.80265	7.9248	7.36373	7.43877	7.27395	7.62344	7.83	7.22876	7.29478	6.96273	6.22289	6.11142	6.70588	6.24926	5.68152	5.65079	6.82977	6.72369	6.93586
YCR057C	8.39336	8.32071	8.35704	9.88719	9.96848	10.1224	10.6786	10.1893	10.0439	9.78731	8.81604	8.57526	9.35339	8.35319	7.51547	6.86676	9.05869	9.13979	8.97759
YCR059C	6.2142	5.98175	6.09797	7.48109	8.20017	7.83892	8.90676	9.06093	8.99554	8.81569	7.68248	7.88883	7.725	6.02292	6.51817	4.32915	6.77033	6.2771	7.26357
YCR060W	7.21374	7.38852	7.30113	7.58648	8.08033	8.02494	8.59282	9.11863	9.07724	8.9597	8.20687	7.81394	7.69442	6.74533	6.83123	6.38987	7.14593	7.28983	7.00203
YCR061W	8.82484	6.53503	7.67993	8.09268	8.87417	8.73435	6.92486	6.48209	6.05483	6.90942	6.8723	7.72241	7.51367	7.38333	8.08678	7.22907	8.10004	7.97311	8.22697
YCR063W	6.10098	5.35875	5.72987	7.35707	8.05907	7.55743	8.62694	8.68172	8.40368	7.99554	7.17045	7.17365	7.11794	5.67669	6.51023	5.22801	6.31941	6.42559	6.21323
YCR065W	7.60317	5.71282	6.65799	7.56268	8.20056	8.02394	8.49655	8.71505	8.4833	7.99761	7.52756	8.31071	8.46303	6.84626	7.36801	7.3479	6.78217	6.91568	6.64865
YCR066W	6.5179	6.86267	6.69029	6.58266	6.43139	6.50322	7.13744	7.01775	6.90664	6.7781	6.14586	6.20421	6.37509	6.12499	6.08127	5.83541	6.13774	5.98364	6.29185
YCR067C	8.37679	7.96328	8.17004	7.91914	7.91914	7.80836	7.80138	7.23294	7.55872	7.46581	7.8731	8.09611	8.13447	8.07571	8.46507	7.92661	7.79033	7.71879	7.86186
YCR068W	4.72965	3.92136	4.32551	4.11165	5.30213	4.95119	4.43556	5.36079	5.71909	5.09802	5.58567	5.79325	5.55028	3.73769	4.57486	3.35886	4.31108	3.90374	4.71842
YCR069W	8.26497	7.61402	7.9395	7.51172	7.25669	7.088	6.19423	6.14189	6.48533	6.62783	7.41202	8.15686	8.37736	8.30936	8.46923	8.50525	7.94667	8.06816	7.82518
YCR071C	8.16807	8.13774	8.1529	7.66769	7.92051	7.80033	8.02079	7.96428	8.15519	8.18302	7.4666	7.95002	8.02811	7.6924	7.5512	7.92051	7.49177	7.52255	7.46099
YCR072C	9.2546	9.14884	9.20172	10.7167	10.7409	10.7992	11.0894	10.7714	10.5816	10.3506	9.49208	9.18563	10.0193	10.0958	8.98873	8.77328	9.92081	9.87397	9.96765
YCR073C	6.99785	7.49894	7.24839	6.60514	6.8067	6.51144	6.85897	6.16286	6.38829	6.63196	5.85214	6.36296	6.68092	6.46627	6.18132	6.12733	6.51867	6.65684	6.38049
YCR073W-A	8.94595	8.09165	8.5188	8.79296	9.23115	9.42128	8.30128	7.92547	8.55787	8.61275	8.91505	9.30194	9.19275	8.83169	9.31948	7.84968	8.53868	8.56414	8.51323
YCR075C	6.60371	6.21564	6.40967	4.98225	5.33456	4.94936	4.67129	4.99403	5.63271	5.96345	5.86464	7.07255	6.75641	6.83768	5.93197	6.05257	5.36585	5.17646	5.55523
YCR075W-A	8.10467	8.17482	8.13974	7.98756	7.9985	8.07693	6.54922	7.19581	7.49291	7.77988	7.60647	8.35563	7.9696	8.71568	8.52039	7.05162	7.56581	7.64201	7.48962
YCR076C	6.94773	6.20019	6.57396	6.58762	7.14166	7.1036	6.28972	6.5842	6.63651	6.62049	6.14893	6.7499	6.91546	6.58014	6.66265	4.67429	6.70193	6.64543	6.75844
YCR077C	9.32432	8.27274	8.79853	8.92732	8.82398	8.95998	9.34383	9.11507	9.13103	8.97836	9.40021	9.13526	9.17669	8.73273	8.92275	9.19848	8.94423	8.83634	9.05213
YCR079W	7.931	6.72746	7.32923	6.85847	6.87241	7.33138	6.97563	7.35672	7.2256	7.51693	7.38694	7.64439	7.54945	8.07847	8.09039	7.99144	7.44841	7.36351	7.53331
YCR081W	7.01321	7.38158	7.1974	7.2527	7.47265	7.48159	7.41694	7.8048	7.73799	7.50538	7.88595	7.80198	7.94708	5.95592	5.78904	6.77882	7.31042	6.81043	7.81042
YCR082W	9.60202	10.0705	9.83624	9.44004	9.22223	9.13042	8.74281	9.0168	9.10277	9.19131	9.22307	9.36119	9.54692	8.70848	8.8186	8.90634	9.35831	9.35709	9.35952
YCR083W	9.02032	7.92409	8.4722	8.65034	8.79011	8.68562	7.29224	7.60074	7.76051	7.81705	7.41306	7.6387	7.83038	7.45264	7.92409	7.22134	8.9029	9.08005	8.72575
YCR084C	10.2344	8.46365	9.34904	9.72139	10.0721	10.2256	10.504	10.5651	10.668	10.5072	10.2912	10.264	10.4683	9.51877	10.2223	10.2223	9.70094	9.72022	9.68166
YCR086W	7.15756	7.8944	7.52598	7.33427	7.31022	7.39179	7.53229	7.83325	7.87168	7.84927	7.11956	7.61149	7.41749	7.65348	7.41758	6.4346	7.27153	7.28786	7.2552
YCR087C-A	7.90937	8.09644	8.00291	9.27985	9.62662	9.73974	11.0574	11.0901	11.0431	10.8894	9.04503	8.23919	8.63157	7.55854	7.07769	6.47172	8.71116	8.89516	8.52716
YCR088W	9.59756	8.68501	9.14128	9.06074	9.08427	9.3805	7.63605	7.0353	7.53317	7.97861	8.91866	9.81292	10.0573	9.46679	10.232	10.3268	9.23944	9.28476	9.19412
YCR089W	6.63432	6.42857	6.53144	6.28559	6.38992	6.41243	7.51465	6.98434	6.88933	6.90215	6.85704	6.49887	6.47241	7.04692	6.63792	6.22766	6.15863	6.08299	6.23426
YCR090C	8.32127	8.98731	8.65429	8.53739	8.06159	8.22918	7.7775	8.17636	8.32451	8.49135	8.41243	8.25499	8.63487	8.47855	8.45861	8.28512	8.53651	8.61173	8.46129
YCR091W	6.39391	6.29342	6.34366	5.42984	4.04928	4.14532	4.77324	4.09368	4.46681	4.23501	3.83279	4.02403	4.24821	4.35149	4.64826	6.04236	4.87795	4.47787	5.27803
YCR092C	6.5834	6.49092	6.53716	6.97963	7.22646	7.28807	8.08504	7.78928	7.62843	7.6305	7.30823	7.2615	7.17527	7.25382	6.73034	6.38987	6.55028	6.43924	6.66132
YCR093W	9.83117	10.2626	10.0469	9.62979	9.53027	9.65089	10.336	9.64465	9.64382	9.62284	9.51873	9.5129	9.76422	9.40497	9.5395	9.96464	9.77551	9.76428	9.78675
YCR094W	8.14983	7.80396	7.97689	7.40592	7.45473	7.29883	7.84122	7.94002	8.04473	8.02462	8.04769	7.82695	7.99712	7.61219	7.80396	7.34306	7.67512	7.70237	7.64787
YCR095C	6.76668	7.5285	7.14759	7.19933	6.45562	7.00721	7.22264	7.3161	7.11299	7.3408	7.15472	7.03201	6.58028	7.82917	7.56312	8.29114	7.30461	7.4545	7.15472
YCR096C	8.01975	9.86439	8.94207	8.70131	7.80284	7.99933	8.50948	8.06993	7.99741	8.24394	7.78117	7.77357	7.66584	9.14099	8.71795	9.38106	8.80261	8.86708	8.73814
YCR097W	7.54182	7.90281	7.72232	7.79199	7.10752	7.16631	6.54078	6.94498	6.68303	6.98958	6.8745	7.10752	6.95816	7.24112	7.02448	7.58171	7.74242	7.95503	7.52981
YCR098C	4.03311	3.64811	3.84061	3.78137	3.26674	4.55514	3.78137	3.97754	3.76485	4.90749	4.11003	4.96012	3.86371	5.80558	4.37864	5.56375	3.38488	3.36249	3.40728
YCR099C	3.56875	3.24122	3.40499	3.40138	3.34954	3.67824	2.87742	2.97039	3.3721	3.40138	3.30771	3.64452	3.55723	3.82956	3.40138	3.64694	3.15951	3.40138	2.91764
YCR100C	3.6937	3.57611	3.63491	3.75389	3.99859	3.80242	3.28161	3.66431	3.8495	3.80242	4.14105	3.94356	3.6754	4.54285	3.53151	4.9825	3.78456	4.01882	3.55029
YCR101C	3.06048	3.57385	3.31716	3.41129	3.05749	3.52593	3.35183	3.41506	3.29137	3.61248	3.48416	3.62378	3.29137	3.41003	2.94735	3.36672	3.12349	3.10753	3.13945
YCR102C	4.61494	4.25985	4.4374	4.41089	4.30273	4.79228	4.33173	4.52942	4.66462	4.7851	4.49947	4.69353	4.1571	4.95851	3.85352	3.89438	4.25153	4.49947	4.00359
YCR104W	3.32146	3.1028	3.21213	3.47231	2.97992	3.892	2.54813	3.14383	3.09588	4.49913	3.59225	3.64049	2.80818	3.79649	3.49321	4.08368	3.70888	3.49321	3.92455
YCR105W	4.64182	4.33205	4.48694	4.8134	4.51184	5.33443	4.30165	4.14845	4.45814	4.73204	4.10416	4.34598	4.20603	3.86941	3.26531	3.97704	3.71771	3.53772	3.8977
YCR106W	5.02668	5.96759	5.49713	5.27819	5.34124	5.40278	5.17091	5.273	5.17091	5.85032	4.8405	4.93171	5.04034	4.69257	4.6512	3.80364	5.35458	5.62251	5.08664
YCR107W	4.13847	4.63674	4.3876	4.48561	4.32608	4.29716	4.62422	4.52738	4.28007	4.401	4.24078	4.29313	4.12719	3.99513	3.37774	4.23306	3.5538	3.4564	3.65119
YCR107W	7.00391	8.29742	7.65067	6.86485	5.93607	6.1549	6.50684	5.69093	5.61291	6.03576	6.13579	5.83103	5.8584	6.39928	5.95859	6.01845	6.42629	6.53168	6.32089
YCR107W	4.66794	5.045	4.85647	3.88254	3.66724	3.55798	4.0138	3.64506	3.31405	3.86902	3.38923	3.85577	3.3969	3.10474	2.82661	3.09389	3.86009	3.93995	3.78023
YCR108C	4.57857	4.04512	4.31184	4.76241	4.33788	5.48406	4.60352	4.34254	4.64979	5.61098	4.85026	5.11634	4.29816	6.33164	4.66295	5.89318	4.34622	3.93002	4.76241
YDL001W	7.39962	8.41666	7.90814	7.6999	7.30298	7.3199	7.57785	7.64645	7.63238	7.58815	7.23647	7.4155	7.18277	8.22128	7.8093	7.57084	7.1983	7.0917	7.3049
YDL002C	6.79229	7.05263	6.92246	7.3304	7.53425	7.55586	7.30525	7.85607	7.79304	7.94797	7.66953	7.67485	7.56208	7.63323	7.54186	8.17986	7.27657	7.14952	7.40362
YDL003W	7.52394	8.23596	7.87995	8.36609	8.22671	8.41841	7.97372	8.04669	7.26047	7.22176	7.25941	8.03665	8.25897	8.36932	8.05596	8.32711	7.27345	7.13697	7.40992
YDL004W	11.7917	11.9923	11.892	11.9332	11.8097	11.7216	10.1158	9.71709	9.96633	10.2782	10.5352	11.1174	11.2331	10.6489	11.2675	11.0691	11.6656	11.6186	11.7126
YDL005C	7.53235	8.66344	8.09789	6.68958	6.59674	6.53713	6.72823	7.2285	7.41392	7.17307	7.17307	7.02102	7.17038	7.40631	6.97127	7.19386	7.25748	7.07644	7.43852
YDL006W	6.8539	7.17835	7.01613	6.66491	6.35375	7.03956	6.60463	6.92267	6.98382	7.41272	6.9772	7.00007	6.64452	7.77197	7.20619	7.51684	6.47125	6.13457	6.80794
YDL007W	9.31252	9.43723	9.37488	8.94561	8.99145	8.79045	8.11816	8.35931	8.53482	8.85682	8.83231	9.30818	9.3673	9.2542	9.08922	9.24964	8.97986	9.01255	8.94717
YDL008W	7.76634	8.02565	7.89599	7.99641	7.98409	7.89262	7.09844	8.0866	8.14874	8.2963	7.79107	8.04497	7.98409	7.66818	8.11993	7.66352	7.97144	8.00992	7.93296
YDL010W	7.57765	8.92084	8.24924	7.22019	6.44078	6.86968	6.7888	6.65211	7.01236	7.08725	7.13893	7.30803	7.70014	8.21981	8.15788	9.10758	7.6799	7.8093	7.55051
YDL012C	8.97625	8.23953	8.60789	8.40693	8.65959	8.65131	9.36004	9.6722	9.87389	10.047	9.65322	9.5358	9.30068	9.3705	9.24894	8.7058	9.06458	9.21764	8.91152
YDL013W	8.19331	8.03932	8.11632	7.97743	8.24712	8.05649	8.62447	8.43469	8.19799	8.12307	7.59489	7.77974	7.56491	7.33212	7.15541	7.34887	7.41615	7.61633	7.21597
YDL014W	10.6612	9.7879	10.2246	11.2166	11.7887	11.7688	12.1653	12.0232	12.0083	11.9246	11.4591	11.1525	11.3083	10.04	10.0863	9.85498	10.9105	10.9509	10.8701
YDL015C	10.0861	9.76716	9.92664	10.8187	10.5712	10.788	10.0596	10.1695	10.1032	10.0985	9.76329	9.99983	10.3217	10.5276	10.4972	10.747	10.1925	10.1611	10.2238
YDL017W	6.58901	7.26738	6.92819	6.65046	6.69573	6.94928	7.10629	6.9567	6.80947	7.12169	6.66286	6.69911	6.74254	7.04981	6.31499	6.16934	6.38083	6.26597	6.49569
YDL018C	6.98501	8.13583	7.56042	5.74059	5.79688	5.97061	5.05659	5.74228	5.7038	5.97299	6.16734	7.20148	7.14789	7.17625	6.89138	7.18479	5.80521	5.79688	5.81354
YDL019C	9.61898	8.72866	9.17382	9.10502	9.02061	9.32535	7.24927	6.9665	7.55701	7.70853	8.43249	9.01045	8.73249	9.03039	9.49067	9.65045	8.99912	8.9927	9.00554
YDL020C	9.25387	9.7908	9.52234	8.30799	7.92757	7.83613	8.45414	8.39969	8.36884	8.44604	8.32385	8.36974	8.03109	8.11354	8.47204	8.28169	8.86525	8.98328	8.74721
YDL021W	7.38247	7.99879	7.69063	6.78744	6.28075	6.40162	4.60534	3.98966	4.32485	5.06905	5.00132	6.29954	6.40162	7.73557	7.92331	8.44769	6.46795	6.38244	6.55345
YDL022W	9.63911	8.284	8.96156	9.05348	8.6921	8.65564	6.12703	5.77349	5.86783	6.58787	8.6921	10.2714	9.39324	9.53281	10.4803	10.2992	8.4197	8.41908	8.42033
YDL024C	5.68269	6.38882	6.03576	5.90963	5.96076	5.87164	5.75258	4.9425	5.06468	5.68764	5.45282	6.09766	5.52875	5.75327	4.72212	5.6501	5.56645	5.67006	5.46284
YDL025C	8.02889	7.91832	7.9736	6.9946	6.92556	6.86139	6.69188	7.0522	7.15151	7.39464	7.18891	7.20302	6.89222	7.01939	7.24566	7.1382	7.41013	7.43034	7.38992
YDL027C	7.37057	8.32921	7.84989	7.17048	6.51935	6.29613	4.09578	4.76876	4.86	5.56409	6.26138	6.79889	6.76404	6.70954	7.74071	7.78212	6.59011	6.20002	6.98019
YDL028C	7.89759	8.1418	8.0197	7.66163	7.50258	7.69441	8.15934	7.98571	7.82227	7.75723	7.12862	7.19411	7.6154	8.0947	7.87408	7.85005	7.29803	7.36197	7.23409
YDL029W	10.6262	10.3506	10.4884	9.7684	9.85572	9.66752	8.66518	8.8842	9.15256	9.35971	9.77231	10.1727	10.2198	9.89988	10.0604	10.4036	9.89896	9.90117	9.89675
YDL030W	6.73488	6.88428	6.80958	6.85779	6.85779	6.93781	7.53884	7.45618	7.289	7.21858	6.76867	6.65924	6.85779	6.14181	5.77214	5.94006	6.43568	6.57542	6.29595
YDL031W	8.80157	10.0905	9.44604	9.8485	9.71591	10.149	11.0498	10.5576	10.3941	10.2854	9.15537	8.44264	9.17383	8.92964	8.03538	7.75924	9.34005	9.44082	9.23928
YDL033C	6.70934	6.4897	6.59952	6.53759	6.79661	6.80781	7.74517	7.28665	6.94494	6.93524	6.85686	6.80063	6.72505	6.24048	6.70946	5.59552	6.80007	6.80353	6.79661
YDL035C	9.1096	9.69322	9.40141	9.12	9.01395	8.91888	9.16321	8.78339	8.64285	8.74204	8.56379	8.47603	8.43934	8.15657	8.3959	8.50419	9.07886	9.02754	9.13017
YDL036C	7.05164	7.38758	7.21961	7.89657	8.03584	8.26278	8.99327	8.97834	8.80554	8.50681	7.82166	7.31426	7.51906	6.6164	6.58668	5.78583	7.45453	7.53803	7.37103
YDL037C	3.14521	3.18153	3.16337	4.82343	5.63138	5.86116	6.62715	7.51382	6.81463	5.10991	5.12909	3.75258	5.07105	3.40609	2.93961	3.26107	3.04737	2.88789	3.20686
YDL038C	4.1108	3.70039	3.90559	8.11361	8.93525	8.83907	10.444	9.17452	8.49314	7.42334	6.94722	5.32313	6.58771	3.29488	4.06043	3.93447	4.80809	4.56167	5.05451
YDL039C	5.68018	5.27258	5.47638	9.50101	9.86934	10.0001	11.5611	9.76265	9.17196	8.55437	8.1296	6.56157	7.51318	5.92145	5.74098	3.73011	6.76111	7.04339	6.47883
YDL040C	9.39603	9.70159	9.54881	9.63772	9.38881	9.40079	9.73984	9.45962	9.54467	9.43596	9.40079	9.48325	9.52946	8.79596	9.24695	8.71766	8.88052	8.87399	8.88706
YDL042C	7.87082	7.51947	7.69515	8.04126	8.04126	8.09538	8.50101	8.25587	8.29826	8.21013	8.04126	8.04126	7.98769	8.04415	7.5333	7.5954	7.85179	7.89047	7.81312
YDL043C	7.53745	8.02658	7.78201	8.4042	8.62766	8.54416	8.9648	9.06675	8.91229	8.66929	7.98583	7.77514	8.18886	7.70746	7.57276	7.47824	7.81703	7.57455	8.05952
YDL044C	7.69618	8.53155	8.11387	7.71278	7.37322	7.66517	7.64481	7.77023	7.64481	7.82183	7.45159	7.3658	7.10506	7.82195	7.37008	7.36852	7.57669	7.63115	7.52223
YDL045C	8.05705	8.35451	8.20578	7.28218	6.96948	7.06453	6.9955	6.83559	7.12704	7.18711	7.51525	7.70254	7.82747	8.11267	7.9953	8.03353	7.6516	7.69868	7.60451
YDL045W-A	8.30495	9.32322	8.81408	8.24639	8.15062	8.16664	8.4315	8.52826	8.54816	8.4986	7.9016	8.27674	8.31048	8.80228	8.47579	8.34515	7.78509	7.73481	7.83536
YDL046W	11.0081	8.90539	9.95675	10.2443	10.6864	10.5046	9.75292	10.2685	10.4498	10.4455	10.4215	10.7449	11.0048	10.1835	10.918	10.5905	10.3905	10.4538	10.3272
YDL047W	8.65474	7.98292	8.31883	8.50539	8.98474	8.82154	9.30044	9.2591	9.31354	9.22148	8.88938	9.07205	8.90977	8.19775	8.15308	7.76238	8.66731	8.67014	8.66449
YDL048C	8.88325	7.92734	8.40529	8.73079	7.73043	7.70377	8.61654	5.5082	5.44389	6.69754	7.94603	7.11153	8.42653	8.20018	8.61355	8.58454	10.4327	10.4977	10.3676
YDL049C	9.15493	8.98689	9.07091	8.24633	7.82033	7.66267	7.39507	6.38781	5.96829	6.62826	6.3415	7.49936	7.51481	7.42997	6.93778	6.8461	9.48789	9.55575	9.42003
YDL051W	8.9231	9.92871	9.4259	10.3363	10.1867	10.2356	10.5532	10.8352	10.8203	10.6954	9.82692	9.39196	9.77025	8.81841	8.75471	8.39007	9.76623	9.65869	9.87378
YDL052C	9.64431	9.23719	9.44075	8.35231	8.5299	8.52584	8.59756	8.96413	9.24566	9.25051	9.38788	9.78785	9.58801	9.33722	9.77781	9.59173	9.27007	9.28874	9.25141
YDL053C	8.82947	10.5321	9.6808	9.12355	8.68263	8.8666	9.01373	9.01028	9.10032	9.25994	9.17688	9.11485	9.09617	8.48351	8.76892	9.28357	9.66598	9.64088	9.69107
YDL054C	8.12495	7.47443	7.79969	7.7143	8.00928	7.99276	7.60116	7.90412	7.88574	8.12343	7.88574	8.07821	7.7006	8.12693	8.13117	7.50794	7.91937	7.71483	8.12391
YDL055C	11.2447	11.5998	11.4223	11.6483	11.3777	11.4591	11.2891	11.2336	11.1461	11.1299	11.5902	11.8532	12.0071	12.5188	12.438	12.5043	11.7379	11.6045	11.8713
YDL056W	7.30179	8.57498	7.93838	7.61814	7.29812	7.31446	7.49238	7.13555	7.05301	7.08673	6.85568	6.98252	7.23406	7.30179	7.2469	7.30179	7.64405	7.47505	7.81304
YDL057W	6.42159	6.4691	6.44535	6.74072	6.76356	6.70266	6.19944	5.77006	5.89044	6.47592	5.89907	6.10055	6.17683	5.55453	6.0139	5.21033	6.10744	5.8945	6.32038
YDL058W	8.92852	10.2246	9.57658	8.97252	8.68021	8.94542	8.61425	8.00021	8.19853	8.67133	8.63532	8.40198	8.54026	8.70577	8.45351	8.73199	8.85903	8.71347	9.0046
YDL059C	6.38542	6.43134	6.40838	7.45618	7.34404	7.3744	5.8255	6.3777	6.47903	7.26192	6.34911	6.79051	5.48713	7.12909	6.27307	6.54831	5.6515	5.08814	6.21486
YDL060W	8.73506	9.28082	9.00794	9.90302	10.1305	10.1484	10.7631	10.4214	10.376	10.2552	9.47109	8.67343	9.41738	8.41507	8.01919	7.63265	9.54703	9.56951	9.52456
YDL061C	12.1196	12.2341	12.1769	12.2455	12.5817	12.538	12.5403	12.6934	12.584	12.6373	12.6708	12.4514	12.5273	12.49	12.2777	12.0458	12.2395	12.2916	12.1873
YDL061C	12.2506	12.2674	12.259	12.1011	12.2916	12.3032	12.3524	12.4236	12.3715	12.4652	12.4222	12.2627	12.2916	12.2905	12.1026	11.7684	12.4679	12.5185	12.4174
YDL063C	7.94637	8.28889	8.11763	9.5314	9.44974	9.53404	9.77025	9.54341	9.29871	9.10547	8.38312	7.65124	8.69896	7.77893	6.69025	5.99346	8.87394	8.82822	8.91967
YDL064W	8.77677	8.63127	8.70402	8.74528	8.86364	8.74548	9.50498	9.41718	9.22443	9.29205	8.78016	8.84105	8.79162	8.50308	8.44314	8.04314	8.4069	8.41296	8.40085
YDL065C	8.46575	10.1058	9.28576	7.97949	6.91897	7.36769	7.98059	7.46533	7.61874	7.61964	7.35507	7.58134	7.8298	10.2803	9.07858	10.3164	9.22717	9.03172	9.42262
YDL066W	10.419	8.82034	9.61968	9.83948	10.4216	10.3347	10.2626	9.6893	9.68865	9.89623	10.219	10.4793	10.2705	10.6791	9.99683	9.96357	9.74331	9.82955	9.65706
YDL067C	11.3415	8.8962	10.1189	10.347	10.9468	10.7996	9.6711	10.1327	10.1471	10.4005	10.343	10.4279	10.2557	9.88855	9.84815	9.53925	10.7737	10.9805	10.5669
YDL069C	6.20121	7.61775	6.90948	6.6829	5.83462	6.29427	5.77484	6.4168	6.5895	6.98299	6.57216	6.51278	6.58201	7.67475	7.40118	7.88427	6.96625	6.89742	7.03508
YDL070W	7.81672	9.4736	8.64516	8.47409	7.59696	7.79628	8.39231	7.67586	7.11274	7.37367	7.82859	8.27961	8.41638	9.27919	8.82437	9.86136	8.03889	8.25132	7.82647
YDL072C	8.92648	8.5328	8.72964	8.71878	8.69026	8.55961	6.79505	7.30924	7.67634	7.97834	8.77642	9.18926	9.30857	9.09095	9.64166	9.60588	8.89139	8.94212	8.84066
YDL073W	7.80603	8.30912	8.05758	7.45082	7.56818	7.61248	7.95697	8.01636	8.11219	8.27181	8.0677	7.87306	7.59619	8.10257	7.44201	7.88633	7.43523	7.42085	7.44961
YDL074C	9.72129	10.1016	9.91145	10.0689	9.63592	9.93967	10.2069	10.1095	9.9326	9.92695	9.62574	9.4294	9.61234	9.80577	9.5627	9.51441	9.8503	9.8418	9.85881
YDL075W	12.001	12.5839	12.2924	12.4003	12.1763	12.2405	12.2963	12.4312	12.454	12.404	12.4588	12.3414	12.2627	12.4596	12.2798	12.0502	12.249	12.2926	12.2054
YDL076C	6.8694	7.66118	7.26529	7.07383	6.52824	6.59423	6.15205	6.3184	6.48781	6.71325	6.95008	7.38841	7.04981	6.98943	7.29153	7.55944	6.62382	6.51246	6.73517
YDL077C	7.59415	7.77349	7.68382	7.30017	7.16458	7.35883	6.45578	6.51587	6.48308	6.88461	7.16374	7.44212	7.43158	6.90561	6.50613	6.15833	6.84574	6.70989	6.98159
YDL078C	10.8845	10.7301	10.8073	10.6816	10.2683	10.4259	8.43953	7.98751	8.25208	8.43608	9.10656	9.91542	9.85828	10.0671	10.15	10.3543	10.5794	10.4762	10.6825
YDL079C	8.00293	8.06701	8.03497	5.8234	5.27478	5.65618	5.37899	4.43879	4.34805	5.00472	4.15275	5.00789	5.49844	6.29021	6.67812	6.96662	6.67321	6.39244	6.95398
YDL080C	6.99163	6.81773	6.90468	6.53228	6.85233	7.21279	8.21468	7.6934	7.70733	7.86714	7.72572	7.63069	7.46261	7.76601	7.01598	5.82578	6.71158	6.34198	7.08117
YDL081C	11.147	10.8644	11.0057	11.4498	11.461	11.4756	11.7031	11.9414	11.8485	11.831	11.9724	11.6311	11.4871	11.0194	11.1455	10.4388	11.0178	10.9471	11.0886
YDL082W	10.4837	9.81371	10.1487	11.0905	11.4382	11.572	12.2161	12.2633	12.1437	12.1013	11.969	11.6715	11.5669	10.5469	10.7705	9.74981	11.0075	11.0333	10.9816
YDL083C	11.2841	11.7364	11.5102	11.8245	11.9768	11.9354	12.2704	12.3047	12.2373	12.253	12.0981	11.9625	11.9747	11.6774	11.5351	11.2184	11.5954	11.5785	11.6124
YDL084W	11.5048	11.8134	11.6591	11.5334	11.3549	11.3678	11.3638	11.5046	11.4953	11.4953	11.3365	11.4596	11.6197	11.6383	11.6293	11.7867	11.4133	11.4529	11.3736
YDL085C-A	5.819	5.32533	5.57216	6.0563	6.54352	6.55273	6.23852	6.97019	7.28393	7.5209	6.78297	6.7313	6.32066	6.0313	5.56068	5.44071	5.54354	5.76497	5.32212
YDL085W	9.14608	8.16898	8.65753	8.47475	7.61054	7.69039	5.33073	4.1753	4.907	5.08414	5.12376	4.96026	5.76485	6.36217	6.93668	7.40424	8.05538	8.01755	8.09322
YDL086W	9.80271	9.37511	9.58891	9.13152	9.4999	9.37511	9.17636	8.85263	8.93726	9.02945	9.17366	9.65789	9.58434	9.5525	9.84839	9.63019	9.3354	9.40521	9.26558
YDL087C	4.81873	4.86928	4.84401	5.55195	6.00328	6.1619	6.68792	7.38076	7.08771	6.99388	6.177	6.3783	5.84863	6.16316	6.07353	5.76539	4.55556	3.98672	5.12441
YDL088C	7.73322	7.72156	7.72739	8.60587	8.14487	8.36425	8.72111	8.55927	8.50947	8.36072	8.19437	8.05887	8.06002	7.93598	7.98702	7.9401	7.72803	7.66885	7.78721
YDL089W	7.20748	8.32776	7.76762	6.83334	6.58011	6.89721	6.56504	7.37467	7.4421	7.68797	7.79791	7.77849	7.4421	8.01888	8.25451	8.269	7.23741	7.25977	7.21504
YDL090C	7.55599	7.06252	7.30925	7.02981	7.40101	7.35303	6.60244	6.86454	7.17189	7.15608	7.17189	7.29469	7.17189	6.90571	6.86634	7.24914	6.92201	7.00536	6.83867
YDL091C	7.20711	8.14651	7.67681	7.15472	5.89606	6.37547	5.48851	5.1575	5.9937	6.19242	5.95169	6.38145	6.57567	7.58033	7.41739	7.63988	7.47336	7.50751	7.43921
YDL092W	7.7293	8.13167	7.93049	8.23516	8.13909	8.07503	8.42531	8.91009	8.93339	9.02989	8.6454	8.57539	8.5983	7.80366	8.14042	7.9525	8.16583	8.12781	8.20386
YDL093W	7.41276	6.89655	7.15465	6.82756	7.19523	6.98096	6.68652	6.56681	6.69035	6.59071	7.29294	7.84772	7.83789	6.11104	7.21765	7.018	6.48395	6.38784	6.58005
YDL095W	9.86286	8.91477	9.38881	9.30549	9.75068	9.62638	10.0563	10.0563	10.2018	10.0797	10.8462	11.1244	11.1357	10.261	10.6224	10.5267	9.26567	9.16447	9.36687
YDL097C	9.81051	10.1967	10.0036	9.58246	9.15296	9.16473	8.28327	8.84856	9.18149	9.34144	9.74476	10.3692	9.98698	10.023	10.11	10.2521	9.76711	9.735	9.79922
YDL098C	6.32618	7.04371	6.68495	7.14368	7.12941	7.1944	6.95979	7.36535	7.38841	7.58331	7.41159	7.42285	7.57176	6.15667	6.8366	5.9123	6.28616	6.13079	6.44152
YDL099W	8.87555	10.0471	9.46131	8.60822	8.14505	8.20868	8.62038	8.2876	8.37842	8.58369	8.38152	8.57803	8.58369	9.12215	8.83544	8.72805	8.68562	8.70269	8.66855
YDL100C	9.79168	10.1039	9.94777	9.65876	9.73317	9.58599	9.63644	9.76115	9.77762	9.81531	10.4936	10.8129	10.879	9.89374	10.3175	10.1697	9.811	9.81077	9.81122
YDL101C	7.44351	7.65062	7.54707	7.56326	7.42326	7.34925	7.18331	7.35088	7.02035	7.00399	6.83927	7.28183	7.28976	7.38654	7.44314	7.20702	7.00662	7.0425	6.97074
YDL102W	8.1571	8.42738	8.29224	8.2281	8.31557	8.38398	8.65107	8.60284	8.48327	8.28127	8.05982	8.16113	8.21247	7.53654	7.2669	7.59184	7.65374	7.76039	7.54709
YDL103C	8.71667	8.83522	8.77595	8.62315	8.85696	8.89698	8.6193	8.37886	8.5929	8.20653	8.33087	8.86725	8.80411	8.47627	8.72819	8.55103	8.20995	8.25329	8.16661
YDL104C	6.3851	8.07223	7.22867	6.28465	5.31179	5.69264	4.30761	4.59288	4.83837	5.66078	5.17327	5.39528	5.3719	8.70965	7.43672	8.08515	6.55357	6.83347	6.27367
YDL105W	5.22346	5.02154	5.1225	5.38688	4.72307	5.3541	5.18005	4.54699	4.99132	5.54895	4.51561	5.02154	4.39373	5.91648	4.60217	5.24986	4.38681	4.86442	3.9092
YDL106C	7.54035	7.46155	7.50095	6.86054	6.5363	6.41584	7.03282	6.94015	6.98232	7.18946	6.87372	7.07329	6.96761	6.78043	6.83416	7.15751	7.20543	7.13351	7.27734
YDL107W	6.26961	6.95402	6.61182	5.60437	5.2477	5.65618	5.38039	5.44143	4.86388	5.2691	4.71006	5.2595	5.43185	6.02607	5.43396	5.47839	5.30342	5.14624	5.46061
YDL108W	7.13014	7.62255	7.37634	7.55104	7.59786	7.63117	8.39591	8.19917	8.02115	7.79634	7.05999	7.3394	7.35701	7.58154	7.41488	7.14297	7.28719	7.36886	7.20552
YDL109C	4.99403	4.3608	4.67741	5.01608	5.7993	5.48759	5.9463	6.26404	5.99289	5.72213	5.28245	5.86297	5.43899	3.81373	5.41061	4.64102	4.42328	4.61516	4.2314
YDL110C	8.78615	7.86496	8.32556	6.68155	6.65768	6.63532	6.63341	6.08459	6.11129	6.28521	5.65618	7.93838	7.41749	7.7184	8.60568	8.63706	6.78709	6.71419	6.85999
YDL111C	8.25927	8.29666	8.27797	10.3073	10.0844	10.2278	10.1397	9.94117	9.76371	9.54159	9.19792	9.05063	9.27912	8.44709	8.73201	7.99577	8.8386	8.7802	8.89701
YDL112W	8.73138	8.62813	8.67975	8.8463	9.0779	9.35464	10.427	10.2378	10.1558	10.12	9.18828	8.67729	9.0668	8.80602	8.40395	8.35068	9.02899	9.07292	8.98505
YDL113C	6.65615	7.55425	7.1052	6.53211	5.40243	5.22209	4.15602	4.03868	3.85423	5.00482	5.23497	5.61306	5.68104	6.39028	5.89896	6.87643	5.78423	5.73388	5.83459
YDL114W	4.30242	4.15047	4.22645	4.12867	4.10253	4.96256	3.67488	3.82317	3.73731	5.31399	4.12461	4.50515	3.43506	4.14705	4.33842	4.82973	3.78119	3.65301	3.90937
YDL115C	7.54824	8.48812	8.01818	7.30017	7.00247	6.76966	7.16106	7.23451	7.0499	7.38936	7.04981	7.19369	7.25071	7.35873	7.04394	7.69859	7.31816	7.38767	7.24865
YDL116W	8.65576	9.29119	8.97348	9.121	8.74279	8.92056	9.24768	9.0435	8.92093	8.86719	8.52966	8.35332	8.59963	8.88782	8.67967	8.4873	8.4504	8.43649	8.46431
YDL117W	8.11451	7.27887	7.69669	8.53278	8.64062	8.67777	9.22457	8.90162	8.95807	9.03027	8.64573	8.26361	8.51733	8.50242	8.57631	8.10676	8.31637	8.42564	8.2071
YDL119C	6.16963	5.45871	5.81417	5.76417	5.93858	5.68929	5.34787	5.13357	5.09314	5.7844	5.74374	5.6556	5.94959	5.49808	6.2567	5.89178	5.81505	5.45019	6.17992
YDL120W	7.43918	6.86963	7.1544	6.87384	6.94465	6.68596	6.90578	7.48438	7.83811	7.71116	7.45641	7.30647	6.90805	6.17875	6.13246	6.0092	6.99108	6.96443	7.01773
YDL121C	7.74409	8.8272	8.28565	8.12633	8.10791	8.12633	8.09487	9.08906	8.95908	8.95461	8.3658	7.81601	8.14164	7.60021	7.40402	6.40219	8.11175	8.09718	8.12633
YDL122W	9.26371	9.34717	9.30544	10.4638	10.384	10.2706	10.4363	10.1212	10.036	9.76284	9.50169	9.14147	9.46175	9.22623	8.79274	8.82556	9.62382	9.60737	9.64027
YDL123W	6.55298	6.67559	6.61428	6.57586	6.59098	6.57865	6.62848	7.10506	7.14815	6.93249	6.70027	7.50838	7.25474	5.96041	7.04189	6.26313	6.45951	6.19105	6.72796
YDL124W	11.3239	10.4466	10.8853	10.9138	10.7307	10.6628	8.53941	7.51164	7.97568	8.92314	11.1955	11.9512	11.8732	11.7647	12.1293	12.4129	10.6427	10.6423	10.643
YDL125C	10.6535	10.6026	10.6281	10.2876	10.1369	10.125	8.76946	9.20654	9.65179	10.1774	10.833	10.9629	10.7574	10.452	10.8664	10.7834	10.3267	10.3413	10.312
YDL126C	11.7579	11.597	11.6774	11.4813	11.4111	11.4844	10.3174	9.49761	9.87402	10.4218	11.1901	11.7999	11.7848	11.7596	11.776	11.981	11.3318	11.378	11.2857
YDL127W	5.82599	6.19346	6.00972	6.12581	6.013	6.07791	6.46805	6.1845	6.19988	6.26346	6.074	5.77192	5.51978	6.54715	6.43819	5.8544	5.753	5.42808	6.07791
YDL128W	9.48167	8.65486	9.06827	9.08	9.23569	9.1441	9.58071	9.41159	9.33783	9.41416	9.53832	9.24013	9.26868	9.55128	9.55925	9.37029	9.10595	9.10645	9.10546
YDL129W	4.81804	3.83254	4.32529	5.25126	6.31922	6.35756	7.53422	7.50192	7.4508	6.92782	5.22288	5.89035	6.26774	4.55701	4.33124	3.9102	5.60295	5.43465	5.77124
YDL130W	12.1982	11.8193	12.0087	12.0868	12.1845	12.0954	12.2784	12.2622	12.2335	12.2902	12.311	12.0954	12.0009	11.9516	11.8576	11.1444	11.9231	11.9981	11.848
YDL130W-A	10.5767	10.6997	10.6382	9.52842	9.03993	8.75164	6.16489	6.15098	5.87178	6.87158	7.21105	8.45576	8.99393	9.00278	9.89654	9.64203	10.0302	9.98369	10.0767
YDL131W	10.5438	11.1284	10.8361	11.0617	10.7739	10.9271	10.8206	10.2331	10.2893	10.5807	10.6626	10.4641	10.5347	10.7805	10.5451	10.3188	10.6421	10.6722	10.6119
YDL132W	8.63908	7.97492	8.307	7.59947	7.50465	7.33849	6.30856	6.88929	7.45865	8.03615	8.44536	8.89851	8.50552	8.46072	8.544	8.7812	7.83606	7.85852	7.8136
YDL133W	7.63719	8.12246	7.87982	6.93252	6.79128	6.63092	6.65845	6.83742	6.77814	7.13581	6.90064	6.88708	7.14047	6.9893	6.76827	6.99709	6.64018	6.76461	6.51575
YDL134C	8.30062	8.14806	8.22434	8.41272	8.40053	8.38232	8.26655	8.26916	8.30062	8.23292	8.13692	8.33591	8.46069	8.67721	9.0012	8.19257	7.82863	7.66249	7.99477
YDL135C	9.09155	8.95752	9.02453	8.94399	8.82942	8.95236	7.64232	8.0038	8.19345	8.63087	8.80554	9.27068	9.08813	8.80517	8.6514	8.95052	8.68504	8.62677	8.74331
YDL137W	11.3652	11.4002	11.3827	10.9791	10.7337	10.7023	8.85686	9.51282	9.75814	10.1488	10.6711	11.0541	11.0955	11.1076	11.3246	11.3647	10.9432	10.9634	10.9231
YDL138W	9.20173	9.14659	9.17416	8.86121	8.53798	8.58573	8.80281	8.27888	8.23773	8.43187	8.59469	8.47102	7.84183	7.99854	8.08607	8.15341	8.37331	8.34263	8.40399
YDL139C	5.85499	6.62521	6.2401	5.81166	5.28692	5.59537	6.1645	5.97849	5.83788	6.20955	5.69337	6.18753	5.7126	5.8997	5.1131	6.16321	5.46514	5.65981	5.27047
YDL140C	9.67283	8.01525	8.84404	8.75668	9.9948	10.2078	10.7696	10.5956	10.7768	10.7339	10.5844	10.6499	10.8924	10.9177	11.0947	9.57833	9.44512	9.38245	9.50778
YDL141W	8.14524	7.84372	7.99448	7.70188	7.73823	7.74553	8.11136	8.12189	8.35748	8.30762	8.39914	8.48391	8.38605	7.55061	8.14116	8.23362	7.88849	7.82791	7.94907
YDL142C	6.39839	5.99747	6.19793	5.35324	5.45023	4.98706	4.8375	4.8046	5.55198	5.70688	6.38198	6.37308	6.12008	5.95602	6.32852	5.48832	5.36134	4.99194	5.73075
YDL143W	10.6543	10.3823	10.5183	10.4679	10.6534	10.6305	11.1643	11.0529	11.0609	11.0226	10.7147	10.8257	10.9193	10.6335	10.5336	10.3934	10.3343	10.3354	10.3332
YDL144C	8.7657	7.97959	8.37265	8.76236	9.05002	9.12106	8.73705	8.89905	8.96808	8.81959	8.96132	9.54745	9.42487	8.27805	8.9963	8.14299	8.64376	8.59364	8.69387
YDL145C	10.1358	10.6507	10.3933	10.0066	10.0368	10.0673	10.4525	10.0968	10.1791	10.3501	10.1596	10.6862	10.7546	10.6397	10.7654	10.8329	9.96909	9.97966	9.95853
YDL146W	6.21647	6.83437	6.52542	5.47084	5.34197	5.68929	4.94316	5.92843	6.07871	6.23628	6.43944	6.74347	6.61052	6.71409	7.1487	6.52865	5.63465	5.73068	5.53862
YDL147W	10.0937	10.2859	10.1898	10.0591	9.52973	9.51806	8.91788	9.37355	9.53429	9.66078	9.86236	10.2319	10.2452	9.53786	9.81937	10.1904	9.82817	9.84249	9.81384
YDL148C	7.78836	8.52144	8.1549	9.22678	9.42445	9.57612	10.262	10.3152	10.1299	9.73254	8.79243	7.9888	8.93716	7.7237	7.07392	7.44795	8.93969	8.86434	9.01504
YDL149W	7.33475	7.72304	7.52889	6.50079	6.14876	6.24084	5.21444	5.16662	5.24042	6.06673	6.40257	6.74536	6.12534	6.8253	7.33967	7.33627	6.98749	7.14097	6.83401
YDL150W	7.15905	7.27643	7.21774	8.50783	8.6049	8.62571	9.40137	9.08019	8.88678	8.63666	7.57409	7.30814	7.69778	7.32961	6.93969	5.81881	7.37662	7.43034	7.3229
YDL153C	8.38738	9.12059	8.75399	9.63681	9.551	9.67006	10.4822	10.1909	10.1005	9.74259	8.41685	7.77696	8.8986	7.43275	6.49707	6.73743	8.72651	8.67549	8.77753
YDL154W	5.48876	6.72758	6.10817	5.73919	5.25869	5.81126	6.34906	5.60846	5.639	5.85718	5.3882	5.10358	5.72402	6.50973	4.00719	4.7217	4.80456	4.39288	5.21624
YDL155W	8.40894	8.18268	8.29581	8.43438	8.45982	8.53324	8.54967	8.73024	8.68737	8.45078	8.43495	8.48979	8.42879	8.06109	8.20059	8.04347	8.10529	8.02533	8.18524
YDL156W	6.17662	6.78332	6.47997	6.53172	6.51289	6.67129	7.06061	7.2347	6.85706	6.81599	6.66755	7.5991	7.22912	6.3219	6.96372	5.46604	5.95186	6.07476	5.82897
YDL157C	9.12794	8.99774	9.06284	8.99842	9.04022	8.96871	7.73405	8.89282	9.00156	9.29979	8.95492	8.90692	8.81449	8.41588	8.42255	8.02272	8.86324	8.89037	8.83611
YDL159W	7.51886	7.42794	7.4734	6.97486	6.48165	6.71818	7.06824	7.42779	7.45317	7.28468	7.30428	6.98588	7.34276	7.6885	7.53883	7.81342	7.47764	7.54226	7.41301
YDL159W-A	3.79359	2.89998	3.34678	3.31306	3.1858	4.90651	3.13607	3.56922	3.55573	5.09056	4.14849	4.0573	3.16365	6.16006	4.76375	6.03274	3.63801	3.62484	3.65119
YDL160C	8.12386	7.08174	7.6028	8.3709	8.89539	8.66539	8.84263	9.28103	9.24264	8.82971	8.78056	9.07632	8.94996	7.59311	8.15923	8.54809	7.97118	7.87877	8.06359
YDL160C-A	6.53852	7.36131	6.94992	7.39348	6.93575	7.05985	6.38268	7.57715	7.49693	7.33383	6.91861	6.78164	6.35268	6.66484	6.07559	5.29543	6.13023	5.82127	6.4392
YDL161W	7.56029	8.37965	7.96997	7.79924	7.73273	7.8466	7.77422	7.6922	7.62622	7.65123	7.72166	7.9552	7.8574	8.26576	7.95459	7.82664	7.78661	7.7558	7.81743
YDL164C	7.4177	7.952	7.68485	7.30017	7.29252	7.50318	7.50124	7.05554	6.68894	6.98959	7.33164	8.02268	7.68545	7.28426	7.32904	7.11429	6.56804	6.32205	6.81404
YDL165W	8.27034	8.45376	8.36205	8.17392	8.24436	8.14293	8.32352	8.76334	8.7281	8.73084	8.5817	8.41362	8.21262	8.16009	7.9235	8.1294	8.24502	8.31184	8.1782
YDL166C	8.98671	9.68102	9.33387	9.27252	9.51268	9.41219	9.76392	10.0185	9.92701	9.87402	9.45379	9.32273	9.31488	9.3507	8.97414	8.58499	9.23406	9.53211	8.936
YDL167C	7.98339	7.94823	7.96581	9.06294	9.47605	9.52543	9.93684	9.83755	9.72715	9.32803	8.37353	7.87918	8.38565	7.71568	6.73019	7.06142	8.54281	8.65868	8.42693
YDL168W	8.99121	8.24893	8.62007	8.78817	8.96564	9.00998	9.39705	9.52907	9.65156	9.57348	9.03336	9.28176	9.00998	8.6681	8.5077	8.90699	8.49381	8.45123	8.5364
YDL169C	6.87099	7.0115	6.94124	5.65608	4.9632	5.14297	4.41305	3.64521	3.65446	4.27067	3.95537	5.18897	5.52242	5.9055	6.34419	6.19766	6.06921	6.08651	6.0519
YDL170W	7.40187	6.9999	7.20088	8.41197	8.66413	8.55086	8.29063	8.02502	7.75076	7.67672	7.24414	7.47839	7.48867	6.98208	7.068	7.15655	7.92706	7.94792	7.90621
YDL171C	10.7783	10.4592	10.6188	10.6191	10.7352	10.9054	10.8819	10.4947	10.3225	10.5986	10.7844	9.74929	9.88679	10.0861	9.82755	8.66985	10.5898	10.5721	10.6076
YDL173W	9.17173	9.0142	9.09297	9.10117	9.16265	9.03852	8.8064	9.19936	9.04201	9.20997	9.3664	9.55651	9.57888	9.34295	9.16252	8.74926	8.65639	8.6062	8.70658
YDL174C	10.5699	9.75387	10.1619	9.61808	9.32232	9.40466	9.41984	9.85444	9.87866	9.83976	10.2786	10.1164	9.80343	9.17148	9.75842	9.90215	9.66196	9.74485	9.57907
YDL175C	7.68206	7.36187	7.52197	7.64004	7.61655	7.78045	7.86055	7.90259	7.99493	8.3108	7.8278	7.70802	7.60221	7.90151	8.02017	8.56055	7.94997	7.90856	7.99138
YDL176W	6.70238	7.32146	7.01192	6.47509	6.22802	6.70359	6.58512	6.31323	6.46284	6.61123	6.17448	5.80794	5.90816	6.41519	5.15433	6.55983	6.31429	6.21339	6.41519
YDL177C	6.87324	7.17748	7.02536	7.42339	7.40843	7.37239	6.78522	7.03922	6.97694	7.15713	6.85633	6.70134	6.5845	6.67	7.10914	6.23421	6.70265	6.84372	6.56157
YDL178W	9.0806	8.96143	9.02102	8.97176	9.08142	9.09229	9.27407	9.47648	9.24136	9.28285	9.00711	8.81968	8.84434	8.67517	8.29475	8.06338	8.55586	8.4659	8.64582
YDL179W	7.23178	7.94551	7.58865	8.25265	7.77841	8.05187	7.88014	7.2114	7.34484	7.75146	7.34763	6.79293	7.63075	8.14692	8.51007	8.56886	7.55824	7.4683	7.64819
YDL180W	7.63339	7.01466	7.32403	7.07171	7.01386	6.73595	6.64785	6.63602	6.70872	7.09443	7.0175	6.86351	6.71847	7.32751	7.21737	7.01466	7.70091	7.93516	7.46666
YDL181W	10.7355	9.03386	9.88467	9.99223	10.6536	10.4143	8.72521	7.3748	7.04875	7.33143	8.36716	9.59979	9.30496	9.16272	9.27285	9.65425	10.2141	10.4327	9.99553
YDL182W	11.295	11.7307	11.5128	11.9846	11.8749	11.989	11.4884	10.9463	11.0106	11.3708	11.3321	11.0246	11.0656	11.4625	11.0313	11.0926	11.4096	11.475	11.3442
YDL183C	6.48053	6.6262	6.55337	6.5863	6.43162	6.35713	7.39498	6.22433	6.30045	6.44815	6.26638	5.61404	5.72402	5.17217	4.73058	5.76801	6.53747	6.11855	6.95639
YDL184C	7.96929	8.06646	8.01787	8.2718	8.87226	8.21829	8.41333	9.19523	9.32514	9.03444	9.30677	8.66124	7.80255	8.35968	8.27969	8.14331	8.4683	8.38976	8.54684
YDL185W	11.5374	11.6183	11.5779	11.6856	11.6954	11.7294	11.9561	11.5279	11.3726	11.3915	11.2367	11.5882	11.7714	11.8887	11.8856	11.805	11.3456	11.2868	11.4043
YDL186W	3.37825	3.26098	3.31961	3.83059	3.21131	3.78295	3.20172	3.75611	3.39847	3.68778	3.12034	3.20568	3.15802	3.93925	3.25429	3.78692	3.27127	2.72862	3.81392
YDL188C	8.54275	7.95916	8.25096	7.74418	8.12359	8.00704	7.33798	7.36979	7.82783	7.97775	8.4594	8.64069	8.55084	8.21981	8.49544	8.10676	8.03223	7.88157	8.18289
YDL189W	7.81614	7.33395	7.57505	7.68499	8.04518	8.13592	8.58061	8.59266	8.68655	8.75853	8.62923	8.52917	8.46791	7.80476	8.08694	7.92473	7.65156	7.65872	7.64439
YDL190C	8.55797	9.39741	8.97769	8.55839	8.24204	8.34931	8.07407	8.01953	8.15007	8.46335	8.4294	8.51451	8.73557	8.58133	8.77929	8.86887	8.51858	8.61113	8.42603
YDL191W	11.9754	12.7232	12.3493	12.5297	12.308	12.4674	12.4494	12.5788	12.5333	12.5643	12.4803	12.301	12.2593	12.3844	12.1818	11.9613	12.3501	12.3929	12.3072
YDL192W	11.5079	12.0392	11.7736	11.4863	11.4287	11.3984	11.25	11.5692	11.4898	11.4604	11.5554	11.6324	11.6434	11.5701	11.6584	11.4898	11.3191	11.2676	11.3707
YDL193W	7.2155	7.73147	7.47349	6.6348	6.47881	6.56024	6.68009	6.87028	7.07644	7.3183	7.66711	8.20942	7.92909	7.83642	8.03882	7.82047	6.80868	6.61805	6.99932
YDL194W	8.87	8.88218	8.87609	6.21614	5.21258	5.47549	5.92782	5.46565	5.78153	6.19038	6.16746	6.48257	7.50403	7.58829	7.53699	8.14783	8.72956	8.74528	8.71383
YDL195W	9.81443	8.20002	9.00723	9.33156	9.82939	9.9434	9.99487	9.79896	9.93169	10.0124	10.1787	10.6501	10.5691	9.53115	10.4654	10.2458	9.50438	9.57128	9.43748
YDL197C	5.96089	5.72057	5.84073	5.16449	5.66476	5.8068	5.8068	5.75616	5.31135	5.95685	5.72266	6.62919	5.99936	6.29683	5.61682	6.45962	5.65301	5.40219	5.90384
YDL198C	10.0101	9.36795	9.68905	9.98767	10.0631	10.0057	9.20231	9.40949	9.78589	9.86025	9.85113	10.3663	10.3217	9.92724	10.2398	9.67099	9.96996	9.92724	10.0127
YDL199C	6.84234	6.41017	6.62626	5.73982	5.19919	5.64021	4.27182	4.10173	4.1577	5.63564	4.90651	6.11294	5.91837	6.19073	6.51567	6.45058	5.7078	5.46058	5.95502
YDL200C	8.03797	8.53641	8.28719	7.97686	7.52276	7.58561	5.96622	6.60231	6.5427	6.95666	6.98779	7.46267	7.22253	7.92384	7.58119	8.04241	7.69679	7.72689	7.6667
YDL201W	8.43861	8.84137	8.63999	9.31236	9.40692	9.59358	10.3517	9.96438	9.78665	9.72174	8.99518	8.71601	9.07326	8.94073	8.42976	8.51834	9.14102	9.21903	9.06301
YDL202W	8.11691	9.15003	8.63347	7.9769	7.86289	8.01021	8.22433	8.36749	8.28617	8.11385	7.69359	8.01229	8.11489	8.21981	8.31944	8.31668	8.25033	8.17238	8.32829
YDL203C	7.23485	7.41639	7.32562	7.50842	7.66318	7.77867	8.3537	8.37599	8.24044	8.04038	7.75508	7.77959	7.50011	7.35269	7.41659	7.08785	7.36791	7.32181	7.41401
YDL204W	7.71434	5.89716	6.80575	6.117	5.38136	5.61688	4.46004	4.23899	4.5851	5.13683	5.55411	5.25616	4.96257	6.00589	6.69053	8.05637	6.78502	6.87761	6.69244
YDL205C	4.85957	4.28931	4.57444	4.33128	5.4537	4.88345	5.3281	5.31253	5.34999	5.5572	3.9048	4.61089	4.49651	4.72753	3.92538	3.97472	4.82264	5.12666	4.51863
YDL206W	6.09012	6.33326	6.21169	5.13507	4.63647	4.85261	4.05182	3.1069	4.18466	4.92744	4.70341	4.99927	5.33388	6.4252	5.74559	6.2396	4.25343	4.11719	4.38967
YDL207W	7.81187	7.66544	7.73865	7.64055	7.77776	7.68277	8.29468	8.06846	8.05297	8.0061	7.82507	7.6867	7.6213	7.20157	7.18297	7.1525	7.11617	6.88121	7.35112
YDL208W	10.2685	10.7483	10.5084	11.4215	11.2387	11.4726	11.5633	11.6473	11.6094	11.4775	10.8693	10.6526	10.9177	10.3866	9.88597	9.52794	10.7494	10.7557	10.7431
YDL209C	6.93002	7.87747	7.40374	7.64116	7.52704	7.76344	8.35073	8.23891	7.77183	7.53365	6.45933	6.81011	7.3666	7.48437	7.0057	7.18339	7.003	6.82301	7.183
YDL210W	6.26376	5.93902	6.10139	6.27524	6.03939	6.80531	5.95663	6.37359	6.22371	7.159	7.76725	6.84886	6.38962	7.37053	7.50396	7.89026	6.00344	6.30591	5.70097
YDL211C	7.11357	7.27206	7.19282	6.98997	7.07707	7.07958	6.98893	7.38328	6.99885	6.84905	6.79321	7.3331	7.46229	7.43672	7.25993	7.40553	6.61788	6.45594	6.77981
YDL212W	10.203	8.80209	9.50255	9.90744	10.0703	9.93056	9.63241	10.6905	10.725	10.6808	10.3334	10.6962	10.7617	10.1254	10.3075	10.189	10.0069	10.0995	9.91433
YDL213C	8.23752	9.82283	9.03018	9.55921	9.53902	9.56266	10.5585	10.3467	10.241	10.0915	8.78314	8.58297	8.95331	8.5071	8.18262	7.98856	9.61349	9.60594	9.62105
YDL214C	9.57805	9.41769	9.49787	7.00452	5.75635	5.72296	6.02935	5.92843	5.6288	6.10726	4.57308	5.2414	4.7783	6.50207	6.58692	7.30071	7.32773	7.36304	7.29242
YDL215C	11.0332	10.6628	10.848	10.8586	10.1817	10.2045	8.00931	9.28719	8.25773	7.6986	9.05076	7.83984	8.12481	8.18857	8.30442	8.54405	9.99683	9.96305	10.0306
YDL216C	4.9832	6.1464	5.5648	4.00598	3.68699	3.72614	3.97757	3.60998	3.9512	4.09575	3.7195	4.25072	4.25384	4.01196	3.24478	3.44586	4.10647	4.01196	4.20099
YDL217C	6.42332	6.30264	6.36298	6.20046	6.77573	6.39438	6.82187	7.27723	7.30985	7.1069	6.5863	6.76893	6.56661	6.23228	5.99629	5.79567	5.79545	5.79523	5.79567
YDL218W	4.20987	4.40759	4.30873	3.40138	3.46678	3.94285	3.30545	3.19413	3.47372	4.37454	3.75872	3.64811	3.7194	4.68783	3.68568	4.51126	4.00726	3.64833	4.3662
YDL219W	7.18806	8.11231	7.65019	7.45792	7.60712	7.53611	7.26022	7.92281	8.10962	8.05646	7.34939	7.73006	8.27546	7.461	7.29153	7.14537	6.84834	7.00656	6.69013
YDL220C	6.38754	5.23923	5.81338	5.62002	6.53302	6.611	6.91562	6.90498	6.9166	6.82808	6.6096	6.98967	6.77695	5.57385	5.43396	3.61823	5.22013	5.74342	4.69685
YDL222C	6.66515	5.09846	5.88181	6.61583	6.03614	5.69673	5.02281	5.07428	4.7833	5.05215	4.71952	5.61291	5.89021	4.4916	4.95407	4.68471	5.34982	4.61771	6.08193
YDL223C	8.51576	6.19921	7.35748	8.36833	7.12411	7.03147	5.72237	5.61332	4.91094	5.15092	5.65462	6.32285	6.27038	5.8406	6.46262	7.22197	7.95881	7.86091	8.0567
YDL224C	8.6143	7.27354	7.94392	8.19586	8.31801	8.37651	8.80261	8.92943	8.82884	8.80347	8.74236	8.70588	8.76161	7.99926	8.61816	8.47704	8.13776	8.25157	8.02396
YDL225W	7.6667	8.32708	7.99689	8.55991	7.95736	8.23952	8.46486	8.22061	8.3687	8.22833	7.78989	7.86885	7.92206	8.3537	7.99411	8.2241	7.86336	7.88961	7.83712
YDL226C	7.98362	7.214	7.59881	7.8953	8.13834	8.29809	8.25246	8.37644	8.54263	8.48316	8.34706	8.55903	8.43322	7.316	7.78	7.17132	7.55101	7.40325	7.69877
YDL227C	4.48777	5.23944	4.86361	3.78571	4.15729	5.44372	4.46296	4.39289	4.50089	6.08733	5.20323	4.61131	4.34881	6.25216	4.18127	6.65987	4.39726	4.33157	4.46296
YDL229W	12.0292	11.7807	11.905	12.7573	12.6712	12.7806	12.9918	12.8204	12.7303	12.7743	12.7262	12.6099	12.6948	12.5533	12.5704	12.4256	12.3647	12.3793	12.3501
YDL229W	12.6462	12.524	12.5851	12.6062	12.6969	12.6807	13.0624	12.9019	12.8251	12.7816	12.6978	12.5536	12.5163	12.399	12.3611	11.9785	12.6982	12.6928	12.7036
YDL230W	7.03892	6.75112	6.89502	6.81021	6.8752	6.87132	6.46122	6.16344	6.36619	6.62805	6.70192	7.20746	7.15204	7.2117	7.44347	7.19395	6.38377	6.4916	6.27593
YDL231C	7.67136	8.69007	8.18071	8.46255	8.28404	8.36538	8.97294	8.47641	8.40183	8.37375	8.31984	7.91038	7.85698	8.3337	8.03322	8.35503	8.17147	8.02789	8.31505
YDL232W	8.70384	8.01056	8.3572	8.2977	8.49176	8.52615	7.96074	9.07482	9.15424	9.23581	8.90764	9.12347	9.2187	9.69642	9.52316	8.51347	8.33088	8.41862	8.24314
YDL233W	6.92213	6.94486	6.93349	6.25622	6.32454	5.93795	6.42266	6.42266	6.61315	6.52343	6.42266	6.5136	6.42266	5.38212	5.23641	6.5298	6.15342	6.08522	6.22162
YDL234C	7.73512	8.30316	8.01914	7.54296	7.08459	6.80758	5.4976	5.00436	5.66164	5.97723	6.03833	6.81219	7.20497	6.31534	6.66616	6.87526	6.98043	6.7782	7.18266
YDL235C	7.96354	8.62753	8.29553	8.89122	8.58094	8.93893	9.0074	9.33746	9.31695	9.21602	8.85698	8.81252	8.83647	8.2058	8.63229	8.12136	8.25688	8.26244	8.25133
YDL236W	9.71655	9.16425	9.4404	9.83332	9.99766	9.94163	10.1113	10.0614	10.2294	10.2768	10.402	10.2951	10.1404	9.32283	9.55965	9.2478	9.64195	9.62219	9.66172
YDL237W	8.99099	8.61857	8.80478	8.58953	8.53105	8.43753	7.58328	7.62216	7.72046	7.91947	8.41441	8.45584	8.47901	8.29617	8.75287	8.18422	8.25402	8.15664	8.3514
YDL238C	5.14705	4.59267	4.86986	4.90594	4.56659	4.66895	3.85003	3.75872	4.13194	4.51386	4.92209	5.4548	4.59267	4.80941	4.71466	4.40415	4.39321	4.65011	4.13631
YDL239C	5.93847	6.38073	6.1596	5.79188	4.86121	5.30912	3.9446	4.22949	3.43209	5.05158	5.17023	5.38429	5.23065	6.88579	6.53029	7.2835	5.60136	5.48838	5.71434
YDL240W	7.68819	7.42393	7.55606	7.46602	7.6409	7.72274	8.04001	8.17611	8.03533	8.04271	7.92874	8.14009	8.12481	7.35873	8.06346	7.53266	7.52054	7.52472	7.51637
YDL241W	5.46139	5.60718	5.53429	5.84099	6.1276	6.201	6.85561	7.60614	7.95422	8.12969	7.11855	6.4398	5.84783	5.66615	4.86883	4.97874	5.14455	4.61771	5.67139
YDL243C	6.96329	6.66584	6.81456	6.81021	6.8012	6.64009	6.83094	6.6182	6.56995	6.68735	6.1034	6.41675	6.26469	7.19099	6.41885	6.9527	6.33658	6.6182	6.05495
YDL243C	3.57312	3.20098	3.38705	3.04757	2.98274	3.03431	3.04757	2.75908	2.75567	2.9971	2.61912	2.6759	2.45672	3.04757	3.244	3.39498	3.32664	3.20946	3.44382
YDL244W	6.22143	6.21928	6.22036	5.57989	5.67642	5.76417	4.14122	4.37471	4.01049	5.21393	5.08127	5.94041	6.36189	6.50207	6.2035	6.37756	6.42457	6.28163	6.56752
YDL245C	3.16362	3.28201	3.22281	3.25832	2.86377	3.27698	2.63605	2.90939	2.81696	3.38223	3.17542	3.17542	3.26406	4.08806	2.98797	3.18483	3.33422	3.49302	3.17542
YDL246C	5.1104	5.87842	5.49441	4.31135	4.04848	4.79381	4.30616	4.17872	4.43561	5.08414	5.01403	5.53099	5.46877	6.37367	5.04742	5.3245	4.78437	4.04554	5.5232
YDL247W	3.92796	4.33205	4.13001	4.83628	4.54971	5.04888	4.01748	4.36878	4.44592	5.25233	4.96399	5.44305	4.96156	6.00589	5.75235	5.17073	3.788	3.70826	3.86774
YDL247W	5.20729	5.02262	5.11496	3.62266	3.22679	3.30338	3.251	3.74275	3.20641	3.81458	3.68053	3.52132	3.68053	3.68053	3.83999	3.68053	5.01301	4.96399	5.06203
YDL248W	6.5114	5.62758	6.06949	6.22955	6.22169	5.918	5.32878	6.15612	6.07871	5.96706	6.36582	6.79209	6.44603	5.33004	5.7412	5.8732	5.85405	5.28538	6.42273
YDR001C	9.82659	9.16718	9.49689	9.69467	9.8852	9.81088	8.67999	7.86593	7.42871	7.41944	8.071	8.59929	8.56441	8.68746	9.56571	9.68969	9.27488	9.33656	9.2132
YDR002W	10.5895	10.7207	10.6551	11.5148	11.2991	11.3995	11.2256	11.6017	11.4477	11.297	10.9515	10.8995	10.984	10.421	10.6691	10.7268	11.0971	11.0623	11.1319
YDR003W	7.22255	7.41515	7.31885	6.8591	6.5206	6.9234	6.37636	6.48715	6.73518	6.96397	7.13207	7.37313	7.10917	7.66502	7.63081	7.66034	6.99658	6.9262	7.06697
YDR003W-A	7.86067	8.26582	8.06325	6.93252	6.66674	6.39146	6.1115	6.33075	6.31277	6.44185	6.58987	6.46258	6.45733	7.83468	7.06985	7.19868	6.60652	6.62487	6.58817
YDR004W	7.0873	8.08095	7.58412	7.29044	7.1804	7.6717	7.33947	7.56558	7.3522	7.73009	7.4127	7.38725	7.08833	8.55216	7.31181	8.18548	7.30806	7.60923	7.00688
YDR005C	7.6343	7.97967	7.80699	7.65587	7.37998	7.53915	7.38199	7.72886	7.79972	7.74157	7.56321	7.57309	7.36513	7.08768	7.56409	8.1391	7.51197	7.56321	7.46073
YDR006C	8.84764	8.58864	8.71814	10.137	9.95266	9.64738	9.94705	9.57579	9.33579	9.14501	8.6926	8.59262	8.7254	9.19364	8.5724	8.2537	9.51054	9.46021	9.56086
YDR009W	6.47264	6.02998	6.25131	5.72197	5.74031	5.83195	4.33205	3.7416	3.78621	4.58101	4.20866	4.54414	4.92321	4.49407	4.00002	4.09627	5.66883	5.7024	5.63525
YDR011W	9.79079	10.1612	9.97599	9.65916	9.56133	9.66254	9.4903	9.41889	9.43012	9.1391	9.1662	9.33758	9.48935	9.32064	9.5981	9.46313	9.57071	9.53837	9.60305
YDR012W	10.8981	11.6543	11.2762	11.5124	10.9074	11.3699	11.6104	11.2984	11.2599	11.4795	11.6832	11.2419	11.4912	12.4418	12.0006	11.8986	11.6478	11.7551	11.5405
YDR013W	6.99359	7.68578	7.33969	7.02712	6.84347	7.19001	7.37666	7.41888	7.4381	7.36615	7.12494	7.28934	6.88285	7.75732	7.5737	7.59975	6.8858	6.97305	6.79854
YDR014W	5.6597	5.3662	5.51295	5.80335	5.46701	5.66139	5.57101	5.73832	5.34049	5.83293	5.42683	5.73259	5.78762	5.00605	4.60747	6.11156	5.49106	5.53922	5.4429
YDR016C	7.79189	8.11841	7.95515	7.40252	7.16835	7.13132	6.02304	6.92015	7.3034	7.47945	7.1069	7.65747	7.72349	8.01289	7.77057	7.40252	7.46411	7.33606	7.59216
YDR017C	9.30253	10.166	9.73424	9.04467	8.81775	8.84572	9.33661	8.97352	8.82957	8.74467	8.85446	8.63547	8.88405	8.69961	8.44989	8.7112	8.9288	8.88996	8.96764
YDR018C	7.26136	7.58185	7.42161	6.06853	4.84953	5.2518	4.93847	4.97595	4.88672	6.0831	5.55257	6.0831	5.30451	6.21491	7.54358	7.62531	6.82642	6.73251	6.92033
YDR019C	8.90764	9.7662	9.33692	9.90924	9.7295	9.9387	10.375	10.8894	10.943	11.0507	11.0533	9.70843	8.82993	8.84507	8.8526	8.50948	9.68668	9.692	9.68136
YDR020C	5.76852	5.52923	5.64887	7.13673	7.576	7.37885	7.93499	7.94157	7.92621	7.27354	6.65594	6.26706	6.60695	5.88277	5.52622	5.31984	6.08808	5.56503	6.61114
YDR021W	6.41961	7.62812	7.02386	8.43447	8.51375	8.57405	9.16649	8.92241	8.58211	8.12693	7.03013	6.41578	7.07624	6.51883	5.13151	5.67315	7.08879	7.04333	7.13425
YDR022C	6.13342	6.90168	6.51755	6.68806	6.2615	6.47937	6.78008	6.38211	6.37361	6.18096	5.31268	5.55506	6.10504	6.79863	6.88539	6.72671	5.77381	5.53739	6.01024
YDR023W	11.012	11.4544	11.2332	10.9365	10.6945	10.7841	10.9931	11.2005	11.1809	11.1196	11.1693	10.8907	10.9055	10.5924	10.7223	10.6663	11.0145	10.9878	11.0413
YDR025W	11.7049	11.8477	11.7763	11.971	11.971	11.9319	12.3274	12.4369	12.1452	12.2217	12.3228	11.976	11.8076	12.106	11.8603	11.3528	11.8532	11.9075	11.7989
YDR026C	7.2992	7.88209	7.59064	7.38664	7.37351	7.60085	8.21468	7.99641	7.88991	7.79565	7.84698	7.31942	7.48811	7.85074	7.35268	6.7182	7.16315	7.05296	7.27334
YDR027C	8.37927	8.60869	8.49398	7.05917	6.68428	6.92172	6.93957	7.28901	7.64239	8.10121	8.1442	8.53564	8.21001	8.36715	8.80176	8.45931	7.42814	7.43034	7.42594
YDR028C	8.60844	8.19139	8.39992	7.71897	7.73835	7.638	8.18407	8.26541	8.26968	8.18107	8.25753	8.3534	8.39883	7.55072	8.10877	8.33162	8.21931	8.09935	8.33926
YDR030C	6.7465	7.91531	7.3309	7.02877	6.45444	6.62008	6.09628	5.74063	5.92871	6.19305	5.64489	5.8834	6.10122	7.3034	6.87092	7.20459	7.13727	7.13444	7.14009
YDR031W	7.50456	7.7188	7.61168	6.55174	6.12002	6.07745	4.14212	5.44918	5.4496	5.67065	5.66074	6.30083	6.65548	6.66873	7.02169	7.13772	6.73314	6.67861	6.78767
YDR032C	11.6745	10.8144	11.2445	11.3151	11.3044	11.327	9.84765	8.39706	8.17705	8.37055	9.42753	10.562	10.9502	10.4476	11.1984	11.0743	11.2311	11.1864	11.2759
YDR033W	9.44501	9.10733	9.27617	11.357	11.4492	11.5371	11.8854	11.6477	11.1696	11.2505	11.7657	10.9928	11.3405	11.4371	11.6407	11.37	11.3974	11.3474	11.4474
YDR034C	8.79695	9.0086	8.90278	8.82459	8.62792	8.7798	9.03331	8.80399	8.81835	8.94659	8.89217	8.67063	8.3896	8.56647	8.31583	8.40955	9.26126	9.1436	9.37891
YDR034C-A	5.54103	7.16217	6.3516	7.85184	6.26556	6.69215	6.51347	6.55947	6.37781	6.47039	7.01609	5.97903	5.26633	8.64907	7.87497	8.84674	7.68634	7.44847	7.9242
YDR034W-B	7.7155	6.77587	7.24569	8.09987	8.11727	7.85427	5.79647	6.5343	6.17633	7.03613	6.50519	6.77044	6.6117	7.47105	6.70259	7.2437	7.07798	7.1216	7.03435
YDR035W	9.9477	8.94823	9.44797	10.2452	10.5305	10.3663	10.3117	9.80781	9.9678	9.93345	9.62788	9.7358	9.84291	9.08789	9.2395	8.74736	10.1723	10.1371	10.2074
YDR036C	8.27473	8.26807	8.2714	8.26533	7.92154	8.13118	7.70483	7.66716	7.68949	7.66356	7.57061	7.81477	7.87661	7.81734	7.57377	8.33497	8.39543	8.42904	8.36182
YDR037W	10.7231	10.7766	10.7498	11.7067	11.7772	11.8408	11.9013	11.4274	11.4957	11.4368	11.2902	10.9802	11.1319	10.6003	10.7549	10.2521	11.3448	11.3165	11.3731
YDR038C	7.56027	7.8892	7.72473	9.84505	10.1435	10.1013	9.97331	10.0659	10.0076	10.1344	9.99621	9.97751	10.1042	10.0504	10.0196	10.171	7.52557	7.53333	7.5178
YDR038C	9.85617	9.24072	9.54845	7.87712	7.71612	8.14757	8.69892	8.00415	7.7542	7.87558	7.62365	7.50396	7.69651	7.82938	7.54724	7.49769	9.72824	9.68858	9.76791
YDR041W	8.90728	8.87867	8.89297	8.3757	8.45606	8.52802	8.06316	8.71342	8.7061	8.54568	8.25484	9.12527	9.17225	8.99838	9.22566	9.12854	8.94135	9.08233	8.80037
YDR042C	4.37547	4.68484	4.53015	4.41624	4.11203	5.62155	4.32271	5.29646	4.79777	6.20099	5.18351	5.54364	4.82442	6.97301	5.38992	7.45654	4.41181	4.77637	4.04725
YDR043C	6.04859	6.10358	6.07608	7.2548	7.01769	6.86558	7.61569	6.95222	7.00895	7.41821	6.9247	6.5515	5.87762	6.39043	5.7824	6.11428	6.36681	6.36158	6.37203
YDR044W	7.97915	7.77786	7.8785	6.06111	5.78602	6.16691	6.65341	6.27637	6.92276	7.33489	7.88158	7.84941	8.36673	7.2602	7.47925	7.02983	7.79246	7.76141	7.82351
YDR045C	8.29807	8.99932	8.6487	9.22956	9.12918	9.14139	9.09897	9.92745	9.82473	9.64072	8.82183	8.57695	8.96311	8.28697	7.89883	7.7169	8.62942	8.63281	8.62603
YDR046C	8.62175	8.14003	8.38089	9.41194	9.84037	9.59471	8.71193	8.64534	8.76097	9.02974	7.82735	7.20274	8.44689	7.7904	7.94846	7.17681	8.07671	8.16815	7.98527
YDR047W	8.81991	8.58456	8.70224	8.95738	9.03322	8.86992	8.87906	8.36639	8.47002	8.48527	8.42184	8.54741	8.38988	8.65429	8.43946	8.13811	8.37554	8.37921	8.37187
YDR049W	6.46537	7.33578	6.90057	7.70039	7.38937	7.65772	8.35295	7.83911	7.67407	7.56818	6.89947	6.84167	7.11751	7.61243	6.7019	7.36388	7.05774	7.07418	7.0413
YDR050C	12.5972	12.754	12.6756	12.8055	12.672	12.6816	12.6886	12.6328	12.6737	12.7426	12.884	12.9247	12.8274	12.8549	12.9071	12.715	12.6056	12.6172	12.594
YDR051C	8.09532	9.00388	8.5496	8.08745	7.95148	8.00001	8.62984	8.43926	8.51023	8.54003	8.39578	8.07784	8.01425	8.31684	8.11146	7.41706	8.11174	8.0321	8.19138
YDR052C	7.44828	7.62411	7.5362	8.28759	8.00503	8.10265	8.08313	7.88018	7.84749	7.76465	7.58375	7.5859	7.59657	7.31676	7.56774	7.42989	7.63162	7.50375	7.75949
YDR054C	7.41627	7.9324	7.67434	8.37075	8.4836	8.68708	8.82192	9.0012	9.11594	8.73899	8.44105	8.54535	8.73244	8.11276	7.98615	8.45996	8.05948	7.90485	8.2141
YDR055W	8.98052	9.17888	9.0797	9.44194	9.10344	9.12411	9.10186	8.31616	8.36383	8.66198	8.12957	7.85726	9.05163	9.49014	9.97517	10.0647	9.48004	9.41416	9.54593
YDR056C	8.7011	8.5403	8.6207	8.767	8.89075	8.75831	8.83638	9.04149	9.14656	9.31879	9.07953	9.30636	9.21457	8.58912	8.80087	8.64687	8.6805	8.80976	8.55124
YDR057W	6.34586	6.97915	6.66251	6.19192	5.98311	5.94605	6.17787	5.73792	5.87301	5.99411	5.43697	5.72485	5.95863	6.44231	5.80946	6.30914	6.44662	6.50458	6.38866
YDR058C	7.21477	7.86473	7.53975	7.39537	7.14912	7.23789	7.1429	7.33158	7.14957	7.03722	6.42734	7.14957	7.06815	6.18589	6.48553	6.71833	7.27831	7.14097	7.41564
YDR059C	9.90382	8.94784	9.42583	9.71467	9.9216	9.76414	8.60232	7.9458	7.95205	8.10614	8.21681	8.81246	8.75564	8.37233	8.81929	8.73798	9.93409	9.98235	9.88584
YDR060W	9.62116	10.7192	10.1702	10.8559	10.4542	10.729	11.5006	10.9531	10.8035	10.6433	9.77676	9.12707	10.0265	10.0703	9.13947	8.81741	10.4539	10.537	10.3709
YDR061W	7.37898	7.52994	7.45446	7.15472	7.14146	7.32479	7.03006	7.24881	7.12352	7.24881	6.91391	7.5455	7.35821	7.15515	7.93891	7.24881	7.24881	7.24881	7.24881
YDR062W	9.58931	9.03727	9.31329	9.4329	9.79904	9.63621	10.2704	10.3157	10.3277	10.1867	9.96952	10.1493	10.3598	9.69348	9.81448	9.80396	9.20336	9.1202	9.28652
YDR063W	9.14549	9.25789	9.20169	9.40217	9.0465	9.1773	7.60483	7.03905	7.55077	8.02184	9.01638	9.37337	9.42728	9.34173	9.7783	9.61353	9.02462	9.04215	9.00709
YDR064W	12.3389	12.1638	12.2513	12.6259	12.5193	12.5978	12.7744	12.7083	12.6038	12.6622	12.6286	12.4533	12.4597	12.3208	12.3423	11.6646	12.4466	12.4875	12.4056
YDR065W	5.18472	5.24513	5.21493	5.65358	5.73809	5.92006	5.35088	5.57832	5.53275	5.66282	5.39339	5.49303	5.49303	5.41906	5.35685	5.68859	5.12969	4.75389	5.50549
YDR066C	6.01456	6.87491	6.44474	6.63659	6.30581	6.47668	6.11262	6.41584	6.79026	6.94719	6.63475	6.3758	6.00253	7.11971	6.35689	6.41225	5.47444	4.58857	6.36032
YDR067C	7.24491	8.04431	7.64461	8.04057	7.45618	7.6009	7.27509	7.4771	7.44996	7.59148	7.25389	6.87975	7.42935	7.31085	7.38652	7.84387	7.47306	7.43039	7.51573
YDR068W	7.75878	9.00996	8.38437	6.90065	6.62715	6.57807	6.81432	6.37767	6.56309	6.80242	7.01404	6.31352	6.95481	7.65349	6.95481	7.72694	7.9103	8.03384	7.78677
YDR069C	7.50588	7.48772	7.4968	6.99074	6.98814	7.06398	6.91877	7.50831	7.38841	7.14188	6.48072	7.73441	7.52629	7.1117	7.47739	7.85385	6.80351	6.69281	6.91421
YDR070C	9.62653	9.14102	9.38377	9.77102	8.51181	8.84753	6.30272	5.31726	5.01495	5.51039	5.05495	5.57717	5.48713	7.25281	7.20619	7.93509	8.74748	8.63517	8.8598
YDR071C	9.7084	9.88773	9.79806	9.93102	9.64165	9.48326	9.25999	9.51099	9.7081	9.63185	9.83161	9.93958	10.0402	9.741	10.1984	9.98856	9.72127	9.75674	9.6858
YDR072C	9.13737	8.45266	8.79502	8.52187	8.35082	8.18668	8.70822	8.52201	8.31545	8.07022	8.69046	9.29289	9.28883	8.81247	9.14487	9.1406	8.74651	8.84004	8.65299
YDR073W	7.8212	9.24603	8.53362	6.89962	6.89295	6.88181	7.80386	7.83558	7.84318	7.81972	7.50016	8.0668	8.07798	8.04373	8.06832	8.15688	7.81619	7.86059	7.77178
YDR074W	10.018	7.99519	9.00657	8.18379	7.60541	7.45485	6.45842	6.41614	6.44558	7.05745	7.92864	8.52365	8.27443	8.7558	9.91477	9.88045	8.70771	8.64705	8.76837
YDR075W	7.90676	8.3467	8.12673	9.70359	9.84969	9.93994	9.35938	9.15282	8.9575	8.64105	8.2751	7.93984	7.90743	8.31665	7.81357	7.93556	8.33223	8.32673	8.33773
YDR076W	5.63592	5.84208	5.739	5.57766	5.36256	6.01115	5.38441	5.49198	5.74235	5.92949	6.05219	6.16298	6.5589	5.56408	5.29121	6.04665	5.60069	5.11197	6.08941
YDR077W	12.4642	11.1373	11.8007	11.9249	12.2064	12.0687	10.5625	10.4156	10.5068	10.3842	10.6117	10.8496	11.6423	11.9077	12.4025	12.4653	12.4878	12.4779	12.4978
YDR078C	7.03775	8.04275	7.54025	6.57471	5.83064	6.1549	6.12967	6.39689	6.57567	6.96043	6.73754	6.49603	6.48737	7.49456	7.28016	7.74801	6.86421	6.87991	6.8485
YDR079C-A	7.47325	7.38854	7.43089	7.38034	7.73561	7.8353	7.16953	7.91969	8.12196	8.0804	7.77435	7.28009	7.59399	7.24554	7.13914	6.3802	7.37758	7.44268	7.31249
YDR079W	7.87061	8.07254	7.97157	6.71838	6.79885	6.92151	6.40299	6.96509	6.71057	6.94178	5.7226	6.60996	6.43428	6.67476	6.66382	6.99202	7.38755	7.26253	7.51257
YDR080W	6.50675	7.71314	7.10994	6.9923	6.16163	6.19662	5.99622	6.02789	6.04957	6.3298	6.3552	6.42834	6.50911	7.20826	7.59145	7.46043	6.77136	6.56288	6.97985
YDR081C	7.64383	7.44097	7.5424	7.75506	7.88324	7.90493	8.61266	8.37207	8.2223	8.08433	8.18656	7.81587	7.88324	7.73042	7.74109	7.53278	7.93105	7.96858	7.89352
YDR082W	5.87762	6.8241	6.35086	6.80248	6.28871	6.45263	6.77771	6.61885	6.53439	6.46408	5.88293	5.72241	6.04201	5.70809	5.97241	7.03696	6.62494	6.21895	7.03093
YDR083W	7.96208	8.40232	8.1822	9.17864	9.26669	9.30904	9.70854	9.6999	9.62565	9.36321	8.43293	7.42588	8.18899	8.03376	7.11818	7.89127	8.51877	8.56455	8.473
YDR084C	9.11674	9.60856	9.36265	8.93426	8.72517	8.71311	7.18911	7.9647	8.41289	8.55419	9.08865	9.34876	9.37347	9.42753	9.63111	9.24964	8.88432	8.78152	8.98712
YDR085C	6.57782	6.77587	6.67685	5.33013	4.89115	5.26931	5.1124	4.47285	4.72551	5.39695	4.85309	5.51513	5.46685	5.92708	6.53164	7.17681	6.40155	6.39888	6.40422
YDR086C	9.84339	10.8956	10.3695	10.2945	10.1014	10.2735	9.87647	10.5225	10.4843	10.5669	10.4085	10.5533	10.5928	10.4951	10.6386	10.47	9.96159	9.95676	9.96642
YDR087C	7.35703	8.15286	7.75495	8.92101	8.97382	8.96502	9.77675	9.63474	9.55597	9.29417	8.24173	7.71969	8.42869	7.54583	7.08059	6.9099	8.15808	8.22333	8.09284
YDR088C	7.00312	8.22044	7.61178	6.89887	6.58999	6.88408	7.56342	7.16419	7.04017	7.18151	6.49842	6.97842	6.94625	6.91994	6.90197	7.02342	6.36993	6.08945	6.6504
YDR089W	8.52427	8.0158	8.27004	8.25007	8.35449	8.48506	8.97547	9.80763	9.54465	9.67532	9.34216	8.76044	8.62136	9.16324	9.12046	8.90393	7.62704	7.62046	7.63363
YDR090C	7.87085	7.49538	7.68312	7.85029	7.72513	7.74892	7.80381	8.12655	8.0348	8.1237	8.2165	8.20824	8.07784	6.93738	7.36801	7.35315	7.76942	7.71537	7.82347
YDR091C	9.08098	8.98723	9.03411	9.89015	10.1122	10.1956	10.8169	10.931	10.9209	10.574	10.0253	9.66705	9.99244	8.67476	8.81953	8.46951	9.77611	9.70926	9.84296
YDR092W	8.29946	9.37269	8.83607	8.53647	8.63023	8.42246	8.81208	8.83097	9.14757	9.19035	8.776	9.28523	9.20778	9.32159	9.35559	8.85289	8.80089	8.81293	8.78884
YDR093W	8.58667	7.76349	8.17508	8.43794	8.68635	8.84184	9.57018	9.34307	9.36097	9.42593	9.3199	9.40255	8.98998	9.03887	8.91668	8.73042	8.67819	8.65306	8.70331
YDR096W	8.96703	8.4465	8.70676	7.61517	6.55718	6.83502	6.46668	6.10461	5.93212	6.63941	5.89875	8.33092	8.35608	8.2906	8.99416	9.52071	8.4372	8.32253	8.55188
YDR097C	8.5281	8.68266	8.60538	8.10056	8.2291	8.28982	7.73829	7.50049	7.42749	7.55843	7.66818	8.20491	7.97539	8.19487	7.71017	7.83007	7.86788	7.71518	8.02058
YDR098C	9.44397	9.72025	9.58211	9.77806	9.73722	9.98929	9.50979	9.75979	9.97169	10.1187	9.88215	10.1787	9.92877	9.23516	9.46188	9.43351	9.3339	9.29826	9.36953
YDR099W	11.2053	11.2626	11.234	10.9198	10.3289	10.5754	8.86952	9.14594	9.43491	9.73172	10.7657	10.9857	11.0508	10.6098	11.0829	11.3321	11.049	10.9386	11.1593
YDR100W	9.0072	8.00802	8.50761	8.11416	8.10813	7.91195	6.54076	6.66238	6.96816	7.39707	8.0056	8.13228	8.03903	7.92288	8.40992	8.2786	8.08908	8.04764	8.13051
YDR101C	8.97408	9.47088	9.22248	10.2934	10.424	10.5608	11.1369	10.9622	10.8861	10.4791	9.52598	8.86855	9.78479	8.82637	8.09015	7.54904	9.87382	9.82268	9.92495
YDR103W	6.17532	6.17582	6.17557	6.07911	5.77349	6.57543	6.72169	6.94952	6.77277	7.50422	6.5863	5.96248	5.21475	7.35061	6.98448	7.76945	6.30317	6.12234	6.484
YDR104C	7.04676	7.44376	7.24526	6.85235	7.0725	6.92919	7.20946	7.27571	6.90363	7.02056	6.73754	6.90848	6.74858	5.70304	6.38555	5.4647	6.64894	6.60625	6.69164
YDR105C	8.50561	8.59143	8.54852	7.49289	7.46349	7.67002	7.69283	8.08215	8.14044	8.19031	8.20723	8.61716	8.56873	8.66539	8.93397	8.88986	8.31287	8.41851	8.20723
YDR106W	3.935	4.39523	4.16512	3.72426	3.38508	3.893	3.71566	3.26402	3.31034	3.80678	3.52295	3.15994	3.65814	4.08312	3.59534	4.88634	3.47465	3.35397	3.59534
YDR107C	7.17396	6.42012	6.79704	6.32881	6.36391	6.69186	5.29461	5.63424	5.73586	6.62066	6.26928	6.99891	6.8433	7.75576	7.83843	7.63256	6.17096	6.40246	5.93947
YDR108W	7.05208	7.35294	7.20251	6.60995	6.74268	6.88031	6.99377	7.33714	7.45605	7.48892	6.90308	7.2618	7.16468	7.17836	7.05323	7.16054	6.65286	6.56418	6.74154
YDR109C	6.3148	6.18168	6.24824	6.68758	7.00297	6.95794	6.61783	6.43622	6.23165	6.63485	6.47211	6.7156	6.40578	6.40656	6.03825	6.51651	6.3711	6.46358	6.27862
YDR110W	7.22446	7.56952	7.39699	8.34326	8.99781	8.86437	9.06038	9.35437	9.27264	8.653	7.99617	8.1683	8.1683	7.36823	6.89885	7.68924	7.90441	7.98232	7.8265
YDR111C	8.15579	9.22748	8.69164	7.78261	7.7995	7.95315	7.31911	7.64091	7.91479	8.26766	8.13287	7.67673	7.72012	7.32066	7.07268	7.32948	7.71228	7.6987	7.72586
YDR113C	7.45727	7.86465	7.66096	7.33329	7.40721	7.44554	7.6063	7.46743	7.322	7.20621	7.07009	7.69806	7.63673	7.85562	7.61091	7.59864	7.43634	7.48062	7.39207
YDR115W	8.12207	7.94676	8.03441	7.17822	7.35092	7.33826	7.16607	7.61801	7.74299	7.80704	7.5582	7.92615	7.90733	7.33911	8.4263	8.37977	7.90489	7.87877	7.931
YDR116C	8.09581	8.03048	8.06315	7.41174	7.27242	7.40199	7.80926	7.62252	7.67775	7.526	7.10861	7.63656	7.7017	7.60134	8.04184	7.88633	7.37173	7.28718	7.45628
YDR117C	8.30865	8.75383	8.53124	8.42664	8.31965	8.42763	8.62042	8.73596	8.7866	8.75838	8.66393	8.92387	8.88391	8.80949	8.76929	9.09797	8.12383	8.19771	8.04996
YDR118W	6.49712	6.86609	6.6816	5.7208	5.813	5.88061	6.06741	6.00871	6.26883	6.71109	6.04887	6.39108	5.66977	6.62876	5.76446	6.2396	5.60011	5.4495	5.75073
YDR119W	9.1767	9.64163	9.40917	9.40539	9.59172	9.61841	9.93602	9.92007	9.84894	9.81598	9.07593	8.88239	9.10988	8.74903	8.62384	7.96349	9.08721	9.07292	9.10149
YDR120C	8.93596	8.70032	8.81814	9.45092	9.72887	9.78963	10.6344	10.7454	10.8054	10.4276	9.55276	9.23969	9.70057	8.40557	8.01409	7.062	9.20158	9.15842	9.24473
YDR121W	7.16373	8.16422	7.66398	7.70636	7.99668	8.15146	8.80486	8.94809	9.02496	8.89414	8.44799	7.93161	8.0941	7.4279	7.42503	7.10581	7.46237	7.43511	7.48962
YDR122W	8.8307	8.70968	8.77019	7.99409	7.48035	7.503	5.57372	6.23721	6.56845	7.28454	7.93523	8.69552	8.60661	8.25709	9.18965	9.48834	8.17623	8.09125	8.26122
YDR123C	5.92425	5.76542	5.84483	6.9747	7.18299	7.3242	7.36852	7.34428	7.25762	6.9747	7.56714	7.89475	7.23695	6.39768	6.37599	6.70956	7.38625	7.37707	7.39543
YDR124W	5.97569	5.98341	5.97955	5.665	5.51414	5.44708	5.73608	5.5121	5.46875	6.13572	6.52036	6.06187	5.74976	5.99527	6.00087	6.93628	6.21192	6.59487	5.82897
YDR125C	4.70684	5.02128	4.86406	4.81505	4.55764	4.96105	4.35881	4.82978	4.39402	5.4622	4.69373	5.32904	4.94569	5.46056	5.25053	5.33129	4.69286	4.51845	4.86726
YDR126W	5.63601	5.45608	5.54604	5.44299	5.65721	5.62969	7.04993	7.0075	6.98973	6.39248	5.81971	5.7679	5.57261	5.7679	4.56503	5.3038	5.62652	5.7679	5.48515
YDR127W	12.0214	11.6678	11.8446	11.6534	11.6061	11.7545	11.4365	10.8306	10.9995	11.2159	11.3532	11.373	11.3892	11.5824	11.7274	11.4424	11.6016	11.6339	11.5693
YDR128W	8.31995	8.96025	8.6401	8.39859	8.27846	8.21822	8.28557	8.5112	8.59238	8.53221	8.35777	8.31378	8.25374	7.61206	7.62876	7.57336	8.3565	8.34462	8.36839
YDR129C	11.1979	10.3871	10.7925	10.7698	10.9097	10.9494	10.3364	10.0593	10.1674	10.038	10.2458	10.9513	11.1402	10.9376	11.0232	11.1523	10.5505	10.5577	10.5432
YDR130C	6.4177	6.69281	6.55526	6.46506	6.51823	6.4069	7.03473	7.02656	7.06439	6.94758	6.35691	6.62753	6.58774	6.38848	6.5462	6.79423	6.74261	7.09235	6.39286
YDR131C	5.81604	6.80102	6.30853	5.52674	5.35219	5.43584	5.90612	5.92843	5.54163	5.72928	5.33463	5.39311	5.61695	5.92116	4.70601	5.75418	5.68602	5.58046	5.79158
YDR132C	7.40292	7.60837	7.50564	7.12881	7.08592	7.0501	7.62517	7.61505	7.36414	7.5171	7.38306	7.10791	6.51191	7.12881	6.87692	6.8105	6.74353	6.90406	6.583
YDR135C	9.94279	9.92527	9.93403	9.64204	9.68871	9.94003	9.9443	9.87262	10.0985	10.2325	10.4169	10.6241	10.5392	10.4315	10.4094	10.495	9.6882	9.71737	9.65902
YDR137W	9.04979	9.37111	9.21045	8.82012	8.26384	8.32164	8.55228	8.13719	8.14722	8.43824	8.37758	8.26503	8.37563	8.64293	8.39137	9.0328	8.56587	8.71227	8.41947
YDR138W	6.4158	6.5179	6.46685	6.4868	6.1072	6.43077	6.66624	6.92846	6.98081	6.63746	6.59747	6.69522	6.53036	4.84202	6.09915	6.21208	6.15831	5.81971	6.49691
YDR139C	8.3372	8.64546	8.49133	9.06391	8.86139	9.12686	8.86241	9.48769	9.45705	9.39684	8.9859	8.9186	8.8101	8.69793	8.46605	7.62264	8.46062	8.44426	8.47699
YDR140W	7.01613	7.58445	7.30029	7.31517	7.51257	7.69781	8.14293	8.5859	8.48716	8.7561	8.28475	7.89491	7.69196	8.01261	7.98891	8.11648	7.43004	7.32171	7.53836
YDR141C	8.99463	8.68779	8.84121	8.88402	8.89226	8.91614	8.61498	8.66566	8.76547	8.57638	8.99783	8.95595	8.88798	8.09765	8.72473	8.58524	8.64906	8.55051	8.7476
YDR142C	7.21445	7.2198	7.21712	7.63543	7.46106	7.48412	7.94364	7.92943	7.82759	7.67904	7.64748	7.44554	7.41749	7.74239	7.17215	6.82196	7.55708	7.5678	7.54636
YDR143C	8.02051	7.6823	7.85141	7.96593	8.26409	8.22569	8.96726	8.4949	8.64436	8.4755	8.14293	7.96034	8.21758	8.26409	8.45176	8.08317	8.30268	8.30896	8.29641
YDR144C	7.65285	7.3263	7.48958	7.75907	7.79471	8.14833	8.94121	8.81043	9.02916	8.91181	8.71879	8.97672	8.93219	9.11249	8.59478	8.09153	7.68182	7.61523	7.74842
YDR145W	7.55471	7.75392	7.65431	8.04011	7.73231	7.79365	8.72793	8.35	8.23574	8.01539	7.56724	7.48987	7.68361	7.49062	6.90772	7.18231	7.22134	7.12688	7.31581
YDR146C	7.71646	7.38483	7.55064	6.81021	7.08488	7.44886	8.52706	8.28946	8.08759	8.41655	7.19442	7.16042	7.59205	8.46699	7.94222	8.81226	7.66957	7.6414	7.69775
YDR147W	6.40733	7.58965	6.99849	6.9654	6.77496	7.01152	7.22434	6.7572	6.73355	6.73355	6.525	6.63351	6.32106	7.10759	6.51963	6.12483	6.29729	6.21251	6.38207
YDR148C	11.4307	11.1073	11.269	9.4826	9.08244	8.96407	7.61407	7.63645	7.98274	8.35244	8.99205	9.52486	9.65753	9.54023	10.1448	10.4448	11.0624	10.9865	11.1382
YDR150W	11.0812	11.4319	11.2565	10.774	10.5008	10.4975	9.66906	9.28185	9.58931	9.8214	9.9095	9.98051	10.1615	10.1969	10.4518	10.7566	10.8713	10.9027	10.8398
YDR151C	6.59894	5.40109	6.00002	6.48787	6.45863	6.57567	7.02354	7.22578	7.34085	7.12773	6.999	6.91054	6.77433	6.82921	6.42635	6.9609	5.95024	5.74599	6.15448
YDR152W	8.87527	9.24968	9.06247	9.40029	9.30396	9.31408	10.0001	9.95816	9.99391	9.98223	9.17826	8.92428	9.19405	8.81471	8.78412	8.41245	9.1329	9.22813	9.03767
YDR153C	8.5597	9.31358	8.93664	9.59616	9.02303	9.31088	9.36407	9.05445	8.95219	8.78839	8.57195	8.44687	8.42961	9.05648	8.61792	8.67581	8.8722	8.80801	8.93638
YDR155C	12.2142	10.8289	11.5216	11.6688	11.9056	11.8394	10.2171	9.14721	9.40622	9.7694	11.6033	12.5696	12.7301	12.4639	12.7931	12.6067	11.8074	11.831	11.7838
YDR156W	8.73597	7.48027	8.10812	9.4918	10.0986	10.0806	10.6103	10.3786	10.3979	10.205	9.39613	9.1435	9.33003	7.97958	8.09977	6.53044	9.01483	9.06486	8.96479
YDR158W	11.7708	11.3658	11.5683	11.3134	11.5737	11.6015	11.3145	11.3701	11.5447	11.5449	11.5909	11.8329	11.8381	11.4113	11.8046	11.5206	11.811	11.8473	11.7747
YDR159W	8.15731	9.18346	8.67039	8.39391	8.12357	8.38709	8.58047	8.33085	8.22645	8.37272	8.31375	8.27808	8.37272	7.98594	8.56963	8.58919	8.55621	8.55884	8.55359
YDR160W	5.96835	5.48888	5.72861	6.11367	6.09081	6.21805	6.57211	6.4821	6.17795	6.31012	6.21579	6.36852	6.12008	6.13572	5.37296	5.14979	5.56369	5.52485	5.60254
YDR161W	8.49004	9.07881	8.78442	9.27357	9.42927	9.3816	10.1864	10.0769	10.1493	9.81746	8.91973	8.28357	8.87614	8.04376	7.82027	7.68095	8.94029	8.93321	8.94738
YDR162C	7.0794	7.17545	7.12742	6.82825	6.84734	6.73883	7.0128	6.86046	7.15114	7.22305	6.90224	7.11866	6.65687	5.54875	6.68661	6.90224	6.55688	6.30401	6.80974
YDR163W	6.81173	6.93161	6.87167	7.19343	7.06668	7.2791	7.68825	7.55286	7.59727	7.59658	6.81058	7.01744	7.03579	7.00634	7.14567	7.18639	6.88681	6.97727	6.79636
YDR164C	7.75362	7.95139	7.8525	7.55245	7.66197	7.80707	7.55553	7.41052	7.53282	7.53198	7.32491	7.5312	7.48461	7.34357	7.29153	8.61995	7.63869	7.65521	7.62216
YDR165W	7.95563	9.31369	8.63466	10.1767	9.70992	9.72363	10.0995	9.75065	9.72567	9.47874	8.52111	8.40432	9.08639	8.89261	8.21922	8.41005	9.27722	9.3079	9.24653
YDR166C	7.54638	7.78831	7.66735	7.5865	7.65916	7.51999	8.0711	7.75869	7.76894	7.76268	7.43792	7.23406	7.27675	6.92335	7.36822	6.97743	7.20312	6.97671	7.42954
YDR167W	8.61934	9.14738	8.88336	8.83132	8.87298	8.74548	8.52834	9.21548	9.27256	9.33036	8.78599	8.62311	8.62353	9.21007	8.94187	8.28825	9.00536	9.04726	8.96346
YDR168W	8.75619	10.2906	9.52342	8.8629	7.96249	8.20997	7.74505	8.03786	8.28335	8.62371	8.6131	8.95544	8.94393	10.0116	9.39978	10.0361	8.87646	8.85051	8.90241
YDR169C	7.84613	8.00072	7.92342	6.88957	6.30169	6.8365	6.98104	7.13887	7.07163	7.31842	7.52628	7.81295	7.75078	7.77643	7.71205	8.46416	7.8522	7.94725	7.75716
YDR169C-A	3.0035	3.07434	3.03892	3.26089	2.97898	3.17542	2.9687	2.96188	3.11454	3.28404	2.99866	3.34184	3.65586	3.10352	3.29799	2.97443	3.22045	3.10835	3.33255
YDR170C	10.3482	10.6188	10.4835	10.1234	10.0809	10.1636	10.2611	10.0827	10.0391	10.2211	10.3734	10.4098	10.3946	10.0932	10.3306	10.3193	10.0523	10.0334	10.0713
YDR171W	9.18928	8.30466	8.74697	8.89521	7.33903	7.24118	5.22934	4.86542	5.3413	5.83491	6.12551	7.72241	6.87921	7.74899	8.88562	8.91633	9.50451	9.44555	9.56347
YDR172W	10.0292	10.5582	10.2937	10.7786	10.8415	10.9445	11.4308	11.19	11.2838	10.967	10.6489	10.5739	10.6569	9.93133	10.1723	10.2235	10.4913	10.4764	10.5063
YDR173C	5.85929	6.30706	6.08318	3.65041	3.71752	4.74239	3.26073	3.83004	3.86999	4.56029	4.19417	3.97796	3.84907	3.78579	4.23748	4.53628	4.49997	4.17325	4.8267
YDR174W	10.6265	9.43973	10.0331	10.1698	10.3562	10.4281	10.0959	9.66339	9.85482	10.0958	10.9671	10.9501	10.7561	9.7231	10.195	9.9916	10.1556	10.0721	10.2391
YDR175C	7.81861	7.68731	7.75296	6.82492	7.09531	6.9968	6.98646	7.29956	7.34418	7.32458	7.29956	7.64387	7.59257	6.74477	7.3075	6.7416	7.1548	7.36325	6.94635
YDR176W	8.50476	9.17674	8.84075	8.33276	7.97454	8.24681	8.44819	8.33047	8.41792	8.50861	8.3256	8.44704	8.4467	8.73463	8.59159	8.91153	8.67994	8.7102	8.64968
YDR177W	9.96883	10.2325	10.1006	9.47806	9.47395	9.45233	8.61743	8.97375	9.24068	9.28291	9.04874	9.61288	9.73951	9.17914	9.58881	9.42851	9.74004	9.83587	9.64422
YDR178W	11.284	10.2298	10.7569	10.7063	10.901	10.8564	8.26357	7.57741	7.57051	7.86724	8.68824	9.2182	9.60986	9.39076	9.51038	9.15195	11.1235	11.0472	11.1999
YDR179C	6.27094	8.02	7.14547	6.22194	5.65461	5.76106	5.10574	5.32727	5.46855	5.4627	4.44593	4.52472	5.49284	5.47049	4.33842	3.60392	6.07239	6.00819	6.13658
YDR179W-A	6.85046	8.04705	7.44875	7.40803	6.99792	6.99792	6.88248	7.02348	6.99792	7.14053	6.53459	6.49887	6.92556	7.58154	6.1137	7.43001	6.90109	6.72731	7.07488
YDR180W	8.73571	9.54535	9.14053	8.60983	8.28369	8.49803	9.1314	9.00434	8.83409	8.73788	8.72718	8.61271	8.69527	8.53408	8.63315	8.57764	8.64611	8.69456	8.59766
YDR181C	7.56196	8.34965	7.95581	7.46515	7.11386	7.23127	7.10199	7.44329	7.29722	7.54429	7.31104	7.301	7.6213	7.84676	7.82514	7.82664	7.65158	7.54296	7.76019
YDR182W	8.45436	8.30334	8.37885	8.01553	7.73459	7.79605	8.30959	8.16828	8.35508	8.39711	8.17885	8.34027	8.59559	8.49827	8.79744	8.41334	8.32698	8.24051	8.41344
YDR182W-A	3.84461	3.75374	3.79918	3.61987	2.96947	3.97234	3.50944	2.75363	3.06294	3.99149	3.67745	3.73838	3.34032	4.08806	3.38911	4.02822	3.36511	3.38625	3.34397
YDR183W	7.11125	8.23198	7.67161	7.64801	7.28919	7.21746	6.86837	7.32363	7.57141	7.57518	7.10037	7.47729	7.34755	7.38333	7.33989	7.08303	7.10795	7.14152	7.07437
YDR184C	6.89141	7.19768	7.04454	9.51231	9.1419	9.22483	9.54808	9.49112	9.29766	8.75355	7.96834	7.70531	8.46872	7.75941	6.88527	7.16694	8.01642	7.721	8.31184
YDR185C	6.20512	6.71425	6.45968	6.6716	6.1765	6.40052	6.33438	6.05356	6.00557	6.29213	6.47347	6.54022	6.36028	6.84234	7.05339	6.46981	5.84001	5.79555	5.88447
YDR186C	9.13084	9.98636	9.5586	10.3809	10.0353	10.1143	9.72462	9.46295	9.37584	9.37946	9.26097	9.12138	9.20174	9.21593	9.013	9.35587	9.95399	10.0233	9.8847
YDR188W	10.7439	10.2623	10.5031	10.8428	11.0523	10.9424	11.0937	11.1562	11.113	11.0591	10.7261	10.9659	10.9622	10.2698	10.6397	10.2772	10.568	10.5472	10.5887
YDR189W	8.476	9.20264	8.83932	9.01097	8.94162	8.95673	8.82554	8.78531	8.88538	8.90888	8.7914	9.13341	9.30137	8.75533	9.27317	8.91165	8.60614	8.54272	8.66956
YDR190C	10.1245	10.4391	10.2818	10.3932	10.3892	10.2449	10.4546	10.6407	10.6336	10.4394	9.78504	9.73891	10.0456	9.67245	9.66257	9.78668	9.9511	9.85966	10.0425
YDR191W	6.889	7.70958	7.29929	6.36829	6.44224	6.70976	6.02063	6.66265	6.85784	7.12602	6.84486	6.74783	6.35449	7.63961	7.3399	7.4578	6.90069	6.86087	6.9405
YDR192C	6.19525	6.62115	6.4082	6.41933	6.30114	6.225	6.77277	6.46698	6.42769	6.10842	6.26001	6.20054	6.11024	6.36358	5.99167	6.54296	6.68503	6.68858	6.68147
YDR194C	8.81703	7.76264	8.28984	9.01064	9.16765	9.02854	9.52276	9.37028	9.18569	9.04107	8.36703	8.59191	9.1779	9.00129	9.00135	9.27768	8.88484	8.81213	8.95754
YDR194W-A	3.56718	2.9499	3.25854	3.42381	3.20565	4.92463	3.30156	3.36952	3.56718	4.63647	3.93019	3.73388	2.97528	4.3426	3.76673	4.87187	4.13321	3.94985	4.31658
YDR195W	8.16232	8.6826	8.42246	7.95343	7.91566	8.00119	8.902	8.13327	8.10004	8.2774	8.15742	8.19792	8.16674	7.95428	8.05304	8.31321	8.16781	8.42909	7.90652
YDR196C	8.1681	8.93154	8.54982	8.11876	7.73879	7.75925	6.09023	6.50581	6.76795	7.22899	7.18814	7.77284	7.83971	7.38162	7.83337	7.82805	7.44913	7.26013	7.63813
YDR197W	7.39703	8.00581	7.70142	7.05343	6.8455	6.87428	7.44447	7.16028	7.1506	6.63901	5.93368	6.63501	6.3769	6.62139	6.52019	6.94154	6.58664	6.28677	6.88651
YDR198C	7.45539	8.36501	7.9102	8.23975	7.82226	7.96236	8.25668	8.18641	8.04126	7.7252	7.47539	7.33215	7.62531	7.01152	6.12605	7.02977	7.75719	7.78919	7.7252
YDR200C	7.58556	8.49836	8.04196	7.45832	6.91996	6.92765	7.35355	7.28393	7.09595	7.16922	7.04378	7.33553	7.35747	7.13809	7.33054	7.74304	6.92351	6.79838	7.04865
YDR201W	8.05823	7.98524	8.02173	7.38013	7.41252	7.55651	6.58537	7.37093	7.56222	7.86318	7.47028	7.52691	7.55651	7.42637	7.7092	7.54747	7.71972	7.54903	7.89041
YDR202C	7.94053	8.34786	8.1442	7.7726	7.33527	7.35838	6.64431	6.65092	7.0009	7.42895	7.62303	7.8772	7.90114	7.60431	7.82448	7.73879	7.92983	7.98932	7.87033
YDR204W	9.25508	8.95597	9.10553	8.14245	8.10544	8.08442	6.42725	6.0888	6.35994	6.89497	7.92242	8.41247	8.42094	8.07339	8.46472	8.97976	8.59745	8.59323	8.60167
YDR205W	8.07207	8.01318	8.04263	7.33103	7.56853	7.43781	8.01466	7.97095	8.16511	8.29069	8.33755	8.50582	8.20292	8.36624	8.45805	8.22634	7.47114	7.39692	7.54537
YDR206W	7.38278	7.54522	7.464	7.9679	8.43092	8.41798	9.07201	9.03353	8.91751	8.72595	8.30197	7.86621	8.11749	7.66502	6.98434	7.10459	7.567	7.41411	7.71988
YDR207C	7.57069	8.46931	8.02	8.38164	8.50948	8.70221	9.01438	8.83931	8.60896	8.45627	7.97871	8.1068	7.23797	7.81995	7.88711	7.98985	7.67184	7.88417	7.45951
YDR208W	9.27221	10.2763	9.77426	9.80138	9.50782	9.76124	9.54728	9.18622	9.0558	9.00558	8.77126	8.85165	9.00817	9.71202	9.3355	8.79729	9.45927	9.42525	9.49328
YDR210W	8.05295	8.14293	8.09794	8.78927	8.67505	8.8063	8.74106	9.19779	9.40586	9.37518	8.85423	9.14419	9.09075	8.93668	9.09362	8.84683	8.0982	8.10262	8.09378
YDR211W	8.89624	9.05894	8.97759	9.23932	9.19044	9.1441	9.47283	9.69264	9.62383	9.52155	8.95886	8.44176	8.85476	8.27767	7.59226	8.29607	8.86727	8.89685	8.8377
YDR212W	10.0153	10.0816	10.0485	10.1792	10.3114	10.2642	10.8971	10.7485	10.6547	10.7055	10.2642	10.3748	10.464	9.58949	9.79512	9.28588	9.95895	9.84265	10.0752
YDR213W	5.96105	6.47305	6.21705	6.65594	6.80958	6.84442	8.08061	7.48335	7.20899	7.11995	6.26181	6.34175	6.49379	6.22082	5.66595	6.65594	6.35702	6.36808	6.34595
YDR214W	8.99315	9.33161	9.16238	8.99315	9.00418	8.92081	7.67568	7.48038	8.01906	8.13637	8.53253	9.48248	9.22193	8.99315	9.18085	9.25929	9.12222	9.0687	9.17573
YDR216W	9.90995	9.51138	9.71067	8.86053	8.37944	8.21153	5.82865	5.60639	5.2694	5.83491	5.77505	6.69346	7.89493	7.47681	7.9045	8.00291	9.30785	9.22397	9.39172
YDR217C	7.21685	9.10346	8.16016	7.32924	7.01075	7.12079	8.0024	7.66881	7.61196	7.42363	7.02119	6.93315	7.21198	7.20089	6.95759	6.92795	7.22332	7.16472	7.28193
YDR218C	4.05932	3.90222	3.98077	3.48597	3.38835	3.84566	3.25002	3.33433	3.25078	3.66022	3.51529	3.70842	3.52217	3.79409	3.39686	4.57605	3.70455	3.50356	3.90554
YDR219C	6.9276	7.78504	7.35632	6.82642	6.31232	6.57567	7.09228	7.028	7.26452	6.96206	6.71401	6.88271	6.97947	6.11647	6.45733	6.84404	6.63543	6.41892	6.85195
YDR221W	6.29439	6.60124	6.44782	6.63645	6.5419	6.39505	6.10536	5.88266	5.98565	5.99142	5.63758	5.88539	6.21968	5.56872	5.69093	4.89085	5.15664	5.04054	5.27274
YDR222W	6.60458	6.53896	6.57177	9.19985	9.67391	9.72942	10.1225	9.05131	8.79213	8.96508	8.24712	6.99576	7.006	5.87464	6.36092	6.5681	7.97014	8.01319	7.92709
YDR223W	5.38974	5.10785	5.24879	5.09906	4.42918	4.33896	3.14012	3.66431	3.88058	4.2902	3.52145	3.86663	3.48093	4.7363	4.01428	4.18518	3.81658	4.03562	3.59754
YDR224C	12.5858	12.8789	12.7323	12.159	11.719	11.7394	12.0708	11.9709	11.9023	11.9558	11.7086	12.2464	12.4856	12.6836	12.7291	12.8127	12.6196	12.6249	12.6144
YDR225W	12.2906	11.9406	12.1156	11.8415	11.6478	11.483	11.291	11.4842	11.4033	11.4194	11.4512	11.9557	12.0966	12.0219	12.1088	12.1613	12.1807	12.196	12.1654
YDR226W	11.0935	10.991	11.0423	10.5822	10.8668	10.7346	10.8581	11.0509	11.1553	11.3516	11.4117	11.5299	11.4664	11.2764	11.356	11.2812	10.9575	11.0011	10.914
YDR227W	7.46015	8.27581	7.86798	7.81804	7.57614	7.71138	7.90782	8.13882	7.85065	7.88818	7.56088	7.27314	7.5346	7.80335	7.90503	8.2895	7.58935	7.45425	7.72445
YDR228C	7.51906	7.91846	7.71876	6.99394	6.67873	7.04399	7.37521	7.21556	7.20274	7.47247	7.30994	7.4376	7.3778	7.25873	7.43659	7.99404	7.10045	7.05237	7.14854
YDR229W	7.88562	8.16716	8.02639	7.17715	6.81137	6.83049	5.95554	6.2081	6.6913	6.80219	6.96074	7.75294	7.29117	7.70026	7.9235	8.02912	7.42207	7.42034	7.4238
YDR231C	9.02712	8.30801	8.66756	7.75162	7.97602	7.67056	5.89178	6.47335	6.60585	6.87356	7.85569	8.54674	8.15553	7.82204	8.4413	7.97785	8.40431	8.5225	8.28612
YDR232W	9.93006	9.36869	9.64938	10.3349	10.8012	10.772	10.9248	10.6528	10.4991	10.1979	9.97848	10.0412	9.87505	8.89736	9.24254	9.09539	10.5081	10.4216	10.5945
YDR233C	11.0138	10.133	10.5734	10.7743	10.9721	10.9524	11.1266	10.8685	10.996	10.9693	11.0988	11.2409	11.6104	10.4479	11.1091	10.7985	10.6733	10.6069	10.7397
YDR234W	9.93898	9.10872	9.52385	10.0159	10.3944	10.4281	10.8467	10.5808	10.1946	10.2999	10.1852	9.50763	9.94776	9.13382	8.57344	8.08673	9.95668	9.89743	10.0159
YDR235W	7.26183	8.75026	8.00605	7.45618	6.94806	7.07115	7.29856	7.48452	7.27795	7.26256	6.94389	6.88728	6.95487	7.0634	7.29194	7.05524	6.98909	6.93144	7.04674
YDR236C	7.87334	7.0455	7.45942	7.50789	7.83013	7.58585	6.99267	7.60213	7.42321	7.73751	7.8777	8.04222	8.01509	7.56732	7.88197	7.32948	7.68105	7.69539	7.6667
YDR237W	8.32608	8.4853	8.40569	7.92943	7.81833	8.0594	7.64609	8.14222	8.23722	8.23653	7.80297	8.12678	8.19027	8.09613	8.53952	8.43421	8.16514	8.20456	8.12572
YDR238C	10.1067	9.96436	10.0355	9.88897	9.84741	9.96436	9.95412	9.82595	9.96436	9.97163	9.94166	10.3686	10.4369	9.83366	10.2006	10.1177	9.56989	9.59945	9.54033
YDR239C	7.76548	8.3047	8.03509	7.37357	7.40169	7.70832	8.52231	8.19164	8.18733	8.20824	7.76172	7.69154	7.62084	7.90358	7.32626	7.27752	7.94522	8.01608	7.87435
YDR240C	6.38476	7.33307	6.85892	6.82585	6.78733	7.00189	7.75596	7.6028	7.32151	7.05745	6.87456	7.00767	7.05645	6.19032	6.28774	6.55288	6.1322	6.12514	6.13925
YDR242W	7.17865	8.37408	7.77637	7.83186	7.62456	7.41523	7.66797	7.11643	7.26002	7.52821	7.69691	6.98098	7.03241	8.0947	7.49184	7.75958	7.76367	7.96858	7.55876
YDR243C	7.03592	8.27716	7.65654	8.1417	7.82777	7.8896	8.13302	8.13993	7.98091	7.82777	7.43879	7.01417	7.32208	7.94958	7.24977	7.1333	7.85943	7.60485	8.11401
YDR244W	8.15862	8.96419	8.56141	7.32439	7.17658	7.2388	7.49195	7.30908	7.16422	7.29927	6.79985	7.13855	6.97894	7.33159	7.16541	6.60743	7.24675	7.10457	7.38893
YDR245W	8.92577	7.98375	8.45476	8.94731	9.2708	9.28053	9.87592	9.95919	9.79027	9.63676	9.16834	9.17758	9.23519	8.65366	8.80513	8.1942	8.5687	8.61171	8.5257
YDR246W	7.62517	8.07129	7.84823	7.30895	7.35088	7.45778	7.45486	7.70232	7.96994	7.93597	7.56353	7.93665	7.65412	7.19111	7.45559	6.98299	7.65744	7.79129	7.52358
YDR246W-A	3.77318	3.767	3.77009	3.36993	3.0826	3.80386	3.30168	3.57719	3.36776	4.10564	4.03543	3.96487	3.25393	4.10467	4.17435	3.70076	3.4733	3.20567	3.74093
YDR247W	7.09396	5.69583	6.3949	4.99927	5.33071	5.44142	6.87012	6.21092	6.29857	6.54078	6.96215	6.89821	7.01759	5.73691	6.27236	6.37005	7.37661	7.13685	7.61636
YDR248C	8.89073	9.11525	9.00299	8.83456	8.69161	8.56233	7.38232	7.64621	7.30373	7.50423	7.68978	8.52083	8.62217	8.99527	8.99587	8.83551	8.54607	8.6912	8.40094
YDR249C	6.72507	6.43736	6.58122	6.80107	6.65509	7.00844	7.24869	6.9443	7.05301	7.14804	6.75442	6.50059	6.67718	6.44985	5.77368	6.16622	6.79273	6.7953	6.79016
YDR251W	8.05597	8.14002	8.098	8.03463	7.23202	7.58437	6.88614	6.62631	6.96885	7.3211	8.20411	8.56042	8.19128	8.82483	9.14721	9.24906	8.18112	8.33963	8.02262
YDR252W	5.55536	5.48036	5.51786	5.90421	5.70066	6.45962	5.02627	6.3768	6.24146	7.17167	6.98917	6.38125	5.47605	8.08667	7.53609	8.5697	6.16237	6.38687	5.93786
YDR253C	6.78527	7.61852	7.20189	8.64476	8.35805	8.75219	6.43237	7.24833	7.31112	8.04872	7.44508	6.61489	5.96889	7.17094	7.36801	8.28535	6.91279	7.10213	6.72345
YDR254W	6.26063	7.51724	6.88893	6.1522	4.88933	5.13978	4.3985	4.80412	5.11594	5.27131	4.80077	5.36705	5.88616	8.50757	7.51915	8.37438	6.69083	6.68696	6.69471
YDR255C	6.6876	6.98434	6.83597	6.28602	6.12663	6.22037	4.82233	5.00475	4.87191	5.39598	5.67266	6.56157	6.35234	6.43872	7.14382	6.65234	6.52784	6.28602	6.76966
YDR256C	9.03282	8.85618	8.9445	6.78923	5.82322	5.87235	6.3136	5.13151	5.47954	5.28987	4.28983	4.58965	4.04364	4.3552	3.78389	5.36775	7.80287	7.83916	7.76659
YDR257C	6.53872	7.32615	6.93243	7.48109	7.57909	7.69441	8.69746	8.60172	8.37305	7.81926	7.23295	6.98098	7.35988	6.41924	6.49665	5.44168	6.78706	6.61446	6.95966
YDR258C	10.1711	9.76665	9.96886	9.15795	8.39686	8.51543	5.33387	5.4878	5.82862	5.95798	7.27852	8.70384	8.40209	9.04837	9.50482	10.2678	9.91481	9.96618	9.86344
YDR259C	5.42716	6.4642	5.94568	5.8475	5.75727	5.97756	4.62	4.20903	5.08537	5.19407	4.2738	4.50682	3.68319	4.64429	4.24868	6.77122	6.16438	6.56032	5.76844
YDR260C	5.33095	4.77148	5.05122	6.33378	6.61106	7.00328	6.91119	7.00732	6.71801	7.04503	6.093	6.91156	6.2285	6.5914	5.99613	6.17684	5.70015	5.92628	5.47402
YDR261C	6.49541	6.69393	6.59467	7.24837	7.17409	7.44542	7.52013	7.18303	7.15528	7.30937	7.40095	8.1682	8.08686	7.36447	7.83865	7.18137	6.95808	6.80865	7.10752
YDR261C-D	6.13049	7.14476	6.63763	6.88467	6.38004	6.65934	7.78263	7.76522	7.74962	7.46825	8.93836	8.6262	8.59612	7.08413	6.66433	6.96463	5.89842	5.02718	6.76966
YDR261W-B	8.89068	9.79697	9.34383	9.3144	9.15566	9.38075	10.044	9.9452	9.8797	9.96332	11.0458	10.9567	11.0047	10.0026	10.1131	10.4818	9.23149	8.97315	9.48983
YDR262W	8.69178	8.86446	8.77812	8.13178	8.00716	7.80921	8.34151	8.30209	8.24315	8.06897	7.9768	7.92141	8.07091	7.86666	7.93925	7.78393	8.79308	8.72363	8.86254
YDR263C	6.86014	7.11484	6.98749	5.98524	6.21947	6.06899	6.39379	6.33443	6.73595	7.05272	7.4575	7.4869	7.06356	7.15113	7.33629	7.80029	6.35067	6.56344	6.1379
YDR264C	8.4507	8.31135	8.38103	8.16063	8.21121	8.02402	7.93243	8.99789	9.23185	9.28161	9.45951	9.58577	9.35986	8.53702	8.73573	9.06528	7.70077	7.73481	7.66672
YDR265W	7.32868	7.64141	7.48505	7.10673	6.88768	7.14766	6.42728	6.86504	7.23732	7.35862	7.35924	7.53363	7.19872	7.72229	7.21071	7.91404	7.25932	7.08746	7.43119
YDR266C	7.56237	8.04403	7.8032	8.9087	8.72984	9.00228	9.47026	8.94772	9.02046	8.68057	8.57923	8.40673	8.46351	8.02669	8.27123	8.18339	8.57933	8.57923	8.57944
YDR267C	7.51016	7.36481	7.43749	7.51105	7.65144	7.70258	8.13324	7.89388	8.0022	7.91509	7.79098	7.57872	7.70258	7.52882	7.0858	7.67228	7.30454	7.20158	7.4075
YDR268W	6.4218	7.53551	6.97865	6.27586	5.86367	5.90212	5.5346	5.69621	6.07008	6.20589	5.71682	6.92454	6.64529	7.23943	7.05333	7.06411	5.98137	6.13377	5.82897
YDR270W	9.84306	9.62357	9.73331	8.05728	7.52406	7.43568	8.32925	9.56516	9.85704	10.188	10.2673	10.4498	9.93542	10.283	10.4779	10.4127	7.8735	7.75237	7.99463
YDR272W	9.10435	10.3077	9.70604	9.09879	9.01898	8.96118	7.97602	8.60715	8.66258	8.56879	8.29251	8.82309	8.86553	8.53045	8.63741	8.66698	8.91933	8.85565	8.983
YDR273W	6.00551	6.97759	6.49155	5.18597	5.51783	5.61688	5.74452	4.86471	5.22818	5.70135	5.51878	5.96758	5.94823	5.41787	5.87007	5.68269	5.70177	5.99134	5.41219
YDR275W	8.18796	8.63255	8.41025	7.38333	7.38071	7.23554	7.8289	8.12337	8.27544	8.54125	8.20936	7.83836	7.66613	7.37216	6.89393	7.55866	8.51187	8.54595	8.47779
YDR276C	11.2673	10.3705	10.8189	10.9296	10.9589	10.8545	9.7082	9.82246	9.95874	10.3784	10.6688	11.0001	11.1309	11.3731	11.2982	11.0131	11.0568	11.11	11.0036
YDR277C	8.84332	9.09289	8.9681	5.10044	4.12598	4.43786	4.45289	4.02668	4.00919	4.78893	3.7692	5.86682	8.1692	7.76321	8.27488	8.96386	9.46331	9.48914	9.43748
YDR279W	6.79392	6.98238	6.88815	6.99467	6.88129	6.95791	6.77862	6.80805	6.81858	6.98163	6.722	6.83953	6.97345	6.92643	6.23301	6.80805	6.24425	5.99507	6.49343
YDR280W	8.95833	9.28453	9.12143	9.39865	9.27531	9.24919	9.61798	9.80716	9.76882	9.58599	9.06978	9.10374	9.11724	8.94938	8.92816	8.87548	9.1761	9.26314	9.08906
YDR281C	5.48918	5.29908	5.39413	5.34495	5.6002	6.07388	5.38847	5.71626	5.817	6.26178	5.67764	5.64366	5.57194	5.75738	4.82946	5.1193	5.35159	5.38126	5.32191
YDR282C	7.00383	7.12819	7.06601	6.59937	6.38336	6.6834	6.68443	6.1974	6.40398	6.06848	6.38405	6.59937	6.53896	6.8667	6.83785	6.87784	6.47889	6.42799	6.52979
YDR283C	8.75476	9.02235	8.88856	8.35902	8.06185	8.18255	8.56047	7.96844	8.2083	8.35187	8.41554	8.38059	8.57315	7.97443	8.41357	8.452	8.34867	8.39969	8.29766
YDR284C	8.00571	8.94611	8.47591	7.57198	7.51598	7.29992	5.98492	7.03979	7.59103	8.04566	8.8483	9.58327	9.38856	9.5321	10.1435	9.91735	7.53119	7.24636	7.81602
YDR285W	4.60934	6.02665	5.318	4.8707	4.51861	5.00092	5.54189	5.21146	4.93878	4.75738	4.84084	4.28847	4.50529	4.75328	4.43762	4.81406	4.698	4.45364	4.94236
YDR286C	7.02486	7.16608	7.09547	5.58887	5.98644	6.01816	4.88982	5.96217	6.15739	6.54419	6.60473	6.67883	6.68396	7.76699	7.12038	6.48488	6.35297	6.46693	6.23901
YDR287W	8.4342	8.11378	8.27399	8.09541	8.24037	8.09007	7.02156	6.43924	6.78499	6.78989	6.70251	7.559	7.6243	7.0561	7.50259	6.40486	7.57379	7.59099	7.55659
YDR288W	6.81054	6.71622	6.76338	6.64662	6.65788	6.98605	8.06131	7.55651	7.75148	7.07462	6.85009	6.82163	6.59461	5.74207	6.02572	6.60357	6.05944	5.91719	6.20169
YDR289C	6.69848	8.0369	7.36769	6.38587	5.96229	6.24248	7.0202	6.17147	6.20002	6.30123	5.92145	5.57763	5.93697	6.40702	6.61905	6.12458	6.91415	7.13586	6.69244
YDR291W	7.718	8.07031	7.89415	7.69771	7.69771	7.69154	8.12827	7.9389	7.69771	7.65074	7.67652	7.31368	7.28727	7.77726	7.49489	7.30994	7.60739	7.75444	7.46034
YDR292C	8.69845	8.52647	8.61246	8.80004	8.94856	8.82761	9.16543	9.25999	9.24234	9.17177	8.78738	8.80866	8.79623	8.36802	8.18378	7.94553	8.17652	8.07029	8.28274
YDR293C	9.75188	8.7527	9.25229	9.3563	9.45227	9.55647	8.77723	8.897	9.00253	9.32293	9.58538	9.81785	9.87065	9.30071	10.0236	9.87292	9.45675	9.3721	9.5414
YDR294C	9.82856	9.30929	9.56893	8.87256	9.20303	8.96023	8.75526	8.50539	8.81755	8.80057	8.76796	9.13341	8.88986	8.40276	8.87897	7.78884	8.77878	8.829	8.72857
YDR295C	7.95477	9.72133	8.83805	8.09223	7.60752	7.74831	8.38303	8.11321	7.90088	8.10204	8.20481	8.23547	8.18937	8.12537	8.3529	8.3531	8.08235	8.03932	8.12537
YDR296W	8.70404	8.37275	8.53839	7.89202	7.94219	8.10109	7.90881	8.01394	7.94444	7.87115	7.85074	8.25522	8.01219	7.62988	8.34981	7.70066	8.49535	8.48666	8.50403
YDR297W	8.19172	8.22067	8.20619	9.40678	9.37213	9.30819	9.28791	8.61473	8.42826	7.96736	7.99137	8.20176	8.69211	7.67787	8.22995	7.463	9.12967	8.97282	9.28652
YDR298C	11.4285	10.9577	11.1931	11.4535	11.3611	11.3742	9.84237	9.89609	10.1283	10.2528	10.55	10.9177	11.158	10.375	10.9486	11.016	11.4214	11.396	11.4469
YDR299W	9.094	9.87129	9.48265	10.3524	10.0734	10.177	10.4187	10.2774	10.0965	9.83613	9.25209	8.86587	9.53371	8.5893	8.23593	8.09603	9.77205	9.77679	9.7673
YDR300C	8.97975	9.20233	9.09104	8.59309	8.68292	8.68552	9.22396	9.20113	9.10037	9.092	8.8531	8.49174	8.88403	8.73266	8.74181	8.14569	8.97277	8.81199	9.13356
YDR301W	8.23447	8.22599	8.23023	7.81696	7.9871	7.94157	7.95619	8.18148	8.27324	8.25345	8.34407	8.20909	8.10847	8.06638	8.03252	7.87856	7.90204	7.91777	7.88631
YDR302W	8.20441	7.69441	7.94941	8.20126	8.35562	8.05158	7.259	8.10768	8.02572	8.04869	7.57579	7.92826	8.30978	8.28392	8.08407	7.65411	7.54694	7.52782	7.56607
YDR303C	8.19905	9.37797	8.78851	8.357	7.90049	7.88254	8.27155	8.38347	8.20031	8.26614	8.19905	8.34984	7.99094	8.52385	8.05212	8.39575	7.82805	7.49851	8.15759
YDR304C	10.3301	10.2642	10.2971	10.1436	10.0567	10.0788	9.56377	9.58089	9.57227	9.73564	10.173	10.6191	10.7953	9.9596	10.6299	10.2754	10.0797	9.92605	10.2333
YDR305C	8.08339	8.37408	8.22874	7.61631	7.349	7.55155	7.00771	7.46695	7.6262	7.8373	7.67925	8.18495	7.84487	7.74421	8.00498	7.66518	7.84387	7.95319	7.73456
YDR306C	7.6717	8.26504	7.96837	7.10112	6.47265	6.54533	6.15132	6.69977	6.93504	7.09331	6.60501	6.77692	6.64893	7.03817	6.88625	6.55444	6.99118	6.92443	7.05793
YDR307W	7.67403	7.33407	7.50405	7.53683	7.38401	7.56133	7.12578	7.21202	7.12066	7.49393	7.63375	8.084	7.99814	8.48829	8.65163	8.67954	7.32186	7.25879	7.38492
YDR308C	7.61482	7.4082	7.51151	8.26921	8.27116	8.33157	7.60097	8.25552	8.41871	8.48145	7.79092	8.03411	7.92867	7.81021	7.53687	7.80625	7.68509	7.69154	7.67863
YDR309C	6.75769	7.53836	7.14803	7.98201	7.69524	7.65435	8.40735	8.26552	8.17249	7.75128	7.96973	7.89241	8.36029	8.70024	8.86892	9.4284	7.26545	7.14097	7.38992
YDR310C	8.75536	9.28726	9.02131	9.2957	8.91489	9.21652	9.86715	9.2957	9.33351	9.1435	9.09045	9.15603	9.56256	10.5602	10.3055	10.232	9.14125	9.2957	8.98681
YDR311W	8.20164	8.97485	8.58824	8.70286	8.25855	8.56793	9.05037	8.54059	8.33438	8.43763	8.20947	7.9734	7.93609	8.46596	8.31682	8.33793	8.51948	8.43763	8.60133
YDR312W	6.99986	7.49622	7.24804	7.83012	7.69398	7.76457	8.54423	8.25527	8.15817	7.59089	6.93082	6.47844	7.32399	7.18606	6.93046	6.52622	7.28386	7.28828	7.27945
YDR313C	7.03635	7.68343	7.35989	7.22558	7.0799	7.2425	7.37303	7.3959	7.49095	7.2629	7.16697	7.43978	7.03067	7.30539	7.41377	7.41243	7.70002	7.64609	7.75394
YDR314C	4.81168	4.96572	4.8887	4.80089	4.74261	4.99709	4.67068	5.3824	5.05477	5.49162	5.1792	4.91382	4.86486	5.70423	4.9722	5.43927	4.90724	5.05929	4.75518
YDR315C	5.54895	6.26452	5.90674	5.74681	5.4155	5.68929	3.35302	4.72584	4.30772	5.54895	5.17876	6.0394	5.55736	5.8406	5.84368	6.3798	5.2854	4.95918	5.61162
YDR316W	8.02813	8.59374	8.31094	7.17999	6.82952	7.10337	7.11087	6.95664	7.13167	7.36621	6.84163	7.0902	7.03221	8.00877	7.84227	7.71491	7.61443	7.72706	7.5018
YDR316W-B	10.8382	11.5061	11.1722	11.0285	10.7335	10.9088	11.4226	11.275	11.3195	11.4628	11.9536	12.025	11.8917	11.5953	11.4973	11.6937	11.0151	11.0521	10.9781
YDR317W	5.55214	5.99751	5.77483	6.12144	5.94539	6.04567	6.56264	6.55533	6.49296	6.42942	5.88842	5.81277	5.8332	6.37725	5.18949	6.12215	5.35072	5.23269	5.46874
YDR318W	7.42528	8.26642	7.84585	7.29764	6.75738	7.07298	6.17263	6.40936	6.58682	6.86781	6.65717	7.04358	6.97052	7.81312	7.33935	7.85076	7.44367	7.51822	7.36912
YDR319C	7.89642	8.46051	8.17846	8.34637	8.09718	7.99471	7.27635	7.94789	7.78202	7.97669	7.97637	8.14258	8.14258	8.68635	8.64296	8.53841	7.9098	7.88737	7.93223
YDR320C	7.83884	8.0034	7.92112	8.1765	7.97176	8.19741	7.96509	7.98673	7.73067	7.83361	8.09	8.26933	8.15838	7.51163	8.23679	8.09156	7.79645	7.80889	7.784
YDR320C-A	9.09439	9.0085	9.05144	9.49775	9.14064	9.25641	7.54326	8.38229	8.35499	8.47024	8.53953	9.00584	9.0312	9.86748	9.73273	9.09708	9.14625	9.18316	9.10933
YDR321W	9.3883	8.89255	9.14043	9.81144	10.0199	9.98757	10.8552	11.1001	11.1242	11.0639	10.5026	10.1202	10.2073	9.54629	9.38776	9.07017	9.50691	9.45617	9.55765
YDR322C-A	10.945	11.3999	11.1724	10.724	10.5256	10.585	8.92059	9.52095	9.60302	9.56533	9.42945	9.86612	10.0329	10.7288	10.6627	10.9072	11.1025	11.1684	11.0365
YDR322W	8.15087	7.90447	8.02767	7.30706	7.50606	7.4387	7.94295	7.79864	7.74649	7.47354	7.25864	7.71673	7.88094	7.61719	7.89931	7.36351	7.73479	7.72187	7.7477
YDR323C	5.78583	5.65421	5.72002	5.90295	6.09833	5.79893	5.80213	5.8709	5.49982	5.83491	6.27037	5.7053	5.53983	4.61089	5.32929	5.68307	5.72601	5.78583	5.66619
YDR324C	8.5308	9.69171	9.11125	10.3514	9.90838	10.1881	10.4653	10.1138	9.90779	9.76294	9.15588	8.0946	9.39172	8.35576	7.96987	7.87784	9.5826	9.53786	9.62735
YDR325W	6.90168	7.64464	7.27316	7.05929	7.05976	7.1258	7.9063	7.48998	7.13963	7.02971	6.55443	6.25427	7.01025	6.8378	6.9425	7.11293	6.60435	6.56876	6.63995
YDR326C	8.99202	9.22871	9.11037	9.34414	9.08982	9.33554	9.70446	9.25378	9.12585	9.17559	9.02535	8.86587	9.09274	9.15831	8.98676	9.38653	9.30947	9.41273	9.20622
YDR328C	9.43873	8.97827	9.2085	8.79485	8.93557	8.87151	7.96892	8.94548	9.25537	9.23832	9.19465	9.41943	9.21537	8.39408	8.61844	7.94592	8.97949	8.99739	8.96158
YDR329C	7.7153	8.33215	8.02373	6.6888	6.19621	6.14097	5.4952	6.25232	6.67424	6.6834	6.56365	6.77331	6.9166	7.09935	7.47422	6.87205	7.08097	6.77331	7.38862
YDR330W	7.0587	6.58808	6.82339	5.91601	5.82073	5.80056	4.28451	4.2658	4.96502	5.26495	5.96181	6.98158	6.94064	6.30523	7.24273	6.64063	6.24055	6.20005	6.28106
YDR331W	7.21764	7.2149	7.21627	7.64354	7.87942	7.62548	8.01184	7.97095	7.93291	7.80991	7.3547	7.89241	7.90188	8.50392	8.0799	8.03674	7.44704	7.49395	7.40014
YDR332W	7.16646	8.80043	7.98344	7.40036	6.98627	6.91426	7.85516	7.22874	7.048	7.20616	6.999	6.73	6.94455	7.20616	6.93668	7.80616	7.55311	7.69154	7.41468
YDR333C	7.946	8.15484	8.05042	7.60689	7.6146	7.69147	8.37694	8.45974	8.54795	8.33053	8.31438	8.16113	8.04772	7.6217	7.79604	8.03548	7.74724	7.83048	7.66399
YDR334W	8.64306	9.34478	8.99392	8.45801	8.36932	8.47689	8.93564	8.55542	8.44743	8.50027	8.40036	8.56873	8.4715	8.17312	8.25108	8.27776	8.39793	8.42398	8.37189
YDR335W	9.77007	9.45534	9.6127	9.38399	9.24317	9.30689	8.6729	8.79035	8.96013	9.17681	9.22635	9.42325	9.38371	9.08525	9.1266	9.36362	9.20159	9.26644	9.13674
YDR336W	6.37154	6.90519	6.63836	6.60911	6.06401	6.39133	6.56837	6.36512	6.33963	6.3452	6.31749	6.11663	6.65719	7.12505	6.70184	5.43165	6.40476	6.39133	6.41818
YDR337W	7.74587	7.75814	7.752	7.56514	7.7406	7.75263	7.77831	7.76596	7.72804	7.62725	7.24162	7.71152	7.62072	7.98413	7.71233	7.80776	7.61364	7.5624	7.66488
YDR338C	6.72019	7.17851	6.94935	6.2181	6.49304	6.42302	6.62437	7.18269	7.0519	6.76457	6.72653	6.71939	6.32456	6.2182	6.85167	7.25033	6.48558	6.42854	6.54263
YDR339C	9.1243	9.48325	9.30378	10.0967	9.9261	10.1092	10.601	10.6517	10.6759	10.6377	9.59248	9.46429	9.65066	9.30274	9.13325	8.48083	9.58854	9.55945	9.61762
YDR341C	11.2878	11.4131	11.3505	11.1698	11.1561	11.2341	11.6308	11.415	11.5207	11.6287	11.0087	10.8564	11.0925	10.9269	10.7522	10.3587	11.0886	11.1698	11.0075
YDR342C	12.4825	12.5145	12.4985	10.3031	9.76138	9.66013	8.8961	9.06434	8.83565	9.18214	8.85315	8.48998	9.34891	11.5748	12.1148	12.8467	12.7991	12.838	12.7602
YDR345C	6.71797	6.87474	6.79636	9.17408	9.79754	9.53565	10.7772	9.76443	9.56552	9.75188	10.9319	11.592	12.2661	11.7539	11.132	9.11094	7.6671	7.75336	7.58084
YDR346C	9.35342	9.48743	9.42042	9.42268	9.49765	9.42744	9.62133	9.98658	9.92282	9.70629	9.44887	9.23556	9.42603	8.47338	8.32922	8.47636	8.94922	8.83042	9.06801
YDR347W	8.65522	8.71469	8.68496	8.39415	8.29523	8.39415	8.64747	8.51134	8.44852	8.23619	7.85261	8.46344	8.39415	8.33388	8.40991	8.77382	8.1444	8.08286	8.20595
YDR348C	7.63736	7.2527	7.44503	7.92884	8.16404	8.056	8.12673	7.96239	7.88777	7.98352	7.96002	8.00902	7.89776	7.52942	7.80111	7.79401	7.09043	7.29102	6.88985
YDR349C	8.67971	8.55683	8.61827	8.54948	8.53808	8.6587	9.23516	9.01401	9.08915	8.99521	8.44095	8.33526	8.25588	8.40256	8.31988	8.16343	8.55253	8.64391	8.46115
YDR350C	7.3905	7.27848	7.33449	7.55413	7.22415	7.04982	6.93405	7.17438	7.15114	7.04982	6.76298	6.5247	7.04982	6.6542	6.31113	6.87487	7.22914	7.22501	7.23327
YDR351W	8.69358	9.53261	9.11309	9.27263	9.00853	9.07172	9.4103	9.23921	9.02724	8.94645	8.4948	8.01929	8.46206	8.33388	8.416	8.50641	8.9588	8.93075	8.98684
YDR352W	6.89198	6.6441	6.76804	7.43486	7.67355	7.6329	8.09902	8.25005	8.17474	7.8518	7.99921	7.79871	8.11321	7.21193	7.65751	6.66555	7.10177	6.95381	7.24973
YDR353W	10.5116	10.5479	10.5298	10.7325	10.9767	11.0665	11.2608	11.342	11.3314	11.2945	11.2538	11.2119	11.0665	11.3599	11.1787	10.7538	10.3891	10.3814	10.3969
YDR354W	9.44863	8.72217	9.0854	9.05112	9.27687	9.2111	8.22321	8.27364	8.71557	8.83371	8.9673	9.20659	9.07582	8.65321	8.91184	8.5953	9.24506	9.29247	9.19765
YDR356W	7.66304	8.36595	8.01449	7.56245	7.35049	7.13202	7.1866	7.2295	7.28393	7.08979	7.13062	7.76264	7.48279	6.97265	7.40328	6.67034	7.54781	7.47385	7.62178
YDR357C	7.77605	8.98304	8.37954	8.10121	7.59257	7.55512	6.03247	6.57308	6.73639	6.77244	6.86391	7.20503	7.35821	7.87516	7.62718	7.65293	7.92725	7.83302	8.02148
YDR358W	7.4401	6.92704	7.18357	6.52999	5.72241	5.69718	3.96108	4.41824	4.28144	5.1002	5.28797	6.62709	6.29746	6.13061	7.09236	7.35913	5.07391	4.21561	5.93222
YDR359C	7.95019	7.35891	7.65455	8.0402	8.22142	8.3887	8.57228	7.76329	7.34936	7.49668	7.31252	7.89241	7.95019	8.06134	7.59799	7.92298	7.66522	7.9958	7.33463
YDR361C	7.78329	8.45794	8.12061	9.04477	9.10161	9.05277	9.54116	9.80185	9.68692	9.48641	8.62491	8.42882	8.71691	7.63132	7.59245	7.1365	8.58739	8.5767	8.59807
YDR362C	7.85	8.01237	7.93118	7.4931	7.28936	7.22669	7.77809	7.9893	8.03081	7.91399	7.79278	8.02644	7.84004	7.2697	7.62896	7.60324	7.48783	7.54539	7.43026
YDR363W	5.87002	6.25722	6.06362	6.64222	6.61518	6.61343	7.39057	7.06998	6.73651	6.3316	5.85942	6.11798	6.16309	5.68023	5.1498	5.68008	5.59454	5.22955	5.95953
YDR363W-A	9.74671	10.5511	10.1489	9.47009	9.16257	9.18373	8.34227	8.8421	9.09164	9.08765	9.39678	9.65919	9.69514	9.99088	9.79342	10.278	9.46612	9.66167	9.27057
YDR364C	7.66603	7.41776	7.5419	8.23232	8.24068	8.30351	8.84137	8.61922	8.41939	8.19832	7.56102	7.54956	7.92134	7.77828	7.41997	7.58748	7.70956	7.6979	7.72122
YDR365C	6.79281	8.68788	7.74035	8.28481	8.02744	8.20123	9.49436	8.93014	8.84526	8.59175	7.59813	6.92931	7.55876	7.63026	6.03049	6.59209	7.85476	7.87554	7.83398
YDR366C	5.59065	5.11135	5.351	5.30393	5.23081	5.5757	5.37067	5.51692	5.42201	5.64665	5.86244	5.14883	4.78494	6.63563	6.29753	6.93581	6.24206	6.07026	6.41387
YDR367W	8.05841	8.36209	8.21025	8.31276	8.04652	8.11171	8.37459	8.59302	8.60627	8.57573	8.52207	8.43242	8.62487	8.11363	8.28644	8.19402	8.37717	8.36059	8.39374
YDR368W	9.50569	9.58746	9.54658	9.47909	9.47295	9.36656	8.48352	7.53836	7.27218	7.40477	8.70964	9.79673	9.848	9.28303	9.97429	10.2114	9.21801	9.15726	9.27876
YDR369C	6.77996	8.3086	7.54428	6.60995	6.16529	6.20002	5.1184	5.4458	5.63509	5.98291	5.67923	5.92846	5.9755	7.00758	6.53164	6.74767	6.35564	6.20002	6.51126
YDR370C	6.53423	7.86537	7.1998	6.91276	6.71081	6.90523	7.6261	7.71672	7.73603	7.57164	6.85344	7.03759	7.09911	6.68422	7.09911	6.80323	6.76642	6.70815	6.82469
YDR371W	5.59675	5.96182	5.77928	4.91439	4.59861	4.62585	4.18789	4.62585	4.43441	4.48229	4.62585	5.04502	4.60036	5.21519	4.50089	4.15238	4.29189	4.3934	4.19038
YDR372C	8.18845	9.24818	8.71832	8.50085	8.22071	8.30587	8.21313	8.26994	8.28859	8.33582	8.15326	8.3876	8.53655	8.34811	8.33598	8.28902	7.95947	8.04869	7.87025
YDR373W	9.006	9.1102	9.0581	8.43347	8.37443	8.31689	7.81347	8.66605	8.76951	8.84366	8.50902	8.72685	8.99746	8.37682	8.90905	8.47333	8.65135	8.63523	8.66748
YDR374C	3.49321	3.33057	3.41189	3.86722	2.92478	4.58161	2.85251	3.36806	3.04359	4.90267	3.6579	3.2649	2.75167	5.35649	4.26617	3.62204	3.42908	3.62204	3.23611
YDR375C	7.8503	7.90804	7.87917	6.88994	6.97019	6.89221	7.04857	6.8357	6.82451	6.61924	6.59386	7.05332	7.01152	7.14995	7.22257	7.01152	7.23765	7.01152	7.46377
YDR376W	7.71875	7.96634	7.84255	6.86458	6.91225	6.71426	5.98747	5.38941	6.0151	6.03966	6.57078	7.14174	7.04615	6.9394	7.60407	6.91658	7.11606	7.28083	6.9513
YDR377W	10.4099	9.52376	9.96682	10.4437	10.5213	10.4267	8.2464	9.10502	9.18465	9.35225	9.34087	9.96408	10.0282	9.68906	9.94574	10.1906	10.3797	10.3558	10.4036
YDR378C	8.4863	8.29484	8.39057	7.94751	8.24538	8.09873	8.0209	8.82858	9.10858	9.15967	8.88034	8.66024	8.57662	8.38046	8.2164	7.04631	7.92474	7.81661	8.03288
YDR379C-A	8.49572	8.67688	8.5863	8.0243	7.96431	8.05924	4.42949	5.29966	4.96625	6.29612	6.32018	6.86795	7.61655	8.88316	8.73734	8.88407	7.96247	8.02634	7.8986
YDR379W	8.71897	9.32897	9.02397	8.08014	7.65367	7.50296	7.77338	7.69863	7.63342	7.82908	7.73887	7.70496	7.55372	7.90464	8.20234	8.02795	8.34859	8.53161	8.16556
YDR380W	6.78101	7.53319	7.1571	6.95245	6.5714	6.5083	3.30015	3.69825	3.75014	4.09905	4.01882	4.21755	3.52193	4.4513	4.50089	5.26999	5.62885	5.52534	5.73236
YDR381C-A	7.80462	8.48256	8.14359	7.36429	7.01152	7.12439	6.43237	6.21509	6.33742	6.6056	6.13847	6.35432	6.7191	7.01152	7.39683	7.07663	7.79807	7.89124	7.70491
YDR381W	10.2177	9.65754	9.93764	10.1142	10.2914	10.3679	9.84469	10.4076	10.6488	10.6645	10.4468	10.7556	10.5081	9.85051	10.0504	10.2318	10.239	10.2914	10.1866
YDR382W	12.3496	12.0953	12.2225	12.5119	12.4766	12.4955	12.6385	12.7258	12.7233	12.7035	12.6884	12.4158	12.3572	12.1666	12.0951	11.4802	12.2019	12.2068	12.1971
YDR383C	5.48811	6.23423	5.86117	5.8914	5.40708	6.01661	4.70976	4.72568	5.11942	5.65978	5.40708	5.7243	5.43218	5.85203	5.46472	5.48811	4.60398	4.63917	4.56878
YDR384C	11.5623	10.6716	11.117	9.03644	9.12908	9.16645	9.16645	9.16645	9.16645	9.33836	9.25427	8.73581	8.45777	8.26363	7.56093	7.83295	10.0352	10.1216	9.94873
YDR385W	12.4101	11.8978	12.1539	12.4254	12.5429	12.5429	12.7389	12.7198	12.7228	12.6713	12.6824	12.6553	12.5669	12.4473	12.5722	12.4173	12.3328	12.3287	12.3368
YDR386W	6.06992	6.72899	6.39945	5.79374	5.52594	5.68929	5.00031	4.6707	5.06323	5.415	5.0102	5.71356	5.87479	6.11076	5.63334	6.2324	5.52214	5.42151	5.62276
YDR387C	7.89519	7.1902	7.54269	6.95554	7.08649	6.97965	6.95388	6.8357	6.96845	7.30814	7.22028	7.06567	7.15963	7.41892	7.64077	7.68029	7.12919	7.16748	7.0909
YDR388W	9.40649	7.31535	8.36092	8.7755	9.48588	9.57383	8.8164	8.67525	8.9944	9.16391	9.58573	9.94252	9.9563	8.9251	9.71357	8.66193	8.54058	8.48859	8.59257
YDR389W	8.30252	7.44432	7.87342	8.09425	8.25263	8.11351	8.70927	9.00216	8.79711	8.69963	8.52397	8.66725	8.54153	7.55904	8.16173	7.77396	8.0412	8.128	7.95441
YDR390C	8.29251	9.15158	8.72205	8.19465	7.78184	7.93795	8.70597	8.49056	8.50812	8.50635	7.83259	7.82682	8.19283	8.64655	8.29251	8.58585	8.04076	7.98667	8.09484
YDR391C	7.35718	6.62086	6.98902	6.97187	6.83994	6.7459	6.65379	6.41683	6.48777	6.5611	6.67132	6.50554	6.62843	5.66338	6.83918	6.87212	6.38716	6.46123	6.31309
YDR392W	8.27034	8.53759	8.40397	7.67006	7.55335	7.51292	8.0285	7.7646	7.89776	8.13752	7.82388	7.8182	7.86512	8.01316	7.55171	8.07669	8.20777	8.24968	8.16586
YDR393W	6.58852	7.81789	7.20321	6.56657	6.43417	6.58546	6.37472	6.31088	6.66193	6.75502	6.43644	6.54112	6.58011	7.15923	6.17685	6.20518	6.7342	6.711	6.7574
YDR394W	9.2672	9.0987	9.18295	8.97687	8.89481	8.82597	8.59544	8.75284	9.10867	9.09633	9.40442	9.92241	9.51275	8.99006	9.60738	8.73735	8.93271	8.75691	9.10851
YDR395W	8.7387	9.94633	9.34251	10.1373	9.90932	10.2473	10.2932	10.0902	10.0918	9.9465	9.34311	9.27094	9.61731	9.15339	8.67864	8.94532	9.65597	9.63747	9.67448
YDR397C	9.17971	9.15461	9.16716	9.0561	9.27234	9.21508	9.06734	9.13201	9.16525	9.12894	8.95003	8.97528	9.16525	9.63653	9.24653	9.12517	9.61609	9.76353	9.46865
YDR398W	9.40917	9.15003	9.2796	10.9747	11.0925	11.1476	11.0144	10.8412	10.7069	10.3797	10.004	9.80986	10.2956	9.87419	9.47838	9.1041	10.2644	10.268	10.2608
YDR399W	10.4112	10.9074	10.6593	10.5798	10.7538	10.7321	10.5114	10.7055	10.7075	10.7379	10.7697	10.1935	10.6759	10.0159	9.92531	9.35091	10.9955	10.8477	11.1432
YDR400W	7.37931	7.66284	7.52108	7.47166	8.01984	8.28057	8.24632	8.17619	8.21506	8.62409	8.89656	9.30228	8.92823	8.35665	8.14392	8.09798	7.4648	7.4603	7.4693
YDR402C	3.09389	2.96422	3.02906	2.91298	3.0035	3.47263	2.76531	2.9077	2.86618	3.47611	2.92284	3.05879	2.80181	3.40835	3.44707	3.15222	3.57171	3.91695	3.22647
YDR403W	4.55865	4.77148	4.66506	5.35506	5.02865	4.98743	5.10299	4.41974	4.12162	4.40857	3.87605	4.15232	4.04376	4.11898	3.31354	4.67615	4.17462	4.07555	4.2737
YDR404C	8.90038	8.9641	8.93224	8.80911	8.89072	8.76045	9.2682	9.52527	9.5026	9.38248	9.06565	8.98583	8.9711	8.68873	8.89502	8.47033	8.45332	8.57194	8.3347
YDR405W	7.75731	7.80179	7.77955	6.51234	6.26146	6.3328	6.62522	7.03749	6.88957	6.52969	6.39911	7.03749	7.29616	7.461	7.85234	8.08293	7.90355	7.85114	7.95596
YDR406W	7.12238	6.78386	6.95312	6.14559	6.02426	6.45467	5.18819	5.24904	5.45291	6.30885	6.03718	7.11469	6.74176	7.0552	7.2405	7.64849	6.3643	6.30016	6.42844
YDR407C	8.53324	8.94682	8.74003	8.00486	7.8034	7.77748	7.7658	8.06237	8.30062	8.45922	8.37944	8.77826	8.60533	8.17441	8.42555	8.42483	8.06282	7.78644	8.33919
YDR408C	8.43483	8.3972	8.41601	9.09541	9.62586	9.5713	10.3539	10.9527	10.9957	11.0998	10.8472	9.85226	9.23093	7.94495	7.8489	6.06402	9.07205	9.11261	9.03149
YDR409W	7.22075	6.08112	6.65093	6.3304	6.93431	7.1494	7.81202	7.64755	7.91374	7.97966	7.85034	7.45618	7.28461	6.54715	6.69384	7.19643	7.06289	7.08862	7.03716
YDR410C	6.80401	6.46067	6.63234	6.59762	6.49788	6.58743	6.47367	7.13316	7.31695	7.26691	7.17349	7.00219	7.06317	6.91809	6.57429	6.93486	6.78658	6.83533	6.73783
YDR411C	7.97804	7.6998	7.83892	7.21463	7.51311	7.40499	7.29589	7.14651	7.52247	7.85698	8.41104	9.08135	9.06899	8.43126	8.81662	8.68697	7.42537	7.41331	7.43743
YDR412W	7.69871	8.38	8.03935	8.46418	8.74458	8.76292	9.84136	9.51424	9.41823	9.31572	8.14789	7.5924	8.20243	7.48852	6.88589	7.32948	7.87864	8.12526	7.63202
YDR414C	5.98864	6.07394	6.03129	6.20351	6.11127	6.44645	6.86218	6.94065	7.12038	7.36488	7.21991	7.11226	7.2399	7.13778	6.7218	6.87808	5.79158	5.66557	5.91759
YDR415C	7.22603	7.58826	7.40714	7.15482	7.25559	7.09145	7.48803	7.06446	7.16983	7.36243	7.27161	7.17729	7.23881	7.42109	7.24076	7.06745	7.01711	6.99227	7.04196
YDR416W	6.06247	7.23053	6.6465	6.64772	6.70003	6.71994	7.42732	7.03149	6.90337	6.72476	6.37851	6.3298	6.12915	6.10995	5.97988	5.18257	6.10944	6.24204	5.97685
YDR418W	11.8679	12.1055	11.9867	12.3872	12.2373	12.2852	12.38	12.5309	12.4192	12.4011	12.5016	12.2701	12.1699	12.1173	12.0356	11.6208	12.2778	12.2703	12.2852
YDR419W	6.34715	6.90108	6.62411	6.68487	6.90108	6.96748	7.68815	7.48738	7.84263	7.40318	7.21533	7.07029	6.94612	6.58685	5.89202	6.27872	5.9634	5.55767	6.36914
YDR420W	9.32531	9.01833	9.17182	9.6082	9.69603	10.0188	10.7212	10.2172	10.213	10.0587	9.67618	9.68536	9.8687	9.5112	9.72325	9.87189	9.7633	9.81001	9.7166
YDR421W	6.72327	7.55751	7.14039	6.46643	6.59423	6.64825	6.65123	6.36119	6.20819	6.33501	6.36675	6.49181	6.53121	6.72884	6.59423	6.75721	6.66088	6.93322	6.38855
YDR422C	8.12526	7.75595	7.9406	7.87331	8.12495	8.05989	8.79981	8.59511	8.45651	8.42728	8.22678	8.34691	8.19211	7.81312	7.97415	7.54747	7.9964	7.93912	8.05367
YDR423C	8.33423	8.26808	8.30116	7.70917	7.2639	7.20564	7.7284	8.02008	8.22067	8.27828	8.40348	8.3875	8.10785	8.67003	8.69588	9.03783	8.14089	8.22067	8.06111
YDR424C	10.1979	10.2636	10.2308	10.1598	9.62294	9.71781	8.12056	8.83396	8.77957	9.18068	9.2604	9.3306	9.24589	9.97536	9.70086	9.71485	9.78959	9.89774	9.68145
YDR425W	7.02764	7.39984	7.21374	6.29226	5.02154	5.39437	4.44948	5.44779	5.60524	6.09332	6.02777	6.29635	6.11534	6.09332	7.07583	7.50305	6.15077	6.00319	6.29834
YDR427W	9.59126	9.9001	9.74568	9.51102	9.24335	9.20699	8.53385	9.07837	9.20006	9.29236	9.28959	9.59249	9.73087	9.14088	9.52311	9.21073	9.40715	9.34786	9.46644
YDR428C	7.41257	7.54447	7.47852	7.71734	7.87634	7.93037	8.49897	8.13927	8.23691	8.09346	7.42296	7.08777	7.3983	7.63713	7.62818	7.27242	7.1015	7.1478	7.05521
YDR429C	10.1795	10.233	10.2062	10.4395	10.4136	10.4087	10.9183	11.0204	11.0192	11.0728	10.4671	10.4474	10.4136	10.2669	9.91766	9.3295	10.1159	10.0043	10.2275
YDR430C	7.97829	7.648	7.81315	7.3244	7.37435	7.42393	7.19634	7.02443	7.21973	7.15275	7.3395	7.50056	7.62823	7.84251	7.6415	7.19578	7.41649	7.34519	7.4878
YDR432W	11.0804	9.85057	10.4655	10.823	11.328	11.3047	11.6541	11.8237	11.8419	11.5673	11.1712	11.3502	11.3437	11.4959	11.2942	11.3026	10.849	10.9226	10.7754
YDR434W	8.4391	8.85091	8.64501	8.1522	8.06572	7.88608	8.15192	8.57112	8.69645	8.72976	8.7107	8.87838	8.67825	8.70701	8.5558	8.85832	8.20109	8.22067	8.18152
YDR435C	8.0518	8.32517	8.18849	7.62158	7.16076	7.15481	4.89444	5.66515	5.60244	7.00437	7.21446	7.62695	7.75076	8.63113	8.58968	8.94539	7.86543	7.79583	7.93503
YDR436W	7.73105	6.92111	7.32608	6.59715	6.46677	6.45714	5.24697	5.3023	5.85824	6.23105	6.31211	6.5954	6.53896	6.58738	6.46677	5.99697	7.04377	7.28514	6.8024
YDR437W	4.68405	4.10121	4.39263	4.3112	4.39478	5.14297	4.60177	5.39317	5.37493	5.44545	5.09742	4.86102	4.72083	4.74506	4.45838	4.42839	4.47803	5.16504	3.79103
YDR438W	5.91	5.96835	5.93917	5.61961	5.61515	5.55263	6.56827	5.91	5.70835	6.23804	6.03466	5.50779	5.42139	6.73803	6.06709	6.18143	5.7768	5.91	5.64361
YDR439W	6.76053	7.09089	6.92571	7.28501	6.99864	7.33106	7.90692	7.64818	7.51981	7.67362	7.15006	7.19858	7.06432	7.51164	6.77491	7.72129	7.43882	7.39838	7.47926
YDR440W	7.82684	8.31618	8.07151	6.96446	7.02773	7.17835	6.53119	6.62335	6.8352	7.40693	7.31894	7.69128	7.69562	8.2058	7.62985	8.03024	6.97917	6.91303	7.04532
YDR441C	9.1042	7.44316	8.27368	9.03491	9.64799	9.71529	9.41022	9.07717	9.28353	9.09109	8.87626	9.28738	9.549	9.25294	8.71704	7.87771	9.25867	9.27696	9.24038
YDR443C	7.34184	6.52093	6.93138	7.22741	7.36511	7.30983	6.66039	6.7772	6.93312	7.16677	7.17286	7.85384	7.74899	6.93049	7.0192	6.77261	6.99049	6.89247	7.08852
YDR444W	8.22066	8.31704	8.26885	7.37108	7.43583	7.42145	7.94062	7.6565	7.5375	7.67722	7.46468	7.64106	7.70767	7.07994	7.50418	7.42628	8.00957	8.09079	7.92835
YDR446W	3.64784	3.47949	3.56367	3.07543	3.57719	4.37939	3.82891	3.78388	3.39847	4.61433	4.2511	3.53585	3.93363	4.75107	3.37508	3.69399	3.67243	3.79286	3.55199
YDR447C	11.2766	12.0797	11.6782	11.9221	11.3836	11.6225	11.71	11.9279	11.8328	11.7674	12.0402	11.8101	11.742	11.7921	11.722	11.5742	11.923	11.8402	12.0058
YDR447C	10.698	11.0554	10.8767	11.1073	11.2582	11.1874	10.9528	11.8638	11.6512	11.6688	11.8511	11.4342	11.3151	10.6677	10.4154	9.77878	11.264	11.3154	11.2125
YDR448W	7.66559	8.38736	8.02647	7.43439	7.73041	7.62613	8.03258	7.8037	7.40055	7.60328	7.06761	7.37505	7.55741	7.11611	7.18577	6.73332	7.54875	7.51146	7.58605
YDR449C	8.45312	9.13145	8.79228	9.81247	9.59172	9.70843	9.89976	9.92139	9.74625	9.3264	8.70387	8.30622	9.0012	8.54195	7.37533	7.29824	8.69834	8.70479	8.69188
YDR450W	12.0845	12.2825	12.1835	12.3452	12.2432	12.3243	12.5034	12.5706	12.604	12.554	12.4813	12.343	12.2107	12.1407	11.9879	11.7654	12.1605	12.1926	12.1285
YDR451C	7.576	7.07329	7.32464	7.27948	7.23218	7.41384	7.75077	7.63516	7.57869	7.75423	6.73267	7.3687	7.51489	7.93326	7.81502	7.88633	7.58815	7.40452	7.77178
YDR452W	9.71936	10.2408	9.98008	9.37017	9.03177	9.1411	8.45159	8.56696	8.89767	9.00022	9.02683	9.28353	9.38445	10.2144	9.84691	10.1646	9.14298	9.22994	9.05601
YDR453C	6.95184	6.72789	6.83987	6.97841	6.90292	6.8888	5.89234	4.86392	4.61302	5.70071	5.41134	5.78188	5.90882	6.16629	6.12527	6.50964	6.53964	6.38528	6.694
YDR454C	10.9433	10.7965	10.8699	11.0279	11.2363	11.1533	11.3235	11.7308	11.7378	11.7033	11.4571	11.3574	11.3823	10.8828	11.0028	10.6394	10.6095	10.5945	10.6245
YDR456W	9.21589	8.91797	9.06693	8.52273	8.31953	8.36102	7.8019	7.96553	8.40592	8.73646	9.11792	9.33737	9.41092	9.965	9.96271	9.92055	8.59382	8.53421	8.65344
YDR457W	10.6764	10.8059	10.7411	10.2406	10.1426	10.1948	10.6085	10.194	10.1759	10.4146	10.1948	9.93131	9.9262	10.0362	9.83496	9.71245	10.0227	10.0872	9.9583
YDR458C	8.0319	8.08965	8.06077	7.96805	7.533	7.78196	8.03228	7.56433	7.55154	7.64005	7.57332	7.43132	7.57291	7.89172	7.87038	8.21931	7.68143	7.687	7.67585
YDR459C	7.39098	7.65087	7.52092	7.42273	7.40101	7.39098	8.16409	7.93552	7.85001	7.76834	7.01249	6.98398	7.25497	7.94079	7.22431	6.87677	6.99124	7.09536	6.88711
YDR460W	7.1349	8.04335	7.58913	7.20274	6.82451	7.20274	7.65956	7.26753	7.35733	7.46015	7.16105	7.18884	6.82601	7.70825	7.23479	7.20274	6.97841	6.96405	6.99276
YDR461W	6.50795	7.08888	6.79842	6.81111	7.00423	6.71832	6.72461	6.77913	6.74731	6.49096	6.9431	6.26048	5.98125	6.19416	6.55313	6.40954	6.83395	6.59423	7.07367
YDR462W	7.70414	7.65483	7.67948	6.50526	6.53002	6.46034	6.77547	7.16007	7.17196	7.30271	6.74434	7.26816	7.18662	7.51022	7.57394	6.76923	7.7338	7.73481	7.73279
YDR463W	7.86229	8.5569	8.2096	8.99198	9.15531	9.02583	9.29363	9.25675	9.13936	8.91805	8.4621	8.45756	8.55874	7.73042	8.01492	7.70489	8.20535	8.30466	8.10605
YDR464W	8.54022	8.59549	8.56786	9.27178	9.28371	9.40124	9.75099	9.40653	9.25333	8.91009	8.51004	8.42409	8.85498	7.90521	8.44105	8.07395	8.85068	8.80247	8.89888
YDR465C	7.40983	8.15239	7.78111	9.17893	9.02863	9.14887	9.79762	9.40579	9.32054	8.86329	7.73104	6.95217	7.7573	8.12906	6.11006	7.11358	8.04471	8.00016	8.08925
YDR466W	8.69927	8.85327	8.77627	9.09697	8.86263	8.88364	8.51042	8.14484	8.35969	8.22665	8.35618	8.49457	8.48201	7.68619	8.17296	8.49853	8.65034	8.62139	8.67928
YDR468C	8.04022	8.81788	8.42905	8.44888	8.04444	8.02506	7.67556	7.87531	8.02307	8.02506	7.8729	7.88301	7.89659	8.29065	8.03712	8.13872	7.93742	7.73481	8.14002
YDR469W	7.29532	7.74987	7.52259	8.10417	7.88691	7.85293	7.6542	8.38623	8.40896	8.51715	7.51735	7.70238	7.64192	7.48349	6.96662	7.48688	7.70173	7.81694	7.58653
YDR470C	7.49103	7.23115	7.36109	6.5744	6.19655	6.34159	5.29208	5.73396	5.85795	6.46648	6.19886	6.74436	6.83461	7.20582	6.89339	7.08681	6.45777	6.39763	6.5179
YDR471W	11.4241	11.2074	11.3158	11.7367	11.7516	11.705	11.8349	12.0157	11.9412	12.0591	11.9256	11.6451	11.7042	11.143	11.1336	10.9213	11.5191	11.5826	11.4557
YDR472W	7.29909	7.13057	7.21483	7.80924	7.90769	7.96344	8.63563	8.63412	8.66959	8.6911	8.16721	7.91192	8.04697	7.68386	7.78708	7.09679	7.57706	7.49896	7.65517
YDR473C	7.9577	8.29232	8.12501	7.74931	7.73771	7.8048	8.19324	7.92901	7.8048	7.83304	7.55876	7.40146	7.54055	7.8048	6.97229	7.37107	7.95585	7.89187	8.01984
YDR475C	8.63355	8.02693	8.33024	7.85683	7.91982	7.94552	7.74104	7.7639	7.97826	8.17713	8.50899	8.4253	8.00141	8.29992	8.61844	8.19162	8.20084	8.26906	8.13263
YDR476C	7.14788	6.24454	6.69621	7.19957	7.80252	7.7918	7.38886	7.67586	8.28305	8.52378	9.06439	9.50054	9.30296	8.54835	9.03985	7.55731	5.99253	5.8666	6.11846
YDR477W	8.97487	8.65251	8.81369	8.28191	8.1607	8.12357	8.78386	8.59748	8.52156	8.48043	8.46	8.55276	8.59931	8.35108	8.728	9.04549	8.33853	8.28753	8.38952
YDR478W	7.12548	8.16852	7.647	8.29992	8.21924	8.44301	8.97564	9.00802	8.77766	8.59727	7.62105	7.24662	7.38876	7.62451	6.56546	7.06587	7.90046	7.95601	7.84491
YDR479C	7.93742	9.02573	8.48157	7.01939	6.164	6.34057	5.89178	5.76094	6.1319	6.68816	6.37512	7.2876	6.95662	8.45261	7.81415	7.93887	7.41933	7.43558	7.40308
YDR480W	5.69606	5.89169	5.79388	4.88259	5.38436	5.02154	5.31265	5.54776	5.46795	5.76382	5.86559	6.52596	6.17683	5.74446	5.5293	4.96099	5.18513	4.83722	5.53305
YDR481C	7.85471	7.7265	7.7906	7.93811	8.05264	7.80441	7.83312	7.94693	8.0267	8.16108	8.55656	8.73237	8.24101	7.70105	8.58721	7.41432	7.9144	8.00141	7.82738
YDR482C	5.95133	5.86417	5.90775	8.03825	8.28384	8.07856	7.91333	7.798	7.56733	7.51236	7.01159	7.23632	6.46468	5.61476	5.95635	4.99243	6.00513	5.8308	6.17945
YDR483W	10.2106	9.78494	9.99778	10.6378	10.5929	10.7052	10.849	10.807	10.7015	10.4796	10.3196	10.3502	10.4489	9.8759	10.0584	10.2426	9.97476	9.99727	9.95224
YDR484W	6.14285	7.58765	6.86525	6.44746	5.74076	5.89259	5.88617	5.89587	5.80076	5.93477	5.65827	6.11038	6.12874	6.04008	6.86739	6.8054	6.28147	6.29796	6.26499
YDR485C	8.13405	7.81891	7.97648	8.51979	8.44612	8.24548	8.78524	8.67696	8.60442	8.29701	8.06131	8.2248	8.15053	7.30722	7.94479	7.76945	8.15154	8.05759	8.24548
YDR486C	7.78911	8.01589	7.9025	8.23185	8.17937	8.38097	7.79073	7.79906	7.91965	8.06717	8.00394	8.14486	8.23136	8.20916	8.259	8.3291	8.09934	8.0722	8.12647
YDR487C	9.88446	10.0226	9.95355	10.2997	10.31	10.2913	9.80471	9.63955	9.59748	9.82006	9.85453	10.0089	10.0302	9.35748	9.68092	9.06917	10.0243	9.97817	10.0705
YDR488C	5.48116	4.76448	5.12282	6.23047	6.72238	6.51805	5.32149	5.01816	5.00748	5.14024	4.58577	5.75811	5.88269	4.91378	4.69395	3.88999	4.64665	4.5355	4.75781
YDR489W	6.11776	6.22528	6.17152	7.53626	7.54969	7.51206	8.01287	7.64835	7.65618	7.228	6.72278	6.83848	6.71053	6.27586	6.83123	6.41621	6.44331	6.50588	6.38073
YDR490C	8.00902	7.76811	7.88857	7.05662	6.83848	6.77364	6.11649	6.25119	6.61038	6.87158	7.25596	8.32158	7.98069	8.36322	8.50902	8.60323	7.17679	7.04092	7.31266
YDR492W	9.87249	9.58724	9.72987	9.50214	9.28516	9.1441	9.23977	9.26636	9.33046	9.42621	9.75785	9.66678	9.88045	9.84408	9.75308	9.725	9.71461	9.62183	9.8074
YDR493W	7.1511	7.93597	7.54353	7.22568	6.93934	7.14508	6.96794	7.43509	7.14508	7.18754	6.68112	7.01158	7.00525	6.98721	7.13521	6.79359	7.49112	7.67133	7.3109
YDR494W	7.34104	8.02793	7.68449	7.45503	6.92556	6.90024	7.34104	7.34104	7.3283	7.10303	7.05396	7.20481	7.34998	7.45482	7.37684	7.69855	7.90558	7.98332	7.82785
YDR495C	7.29344	8.36874	7.83109	7.00935	6.62715	6.7055	7.33348	6.91084	6.85994	6.53732	6.45673	6.43826	6.76966	6.00728	6.69005	6.69849	7.07984	6.82596	7.33372
YDR496C	9.4285	10.4021	9.9153	11.0245	10.7013	10.9896	11.351	11.0839	10.9244	10.7055	10.0052	9.67984	10.3748	9.72465	9.46682	9.57282	10.5415	10.5857	10.4973
YDR497C	12.0526	11.8047	11.9286	11.8597	12.0687	11.7958	11.6984	10.8252	10.4588	10.6091	11.1795	11.9427	11.7627	11.4492	11.448	11.251	11.7194	11.7098	11.729
YDR498C	7.56191	6.98376	7.27283	7.07313	7.45069	7.34982	7.71314	7.35912	7.46936	7.73408	7.53882	7.5046	7.40541	7.70247	7.6572	6.64294	7.13902	7.16816	7.10989
YDR499W	7.54179	8.37408	7.95793	7.39649	7.23178	7.2756	7.04967	6.90425	6.78898	6.8999	6.82029	6.85105	6.93298	7.57808	7.1425	7.01355	7.43519	7.60724	7.26313
YDR500C	11.8307	12.5066	12.1686	12.1515	12.0317	12.0138	12.4268	12.6998	12.5907	12.7002	12.4494	12.2994	12.2002	12.243	12.047	11.6505	12.1326	12.0834	12.1817
YDR501W	5.27027	6.29037	5.78032	5.80794	5.89647	6.21138	6.15132	5.80083	5.48748	5.11048	4.8437	5.22752	5.48133	5.48133	4.53114	5.15647	4.58973	3.91165	5.26782
YDR502C	11.6264	11.0107	11.3186	11.9833	12.0803	12.2023	12.0934	11.6866	11.5841	11.6278	11.8717	12.3528	12.1262	11.4751	11.8457	11.542	11.5005	11.4031	11.5978
YDR503C	6.83867	6.59678	6.71773	6.45594	6.15013	6.6534	6.33438	6.37378	6.67608	6.84201	7.00905	7.65008	7.21183	7.10689	7.18489	7.16001	5.44052	5.30141	5.57962
YDR504C	8.97547	9.82363	9.39955	9.05105	8.45065	8.1546	7.39593	7.2509	7.36124	7.67336	8.1006	8.36907	8.60434	9.24264	8.72168	9.11161	8.84136	8.60581	9.07691
YDR505C	8.64201	8.82531	8.73366	8.6824	8.54286	8.21835	7.46346	7.58993	7.46326	7.62222	8.13249	8.66327	9.16711	8.05653	8.14308	8.20364	8.80543	8.6623	8.94857
YDR506C	5.19707	4.98138	5.08922	5.18458	5.51532	5.56781	5.07014	5.45616	5.61316	5.70996	5.24064	5.82425	5.62231	4.47787	4.67452	5.32922	5.00437	5.26245	4.74629
YDR507C	8.18408	8.53394	8.35901	8.40393	8.418	8.60203	8.94719	8.44513	8.14317	8.26574	8.43839	8.78942	8.7445	8.47349	8.64246	8.25527	8.04133	7.94914	8.13352
YDR508C	10.066	9.39425	9.7301	11.1711	11.2926	11.3245	11.1535	10.9144	10.9039	10.8991	10.7916	10.0684	10.4839	9.98147	9.93701	9.48122	9.8112	9.71691	9.9055
YDR510W	10.3954	9.55961	9.97749	9.81079	10.2956	10.2004	10.3501	10.6239	10.7131	10.9476	10.9298	10.8959	10.8852	10.4725	10.7512	9.65203	9.93079	10.0786	9.78293
YDR511W	8.1126	7.39718	7.75489	7.17458	7.39548	7.33954	6.63126	7.47269	7.51651	7.50101	6.95757	7.4389	7.35716	7.62482	7.94961	7.61146	7.49597	7.63035	7.3616
YDR512C	4.90381	3.78616	4.34499	4.93024	4.58583	5.00288	3.26551	3.90317	3.40165	4.02621	3.73076	3.93213	4.04142	4.40145	4.28332	3.88999	4.24442	4.24697	4.24188
YDR513W	10.7835	10.0855	10.4345	10.4406	9.96453	9.9962	8.2456	8.36639	8.56459	9.07402	9.79589	9.97096	9.94534	10.122	10.7455	10.6006	10.1987	10.2506	10.1469
YDR514C	7.73204	8.04139	7.88671	8.74922	8.7684	8.76335	9.15456	8.70764	8.49996	8.30505	7.56729	7.57309	8.05253	7.50979	7.10607	5.87713	7.68444	7.72625	7.64262
YDR515W	6.4144	6.40995	6.41218	5.73451	5.99219	5.40611	5.59865	5.7758	5.42384	5.43788	5.06848	5.37433	5.47304	5.52871	4.33842	4.56071	5.81469	5.5844	6.04498
YDR516C	9.9794	8.52108	9.25024	7.35766	7.10135	6.84484	5.79327	5.08814	5.26846	5.90299	6.42822	8.33341	8.48695	9.65023	10.5126	10.6851	9.29084	9.16028	9.42139
YDR517W	9.63697	9.20486	9.42091	8.67685	9.12305	9.07739	7.96891	8.61477	8.81992	8.9821	9.52929	10.1092	9.85462	10.1735	10.3513	9.67459	9.56102	9.47054	9.65151
YDR518W	7.14378	8.80293	7.97336	7.84967	7.38889	7.46485	7.17086	7.28279	7.38633	7.78769	9.02709	9.92545	9.88105	9.83745	9.59582	9.54037	7.28443	7.30598	7.26288
YDR519W	8.94044	8.54195	8.7412	8.69365	8.99788	8.83907	8.33143	9.03632	9.06208	9.48348	10.0244	10.4049	10.1726	9.50602	9.72139	9.24353	8.32503	8.31223	8.33783
YDR520C	7.5758	8.00054	7.78817	7.39862	7.38684	7.61353	8.16598	8.30317	8.14833	8.0419	7.5206	7.70173	7.34455	7.59716	7.35554	7.47526	7.34013	7.31202	7.36823
YDR522C	3.22984	3.20098	3.21541	3.0139	3.07739	3.53301	2.98032	3.16219	3.19469	3.42058	3.17542	3.45629	2.60627	3.56025	3.37084	3.47322	3.35484	3.60616	3.10352
YDR523C	5.29699	5.84208	5.56954	5.58736	5.12589	5.18727	5.47712	5.25642	5.09352	6.03437	5.54765	5.09976	4.48267	6.70998	6.96743	7.058	5.34148	5.23923	5.44372
YDR524C	6.99207	7.71314	7.3526	7.25117	7.03023	7.17937	8.42895	8.28189	8.34919	8.41661	8.05503	8.07393	7.61896	8.45781	7.88633	8.78213	7.76537	7.66637	7.86438
YDR524C-B	12.6166	11.9141	12.2654	12.6877	12.8652	12.6201	12.6461	12.742	12.7517	12.6985	12.4381	12.692	12.8364	12.6964	12.8089	12.635	12.6866	12.7081	12.6652
YDR524W-A	6.0066	8.84516	7.42588	9.33996	7.277	7.47804	7.84595	7.56223	7.53058	7.22133	8.64603	8.04929	6.68092	9.34577	9.03524	9.98405	8.5301	8.16113	8.89906
YDR525W-A	10.6854	9.64215	10.1638	10.1598	10.4018	10.3196	8.58281	8.60172	8.54215	8.70863	9.25149	9.63179	9.5229	9.66131	9.83243	9.56835	10.2496	10.3327	10.1664
YDR527W	8.6655	8.92934	8.79742	10.7758	10.5478	10.6549	10.1433	9.83281	9.77288	9.46376	9.00504	8.45622	9.03047	7.99835	7.95168	8.14517	9.37827	9.29331	9.46324
YDR528W	6.78192	7.39934	7.09063	7.17209	7.16185	7.20453	7.32922	7.81465	7.63609	7.4908	7.81312	8.26486	7.80248	7.75105	7.9235	7.54747	6.38606	6.12392	6.64821
YDR529C	12.0161	12.3279	12.172	11.8222	11.6494	11.648	9.66599	10.1065	10.4249	10.6728	10.9154	11.143	11.3097	11.0243	11.4415	11.4424	12.0813	12.1461	12.0166
YDR530C	8.19732	7.94253	8.06993	7.76623	7.94226	7.94135	7.38856	6.78471	6.93817	7.09827	7.3494	7.71559	8.02411	7.11786	7.71397	7.68573	8.03172	7.97866	8.08478
YDR531W	9.58255	9.79592	9.68924	9.34057	9.18155	9.33484	8.48056	8.46516	8.69202	9.01555	9.03986	8.78196	9.04413	9.28696	8.85852	8.86144	9.0589	9.10049	9.01731
YDR532C	6.41181	8.09813	7.25497	6.8209	6.01246	6.20762	6.9961	6.20021	5.86045	6.1311	5.17828	5.72041	6.06304	6.85974	4.99188	6.40318	6.56874	6.49099	6.64648
YDR533C	7.50567	7.82361	7.66464	7.46542	7.58046	7.71915	7.39917	7.07958	7.18814	7.33707	7.0273	7.49351	7.33101	7.54813	8.2746	8.3633	7.03429	6.89638	7.17219
YDR534C	5.25548	5.10412	5.1798	4.72149	4.67873	5.19442	4.93534	5.05585	5.40935	6.15839	6.86101	8.21696	8.2852	8.60673	9.79862	8.85037	5.25948	5.12666	5.39229
YDR536W	6.8867	6.74877	6.81774	5.38104	4.75968	5.16742	4.1689	4.37494	4.46528	4.50284	3.57719	4.15872	3.50943	4.64035	4.12682	4.14628	5.04038	5.06854	5.01222
YDR538W	6.09207	6.12095	6.10651	5.0941	5.5053	5.53304	6.35843	6.46155	6.36974	6.38828	6.17736	6.31036	5.75836	6.17449	5.89404	6.13373	5.80127	5.90882	5.69371
YDR539W	6.50006	6.81005	6.65505	6.51234	6.77433	6.634	6.49005	6.32618	6.34956	6.37051	6.31663	6.9031	6.90951	6.63747	6.83742	6.65594	5.61801	5.24419	5.99184
YDR540C	4.49393	4.50067	4.4973	4.58413	4.27641	4.91369	4.07396	4.55725	4.93476	5.63181	6.18342	6.32461	6.04603	6.64241	6.40705	6.68931	4.24988	4.54913	3.95064
YDR541C	6.255	6.62914	6.44207	6.56456	6.43446	6.62597	7.00955	7.13575	7.2256	7.49341	7.00955	7.29927	6.86919	7.81038	7.41784	7.59971	6.9168	6.82195	7.01166
YEL001C	8.66115	8.18874	8.42494	8.61816	8.69378	8.6915	8.74972	8.98187	8.98712	9.16041	9.11108	9.30636	9.44493	9.13282	9.30669	9.24331	8.44085	8.26906	8.61265
YEL002C	3.31849	3.00717	3.16283	8.01943	6.71736	7.56684	8.10665	7.60523	7.60568	7.05421	7.44325	7.54792	7.72348	9.10914	8.94481	9.55776	3.16841	3.16841	3.16841
YEL002C	10.308	10.2153	10.2616	10.189	10.0422	10.1814	9.87971	9.79484	10.0669	10.2727	10.4036	10.789	10.7276	10.8647	10.8005	10.7038	10.1555	10.2727	10.0384
YEL002C	3.20499	3.40684	3.30592	2.97471	2.96494	3.10203	3.53564	3.01519	4.14064	3.20499	3.20098	3.01096	3.50166	3.10352	3.18887	3.20499	3.38037	3.39447	3.36626
YEL002C	5.95514	8.18995	7.07254	2.98324	3.4525	3.14643	3.16841	3.58146	3.16841	3.57378	3.42358	3.16841	3.08301	2.77516	3.75258	3.16841	8.82341	8.70902	8.93781
YEL003W	7.73547	8.76854	8.252	8.26021	7.70699	7.8478	7.85138	8.42006	8.55216	8.48832	7.9753	7.69471	7.86434	7.88614	7.68673	7.28329	7.92161	7.91474	7.92849
YEL004W	6.90805	7.482	7.19502	6.93709	6.58175	6.84448	7.18536	6.69038	6.83084	6.73721	6.91792	6.43356	6.74241	6.90805	7.59074	7.98087	7.26818	7.07644	7.45992
YEL005C	6.99973	7.57342	7.28658	6.70079	6.44661	6.33327	5.9489	5.51946	5.22793	6.37051	6.43771	6.70788	6.4321	7.34228	7.06057	7.36359	7.02523	7.11818	6.93229
YEL006W	7.60783	7.58024	7.59403	7.70218	7.65676	7.47713	8.03875	8.02669	7.90476	7.9889	8.07283	8.11479	7.91891	7.37459	7.7447	7.69327	7.44451	7.20158	7.68743
YEL007W	9.3563	8.81553	9.08591	8.11345	8.40302	8.63825	9.31176	9.04982	9.31525	9.3559	9.18258	9.45608	9.69626	9.31289	9.78929	9.50552	9.13826	9.09342	9.1831
YEL009C	12.6833	12.9259	12.8046	12.9197	12.6045	12.7283	12.5902	12.5637	12.4964	12.5149	12.5002	12.4349	12.5279	12.4425	12.4538	12.5891	12.9436	12.9132	12.974
YEL011W	10.8651	9.3409	10.103	9.34883	8.25244	8.033	6.88167	6.78815	6.30948	6.97154	6.27121	7.87988	7.88053	9.51104	10.211	11.1582	8.74792	8.72452	8.77132
YEL012W	9.2093	9.43931	9.3243	7.19486	6.39696	6.60184	4.98643	5.3824	5.72618	6.42553	6.98862	7.6557	7.55462	7.95298	8.71668	9.02633	8.48454	8.42976	8.53931
YEL013W	9.01471	7.7174	8.36606	9.13251	9.37657	9.27193	8.9734	9.23314	9.31066	9.22829	9.29096	9.8364	9.79879	9.08552	9.03689	9.54447	8.83072	8.72923	8.9322
YEL015W	8.33354	8.29022	8.31188	8.3306	8.58799	8.28982	8.76865	8.45551	8.4584	8.35165	7.91565	7.79147	7.47715	7.54799	7.02936	7.32154	7.84016	7.81638	7.86395
YEL016C	7.57382	7.87854	7.72618	7.28886	7.3167	7.2992	7.71248	7.58154	7.64436	7.71753	6.97386	6.99767	7.43183	7.43183	6.90103	6.85533	7.1923	7.39863	6.98596
YEL017C-A	8.74849	8.33975	8.54412	10.699	11.1159	10.7937	11.2139	11.6105	11.5632	11.4533	11.4398	11.276	10.9179	10.1793	10.3046	9.6252	10.3964	10.4108	10.382
YEL017W	8.69848	8.34227	8.52038	8.39448	8.4383	8.59362	8.18797	8.09108	8.09284	8.28199	8.53215	9.19378	8.9877	9.55228	9.58587	8.67601	8.32083	8.17475	8.46691
YEL018W	4.10459	3.82527	3.96493	5.49181	5.58232	5.63381	5.65613	6.20746	6.24268	5.80884	5.5415	5.84048	5.99267	5.22706	5.2964	5.72206	4.30841	4.0228	4.59402
YEL018W	7.48755	8.63721	8.06238	7.98818	8.09439	8.1729	8.55478	8.5385	8.36239	8.4833	7.84794	7.99396	7.75686	8.15456	7.77312	7.44558	7.07644	7.02056	7.13233
YEL018W	7.82643	8.45071	8.13857	7.6879	7.21492	7.23163	7.52955	7.21963	7.25997	7.21262	6.95379	6.95057	7.06743	7.21878	6.79492	6.85447	7.85844	7.8415	7.87538
YEL018W	5.2716	5.68247	5.47703	4.06236	4.34996	4.32083	4.09835	5.19942	5.53025	4.50819	4.45996	4.97939	5.10133	3.83356	4.16162	4.34823	5.49794	5.38615	5.60973
YEL019C	4.54359	4.52097	4.53228	5.62341	4.82517	5.20998	5.5191	5.40726	5.53275	5.37653	4.66295	4.97118	4.94952	5.32871	4.45162	5.07275	4.99894	5.02669	4.97118
YEL020C	7.17483	6.74336	6.9591	6.81021	7.27451	7.2256	7.81369	7.33947	7.05569	7.06507	6.58791	6.98034	6.52574	6.82819	6.75448	6.12838	6.67173	6.69079	6.65266
YEL020W-A	8.61423	8.78636	8.7003	9.12066	8.78041	8.92289	7.93499	8.31545	8.3112	8.20933	7.43111	7.87635	7.90098	8.3112	8.20833	7.86178	8.45084	8.3869	8.51479
YEL021W	2.5261	2.4646	2.49535	2.87427	3.24705	3.09088	3.60621	3.26531	3.04981	3.02023	3.15265	3.40467	3.19243	3.46918	3.33221	3.16903	2.60788	2.69963	2.51613
YEL021W	2.9396	2.57874	2.75917	2.78669	2.76056	2.78669	3.25003	2.85475	3.18167	2.68811	2.69332	2.99768	2.68686	2.94951	2.65242	2.77298	2.84855	2.78669	2.91041
YEL021W	3.09507	2.84824	2.97165	2.69991	2.65877	2.46214	2.59104	2.7892	2.69209	2.49255	2.51789	2.54993	2.70924	2.57414	2.69332	2.86431	3.13646	3.16903	3.10389
YEL021W	3.37582	3.14659	3.26121	2.6626	3.36866	3.04697	3.04697	3.11531	3.35232	2.69543	3.00454	3.00287	2.77464	3.32845	2.85264	3.00789	3.35823	4.19569	2.52076
YEL022W	8.99315	10.2567	9.62494	9.02144	8.71948	8.73523	9.20101	9.30193	9.38944	9.4585	9.27199	9.30051	9.11803	8.70829	8.72986	9.14395	8.95663	8.99278	8.92048
YEL023C	6.3654	7.12762	6.74651	6.05645	5.93068	6.6834	6.30384	6.01701	5.99252	6.63209	5.89762	6.20454	5.81679	6.91623	6.05144	7.32948	6.00371	5.96746	6.03995
YEL024W	7.2337	7.71544	7.47457	9.44557	9.56395	9.76567	10.1832	10.37	10.3497	10.1768	9.67035	9.52309	9.51849	8.82289	8.75947	8.75838	7.78318	7.62858	7.93777
YEL024W	9.52925	10.3966	9.96291	10.3614	9.96158	10.3206	10.6522	10.4809	10.355	10.297	9.89419	9.5848	9.67741	10.0799	9.76001	10.0595	10.0518	10.0108	10.0929
YEL024W	10.2871	9.05123	9.66916	9.28548	9.53358	9.26001	7.31241	7.92918	8.1273	8.49897	8.82079	8.94909	9.20507	7.89012	8.67807	8.50948	10.2511	10.2742	10.228
YEL024W	8.96774	9.0544	9.01107	8.15245	8.42273	8.51599	9.02465	9.33812	9.20176	8.82086	8.49163	8.23904	8.44935	6.89394	6.94269	6.98297	9.10436	9.05486	9.15387
YEL025C	6.1549	6.59967	6.37728	6.32823	6.47902	6.13136	5.02154	5.67169	5.70022	6.07087	5.97646	6.26926	6.5064	6.37211	6.1549	5.8106	6.20876	6.1549	6.26262
YEL026W	11.1267	10.9309	11.0288	12.2591	12.3126	12.3024	12.4624	12.3773	12.3138	12.3713	11.8277	11.5069	11.7975	11.6923	10.942	10.3084	11.5418	11.6064	11.4772
YEL027W	11.6961	10.6142	11.1552	11.6078	11.9128	11.6722	11.6324	11.9881	11.9166	11.877	11.5656	11.8701	11.86	11.3845	11.6724	11.2447	11.3493	11.4034	11.2952
YEL029C	7.20357	7.0665	7.13504	7.76243	7.60158	7.82648	7.99144	7.94679	8.15443	8.00456	7.89145	7.42997	7.14264	7.87727	7.03789	8.00343	7.62195	7.68468	7.55921
YEL030W	4.79032	6.02334	5.40683	4.92698	4.67083	5.20332	5.02426	4.83628	4.76172	4.80742	4.42294	5.06936	4.61285	4.90723	4.14924	4.87769	4.46557	4.01882	4.91231
YEL031W	10.4834	9.54107	10.0122	10.0605	10.309	10.2098	10.4685	10.4973	10.5861	10.6885	11.3276	11.3479	11.2902	10.4734	10.7884	10.7966	9.95338	9.87407	10.0327
YEL032W	9.03353	8.32802	8.68078	9.49234	9.72143	9.86719	9.79787	9.57037	9.59408	9.55345	9.47194	9.14985	8.85202	8.80184	9.19369	8.96424	9.17107	9.27055	9.07159
YEL034W	11.6232	11.1173	11.3703	11.7342	11.8086	11.8412	11.4964	11.5331	11.5188	11.621	11.4644	11.8005	11.8032	11.568	11.6042	11.4908	11.5382	11.5269	11.5495
YEL035C	4.34901	3.82765	4.08833	3.62343	3.87638	4.61841	3.13435	3.33635	3.09665	4.12375	3.36811	3.13574	3.85032	3.28477	3.45164	3.61298	3.80166	4.00357	3.59974
YEL036C	8.23004	7.58064	7.90534	8.44664	8.83814	8.65001	9.10733	8.97141	8.79095	8.42631	7.92473	8.42631	8.53871	7.79392	7.71669	7.66016	8.05022	8.26509	7.83535
YEL037C	9.13727	8.36514	8.7512	9.09705	9.60767	9.54931	10.0017	9.94425	9.99629	9.73254	9.50333	9.75518	9.74229	8.71733	8.91414	8.44546	8.61466	8.63997	8.58934
YEL038W	8.45121	7.45634	7.95378	8.9166	9.53094	9.43901	9.32432	8.63218	8.69387	8.9609	8.85285	8.95153	8.80513	8.68635	8.69144	7.74905	8.20948	8.26378	8.15519
YEL039C	6.50841	5.56609	6.03725	5.79924	4.99137	5.21185	3.47018	3.15099	3.53646	4.9039	3.73488	4.01921	3.57078	4.35196	5.12148	3.8627	6.03684	5.95613	6.11754
YEL040W	8.91039	8.34107	8.62573	10.6376	10.8938	10.9702	11.1785	11.0006	11.2061	11.0694	10.8169	11.0322	11.2004	10.7491	10.8169	10.23	10.0694	10.0596	10.0792
YEL041W	7.29587	7.39825	7.34706	6.76217	6.60313	6.8983	5.28495	5.903	5.77532	6.3124	5.8825	6.86616	6.68407	6.83052	7.33412	7.61213	6.93026	6.59423	7.26629
YEL042W	9.55375	9.56529	9.55952	9.90662	10.0089	10.015	10.1491	10.0186	10.1205	9.8406	9.36524	9.72043	9.74105	9.55694	9.53209	9.43352	9.56733	9.60726	9.52739
YEL043W	8.35321	8.27079	8.312	8.45177	8.74138	8.80204	9.21891	8.87342	8.99566	8.76612	8.27118	8.30524	8.21553	8.08374	8.28459	7.96026	8.34964	8.47994	8.21934
YEL044W	8.86626	8.44293	8.6546	8.69489	9.1575	9.03399	8.58811	8.86305	8.95311	9.0435	8.84844	8.86219	8.59031	8.30515	8.20818	6.38987	8.39903	8.57734	8.22073
YEL046C	9.32484	7.6918	8.50832	11.0209	11.4813	11.438	10.9523	10.7499	10.6858	10.3344	10.4239	10.3585	10.1693	8.89736	9.31944	8.85281	10.2671	10.2326	10.3015
YEL047C	8.73655	8.26796	8.50226	8.2916	8.52615	8.56159	8.07123	7.33947	7.40903	7.39767	8.0755	8.72676	8.67676	8.3212	8.45805	8.65637	8.37368	8.30948	8.43788
YEL048C	4.25781	4.1256	4.1917	5.05262	5.20992	4.83263	5.12345	5.41099	5.30701	4.84204	4.30139	4.55448	4.60255	4.40124	4.18127	3.60933	3.59706	3.4506	3.74352
YEL049W	4.99927	4.90651	4.95289	4.63064	4.53902	4.78837	4.90651	4.83203	4.54903	5.10565	4.90651	4.90769	4.96396	5.65987	4.69338	5.18012	5.06666	5.15964	4.97367
YEL050C	8.69453	8.07008	8.38231	8.14823	8.27546	8.29126	8.1776	8.4532	8.40683	8.25929	7.85808	8.5889	8.47179	8.26994	8.37949	8.35165	8.08284	7.99824	8.16745
YEL051W	10.3775	10.5084	10.4429	10.5039	10.2977	10.379	10.1897	10.379	10.3713	10.379	10.7095	10.5707	10.6462	9.93246	10.3012	10.2619	10.3419	10.3078	10.376
YEL052W	9.17597	8.82454	9.00026	8.59653	8.6921	8.46491	7.89024	8.4172	8.29171	8.48008	8.85989	8.87096	8.71277	8.60202	8.92496	8.84683	8.72589	8.7843	8.66748
YEL053C	7.62474	8.61866	8.1217	8.002	7.67089	7.65579	8.15808	7.36551	7.29504	7.31362	7.51317	7.39255	7.87644	6.45988	6.99048	7.10275	7.66232	7.76543	7.55921
YEL054C	11.0324	11.1193	11.0759	11.6781	11.6734	11.7228	12.1512	12.0546	11.9502	12.0733	11.9537	11.7186	11.6486	10.9421	10.8601	10.8074	11.609	11.5902	11.6279
YEL055C	8.32349	9.16295	8.74322	9.12226	9.16272	9.25719	10.0907	9.89356	9.76821	9.41801	8.59085	8.40497	8.71488	8.26977	7.89786	7.47824	8.50986	8.70179	8.31793
YEL056W	8.02261	8.06558	8.0441	7.55397	7.86637	8.09097	7.55766	7.94557	8.22837	8.29003	8.39063	8.66692	8.10047	8.50084	8.34338	8.52461	7.92099	8.05594	7.78605
YEL057C	5.79923	5.8828	5.84102	5.33529	4.62075	5.5626	4.44661	4.29712	4.33072	6.25626	4.53836	5.26338	4.15993	6.69023	5.7643	6.46605	5.05358	4.70335	5.40381
YEL058W	9.62945	9.52596	9.57771	9.37208	9.50572	9.45125	9.27267	9.22613	9.56763	9.8343	9.61333	9.98833	10.1432	9.83263	10.1163	10.0847	9.55229	9.59121	9.51337
YEL059C-A	7.34001	7.84661	7.59331	7.9757	7.9754	8.09669	7.39823	6.98681	6.78611	6.68766	5.69552	6.61544	7.19928	7.67232	7.15228	6.92843	7.84834	8.06681	7.62988
YEL060C	10.5783	8.16417	9.37122	9.47048	9.95328	9.92085	7.88185	8.01945	8.32859	8.39642	8.98327	10.4788	10.3955	9.80783	10.1988	10.5928	9.55736	9.53899	9.57572
YEL061C	7.99577	9.31158	8.65367	8.15018	7.55142	7.80243	7.61569	7.85769	7.64014	7.57798	7.15852	7.67314	8.13702	7.58712	8.15513	7.77212	7.98058	7.66015	8.30101
YEL062W	6.90181	6.64073	6.77127	7.39649	7.25812	7.26214	7.15757	7.25185	7.40162	7.3983	7.333	7.35705	7.17324	7.11611	7.14182	7.83748	7.0685	7.22588	6.91113
YEL063C	10.1697	9.23577	9.70273	10.6164	10.3643	10.0528	10.1075	10.198	10.1341	10.3429	10.7683	10.2766	10.3247	9.54978	9.97639	9.59798	9.91693	9.81111	10.0228
YEL064C	6.83076	7.2405	7.03563	6.81365	6.63974	6.71994	6.59949	6.43924	6.25443	6.56175	6.61606	6.59949	6.59949	6.75587	6.96346	7.1592	6.12048	5.96506	6.27591
YEL065W	11.5047	10.799	11.1519	10.5752	10.3657	10.0256	9.92894	11.397	11.6126	11.6194	11.5887	11.6369	11.4155	11.6493	11.6617	11.6768	10.0058	10.0148	9.99679
YEL066W	7.51303	7.90004	7.70653	8.07772	8.3297	8.29183	7.29255	7.26323	7.55644	7.56818	7.60732	7.64328	7.65285	7.31782	7.60732	6.82761	7.65735	7.55701	7.75769
YEL069C	3.07385	3.08284	3.07834	3.27075	3.04149	3.65863	2.99532	2.99299	3.26025	3.58238	3.21252	3.69659	3.26623	3.26142	3.80745	3.14195	3.27549	3.54151	3.00948
YEL069C	3.62568	3.27075	3.44822	3.26971	2.72454	3.14802	3.07385	2.86333	3.00377	3.07385	3.25296	2.927	2.58925	3.501	3.07385	3.56137	4.21015	4.41216	4.00815
YEL070W	5.8058	5.20404	5.50492	4.41768	3.45414	4.76837	3.91252	4.68827	4.44368	5.2686	4.91613	5.27391	4.92695	4.67351	5.33924	6.37237	5.34254	5.49611	5.18897
YEL071W	9.43122	9.50166	9.46644	11.0546	11.1994	11.149	9.15462	9.77248	10.3	10.93	11.1519	10.2576	9.83093	9.90924	9.80016	9.5869	9.03211	8.89753	9.16668
YEL072W	6.2785	6.06559	6.17205	7.69627	7.85771	7.8271	6.4151	7.28077	7.16714	7.78577	7.3717	6.81352	6.40756	6.1459	6.28959	6.49044	5.95006	5.83789	6.06222
YEL073C	5.26059	5.42789	5.34424	5.51231	5.88457	6.29737	5.2872	4.98893	4.85319	5.47569	5.11272	5.82417	5.37655	4.61089	4.75953	5.16863	5.13647	4.98575	5.2872
YEL075C	2.72138	2.46281	2.59209	3.1465	2.75725	3.17542	2.74862	2.74862	2.67388	2.75433	2.66984	2.66762	2.74862	2.74862	2.61895	3.11139	2.7971	3.0035	2.59071
YEL076C	5.79152	4.27381	5.03267	5.40308	4.50722	6.23843	4.47417	6.48404	6.70671	7.09135	6.98122	7.3306	5.80659	7.13245	6.21995	7.32948	6.2197	5.94892	6.49048
YEL076C-A	5.58696	3.90481	4.74589	6.52652	5.34602	7.47281	5.6537	7.7915	8.13119	8.3159	8.03398	8.99368	7.54785	7.93738	7.49751	8.48648	7.12006	6.8502	7.38992
YER001W	6.63466	6.51339	6.57402	7.7576	8.03857	7.96281	7.79717	7.86477	7.43491	7.34131	7.176	7.73589	7.81615	7.55926	7.16658	6.98202	6.82606	6.66267	6.98945
YER002W	8.41424	9.00332	8.70878	9.63399	9.57469	9.55933	9.98248	9.90818	9.83441	9.59446	8.70843	8.39898	9.1059	8.93054	8.33789	8.71456	9.33248	9.37879	9.28617
YER003C	10.5295	10.71	10.6197	10.4476	10.3841	10.5782	10.4985	10.2331	10.2282	10.2548	10.7773	11.2649	11.3472	10.8672	11.1648	10.8442	10.48	10.4416	10.5184
YER004W	9.63279	9.04957	9.34118	9.25241	9.63304	9.53595	8.41148	8.39833	8.57714	8.87007	9.27016	9.74919	9.41307	8.55141	8.87378	8.42567	9.12073	9.13373	9.10773
YER005W	7.05923	6.73641	6.89782	7.52652	7.82151	7.76048	8.18407	7.85956	7.66502	7.9647	7.29659	6.9924	6.91206	7.49378	6.5646	6.39482	6.22395	6.09002	6.35789
YER006W	9.22719	10.3659	9.79657	10.5724	10.3071	10.4514	11.0921	10.7345	10.7037	10.6307	9.79288	9.09886	9.68401	8.74249	8.8512	8.27393	10.0925	10.0627	10.1223
YER007C-A	9.97557	10.6687	10.3222	10.3784	10.2283	10.2687	10.64	11.0834	11.0328	10.9566	10.5687	10.3496	10.4921	9.97052	10.2239	9.89925	10.0471	9.9684	10.1259
YER007W	6.7451	8.54503	7.64507	7.43086	7.04555	7.21795	7.27563	7.09043	6.90616	7.19362	6.81021	6.78056	6.7789	8.01607	7.9235	8.23673	7.4216	7.42621	7.417
YER008C	8.73177	9.28702	9.00939	9.17531	8.83154	9.05287	9.3425	9.01405	8.95228	8.94496	8.97929	9.00666	8.89306	8.78849	9.08761	8.64536	9.12892	9.08122	9.17662
YER009W	10.773	10.9376	10.8553	11.0688	10.9095	11.0392	11.2224	11.5709	11.6996	11.6785	11.3942	11.1576	11.2578	11.2786	11.3321	11.0362	10.8553	10.9108	10.7997
YER010C	7.81878	7.44321	7.63099	8.1605	8.16882	8.21452	8.05933	8.37152	8.58619	8.60898	8.53829	8.62867	8.59802	7.93483	8.87106	7.96349	7.97473	8.1178	7.83165
YER011W	5.70657	5.29994	5.50325	6.0327	6.01044	5.89321	6.31496	6.18012	6.23204	6.27521	6.29967	5.92486	6.13976	6.45615	6.25406	5.63084	5.52501	5.71476	5.33525
YER012W	10.1867	9.69034	9.93851	9.62513	9.47213	9.40637	8.09988	8.73634	9.25358	9.61119	10.1945	10.5571	10.593	10.1572	10.4935	10.3738	10.1284	10.1308	10.126
YER013W	8.91206	8.85474	8.8834	8.93104	8.82325	8.84291	9.41264	9.25298	9.26986	9.27607	9.07087	8.88327	8.70097	8.78415	8.48877	8.41245	8.82075	8.83182	8.80968
YER014C-A	3.56045	4.88288	4.22166	4.89438	3.23873	3.37274	3.20418	3.41506	3.38711	3.53461	3.57881	3.57881	3.48912	4.3426	3.66402	4.39482	3.65609	3.54959	3.76259
YER014W	7.57699	7.27293	7.42496	7.45722	7.79528	7.54596	6.78398	6.07042	5.89686	5.75706	6.55189	7.16118	7.30406	7.03993	7.55449	6.4952	7.08146	7.24124	6.92168
YER015W	9.31811	9.34185	9.32998	9.24039	8.96894	8.90386	5.38039	4.09821	3.85745	4.86703	3.98081	4.56262	4.83218	4.68626	5.04472	4.90175	8.50963	8.49356	8.5257
YER016W	6.90432	6.73886	6.82159	6.80864	6.83932	6.90793	7.21293	6.77036	6.95372	7.0466	6.30208	7.21362	7.17964	7.43109	6.98434	6.98299	6.57277	6.63659	6.50894
YER017C	8.37538	7.16795	7.77167	7.35312	7.75695	7.71495	8.14571	8.65287	8.61858	8.55266	8.45398	8.81484	8.52109	7.34023	8.52217	8.13473	7.75888	7.66832	7.84944
YER018C	6.81965	5.71252	6.26609	6.54919	7.17013	7.1218	6.97044	7.32065	7.41378	7.4108	6.91541	7.22095	7.11108	6.42275	6.63442	3.98677	6.02834	5.95474	6.10193
YER019C-A	9.95161	9.80321	9.87741	10.1443	10.2622	10.2427	9.70297	10.5485	10.5952	10.7206	10.4455	10.3464	10.3222	10.9083	10.7351	10.3546	10.0976	10.1715	10.0236
YER019W	7.02748	6.06903	6.54826	6.70087	7.17399	6.92442	7.23215	7.19007	7.31506	7.3219	7.51629	7.82478	7.72279	7.14995	7.72395	6.95172	6.40773	6.32425	6.49121
YER020W	8.28438	8.1129	8.19864	7.60701	7.33435	7.1253	7.73913	7.96121	8.03963	8.19448	7.93707	8.46335	8.38863	8.41963	8.72913	8.90156	8.1933	8.12604	8.26057
YER021W	9.59586	9.90894	9.7524	9.38107	8.98651	9.00969	8.53658	8.77253	9.0021	9.21492	9.37129	9.68687	9.70716	9.5117	9.725	9.99157	9.27242	9.27716	9.26768
YER022W	2.60871	2.74396	2.67634	3.04807	2.82444	2.73156	3.11681	2.87748	3.31034	2.92319	2.85852	2.86333	2.68686	2.71499	2.60967	2.99067	3.1215	3.41006	2.83294
YER022W	2.7034	2.63604	2.66972	2.70394	2.79677	2.67656	3.1858	2.69332	2.76556	2.78788	2.68248	2.74862	2.64726	2.67155	2.74862	2.90812	2.7991	2.69177	2.90644
YER022W	2.87492	3.07391	2.97442	2.68005	2.50056	2.7034	2.55113	2.99493	2.7034	2.6407	2.61322	2.79371	2.6599	3.13681	3.2746	3.06617	2.74917	2.63502	2.86333
YER023W	10.46	9.15435	9.80717	10.1746	10.3952	10.3263	10.0467	9.86882	10.0273	10.1291	10.6529	10.6809	10.6816	10.1216	10.3514	10.0354	9.99593	10.0339	9.95794
YER024W	10.9586	9.92915	10.4439	9.98447	9.2133	9.18662	6.46098	6.25483	6.81724	7.23986	6.99717	6.62573	7.03241	6.40591	5.89948	6.34894	9.43383	9.49892	9.36874
YER025W	10.8326	10.0071	10.4199	10.7976	11.0118	10.9565	11.3677	11.3529	11.4208	11.4089	10.9879	10.7841	10.9005	10.1767	10.2209	10.3319	10.78	10.8154	10.7446
YER026C	9.28053	9.34328	9.31191	9.01844	8.96897	8.87963	8.37919	7.94253	8.0108	8.17673	8.29199	9.56385	9.17303	8.89428	9.20072	9.04094	9.21104	9.03993	9.38215
YER027C	7.55415	7.04941	7.30178	7.2829	7.41898	7.30001	7.42125	7.30636	7.49621	7.56547	8.02512	8.54224	8.29144	8.06399	8.51032	7.40553	7.15808	7.27158	7.04458
YER028C	5.48972	5.08956	5.28964	5.77221	5.9659	6.50137	7.94903	7.39457	7.00405	6.73745	7.02017	7.26833	6.72812	7.30376	5.97063	6.2396	4.88221	4.71287	5.05155
YER029C	7.36689	7.55726	7.46208	7.77257	8.06427	8.03962	8.50337	8.72931	8.77468	8.35231	7.76433	7.84687	7.94255	7.57464	7.75153	7.43117	7.61115	7.47229	7.75001
YER030W	10.571	11.7682	11.1696	10.2452	9.88545	9.77211	8.06052	8.01347	8.37759	8.51162	8.83751	9.50432	9.70364	9.77211	9.88239	9.95344	10.3588	10.3921	10.3255
YER031C	9.04132	8.514	8.77766	8.65086	9.08807	8.90039	9.14597	9.3729	9.50028	9.72502	9.26562	9.64501	9.67446	8.86287	9.37666	8.93649	8.36631	8.35298	8.37965
YER032W	7.30113	7.97598	7.63856	7.85758	7.67056	7.89989	8.03602	8.18472	8.03673	8.05758	7.53882	7.97515	8.20744	8.74513	8.64498	9.01461	8.02182	8.00393	8.03971
YER033C	7.39822	7.83406	7.61614	7.15731	6.68257	6.699	6.38758	6.06032	6.63458	6.75716	6.79281	7.00446	7.00446	7.00564	7.83595	7.73879	7.46217	7.25763	7.6667
YER034W	7.07644	6.72778	6.90211	8.21096	8.55355	8.47156	7.4843	7.50886	7.53058	7.43087	7.52248	7.40125	7.29694	6.97068	7.12506	5.83355	7.16755	6.90601	7.4291
YER035W	8.32692	6.56264	7.44478	9.20745	9.5853	9.42849	8.71046	8.47987	8.11106	7.8737	7.78466	8.20121	7.83025	7.84213	8.27126	7.74069	8.37198	8.45702	8.28693
YER036C	10.0305	9.67567	9.8531	11.1751	11.3979	11.4091	11.693	11.4637	11.4761	11.2436	10.8808	10.5197	10.6666	9.90531	9.95847	9.17313	10.6736	10.5999	10.7474
YER037W	4.69389	5.61515	5.15452	8.29212	7.28501	7.31945	5.55473	4.5656	4.40415	4.55578	5.0112	4.99535	4.61245	5.47333	5.13151	5.1378	6.23769	6.3426	6.13277
YER038C	4.87053	5.37128	5.1209	5.95429	5.58529	5.6841	6.05542	5.67779	5.44998	5.41006	4.87289	4.75689	4.97249	5.94738	4.77747	5.9741	4.60038	4.54525	4.65551
YER039C	5.18536	4.18821	4.68679	4.52278	4.47018	4.94417	3.90146	4.19323	4.18761	4.47018	3.79165	4.48546	4.47987	4.81841	4.39713	4.67212	4.36062	4.11584	4.60539
YER039C-A	3.0047	3.42689	3.2158	2.94951	3.0733	2.94951	2.7405	2.61552	2.63857	3.18379	2.90655	3.16555	3.22183	2.79449	2.88437	2.87742	2.80927	2.51237	3.10618
YER040W	7.93566	8.14367	8.03967	8.26679	8.19628	8.26126	7.97753	8.42657	8.46202	8.19558	8.33972	8.2868	8.18498	7.37705	7.7043	8.01328	8.23104	8.18935	8.27274
YER041W	6.86139	6.86322	6.86231	6.7797	7.19891	7.19272	7.15576	7.15996	7.09703	6.86139	6.73245	6.61205	6.29645	6.50207	6.72621	6.37802	6.96935	7.11758	6.82112
YER042W	9.52546	9.92817	9.72681	9.13036	9.0744	9.17091	7.24775	8.25434	8.63118	9.40921	8.87285	9.01972	8.86944	8.67353	8.62154	8.67034	9.51794	9.62306	9.41282
YER043C	11.9943	11.7713	11.8828	12.5276	12.4473	12.4955	12.6869	12.6489	12.6387	12.4998	12.4025	12.5846	12.6866	12.4955	12.5358	12.2991	12.2999	12.2271	12.3727
YER044C	8.68273	8.69267	8.6877	8.18529	7.86052	7.76347	5.92819	5.27297	5.59287	5.86256	7.18825	8.57303	9.18418	9.8729	9.83246	9.09525	8.19784	8.2473	8.14838
YER044C-A	3.19187	3.33185	3.26186	3.37747	3.39444	3.69507	4.23229	3.33185	3.82668	3.88026	3.06029	3.07004	3.11797	3.65603	3.08321	3.27659	3.23179	3.23902	3.22456
YER045C	6.50824	6.90168	6.70496	6.63131	6.94255	6.92965	7.48528	6.85197	6.93876	7.16422	7.48793	7.13132	7.3016	7.20359	7.58335	8.02786	7.62197	7.61418	7.62977
YER046W	7.15353	7.4946	7.32407	5.62174	5.44412	5.4455	4.77151	5.44467	5.18222	6.27769	6.45202	6.9708	7.23421	7.97197	7.91398	7.89518	6.70502	6.76316	6.64688
YER047C	7.33155	7.82229	7.57692	7.2697	6.94505	6.95111	7.57982	7.07958	6.97795	7.20984	6.73754	6.54573	6.46353	6.38413	6.86101	6.4772	6.71717	6.85769	6.57666
YER048C	10.2195	10.402	10.3107	9.85004	9.73085	9.72939	9.69853	9.51208	9.62335	9.6822	9.38389	9.71911	9.76314	9.0863	9.48582	9.69818	9.71538	9.71317	9.7176
YER048W-A	7.21193	7.51492	7.36343	7.74836	7.58558	7.70235	7.48399	8.44265	8.3863	8.43614	7.92333	8.13227	7.95958	7.40426	7.67162	7.04719	7.17964	7.27113	7.08815
YER049W	9.06631	9.48649	9.2764	10.027	10.0699	10.058	10.746	10.9033	10.8761	10.6863	10.2446	9.90963	10.1863	9.38062	9.36995	8.81938	9.57339	9.62914	9.51764
YER050C	9.14383	9.46096	9.3024	8.75598	8.34765	8.52898	8.31513	8.74269	8.83331	8.80225	8.34869	8.86721	8.89235	9.26089	9.09434	9.11148	8.98257	9.13284	8.8323
YER051W	7.28177	7.15156	7.21667	6.96214	6.93211	7.05469	6.66103	6.9712	6.85736	7.11885	7.15349	6.7604	6.66014	7.26567	6.79279	7.77013	6.87067	6.66266	7.07868
YER052C	10.7287	10.7783	10.7535	11.4622	11.3338	11.4277	10.0054	9.9725	10.3109	10.3104	10.4513	10.3766	10.4577	10.3241	10.6409	10.327	11.5207	11.5549	11.4865
YER053C	8.37203	8.07015	8.22109	7.69198	7.07115	7.07902	6.50526	5.09943	5.04797	6.29805	6.62212	7.35829	7.22552	8.65409	9.20389	9.65014	8.2661	8.1262	8.406
YER053C-A	5.22299	5.63149	5.42724	5.06655	4.55567	5.78551	4.72131	4.47453	4.17037	5.40993	4.71978	4.11202	3.47045	5.35699	4.14604	6.69842	6.00142	5.72877	6.27407
YER054C	6.79399	6.80704	6.80051	5.76086	4.40006	4.65724	3.79413	3.23914	3.14185	3.90277	3.37191	3.52213	3.7863	4.33947	3.9582	4.78539	5.09623	5.28333	4.90914
YER055C	11.1073	10.2177	10.6625	11.231	11.4298	11.4298	11.4526	11.6782	11.8028	11.8973	11.677	11.5013	11.3727	11.4803	11.2496	10.8973	11.4123	11.4346	11.39
YER056C	11.3306	10.2525	10.7916	12.4386	12.1421	12.0772	11.7458	11.6389	11.4849	11.4796	11.5575	10.9133	11.4286	10.9494	10.5752	9.76426	11.6213	11.6468	11.5957
YER056C-A	11.3261	11.7357	11.5309	11.7776	11.8695	11.849	12.1993	12.2685	12.2119	12.2871	12.1372	11.9245	11.7897	11.5143	11.3473	10.8702	11.5877	11.6436	11.5317
YER057C	10.4595	10.5491	10.5043	10.6499	10.6787	10.5127	10.5029	10.1154	9.76317	9.87423	10.3459	10.3243	10.2357	10.3101	10.0494	9.83761	10.3096	10.3569	10.2623
YER058W	6.3809	5.8592	6.12005	4.06966	4.24909	4.24019	3.74086	3.02983	3.36429	3.63025	3.6541	4.99616	4.67824	4.18263	5.52542	4.5195	4.71963	4.74288	4.69638
YER059W	7.99033	8.06178	8.02605	7.16894	6.96365	6.84945	6.81405	6.59241	7.32367	7.30203	7.66918	7.76666	7.39848	7.52947	7.3109	7.73879	7.53839	7.39259	7.68419
YER060W	4.44056	4.39366	4.41711	4.78989	4.88038	5.13432	4.88694	4.75985	4.34592	4.75904	4.55509	5.35167	5.08371	4.90744	5.53882	4.78989	4.06036	4.26428	3.85644
YER060W-A	4.33569	4.20882	4.27225	4.6448	4.5168	4.85421	4.82233	4.5168	4.50623	4.90257	4.36486	4.5168	4.4005	4.96603	4.745	3.90427	4.13319	4.357	3.90937
YER061C	6.28811	6.81964	6.55388	8.15893	8.01315	8.36938	8.66518	8.30323	7.85711	7.50419	6.64345	6.0646	6.51049	4.65122	5.91126	4.61341	7.49559	7.79371	7.19747
YER062C	8.47936	8.03932	8.25934	11.4635	12.029	12.0567	10.8698	8.73914	7.90443	7.3734	7.79896	8.71645	9.29353	8.84036	9.63007	8.91517	10.6732	10.6417	10.7047
YER063W	9.17054	9.07387	9.1222	9.12873	9.19539	9.1134	8.67393	8.73245	8.96253	9.08766	9.37069	9.7406	9.76284	9.1995	9.63949	9.52071	9.20372	9.14162	9.26581
YER064C	9.02044	8.44491	8.73267	9.5432	9.25248	9.10027	9.99927	9.40003	8.97659	8.31694	7.91399	7.76602	8.62919	7.49859	7.17318	6.73053	9.416	9.31465	9.51736
YER065C	10.9193	8.34438	9.63186	10.3439	8.56112	8.59371	6.18054	5.40866	5.50679	5.7054	5.81744	6.0209	6.2285	5.23478	5.83686	5.04553	9.24457	9.21764	9.2715
YER066W	6.37359	7.07687	6.72523	5.27356	5.35509	5.74837	4.90996	4.84355	5.33606	5.35509	4.99744	5.24014	5.47365	5.66787	5.67174	5.32764	5.36521	5.37724	5.35317
YER067W	10.6675	10.6403	10.6539	8.0112	7.50216	7.45736	7.57634	7.20619	7.02526	7.49001	6.70104	7.04469	7.56947	8.64221	8.8563	9.88439	9.81912	9.79056	9.84769
YER068W	8.3428	8.1946	8.2687	8.72296	8.81222	9.07668	9.38995	8.91024	8.71722	8.5578	8.48834	8.58282	8.5978	8.02861	8.35764	8.30989	8.63817	8.63817	8.63817
YER069W	11.3203	11.0677	11.194	11.2933	11.362	11.4169	10.3134	10.116	10.5627	10.9274	10.837	10.8909	10.9144	11.1562	11.2288	10.7014	11.4603	11.521	11.3996
YER070W	10.183	9.60234	9.89267	10.4385	10.7265	10.8815	11.0652	10.6198	10.3302	10.0596	10.4842	11.0381	11.1434	10.4502	10.7337	10.4842	10.3133	10.2563	10.3704
YER071C	5.97781	6.55513	6.26647	6.07971	6.1247	6.16784	5.56974	6.2711	6.22623	6.27147	5.77274	5.60396	5.63592	5.93148	5.73348	6.36615	6.47957	6.6838	6.27535
YER072W	10.3168	9.43589	9.87635	10.2239	10.4107	10.2922	10.3497	10.7871	10.9776	11.0614	10.9803	11.0375	10.8467	10.3463	10.6119	10.17	9.91085	9.86244	9.95925
YER073W	9.41049	8.37508	8.89279	9.6034	9.65886	9.67719	9.74338	9.683	9.20727	8.90864	9.2151	9.52687	9.19997	9.67645	9.07097	8.85488	9.89329	9.97629	9.81029
YER074W	11.714	11.5295	11.6217	11.9834	11.9144	11.9792	11.9122	12.3254	12.2676	12.34	12.1822	12.0861	11.9499	11.7088	11.5787	11.2418	11.8902	11.8517	11.9287
YER074W	11.9319	11.2779	11.6049	11.9248	11.8644	11.837	11.8843	12.1394	12.0679	12.0181	12.1251	12.1222	12.0874	11.7552	11.794	11.2744	11.9066	11.8961	11.917
YER074W-A	8.56947	7.97061	8.27004	8.46894	8.53029	8.65846	8.20515	8.81499	8.84655	8.9285	8.54667	8.10229	8.2067	8.96115	8.36715	8.20861	8.21596	8.26817	8.16375
YER075C	8.40501	8.60564	8.50533	8.04279	7.79268	7.96751	8.12798	8.30698	8.36702	8.42888	8.54556	8.86703	8.60009	8.7926	8.51704	8.02641	7.96827	7.89239	8.04415
YER076C	5.87877	5.75967	5.81922	5.21195	5.23308	5.85028	5.7745	5.92843	5.75967	6.63756	6.0118	5.80628	5.29541	6.00589	5.33695	6.05768	4.83582	5.40905	4.2626
YER077C	6.82621	7.11616	6.97119	7.50512	7.25056	7.41211	7.64534	7.42062	7.47184	7.35316	6.48113	6.45402	7.09642	7.73969	7.2022	6.89591	7.15308	7.22659	7.07957
YER078C	7.03139	7.38571	7.20855	7.03379	6.66645	6.61343	7.15472	7.17042	7.00509	7.26583	7.32436	7.45039	7.547	7.10642	7.55504	7.13667	6.45988	6.18974	6.73002
YER078W-A	3.7265	3.7265	3.7265	3.07176	3.3508	3.98169	3.61051	3.57158	3.7265	4.0332	3.49749	3.57515	3.57662	5.15015	3.61048	4.94052	3.61045	3.36708	3.85382
YER079W	8.32779	9.34444	8.83611	8.09439	7.25594	7.26042	5.61864	5.18181	5.8602	6.28243	6.60098	7.33641	7.06981	7.40573	8.19439	8.31311	8.28888	8.13082	8.44693
YER080W	9.55642	9.15899	9.35771	9.43131	9.14139	9.29202	8.02542	8.15562	8.58878	9.00236	9.24266	9.59741	9.61816	9.5681	9.48127	9.98611	9.26028	9.36484	9.15573
YER081W	8.78513	8.88753	8.83633	10.3934	10.1649	10.1334	9.94405	9.9886	10.1635	10.446	10.3029	9.45019	10.0811	10.0854	9.80523	9.3226	9.51216	9.41337	9.61094
YER082C	7.84833	8.20449	8.02641	9.50635	9.65441	9.75157	10.1012	9.93253	9.69715	9.37514	8.37747	7.77806	8.6259	7.61948	7.05858	6.98928	8.52217	8.53159	8.51274
YER083C	8.87942	8.4413	8.66036	8.92286	9.24022	9.0986	9.53087	9.44334	9.62337	9.49276	9.36346	9.53841	9.39115	9.288	9.47201	8.26989	8.63796	8.49927	8.77665
YER085C	4.16693	3.72813	3.94753	4.25022	4.15154	5.68093	3.90083	3.75872	3.02803	5.38433	3.63845	4.02258	3.58289	4.80309	3.52101	5.03772	3.85986	3.54747	4.17224
YER086W	10.4802	9.98367	10.232	11.0317	11.2157	11.1744	11.3779	10.8373	10.8133	10.8568	10.6171	10.5278	10.7286	9.74693	9.87171	9.63495	10.6152	10.5539	10.6765
YER087C-B	9.44925	9.61989	9.53457	9.25143	9.5998	9.53748	9.65787	9.81144	9.79565	10.0642	10.296	10.4749	10.5537	10.5733	10.618	10.1375	9.32136	9.22806	9.41466
YER087W	7.45618	7.95552	7.70585	6.96015	6.75641	6.82291	5.92317	5.63452	6.05265	6.14384	6.5055	7.11625	6.92931	7.01642	7.23639	7.51097	6.7253	6.48189	6.96872
YER088C	9.26458	8.6881	8.97634	9.01382	8.85628	9.17379	9.29643	8.92346	8.95905	9.17697	9.60028	9.79616	9.4842	9.6631	9.96241	10.1593	9.31848	9.51411	9.12286
YER089C	8.59324	7.55132	8.07228	8.43793	9.1978	9.04395	9.46558	9.23732	9.46456	9.45178	9.5866	9.6665	9.4232	7.85368	8.9	7.48783	8.48883	8.47157	8.5061
YER090W	9.66052	8.6396	9.15006	9.59574	9.71994	9.76733	9.75409	9.65284	10.0004	10.038	9.61636	9.49955	9.49863	8.95057	9.17925	8.72236	9.55707	9.66306	9.45107
YER091C	12.3827	11.4492	11.9159	12.72	12.7799	12.8741	12.8532	12.7182	12.6496	12.6825	12.8048	12.7664	12.5967	12.609	12.4386	12.2206	12.34	12.3792	12.3007
YER092W	7.89124	7.83712	7.86418	8.38224	8.19649	8.30279	7.93173	8.37979	8.35089	8.38514	7.88165	7.83101	7.64686	7.43672	7.45292	6.23211	8.01639	8.0348	7.99798
YER093C	7.91602	8.90667	8.41135	8.29436	7.80838	8.09305	8.53419	8.19164	8.04929	7.99506	7.87485	7.64163	7.67767	7.77144	7.26652	8.16702	8.08948	8.12966	8.04929
YER093C-A	7.56992	7.26767	7.41879	6.9436	6.9436	6.9436	6.8521	6.67285	6.72341	6.82964	6.95594	6.81092	6.81253	7.48934	6.92939	7.08338	6.99995	6.99228	7.00762
YER094C	10.2806	10.3854	10.333	9.62624	9.85145	9.61388	8.32683	9.00292	9.56921	9.87208	10.3467	10.6384	10.4337	9.17558	9.79677	9.23317	9.52769	9.58619	9.46919
YER095W	9.00778	7.0824	8.04509	8.26406	8.75179	8.78592	8.7694	8.49538	8.24713	7.96485	7.75302	8.57401	8.67979	7.95137	8.48277	8.02111	8.24148	8.16671	8.31625
YER096W	5.54189	5.74728	5.64458	5.23266	5.21475	5.38472	5.57731	5.7154	5.729	5.24869	4.37622	4.36266	3.89447	5.20638	4.83192	4.34818	5.30675	4.99403	5.61946
YER098W	6.66097	6.98541	6.82319	5.42599	5.02154	5.2759	5.01194	4.61287	5.00935	5.72665	4.99927	6.18508	6.28556	6.45714	6.08572	6.24805	6.11349	6.20002	6.02696
YER099C	8.35874	8.25752	8.30813	8.72403	8.92034	8.49069	9.16896	9.2696	9.15122	8.74214	7.91544	7.77562	7.69381	7.79199	7.48654	6.99634	8.27513	8.19886	8.3514
YER100W	8.14682	8.27132	8.20907	8.44369	8.44581	8.35157	8.32902	8.44581	8.70573	8.60976	8.56883	8.70872	8.70872	7.57488	8.13638	8.04619	8.44362	8.39793	8.48932
YER101C	7.28011	7.62045	7.45028	7.0006	6.24941	6.11358	5.02154	4.81994	4.25892	5.29888	5.07896	5.05	5.77451	5.86222	5.48993	4.60612	6.46389	6.59948	6.32829
YER102W	11.9823	11.1311	11.5567	12.1119	12.2691	12.2527	12.2963	12.784	12.708	12.7087	12.5686	12.439	12.4394	11.331	11.5689	10.8126	12.1514	12.1312	12.1716
YER103W	7.85382	7.65034	7.75208	7.98629	7.39049	7.24953	6.98644	6.32618	6.68009	6.56005	6.43453	7.23919	7.54154	7.33195	7.60763	7.60485	8.54426	8.26575	8.82277
YER104W	5.8577	6.31696	6.08733	5.9122	5.98591	6.14726	5.68991	6.09224	6.09202	6.12372	5.55257	6.43486	6.13988	5.26088	5.71831	4.92488	6.02265	5.99433	6.05098
YER105C	9.39426	9.24465	9.31945	9.30031	9.06196	9.18258	9.7893	9.51142	9.56477	9.49407	9.26522	9.11822	8.98102	8.86932	8.95569	9.17771	9.37874	9.49471	9.26277
YER106W	5.42218	6.61287	6.01752	5.60481	5.17805	5.77024	4.65948	5.38908	4.94118	5.72847	4.38749	5.00009	4.25224	6.68422	5.78793	6.82451	5.58697	5.75681	5.41714
YER107C	7.86485	7.29017	7.57751	7.80807	7.97902	8.14293	8.27589	8.26768	8.33465	8.37972	8.19396	8.19374	8.21655	8.0334	7.94101	7.79453	7.80996	7.86846	7.75145
YER109C	7.27354	6.70134	6.98744	7.34314	7.2428	7.35303	7.83238	7.36449	7.27587	7.29088	7.40756	7.27354	7.12425	6.59886	6.59949	6.97575	7.05334	6.83314	7.27354
YER110C	9.40169	9.22511	9.3134	10.1939	10.4871	10.7333	11.9739	11.8141	11.7554	11.5256	10.6334	10.011	10.2302	9.05444	9.22011	9.07237	9.99841	9.95506	10.0418
YER111C	7.35677	7.36273	7.35975	6.36002	6.30563	6.23172	5.90826	5.78474	6.01881	6.28054	6.39306	6.68092	6.17891	5.80652	5.97517	7.88517	6.74131	6.93943	6.54319
YER112W	8.13362	8.79453	8.46408	8.56332	7.80481	7.94931	7.54476	7.63887	7.73268	8.03158	7.92362	7.8813	8.0348	8.43934	8.29011	8.74525	8.23171	8.42862	8.0348
YER113C	8.57386	8.26671	8.42028	8.04795	8.29304	8.25997	8.71575	8.61021	8.46077	8.24247	8.13086	7.80972	7.94076	8.23323	7.90618	8.20436	7.82604	7.93865	7.71343
YER114C	8.8586	8.43256	8.64558	9.15163	9.36063	9.54135	10.1074	9.79895	9.73716	9.46401	8.99513	8.64921	9.04028	7.84753	8.01638	8.20789	8.65742	8.68823	8.6266
YER115C	7.47443	7.88814	7.68129	7.46477	7.61659	7.47443	7.64944	7.23126	7.48826	7.75727	7.4742	7.37918	7.44961	7.31028	6.9859	5.91207	7.29647	7.07961	7.51333
YER116C	5.91586	5.95628	5.93607	6.11124	5.91586	5.83195	6.18849	6.06973	6.10352	6.22215	5.6667	6.00328	5.80354	5.68935	4.75808	5.38691	5.79003	5.83046	5.74959
YER117W	11.8086	11.9974	11.903	12.2061	12.0563	12.054	11.864	12.319	12.2796	12.2738	12.2214	12.1112	12.0547	11.8325	11.8613	11.6124	12.1584	12.1496	12.1673
YER118C	7.85491	7.92648	7.89069	8.16116	8.1306	8.19494	8.7454	8.8012	8.75437	8.61378	8.14779	8.19338	8.73735	7.9712	7.79514	7.56161	7.86708	8.01241	7.72175
YER119C	7.78704	6.17095	6.979	6.56711	6.87413	7.10177	5.44745	5.92945	6.32048	6.48248	7.45618	8.12693	8.29168	7.89966	8.72916	8.19133	6.82182	7.00739	6.63626
YER120W	10.9685	9.48234	10.2254	10.7423	11.0688	11.1441	11.1466	11.088	11.1835	11.2197	11.1202	11.2387	11.3633	10.8688	11.2681	11.2514	10.5795	10.5927	10.5663
YER122C	9.19041	9.0406	9.11551	9.36329	9.33319	9.45982	9.60603	9.2882	9.24874	9.29339	9.14063	9.17995	9.57319	10.0533	9.54783	10.1975	9.23805	9.1429	9.33319
YER123W	7.0739	7.40456	7.23923	7.84506	7.74654	7.86132	7.98816	8.18971	8.22082	7.99205	7.82074	7.74296	7.81388	7.22817	7.61508	7.59016	7.90377	7.87618	7.93136
YER124C	9.49158	9.47541	9.48349	9.93097	10.0271	10.1561	10.38	10.0909	9.4714	9.16859	9.65189	9.04549	8.98878	8.80949	8.69243	9.57568	9.85863	9.80693	9.91033
YER125W	9.72625	8.03253	8.87939	9.07613	9.13683	9.11271	9.6129	9.54939	9.63644	9.63926	9.54486	9.90678	9.9457	9.5429	9.50187	9.96289	9.48392	9.56795	9.39989
YER126C	9.00614	8.56157	8.78385	10.4461	10.6271	10.5574	10.5864	10.9829	10.9234	10.6896	10.1125	9.74232	10.1125	8.96776	8.64891	8.2686	10.0058	10.0993	9.91227
YER127W	8.00117	8.09332	8.04724	9.40655	9.57857	9.58045	9.60797	9.63761	9.47071	9.08779	8.59997	8.48507	8.53653	8.08048	7.38462	7.58154	8.35706	8.57107	8.14305
YER128W	5.65228	5.67497	5.66363	6.95775	7.25562	7.46537	6.96122	6.74887	6.77277	6.7784	6.40204	6.29192	6.81934	6.98108	6.7486	7.00064	6.06065	6.38539	5.73591
YER129W	6.72251	7.33863	7.03057	6.99386	6.96677	6.90586	7.91325	7.6883	7.38841	7.24082	6.99105	6.79731	6.85402	5.19468	6.09183	5.68102	7.32066	7.28146	7.35987
YER130C	6.89533	7.28062	7.08797	7.1627	6.76375	7.12711	9.03204	8.20952	7.98285	8.54634	8.65031	8.18495	8.31314	7.59791	7.79442	8.51773	8.0292	7.98285	8.07555
YER131W	11.5541	11.8907	11.7224	11.9384	11.7735	11.9147	12.0578	12.1673	12.0653	12.2096	12.0904	11.819	11.8328	11.6137	11.3773	10.904	11.7288	11.7771	11.6805
YER132C	7.82119	8.49532	8.15825	8.4826	8.54077	8.70863	9.93742	9.17272	8.94824	8.8251	8.43337	8.24795	8.51875	8.00802	8.01774	7.79663	8.28361	8.26955	8.29766
YER133W	9.65766	9.64335	9.65051	9.72626	9.73503	9.54464	9.44444	9.86168	9.83492	9.84431	9.65959	9.96855	9.81256	9.69423	9.68842	10.2379	9.74051	9.70616	9.77487
YER134C	6.8744	5.96113	6.41777	7.00519	7.51671	7.17805	7.07399	7.51091	7.85048	7.91643	7.76945	8.06426	7.94708	6.42768	7.20527	7.10438	6.80852	6.73754	6.87951
YER136W	9.73454	8.91475	9.32464	8.88904	8.79579	8.77115	7.60376	8.5384	8.79955	9.10751	9.22333	9.90151	9.54345	9.11366	9.28465	9.73125	9.19553	9.10751	9.28354
YER137C	7.78135	9.09826	8.4398	8.22576	8.08846	8.23724	8.68645	8.51665	8.40272	8.49044	7.38669	7.2481	7.39355	8.49731	7.71123	7.91908	8.20581	8.40567	8.00595
YER138W-A	10.8023	12.0137	11.408	10.9068	10.4706	10.7123	11.1748	10.8427	10.7759	10.8312	11.3703	11.5548	11.658	12.014	11.8596	12.2429	11.1869	11.0642	11.3096
YER139C	5.88749	5.78073	5.83411	6.20582	6.01984	5.81279	4.66648	5.57329	5.53546	5.86256	5.26738	5.76573	5.79434	4.55904	4.22359	6.04769	5.44946	5.2694	5.62951
YER140W	7.86211	7.28977	7.57594	7.437	7.52276	7.36492	7.98045	8.07672	7.95186	7.73228	8.09478	7.3608	7.44813	7.86464	7.5993	7.99955	7.49636	7.53888	7.45383
YER141W	9.49788	8.29172	8.8948	8.47054	8.46929	8.29172	7.40415	7.36983	7.29293	7.26054	7.69918	8.31531	8.09938	8.28323	8.6742	8.61263	8.64032	8.62629	8.65435
YER142C	7.32326	8.31977	7.82152	5.58264	4.98704	5.25128	3.46808	3.73059	3.68083	4.83068	5.37543	6.07619	6.25821	6.97425	7.03968	6.64918	5.8387	5.77849	5.89891
YER143W	6.6365	6.41011	6.52331	5.96948	5.62857	5.48524	4.64712	4.81383	4.78637	5.43609	5.43058	6.10809	6.01923	5.85422	6.01435	5.55725	6.00549	5.66494	6.34604
YER144C	8.39743	7.84964	8.12353	7.97006	7.84964	7.82893	7.96929	7.48337	7.63909	7.43155	7.42189	7.73441	7.84964	7.66413	7.99241	7.99167	8.01624	7.94952	8.08296
YER145C	11.3895	10.4454	10.9175	10.4456	10.5469	10.2275	10.0681	11.0914	11.2846	11.4873	11.6708	11.5885	11.6507	11.6136	11.7251	11.6678	10.1852	10.1056	10.2647
YER146W	9.17341	9.19864	9.18602	9.07281	9.57857	9.46782	8.94371	9.85258	9.9609	10.0558	9.70637	9.91225	9.56788	9.46782	9.33601	8.50414	8.73367	8.85681	8.61053
YER147C	6.32932	6.20923	6.26928	6.39337	7.04314	7.20536	7.46806	7.45363	7.27299	7.46689	6.63596	6.79051	6.64951	7.04686	6.83123	6.49494	6.42519	6.58233	6.26805
YER148W	9.50947	9.86912	9.68929	12.1779	12.0813	12.0589	11.9907	11.7846	11.7914	11.82	12.0102	12.2411	12.2731	12.5448	12.5405	12.6173	9.88599	9.91201	9.85997
YER148W	11.48	10.8458	11.1629	11.3439	11.6762	11.6827	11.4955	11.7244	11.7249	11.4764	11.8277	12.1833	12.2869	11.3875	11.9318	11.8894	11.6909	11.6205	11.7613
YER148W	12.3363	12.3799	12.3581	11.6031	11.6725	11.6681	11.5965	11.5611	11.5416	11.289	11.6951	11.978	12.0665	11.6718	12.0154	11.9612	12.1956	12.1314	12.2598
YER148W	11.6558	11.3772	11.5165	10.119	10.1216	10.3086	10.6691	10.7466	10.7087	10.6541	10.0928	9.98762	10.0131	9.69193	9.78188	9.53594	11.6053	11.5077	11.703
YER149C	7.46262	8.42297	7.9428	7.97838	7.9003	8.03063	7.93012	8.08463	7.98936	8.1863	7.92874	8.0034	7.97838	8.06109	7.96506	7.80536	7.96195	8.08579	7.83811
YER150W	8.04865	7.10607	7.57736	8.11575	6.87491	6.99104	5.86188	4.70458	5.20761	5.75073	5.5159	5.78674	5.66108	5.75241	7.18116	6.66154	9.54262	9.68697	9.39827
YER151C	9.06014	9.04418	9.05216	9.45063	9.46992	9.43992	9.72893	9.409	9.30299	9.09249	8.74821	8.94248	9.05336	8.98335	8.81891	8.85936	9.08094	9.14646	9.01541
YER152C	8.4281	7.04939	7.73874	7.8464	8.36278	8.22743	8.0665	7.67447	7.66558	7.88115	8.67445	8.64632	8.66756	7.87803	8.38311	8.14265	7.7047	7.84888	7.56051
YER153C	5.35363	4.24379	4.79871	4.54931	5.49192	5.20977	5.66861	6.112	6.17504	6.08189	6.43138	6.11547	6.23148	5.16882	5.90202	4.40415	5.1041	5.10041	5.10778
YER154W	8.60673	6.84831	7.72752	7.92468	8.38922	8.21133	8.8753	8.87015	8.82863	8.55425	8.65267	8.768	8.80257	7.88381	8.50661	7.93233	7.75959	7.90813	7.61106
YER155C	9.4056	10.1567	9.78115	9.15426	9.12251	9.07582	9.27751	9.10803	9.00043	9.17892	9.0987	9.15468	9.06936	8.64156	9.05399	8.78372	8.9911	8.92666	9.05554
YER156C	8.88039	8.79615	8.83827	9.52095	9.94586	9.81107	10.7719	10.5365	10.403	10.0884	9.49682	9.04092	9.25016	8.03082	7.37293	6.63615	9.13388	9.07535	9.19241
YER157W	6.61862	7.93566	7.27714	7.23635	7.1288	7.07895	7.03324	6.81425	6.76251	6.96635	6.49613	6.4608	6.72399	6.1693	6.32858	6.51136	6.14267	6.19066	6.09468
YER158C	8.65851	7.5706	8.11455	9.26194	8.94582	8.95535	8.76662	7.94688	7.73799	7.96875	7.96366	7.96556	7.79954	7.94141	8.67083	9.16219	8.82588	8.86151	8.79025
YER159C	9.46799	11.1956	10.3318	10.0042	9.75733	9.87752	9.78946	10.2264	10.1987	10.1271	9.44294	9.53542	9.75942	9.41491	9.83892	9.67868	10.3722	10.4378	10.3065
YER161C	6.86177	6.64144	6.75161	6.51234	6.55728	6.54648	7.7473	7.56866	7.45944	7.415	7.28434	7.3541	7.24229	6.21075	6.55813	6.37373	6.84874	6.97204	6.72544
YER162C	7.21655	7.27861	7.24758	6.64288	6.43776	6.74493	7.13977	6.55731	6.48726	6.37041	5.79613	6.07439	5.93208	6.54958	6.10724	6.43255	6.29673	5.7548	6.83867
YER163C	7.25144	5.73039	6.49092	6.59909	7.12031	7.18235	7.19369	7.31274	7.5467	7.34285	7.40689	8.19837	8.20482	7.57888	7.89373	7.54496	6.58171	6.67545	6.48797
YER164W	9.0308	7.99395	8.51238	8.86155	9.2493	9.41092	9.989	9.48085	9.23432	9.20764	9.56577	9.33271	9.26986	8.57663	9.26201	8.87173	8.77012	8.80149	8.73874
YER165W	11.7747	10.7068	11.2407	11.8863	12.0367	12.1297	12.4654	12.3425	12.2657	12.1427	11.9524	11.8848	11.8848	11.0247	11.4665	11.2412	11.6776	11.647	11.7082
YER166W	9.55605	9.22718	9.39161	9.13384	9.28285	9.27776	9.34922	9.06281	9.18753	9.13848	9.35118	9.61116	9.70057	9.35895	9.88684	9.89218	9.50002	9.64886	9.35118
YER167W	8.85594	10.1033	9.47962	9.46246	8.73141	8.87819	9.12887	8.66472	8.63547	8.91247	8.87913	8.86829	8.82312	10.4697	9.95349	10.3686	9.61684	9.65631	9.57736
YER168C	7.16306	8.06109	7.61208	8.10567	8.05344	8.09097	8.44794	8.75323	8.51379	8.31458	7.60077	7.54571	8.10279	7.55515	7.54049	7.51211	7.2652	7.20058	7.32981
YER169W	7.82166	8.13345	7.97755	10.0766	9.91657	10.0039	9.29418	8.52468	8.24633	7.45726	7.44784	7.77838	8.42285	7.68755	8.13177	8.26937	9.17258	9.14106	9.20409
YER170W	6.62592	6.31944	6.47268	4.72644	4.71607	4.86072	4.07396	4.97439	5.24763	5.29785	5.50058	6.42494	6.20944	4.9222	5.41321	5.44068	5.59476	5.34299	5.84654
YER171W	7.79577	8.00182	7.89879	7.67128	7.96821	7.87193	8.89558	8.85077	8.79359	8.52831	8.25633	7.92978	7.95475	7.3034	7.03257	6.95712	7.66798	7.5666	7.76935
YER172C	8.88831	9.27226	9.08028	8.66814	8.71793	8.84079	9.86541	9.82968	9.79626	9.67979	9.17889	9.05692	8.91394	8.13848	8.47947	8.53013	9.02899	9.02274	9.03524
YER173W	7.02254	7.67969	7.35111	6.60176	6.22839	6.04603	6.81597	6.85415	6.88268	7.17658	6.67511	6.94901	7.0643	7.35752	6.7548	7.40902	6.50523	6.35748	6.65298
YER174C	7.606	7.44534	7.52567	7.4259	7.41456	7.50053	8.06626	8.16025	8.10036	7.94033	7.59964	7.4155	7.17145	8.01065	7.66012	7.48986	8.25661	8.26834	8.24487
YER175C	8.31765	7.03141	7.67453	8.01905	8.11523	7.9012	6.57188	6.36424	7.36142	7.6213	7.75302	8.63324	8.75805	8.66803	9.09512	8.26455	7.99357	8.08285	7.9043
YER175W-A	2.83269	2.59785	2.71527	2.65288	2.33942	2.65288	2.68913	2.50673	2.83964	2.39704	2.40271	2.4828	2.47635	3.43122	2.73735	2.9203	2.80109	2.54993	3.05225
YER176W	7.69065	8.02357	7.85711	7.80205	7.93258	7.99011	8.88081	8.84073	8.91025	8.76984	8.71816	8.59838	8.31284	7.50133	7.81273	7.70472	7.89575	8.08526	7.70625
YER177W	10.851	10.8306	10.8408	11.0839	11.0839	11.1907	10.7281	10.6359	10.7231	10.8083	11.0449	11.4155	11.4405	11.8836	11.944	11.911	11.0297	10.8994	11.1599
YER178W	12.3806	11.7269	12.0537	11.789	12.103	12.0665	11.5927	11.1519	11.3072	11.3152	11.6059	11.861	11.9499	11.5312	11.8461	11.9106	11.7692	11.8126	11.7257
YER179W	5.1104	4.69086	4.90063	4.78664	4.45902	5.53824	4.0792	4.50138	4.51023	5.98207	5.53799	5.33898	5.15148	7.38949	6.40856	6.22734	4.57253	3.9755	5.16955
YER180C	6.49535	6.70134	6.59835	6.96006	6.68304	6.7702	7.77054	7.0628	7.09069	7.13499	6.43532	5.99756	6.35913	7.03729	6.05773	6.70503	6.71837	6.87516	6.56157
YER180C-A	3.64696	3.29859	3.47277	3.68033	3.73872	3.93286	4.28995	4.22017	3.79615	4.13075	3.4185	3.68434	3.10481	4.56461	4.11195	4.10531	3.49371	3.20649	3.78094
YER182W	7.8006	8.30077	8.05068	6.7966	6.46155	6.64137	5.83441	6.57169	6.44021	6.74365	6.23167	6.23735	6.32882	6.89813	7.00039	6.82451	7.59397	7.73341	7.45452
YER183C	8.09702	7.38333	7.74018	8.06933	8.57219	8.39146	8.94968	9.13129	9.15143	9.13008	8.77842	8.75262	8.79607	7.91474	8.02486	8.07275	7.89006	7.94816	7.83196
YER184C	4.78673	5.20509	4.99591	5.12495	4.8381	5.56883	4.67624	4.88378	4.4135	5.1882	4.61889	5.44917	5.27744	5.47239	4.84403	4.88013	4.38847	4.59651	4.18042
YER185W	5.20527	5.2565	5.23088	4.7576	4.66427	5.88761	4.33205	3.98005	4.31554	5.16202	4.25792	5.19996	4.84726	6.51721	5.32231	6.07871	4.6004	4.61311	4.58769
YER186C	7.73036	8.16714	7.94875	7.27008	7.49142	7.53882	7.8281	7.77574	7.64014	7.72408	7.55622	7.62772	7.73105	7.65171	7.30744	6.82535	7.1998	7.33098	7.06862
YER187W	6.65594	6.73261	6.69427	7.28009	7.07203	7.01008	8.11551	7.27955	7.12584	6.88816	6.09763	6.06756	5.8904	5.56716	5.44334	5.72441	6.43844	6.40487	6.47202
YER188C-A	5.30373	4.82802	5.06587	5.34037	4.65903	6.64005	6.19423	5.71517	5.35515	6.91952	5.89627	5.64056	4.9856	7.71572	6.4346	7.58154	5.7122	5.75165	5.67275
YFL001W	7.18095	7.99341	7.58718	8.24817	8.33651	8.42794	9.12287	8.92279	8.74098	8.45915	7.84464	7.58588	7.72842	7.54604	7.65277	7.91168	7.54391	7.42113	7.6667
YFL002C	8.31651	8.85631	8.58641	9.16892	8.92798	9.02924	9.71406	9.58297	9.27303	9.00801	8.67643	8.05773	8.48716	8.29424	7.79834	8.10032	8.53697	8.42866	8.64527
YFL003C	4.30084	5.38058	4.84071	5.10994	4.71121	5.32714	5.77008	5.03452	4.84506	5.19238	4.01882	4.01872	4.32728	5.08715	4.30084	5.21246	4.48381	4.23811	4.72952
YFL004W	9.68723	9.52966	9.60844	9.62841	9.36532	9.51338	9.39497	9.28523	9.52736	9.66871	9.66453	9.7297	9.8142	9.91914	9.98192	10.0607	9.5015	9.55626	9.44674
YFL005W	9.49967	9.21077	9.35523	9.24035	9.38867	9.5568	8.60172	9.48617	9.57801	9.5404	9.50111	10.0424	9.81695	9.59257	9.56059	9.57775	9.32243	9.231	9.41387
YFL007W	9.58062	9.18645	9.38353	9.23774	9.25453	9.24041	9.55789	9.28109	9.29481	9.1255	8.6513	8.82613	8.8946	7.9989	8.51178	8.15127	9.02572	9.0782	8.97323
YFL008W	8.37529	9.39657	8.88593	8.4667	8.55207	8.66381	8.8443	8.56915	8.61055	8.43084	8.4321	8.72613	8.74343	8.38963	8.78768	8.19863	8.44404	8.4486	8.43947
YFL009W	8.27902	8.58216	8.43059	8.54007	8.62934	8.62424	8.88637	9.06582	8.93991	8.86385	8.58612	8.44326	8.5989	8.00142	8.5989	8.13329	8.01465	7.89037	8.13893
YFL010C	9.10623	8.77919	8.94271	9.12355	9.61506	9.66065	9.46612	9.53621	9.69061	9.91404	10.0632	10.4503	10.3262	9.58255	10.0778	9.73776	9.41082	9.40333	9.4183
YFL010W-A	6.61052	8.4853	7.54791	8.60717	7.19932	6.86858	7.1523	6.39391	6.73595	6.72695	7.43279	7.42084	6.74527	9.41688	8.15142	8.73639	7.99754	7.77947	8.21562
YFL011W	4.34883	4.32186	4.33535	4.22089	3.93579	4.77899	4.30978	4.48164	3.8601	4.4599	4.36213	3.65657	4.06852	6.322	4.5479	5.2518	4.23586	4.14141	4.33031
YFL012W	4.95055	5.77349	5.36202	5.55126	5.25485	5.44372	5.12775	4.82866	5.57004	5.56131	5.0859	5.899	5.43394	6.19252	5.6579	5.66892	5.31063	5.33631	5.28494
YFL013C	7.8945	7.64563	7.77007	7.80554	7.74183	7.93505	8.10146	8.23827	8.1694	8.36437	7.96797	8.29993	7.95306	8.62778	7.84494	7.84587	7.49308	7.7326	7.25357
YFL014W	13.1854	13.1223	13.1539	12.6293	12.1461	12.1037	9.32492	9.93714	9.78182	10.1602	9.21037	10.0003	10.4262	11.5545	12.3058	12.8078	13.0597	13.1416	12.9779
YFL016C	8.48687	7.78969	8.13828	7.35127	7.49815	7.66022	7.35355	7.2775	7.70584	7.46132	7.50304	8.48787	8.30064	7.85671	7.96394	8.29354	8.33465	8.38894	8.28035
YFL017C	8.55735	7.93181	8.24458	7.64282	8.17472	8.17177	7.69339	7.95868	8.27435	8.38284	7.74422	8.44306	8.59348	8.32454	8.58636	8.49796	8.17915	8.30328	8.05501
YFL017W-A	8.5616	8.05806	8.30983	8.66462	8.93832	8.97711	8.61775	8.86291	8.93635	8.9863	8.67803	8.52703	8.61866	8.79288	8.83574	8.43022	8.18954	8.32253	8.05655
YFL018C	11.6585	11.6036	11.631	10.9847	11.0493	10.9958	9.32311	9.26722	9.60831	10.0028	10.3013	10.78	10.9041	11.0422	11.067	11.1471	11.1058	11.0944	11.1172
YFL020C	4.7155	4.82313	4.76931	4.32993	5.54714	4.45514	4.61426	4.85025	4.70423	4.96133	5.20718	4.97097	5.05147	5.0494	4.82285	5.73069	4.42944	4.49713	4.36176
YFL020C	5.43507	5.09846	5.26677	4.72507	4.50722	4.28196	4.19912	4.11009	4.30282	4.37454	4.99927	4.43199	4.49713	4.49713	4.57587	5.53035	5.6984	5.5849	5.81191
YFL021W	7.91353	8.04419	7.97886	7.94949	7.89558	7.77566	8.63197	8.92486	8.6098	9.05932	8.6874	8.45036	8.26792	8.33914	8.36839	8.36066	7.44403	7.34073	7.54733
YFL022C	9.90979	8.63753	9.27366	10.1942	10.5005	10.5637	11.1353	10.9342	11.1229	10.9661	10.7691	10.6334	10.6437	9.53921	10.2204	9.6594	9.55841	9.58209	9.53474
YFL023W	7.67606	8.09292	7.88449	7.89495	8.29596	8.48417	9.36469	9.33429	9.22533	8.94028	7.94386	7.64286	8.04192	8.00277	6.79011	6.60809	8.05625	8.06834	8.04415
YFL024C	8.2868	8.8374	8.5621	9.02274	8.6277	8.91206	9.06242	8.03424	7.70185	7.50974	7.44299	7.30555	7.88872	8.15729	7.82027	8.2591	8.83094	8.63348	9.02841
YFL025C	7.97332	8.26686	8.12009	7.97332	7.59449	7.75492	7.97332	8.15072	8.19361	8.18373	7.84963	7.98867	7.85084	7.91664	8.04566	8.13746	7.81014	7.81732	7.80296
YFL026W	5.44388	5.81434	5.62911	5.86084	5.65998	6.04957	6.33589	6.5356	6.38767	6.94689	6.27267	5.91323	5.23419	6.05344	4.39632	6.00661	5.18923	4.75389	5.62456
YFL027C	7.42772	7.72544	7.57658	8.04304	7.83447	7.70272	7.73404	7.74025	7.65599	7.16	6.9309	7.14817	7.10506	6.73348	7.03564	6.61697	7.45381	7.42772	7.4799
YFL028C	8.8982	8.52531	8.71175	8.93841	9.12628	9.0949	8.79587	8.83126	9.08619	8.98823	8.72135	8.89026	9.02229	8.61652	8.5237	8.15215	8.99226	9.08632	8.8982
YFL029C	6.25948	6.14593	6.20271	5.87067	6.12605	6.08553	5.2733	5.31922	5.55815	5.80204	6.24104	6.49509	6.29437	6.23587	6.22206	6.04312	5.47491	5.35838	5.59143
YFL030W	10.4687	9.94018	10.2045	9.87155	9.87146	9.90074	7.50226	6.05214	5.8429	6.17328	6.53478	7.12465	7.30649	7.33877	7.61635	8.03009	9.69408	9.64048	9.74769
YFL031W	9.41754	6.20561	7.81158	9.39441	10.263	9.99262	9.6211	11.0309	11.0341	11.1294	10.6975	11.2315	11.3098	9.36841	10.4456	9.78242	9.43347	9.45094	9.416
YFL033C	7.4706	7.17845	7.32453	7.46629	7.38899	7.69961	6.49005	6.52428	6.46349	6.66895	6.64481	7.21687	7.23878	6.64888	7.13191	7.48851	7.59473	7.54507	7.64439
YFL034C-A	9.94925	9.94911	9.94918	10.8649	10.7185	10.7769	10.6609	9.89528	10.0642	10.2363	10.7263	10.2547	10.3858	10.7493	9.98856	9.54862	10.5666	10.6155	10.5178
YFL034C-B	7.65279	7.02377	7.33828	8.24701	8.49172	8.47443	8.40935	8.24243	8.16616	8.08178	7.76515	7.85584	7.86537	7.36927	7.43283	7.19743	7.09296	7.10752	7.0784
YFL034W	7.46501	7.96041	7.71271	7.35873	6.88066	7.26852	7.35873	6.91653	7.1179	7.46159	7.31525	7.2516	7.00612	7.90696	7.92589	8.04692	7.5715	7.53711	7.60589
YFL036W	9.7421	9.3882	9.56515	9.10241	9.04625	9.09739	8.64032	8.85979	8.86856	8.98899	9.09443	9.12449	9.32342	9.31031	9.37239	9.58907	9.76907	9.85557	9.68257
YFL037W	10.9382	9.84711	10.3926	10.5272	10.7157	10.8383	10.785	10.6305	10.6283	10.6142	10.5893	11.175	11.3254	10.4687	10.8047	10.9759	10.5785	10.5458	10.6113
YFL038C	11.4431	11.1617	11.3024	11.0116	11.0442	10.8843	10.2595	10.8527	11.0181	10.959	10.985	11.0955	11.1687	10.7563	11.1362	11.2169	11.086	11.1285	11.0434
YFL039C	2.7724	2.69781	2.7351	2.98527	2.78462	2.67695	2.85972	3.26645	2.8802	2.91187	2.92706	2.87713	2.84492	2.81294	3.05378	2.82153	2.75163	2.76213	2.74114
YFL039C	12.8817	12.7382	12.81	12.7032	12.6605	12.7424	12.5226	12.2803	12.3399	12.3721	12.3982	12.7659	12.8731	12.8788	12.9651	12.9283	12.6848	12.6694	12.7002
YFL039C	3.02773	2.97464	3.00118	2.88743	3.1903	3.25065	3.07875	3.07297	3.39001	2.91997	2.92771	2.91739	3.38442	3.05405	2.96508	2.97638	2.93271	2.81598	3.04944
YFL039C	2.83299	3.13889	2.98594	2.62103	2.8121	2.79567	2.77416	2.72151	2.6085	3.02967	2.72997	2.85252	3.00911	2.57524	2.8337	2.92189	2.84484	2.78028	2.9094
YFL040W	4.50703	4.53461	4.52082	4.47511	3.97841	5.00423	4.37129	4.25163	4.23572	4.69478	4.8458	4.50089	4.47992	6.06921	5.27188	4.48072	4.08801	3.85944	4.31658
YFL041W	9.55479	8.39112	8.97296	8.62812	8.7914	8.94985	8.53315	8.94732	9.21423	9.1747	9.66118	9.95516	9.8149	9.31145	9.58525	9.39883	8.84424	8.87359	8.8149
YFL041W-A	5.99918	7.45589	6.72754	5.10262	4.72799	5.21557	4.57866	4.5182	4.33421	5.83216	5.45387	5.38443	5.09013	7.09028	6.03049	5.5898	5.44452	5.01827	5.87077
YFL042C	8.89469	8.35145	8.62307	6.84825	6.66187	6.71639	6.16924	5.8868	6.14151	6.96638	7.07838	7.00857	7.06468	7.06468	7.66399	8.05476	7.80312	7.77605	7.8302
YFL044C	6.68774	6.92023	6.80399	7.03125	7.40795	7.35188	6.7698	6.89117	6.93088	7.00237	6.79116	7.63021	7.52505	6.21114	6.59949	6.36143	6.88723	6.9432	6.83126
YFL045C	10.4756	10.3584	10.417	10.3081	10.2758	10.331	10.7973	11.0679	11.1735	11.2161	11.4095	11.765	11.8753	11.4912	11.7269	11.7773	10.3894	10.3485	10.4304
YFL046W	8.23426	9.21748	8.72587	8.3795	8.091	8.0868	7.75018	7.82866	7.8016	7.98341	7.80364	7.85519	7.93339	8.02011	7.03371	7.65006	8.22749	8.13332	8.32166
YFL047W	6.80301	7.7398	7.2714	7.52723	7.27773	7.59952	7.64609	7.73208	7.65163	7.65874	7.53012	7.46312	7.22521	8.05022	7.8843	8.3298	7.46978	7.5214	7.41816
YFL048C	7.59414	9.1713	8.38272	7.51173	6.97618	6.9944	7.33492	7.53836	7.64335	7.46211	7.34118	7.59414	7.90075	8.27066	8.25727	8.37992	7.68569	7.59414	7.77724
YFL049W	7.85898	8.69443	8.27671	7.87891	7.5084	7.65309	7.98717	7.79455	7.87524	7.88166	7.30345	7.21821	7.53608	7.74296	7.6569	8.28574	7.80179	7.72564	7.87794
YFL050C	5.19047	5.61515	5.40281	5.18187	5.51298	5.77612	6.71025	6.2534	5.94134	6.25712	5.22086	5.12909	4.87797	6.14377	5.42382	5.29556	4.55905	4.20771	4.91039
YFL051C	3.92781	4.88471	4.40626	3.70253	3.44354	3.47394	3.58698	3.46341	3.83437	4.10394	4.27006	4.13153	3.24535	5.11711	3.56587	4.85647	4.07416	4.49713	3.65119
YFL052W	4.89097	3.99045	4.44071	3.93025	3.64165	3.80402	3.50827	3.71081	3.76485	3.82416	3.95227	3.99075	4.06754	4.87996	3.97574	5.61942	4.43544	3.92792	4.94296
YFL053W	4.51683	4.43232	4.47457	4.23413	4.93591	5.20216	4.75225	5.3406	5.13539	5.95329	5.74915	5.25616	4.67357	7.09198	5.97755	6.61717	4.83136	5.29813	4.36459
YFL054C	7.65223	6.52558	7.08891	5.47041	5.52069	5.62432	5.17179	4.51419	4.66761	5.24011	4.82864	5.84517	6.14893	6.81625	7.25086	6.11788	6.47316	6.42098	6.52533
YFL055W	6.76176	4.92692	5.84434	6.17213	6.38844	6.57393	5.46442	5.87095	5.78834	6.51647	6.1379	5.78781	4.94569	6.77433	6.77951	6.95829	5.10455	4.67356	5.53554
YFL056C	4.13123	3.70935	3.92029	3.85269	4.41129	4.56904	4.06691	4.06691	4.28673	4.16918	3.87969	3.91389	4.06691	3.94792	3.50589	3.39612	3.53376	3.06049	4.00704
YFL059W	6.97424	7.28915	7.13169	6.91657	7.3129	7.11813	6.20213	6.21967	6.42275	6.49112	6.47872	7.44286	7.26177	6.59599	6.22947	5.14274	6.9627	7.10752	6.81789
YFL060C	6.73283	7.58738	7.1601	6.98347	6.6301	6.82932	5.9958	5.54956	5.74257	6.66441	6.53489	6.91819	6.62115	6.83233	6.49708	6.22698	6.6741	6.54352	6.80469
YFL061W	4.9559	5.10851	5.03221	4.72678	4.98021	5.2518	4.82233	3.67971	4.60071	4.68304	4.56486	4.45688	3.85805	4.60265	4.51568	3.44586	4.81826	4.61771	5.0188
YFL062W	10.5791	11.003	10.791	10.1408	9.63859	9.75103	8.58495	8.53073	8.64831	9.27477	9.71388	10.1191	10.2119	11.088	10.8804	11.2556	10.0422	10.1395	9.94495
YFL064C	3.90937	3.67602	3.7927	3.94004	3.52498	4.23541	3.4185	4.17264	4.29222	4.64834	4.18127	5.06936	4.18127	4.68998	3.8739	5.12417	4.21131	3.88734	4.53527
YFL065C	6.50971	7.01079	6.76025	6.67207	5.47444	6.77918	5.67908	7.23158	7.44063	7.501	6.78056	8.0223	7.15815	7.11611	6.74718	7.45223	5.93051	4.86224	6.99877
YFL067W	5.96758	6.34977	6.15868	7.11488	5.45181	7.71942	5.789	6.51777	6.85706	8.2775	8.00633	8.29218	5.22253	8.97892	8.03212	9.32533	7.56199	7.29699	7.827
YFL068W	6.58895	8.60794	7.59845	8.26903	6.4488	8.05345	6.91616	6.87609	6.80946	7.89527	7.89527	7.70039	5.83788	8.85806	7.96199	9.75642	8.47191	8.19077	8.75304
YFR001W	8.32904	8.7888	8.55892	8.77697	8.86504	9.03384	9.05654	9.78142	9.68952	9.35188	8.51065	8.21668	8.5666	7.2566	7.67187	7.51848	8.76042	8.83182	8.68902
YFR002W	8.71399	8.779	8.74649	8.95769	9.05899	9.29916	9.85605	9.79378	9.65613	9.43668	9.21533	9.05994	9.24959	8.6729	8.56316	8.97545	8.65008	8.53228	8.76787
YFR003C	6.52947	7.41883	6.97415	6.51466	6.15163	6.23783	3.81976	4.30816	4.45702	5.50779	6.25258	7.27628	7.1432	6.8253	7.4241	7.48196	6.31926	6.33835	6.30016
YFR004W	9.58576	9.93581	9.76079	9.21841	8.91242	8.81916	8.57805	8.83285	8.97834	9.1421	9.55125	9.9133	9.76821	9.57509	9.71151	9.82854	9.31394	9.27548	9.3524
YFR005C	6.69228	7.23045	6.96136	7.54633	7.43532	7.42186	7.72345	7.34544	7.2687	7.08334	6.38813	6.69228	6.76219	7.34068	6.73784	7.19393	7.49234	7.55589	7.42878
YFR006W	9.54763	9.30891	9.42827	9.52981	9.39159	9.41624	8.52008	8.93433	8.81172	8.78287	8.60384	9.49083	9.39475	9.03729	9.44514	9.43022	9.15399	9.06606	9.24192
YFR007W	6.75641	7.40008	7.07824	6.20569	5.95077	6.07706	5.87317	5.63189	5.63334	6.29589	5.88709	6.64432	6.85779	5.7852	6.48148	6.69087	6.54333	6.44852	6.63813
YFR008W	4.85612	5.3888	5.12246	3.85052	3.56047	3.53461	3.26389	3.39832	3.31455	4.08806	4.08181	4.31903	4.45292	3.15502	4.8339	3.60396	4.29679	4.28393	4.30965
YFR009W	9.09406	8.42174	8.7579	9.57088	9.73378	9.83014	10.2312	10.105	10.1391	10.0008	9.54738	9.52107	9.66032	9.23803	9.16162	8.81773	8.96441	9.04397	8.88485
YFR010W	9.59834	9.14395	9.37114	9.26104	9.13175	9.13508	8.44648	8.51413	8.59339	8.8583	8.91142	9.41407	9.3947	9.3331	8.77544	9.61419	8.91452	8.96489	8.86415
YFR011C	9.48507	9.26124	9.37315	8.88414	8.83871	8.89066	7.69818	7.90079	8.05153	8.17527	8.10066	8.99524	9.0905	8.74682	9.03498	8.94645	9.56496	9.64807	9.48186
YFR012W	4.25514	3.79271	4.02392	4.38562	3.87718	4.7332	3.77646	4.16484	4.41832	5.50325	4.51168	4.3846	4.07414	5.43938	4.3217	5.02789	4.02442	3.92275	4.1261
YFR012W-A	4.7133	4.87819	4.79575	4.04146	4.21727	4.21727	4.3064	4.43487	4.50453	4.93314	4.58373	4.55785	4.61582	4.6973	4.7775	5.84392	4.44207	4.77316	4.11099
YFR013W	7.0808	7.84004	7.46042	6.73636	6.37051	6.57803	7.1857	6.6672	6.95945	7.0587	7.00032	6.79924	7.12659	6.94039	6.43888	7.93813	6.51273	6.44689	6.57857
YFR014C	9.03934	8.27067	8.655	8.25301	7.76634	7.76634	5.1223	5.00999	4.72083	6.24458	5.29839	7.33371	7.80229	7.72136	8.41457	8.78638	8.28924	8.20842	8.37006
YFR015C	9.07712	7.81312	8.44512	7.257	6.69551	6.62756	5.29983	4.75562	4.87999	5.04109	4.17696	6.63405	6.94015	8.21974	9.24859	9.5108	6.91943	7.04339	6.79546
YFR016C	8.57087	9.18504	8.87796	8.34927	8.08554	8.24483	8.14293	7.65923	8.1259	8.23147	8.03415	8.33202	8.36347	7.97746	8.24483	8.3463	8.35184	8.26699	8.4367
YFR017C	8.41235	6.2676	7.33998	5.92843	5.79458	5.92843	5.38039	4.86299	5.14358	5.53427	5.41594	5.89035	5.59345	5.52228	7.65111	6.85038	7.10677	7.09877	7.11477
YFR018C	6.61647	6.08334	6.34991	6.51031	7.16835	7.0449	7.04026	7.46469	7.35587	7.33729	7.51842	7.64481	7.58291	5.35836	6.5478	4.14285	6.13697	5.54385	6.73009
YFR019W	8.88359	8.626	8.75479	8.05726	7.97703	7.97703	6.80657	6.54435	6.804	7.29561	7.39904	7.97703	8.06395	8.18826	8.08405	8.57217	8.04268	8.0381	8.04725
YFR021W	6.89841	6.13	6.51421	6.70934	6.90006	6.92206	6.72877	6.12659	6.75273	6.74226	6.82791	6.92484	7.00977	6.00626	6.86782	6.62823	6.24019	6.57781	5.90257
YFR022W	5.36749	4.87531	5.1214	5.06962	5.40708	5.47873	6.48459	5.44372	5.62686	5.66076	5.68491	5.25616	5.3426	3.95434	4.65658	4.3099	4.98755	4.71544	5.25967
YFR023W	4.97881	5.32426	5.15153	5.29872	4.56047	5.05464	4.7499	4.31861	4.00857	4.6754	4.56939	4.34862	4.44751	5.8951	4.32637	4.97738	4.82537	4.68213	4.96861
YFR024C-A	8.4392	8.05669	8.24795	7.28181	7.55068	7.45356	6.87476	7.18701	7.92291	8.16648	8.85464	9.35612	9.27616	8.92252	9.03224	8.82154	8.2413	8.10675	8.37585
YFR025C	7.54974	7.45737	7.50356	8.08461	8.0703	7.93657	7.79946	7.92012	8.24419	8.2826	8.22949	8.60499	8.45079	7.68603	8.14113	7.56244	7.30096	7.33898	7.26293
YFR026C	5.20125	5.18247	5.19186	4.9477	4.86234	5.27505	4.84093	4.25781	4.5652	5.17745	5.40997	6.17566	6.40452	5.11285	4.37152	5.55357	4.35747	3.92845	4.78649
YFR027W	5.80257	6.45793	6.13025	5.55193	5.61522	6.04957	5.56573	5.63368	5.469	5.97569	5.67272	6.3796	5.76417	5.8292	4.87265	6.23742	4.49929	3.95158	5.04699
YFR028C	7.68702	7.81451	7.75076	8.24662	8.43366	8.6037	9.14562	9.00239	8.80562	8.61786	8.24077	8.42049	8.60492	8.44668	8.42375	8.02182	8.04516	8.02954	8.06078
YFR029W	7.91159	7.56221	7.7369	7.66821	7.75263	7.80266	8.26685	8.09549	8.07939	8.18746	8.12426	8.04292	7.95885	7.88267	7.74447	7.82264	7.28599	7.41694	7.15504
YFR030W	10.9973	10.9919	10.9946	11.4208	11.5353	11.7522	11.2705	11.3156	11.2361	11.541	11.1944	11.0866	10.333	10.5042	10.6148	10.6569	10.7882	10.8958	10.6806
YFR031C	8.80954	10.1601	9.48484	9.33998	8.70794	8.87955	8.73573	8.24766	8.32993	8.80954	8.73687	8.59052	8.66146	9.70911	8.63541	8.62088	8.94476	9.02024	8.86928
YFR031C-A	11.3865	12.0199	11.7032	12.7755	12.897	12.8759	13.0038	13.1115	13.108	13.0886	12.977	12.9565	12.8257	12.5219	12.5121	12.2194	11.3535	11.3127	11.3943
YFR031C-A	12.7583	12.3444	12.5513	11.6996	11.6391	11.5953	11.9445	12.1651	12.1411	12.0018	12.0419	11.8696	11.5103	11.8135	11.3371	11.4537	12.5866	12.6271	12.5461
YFR032C	3.07385	2.92224	2.99804	3.41633	3.46654	3.80242	3.90053	4.37598	4.0255	5.05556	4.82145	4.23639	3.62705	4.89951	4.90427	5.27996	3.46585	3.532	3.39971
YFR032C-A	11.6368	11.9586	11.7977	12.2174	12.1886	12.2227	12.4506	12.7105	12.6561	12.5782	12.4476	12.3687	12.2135	12.4613	12.1816	11.7767	12.2132	12.3019	12.1245
YFR032C-B	3.67354	3.75082	3.71218	4.47823	4.15911	4.31496	4.10024	3.65475	3.88164	4.65129	4.18127	3.91099	3.8838	4.59249	5.62723	4.45081	4.09525	4.4697	3.7208
YFR033C	11.4222	11.9344	11.6783	10.7393	10.6851	10.7081	9.82307	9.64445	9.49151	9.77216	9.5652	9.84099	10.0664	10.762	10.4549	10.6902	11.1903	11.247	11.1336
YFR034C	7.87087	6.88319	7.37703	7.91907	8.83594	8.56118	8.89907	9.6091	9.41314	9.21848	8.7655	8.65953	8.49268	5.89786	7.08381	5.94799	8.01601	7.93672	8.0953
YFR035C	4.26492	6.37745	5.32118	5.90766	4.82471	4.25442	3.88662	4.59957	4.59273	4.10452	4.34789	4.43265	3.24218	4.17927	3.85035	4.00504	3.86152	3.34554	4.37749
YFR036W	6.38575	7.19067	6.7882	7.7598	8.06744	8.08132	8.19743	7.79342	7.81417	7.5286	7.074	7.36791	7.22696	7.2006	7.08083	5.97588	6.81582	6.94475	6.68689
YFR037C	8.36407	8.52056	8.44232	8.8201	9.11063	9.01444	9.81137	9.34676	9.38754	9.42302	8.3379	9.13733	9.39199	9.88295	9.85891	9.5913	8.4631	8.4429	8.4833
YFR038W	7.6355	7.80154	7.71852	7.57668	7.71451	7.79316	7.7772	7.91755	7.96603	8.1492	7.62073	7.45024	7.22446	7.7518	6.49109	6.4662	7.22433	7.2718	7.17687
YFR039C	7.94561	8.46925	8.20743	8.19135	7.83877	7.83872	8.0486	8.0034	7.85376	7.95146	7.41141	7.84268	8.00488	7.71625	7.83675	8.07806	7.21571	7.23576	7.19567
YFR040W	9.05567	9.05998	9.05783	8.86467	8.79911	8.88768	8.98404	8.75893	8.60456	8.49751	8.35196	8.08537	8.33154	8.26221	7.94901	8.61707	8.77314	8.65409	8.89218
YFR041C	7.41085	7.87437	7.64261	6.41475	6.18089	6.3632	6.51605	6.48032	6.64055	7.11866	7.58577	7.98193	7.95826	8.05688	8.17438	8.20471	7.048	7.10498	6.99102
YFR042W	7.16939	6.72781	6.9486	6.75359	6.63159	6.79739	5.60692	7.00694	7.27932	7.51626	7.62142	8.09131	7.72936	8.43169	8.39213	7.95884	6.26124	6.50108	6.0214
YFR043C	7.11898	8.2244	7.67169	6.96611	6.77019	7.16205	7.12717	6.98434	7.38841	7.47225	7.21348	7.02661	7.18677	7.6362	7.53642	8.14338	7.61425	7.75111	7.47738
YFR044C	11.5424	10.8787	11.2106	10.9924	11.2811	11.3139	10.5455	9.48035	9.361	9.45034	9.84051	10.7969	10.9795	11.115	11.1749	10.8603	10.8874	10.9138	10.861
YFR045W	6.60575	6.74222	6.67398	6.04069	5.27609	6.05193	5.18575	5.70209	5.91285	6.52484	6.18218	6.58535	6.15678	8.07234	7.6057	7.93131	6.05519	6.07785	6.03252
YFR046C	6.53551	6.94335	6.73943	6.30086	6.52933	6.49117	6.67707	6.85001	6.4117	6.64545	6.72155	6.70869	6.14117	6.39189	6.98741	6.82633	6.48935	6.43229	6.54641
YFR047C	10.8779	10.0469	10.4624	10.6049	10.4275	10.5995	9.77019	9.76665	9.80634	10.2068	10.6726	10.5621	10.4436	10.5194	10.7072	10.7974	10.8104	10.8414	10.7794
YFR048W	8.66462	9.04579	8.85521	8.57102	8.38135	8.4672	9.02339	9.0485	8.81169	8.97634	8.5887	8.5341	8.5717	8.67422	8.84548	9.00437	8.59523	8.52057	8.6699
YFR049W	10.5999	9.96869	10.2843	9.37761	9.04358	8.94791	5.87038	6.19521	6.27782	7.15488	8.01899	8.88664	8.84495	9.38185	9.68444	9.70054	10.333	10.386	10.2801
YFR050C	9.66277	8.856	9.25938	9.10202	9.10715	8.9396	8.33044	8.85773	9.22928	9.40143	9.60633	10.2731	10.2431	9.1341	9.67247	9.61252	9.49713	9.41292	9.58134
YFR051C	9.81032	9.11064	9.46048	9.00269	9.35514	9.39178	9.48439	9.7753	9.91009	9.91	10.1496	10.5677	10.3938	9.59291	10.3308	10.1909	9.15581	9.11235	9.19928
YFR052W	8.5822	9.13696	8.85958	8.35373	7.93536	7.95109	7.62528	8.02576	8.40077	8.48803	8.68363	9.18385	9.36514	8.77697	9.10198	9.16637	8.81024	8.8209	8.79958
YFR053C	12.7419	12.2115	12.4767	9.04575	8.59626	8.48313	8.5688	8.53206	8.21782	8.21369	7.36128	8.08239	9.7864	11.3089	12.171	12.7431	12.1718	12.1055	12.2381
YFR055W	5.61393	4.80177	5.20785	5.60137	6.1644	5.99732	7.92046	8.04584	7.28112	7.18236	7.28632	6.85082	6.59844	6.08873	6.0811	6.13272	5.45067	5.80001	5.10133
YFR057W	3.0613	2.90279	2.98205	3.38396	3.14367	3.60161	2.61115	3.26384	3.08659	3.58083	3.41663	3.07385	2.85042	3.19778	3.07385	3.62901	3.27343	3.0414	3.50545
YGL001C	8.32674	7.88577	8.10625	7.80675	8.13651	8.0988	7.93499	8.5041	8.70599	8.58066	8.53688	8.82145	8.71519	7.96935	7.85683	7.95022	7.83765	7.78604	7.88927
YGL002W	6.75706	6.91512	6.83609	6.07745	5.71508	5.39769	5.58174	6.18695	6.08418	6.40965	6.18742	6.35818	6.40757	6.51331	6.2603	6.62758	6.2377	6.42573	6.04967
YGL003C	7.82476	7.8549	7.83983	6.94438	7.02382	7.04687	7.67751	7.84193	7.73705	7.52176	7.51736	7.44063	7.44063	7.00529	7.16414	6.52736	7.36145	7.44063	7.28227
YGL004C	7.58303	7.6489	7.61596	7.30235	7.05848	7.15591	7.20189	6.87228	7.11999	7.01917	6.85618	7.23663	7.28123	8.25132	7.934	7.65188	7.24714	7.41922	7.07507
YGL005C	7.47119	8.40503	7.93811	7.98274	7.20116	7.45224	6.76653	6.9546	6.7477	7.13962	6.80331	6.84528	7.0868	6.70252	6.27348	7.20427	7.33929	7.20158	7.477
YGL006W	9.92975	9.41117	9.67046	9.40711	9.13922	9.03427	6.25317	5.62335	5.74917	6.33251	7.56098	8.75371	8.70505	9.00191	9.24145	9.30334	9.05624	9.07983	9.03265
YGL006W-A	3.2302	3.12724	3.17872	3.04548	3.9257	2.56846	2.73513	3.01466	2.94127	3.19904	3.80179	3.17542	2.69496	3.89165	3.61745	4.08509	3.9742	3.88966	4.05874
YGL007C-A	7.56246	7.42096	7.49171	7.94759	7.27503	8.34455	7.48234	7.21821	6.75484	8.3102	7.44437	6.96701	6.07899	9.06708	8.20666	9.32668	8.24496	8.3962	8.09371
YGL008C	11.7752	10.2197	10.9975	12.2949	12.2743	12.4546	12.4526	12.3998	12.361	12.2294	12.3984	12.4427	12.397	11.9343	12.2682	12.2558	12.4496	12.3672	12.532
YGL009C	9.39182	10.2425	9.81717	9.65979	9.44022	9.66815	11.0308	11.4712	11.4535	10.9767	10.6021	10.6422	10.4587	9.4962	10.5758	9.58275	10.5892	10.4927	10.6857
YGL010W	6.65123	6.6865	6.66887	5.25948	4.45902	5.78084	3.9918	4.62228	5.52957	5.89784	6.09415	6.3304	5.94665	6.29843	6.61546	6.52168	5.36061	5.68985	5.03137
YGL011C	9.9147	9.64589	9.78029	9.41216	9.36463	9.35484	8.93739	9.12807	9.37364	9.68572	9.92562	10.2983	10.2869	9.52236	9.76363	9.84154	9.43503	9.46556	9.4045
YGL012W	10.4463	10.1362	10.2913	9.95381	10.1965	10.2268	10.498	10.7337	10.8619	10.8458	10.7432	11.0028	11.0225	10.6196	11.086	10.5509	10.1188	9.98795	10.2496
YGL013C	8.59557	8.88755	8.74156	9.15786	8.94681	9.16541	8.71544	8.68681	8.51483	8.69691	8.58043	8.6709	8.3096	8.4714	8.66198	8.6749	9.08875	9.0133	9.16421
YGL014W	9.45074	9.24015	9.34544	9.94825	9.82657	10.0707	10.447	10.3173	10.3219	10.2382	9.4455	9.50288	9.76706	9.88164	9.64077	9.56662	9.76407	9.7894	9.73874
YGL015C	3.45408	3.81371	3.6339	3.93025	3.74757	4.24827	4.00619	3.63923	3.32532	3.64165	3.53229	3.30374	3.52603	3.71639	3.64165	3.75358	4.04175	4.01451	4.069
YGL016W	7.45791	7.85426	7.65608	7.24099	7.10279	7.34587	7.74208	7.72629	7.97568	8.1323	7.55579	7.5227	7.72684	7.15637	6.92064	6.41972	7.26244	7.20158	7.32329
YGL017W	6.92531	7.26584	7.09557	7.67733	7.79444	7.78796	7.35078	7.16346	7.10116	6.84737	7.08186	7.13296	7.0321	6.05206	6.34877	7.0652	6.76223	6.71038	6.81408
YGL018C	6.92662	6.83936	6.88299	7.65031	7.41561	7.62115	7.15472	6.89483	7.06165	6.84071	6.43542	6.20943	6.79637	6.47099	6.75443	5.73619	6.9337	6.89483	6.97257
YGL019W	9.45844	8.40816	8.9333	9.25592	9.34104	9.50147	9.77409	9.59236	9.76234	9.76018	9.47957	9.64817	9.46145	8.85949	9.34575	8.94532	9.0747	9.049	9.1004
YGL020C	8.44099	8.52737	8.48418	8.07416	8.18274	8.05232	8.49313	8.43002	8.55637	8.59657	8.41958	8.63668	8.69634	8.70253	8.83182	8.25417	8.31595	8.38396	8.24794
YGL021W	8.20549	8.20608	8.20579	7.58228	7.54798	7.65562	8.16332	8.40494	8.2677	8.29652	7.28935	7.36367	7.74283	8.23973	7.94846	8.26693	7.82261	7.81258	7.83263
YGL022W	9.77239	8.84354	9.30796	9.24835	9.54995	9.54556	9.74881	9.77239	9.91283	9.9024	10.1489	10.4438	10.4693	9.77239	10.197	10.3005	9.15365	9.25518	9.05213
YGL023C	8.50505	8.13471	8.31988	7.98029	8.18596	8.1613	8.58453	8.49994	8.70334	8.72697	8.59261	8.60943	8.54516	8.59852	8.58405	8.50505	8.39219	8.50505	8.27932
YGL025C	7.23414	7.35938	7.29676	7.49514	7.53793	7.91023	8.27226	8.29144	8.19948	7.85335	7.67877	7.44722	7.39665	6.73558	6.84634	6.87808	7.19751	7.08432	7.3107
YGL026C	11.2956	10.4666	10.8811	11.0768	11.437	11.2444	11.3168	10.996	11.134	11.1371	11.0725	11.3591	11.3993	11.0081	11.2311	11.0589	10.826	10.9091	10.7429
YGL027C	7.97345	8.20205	8.08775	8.0005	8.02322	7.87516	7.7379	7.04275	7.24126	7.36956	7.81312	8.43742	8.11014	8.47516	8.45222	7.739	7.71328	7.7911	7.63546
YGL028C	10.2564	9.70819	9.9823	11.0876	11.2629	11.3038	11.4394	10.4797	9.96116	9.93623	10.1998	9.65971	10.3521	9.95286	10.3263	10.5144	10.6509	10.5618	10.74
YGL029W	7.6649	8.84167	8.25328	9.6925	9.32729	9.44573	9.8077	9.90762	9.73633	9.34543	7.98686	7.5923	8.10819	8.40657	6.73382	6.77532	8.69217	8.80092	8.58342
YGL030W	12.4398	12.3142	12.377	12.6302	12.6631	12.6449	12.7035	12.7763	12.6712	12.7172	12.793	12.6451	12.6302	12.571	12.4617	12.0499	12.4981	12.5167	12.4794
YGL031C	12.2147	12.2453	12.23	12.3736	12.2231	12.3134	12.2731	12.3943	12.3816	12.3718	12.422	12.217	12.1421	11.879	11.7743	11.4844	12.2511	12.2511	12.2511
YGL032C	5.94139	6.08148	6.01144	6.1834	6.11106	6.30422	4.62801	4.41629	4.84785	5.66925	4.86177	5.18897	4.77303	6.0625	6.00254	6.2396	6.07694	6.53994	5.61395
YGL033W	3.09647	2.85589	2.97618	3.27075	2.89877	3.63554	2.59891	3.41506	3.48982	4.98707	3.68069	3.48102	3.8855	6.23459	4.02645	6.03744	3.63095	3.94538	3.31652
YGL035C	8.62784	8.31877	8.4733	8.98525	8.63888	8.64254	8.64797	8.21319	8.13662	8.0457	8.27823	8.91171	9.24808	9.70335	9.89713	9.58957	8.93644	8.97045	8.90242
YGL036W	6.77566	7.00169	6.88868	6.94196	6.5376	6.85149	7.84925	7.88453	7.62001	7.62475	7.23923	7.43395	7.04981	7.94023	8.12007	8.32902	7.34007	7.49348	7.18666
YGL037C	10.1027	9.47719	9.78994	9.17076	8.68048	8.8393	6.03437	6.24805	5.48391	6.40915	7.51203	9.69355	9.72283	10.4864	11.2248	11.5797	9.48385	9.49492	9.47277
YGL038C	7.69564	7.83101	7.76332	6.6319	6.17229	6.54209	6.43237	6.73019	6.92999	7.29354	7.5974	8.47102	8.16954	8.21578	8.35631	8.56485	7.10401	7.0076	7.20043
YGL039W	7.77062	8.75755	8.26408	7.83219	7.7479	7.77899	7.60872	8.13818	8.55187	9.06232	9.28172	8.75456	8.83918	8.35585	7.94098	7.77212	7.71317	7.68104	7.74531
YGL040C	9.35811	8.95961	9.15886	8.35908	8.61349	8.4663	8.32628	8.7762	8.91565	8.65094	8.93618	9.24936	9.02974	9.03556	9.21231	9.42759	9.10713	9.18845	9.02582
YGL041C-B	4.38247	5.12599	4.75423	4.88852	3.68164	5.19739	3.88914	3.76876	3.5203	5.35699	3.96441	3.87101	3.50943	6.894	6.11904	6.82278	4.87667	5.0027	4.75065
YGL043W	7.39279	8.06635	7.72957	8.5392	8.39543	8.48577	8.87073	8.83743	8.75145	8.83503	8.35467	8.44933	8.27754	7.75931	7.90986	8.23873	8.31751	8.31769	8.31733
YGL044C	6.72579	6.5846	6.65519	6.92638	7.37057	7.21725	7.96532	8.01622	7.95266	7.78783	6.88115	7.14157	7.07667	6.90472	6.0043	6.25304	6.43186	6.2855	6.57822
YGL045W	6.94284	7.09767	7.02026	7.62861	7.65021	7.76522	7.98431	6.78718	6.97515	7.31586	6.94951	6.98648	6.98685	7.27339	7.56685	7.61137	7.84265	7.76794	7.91736
YGL047W	7.56101	8.20809	7.88455	7.06891	6.71521	6.72336	5.20646	5.6801	5.65666	6.20233	6.26119	7.39918	7.18309	7.41121	7.37266	6.97384	6.63169	6.51535	6.74802
YGL048C	10.3661	9.92314	10.1446	10.0033	9.89867	9.87189	9.51202	9.5643	9.7446	9.93646	10.1546	10.7727	10.6121	10.2625	10.4219	10.7402	9.92483	9.96306	9.88659
YGL049C	8.39678	8.46604	8.43141	8.3488	8.28352	8.64174	8.71308	8.63241	8.59833	8.6705	8.37448	8.88058	8.59566	8.91893	8.58452	9.10036	8.67192	8.70069	8.64315
YGL050W	7.26376	7.42938	7.34657	7.70218	7.60048	7.73351	8.25905	8.11066	8.06869	7.9836	7.90198	7.96651	7.85313	7.96379	7.79372	7.80596	7.47833	7.56939	7.38727
YGL051W	3.53357	5.17449	4.35403	4.32652	3.35382	3.77426	3.08505	3.16456	3.07544	4.16918	3.29153	3.21578	3.41506	4.08806	3.0857	3.51844	3.548	3.49321	3.60279
YGL053W	6.5833	6.23686	6.41008	6.15631	5.55731	5.56427	4.76265	4.22606	4.48369	5.27278	5.48491	6.09145	6.3304	5.19403	5.51016	6.02125	5.57966	5.04372	6.1156
YGL054C	9.80614	9.64702	9.72658	10.3611	10.0914	10.0116	10.008	10.3896	10.3205	10.1277	9.70695	9.55288	10.1519	9.8485	10.0069	9.88069	9.84266	9.72797	9.95736
YGL055W	11.8122	11.9851	11.8986	11.1107	10.7499	10.3722	10.0635	10.2735	10.6058	11.0948	11.0195	10.96	11.3126	11.4052	10.4335	10.7937	11.836	11.8215	11.8505
YGL056C	8.58129	8.22383	8.40256	8.90994	9.12657	8.83494	8.40878	8.47752	8.35224	8.05454	7.44002	8.00279	8.10151	8.35224	7.64606	7.64426	8.501	8.41031	8.5917
YGL057C	6.7957	6.53853	6.66712	6.95868	6.90104	7.17293	7.16888	6.89164	6.94473	7.19091	6.61546	7.0902	6.81327	7.40615	7.12038	7.29545	6.80156	6.51371	7.08941
YGL058W	7.90099	7.86871	7.88485	8.27113	8.27024	8.23397	8.74883	9.03996	9.06017	8.88485	8.70249	8.89392	8.66519	8.06732	8.29976	7.90762	8.71443	8.67748	8.75138
YGL059W	8.09154	8.08988	8.09071	7.19339	6.95531	6.56096	5.37478	4.53838	5.90665	6.47594	6.77811	6.69744	6.84309	7.31126	7.36255	7.14125	7.89753	7.88401	7.91104
YGL060W	7.32048	6.76623	7.04336	6.943	6.77355	6.94311	6.89329	7.03221	7.31959	7.44491	7.44307	7.68124	7.55114	6.79787	7.06202	7.33882	6.95589	6.94423	6.96755
YGL061C	6.88446	8.07409	7.47927	6.81926	6.84442	6.9998	6.95461	7.17307	7.27763	7.50868	7.11972	7.39683	7.29605	7.45369	7.61244	7.42008	7.09035	7.1281	7.0526
YGL062W	12.4475	12.6743	12.5609	12.3289	12.0606	12.3509	11.2311	11.376	11.4963	11.6089	11.6036	11.4673	11.4781	11.6334	11.6983	12.1627	12.2574	12.2629	12.2519
YGL063W	6.80172	5.74746	6.27459	5.22366	6.10407	5.64982	6.54078	6.73823	6.61068	6.86498	7.12828	7.02654	6.72097	5.93961	5.82095	5.28425	6.32818	6.10829	6.54808
YGL064C	7.14162	7.93033	7.53598	6.62283	6.46904	6.36034	7.96327	7.66795	7.3282	7.24088	7.05852	6.65625	6.67202	6.82395	6.84312	6.8364	7.53623	7.61672	7.45574
YGL065C	8.16694	7.91004	8.03849	7.66012	7.75635	7.7852	8.14156	8.06744	8.25524	8.36694	8.35971	8.50832	8.49354	8.27381	8.14271	8.18886	8.02708	7.85228	8.20189
YGL066W	7.84371	7.61958	7.73164	7.35329	7.54054	7.48394	7.6926	7.25244	7.69809	7.61549	7.39633	7.50197	7.21395	7.41981	6.85511	7.21082	7.56864	7.61025	7.52703
YGL067W	8.90683	9.33042	9.11863	8.83144	8.87886	8.72048	9.35544	9.23225	9.24097	9.30236	9.37104	9.14918	8.95663	8.88712	8.71248	8.78372	8.71425	8.74038	8.68812
YGL068W	8.4042	8.49623	8.45021	8.30833	8.46503	8.49376	8.02218	8.22569	8.3717	8.25029	8.18418	8.56507	8.68319	8.20072	8.6412	7.96464	8.12568	7.84004	8.41131
YGL070C	7.69728	7.12437	7.41083	7.93121	8.26221	8.24424	8.5407	9.22473	9.19364	8.85172	7.8921	7.8255	8.00835	7.52109	7.22857	7.54386	7.90501	8.00562	7.8044
YGL071W	9.00583	8.84964	8.92774	8.61823	8.61202	8.69894	9.01045	9.05509	8.96143	9.2516	9.08084	9.15239	9.11936	9.01701	9.26475	9.21236	8.66917	8.62606	8.71227
YGL073W	8.09419	8.48574	8.28996	7.80551	7.49392	7.53882	8.12724	7.45866	7.88287	7.651	8.31486	8.80628	8.25787	8.38089	8.36111	8.66865	8.2502	8.21421	8.28619
YGL075C	5.47573	5.30275	5.38924	5.14701	5.00284	5.48723	5.1223	4.75965	5.07992	5.44225	4.81723	5.31071	5.27165	4.73199	5.1223	4.79048	4.90612	4.86055	4.95169
YGL076C	12.5566	12.5695	12.5631	12.7296	12.7723	12.7383	12.9477	12.8982	12.8411	12.877	12.8164	12.7143	12.687	12.4941	12.5598	12.2684	12.6091	12.6037	12.6145
YGL077C	9.73077	8.0929	8.91183	10.3241	10.6527	10.4631	10.4576	10.3888	10.245	10.0821	9.96477	10.3272	10.1872	9.81723	9.57178	9.5421	9.76466	9.88296	9.64636
YGL078C	8.98813	9.17152	9.07982	10.4731	10.7066	10.7656	11.5635	11.2352	11.121	10.8692	9.96411	9.25554	9.95938	8.94548	8.32101	7.49448	9.95747	9.96411	9.95083
YGL079W	7.14461	7.49852	7.32156	7.47081	7.29061	7.41156	7.34259	7.56844	7.47297	7.82917	7.56655	7.66008	7.53705	7.5965	7.19431	7.20963	7.50982	7.5418	7.47784
YGL080W	9.09706	9.44036	9.26871	8.6729	8.36663	8.5766	6.85197	7.65595	7.93814	8.34758	8.70892	8.9511	8.93767	8.57703	8.84347	8.71692	8.63516	8.63564	8.63468
YGL081W	4.92817	4.74223	4.8352	4.83628	4.49003	5.15337	4.70916	4.39627	4.51214	4.83628	4.07971	3.97226	3.73011	5.65392	5.24797	6.54821	5.24222	5.41278	5.07166
YGL082W	7.84999	6.9901	7.42004	7.96275	7.86827	7.81547	6.41029	6.77583	7.0881	7.52163	7.61591	8.43436	8.221	7.47336	7.94846	8.09717	7.44746	7.40986	7.48505
YGL083W	7.02018	7.25556	7.13787	6.81735	6.89388	6.99267	6.60712	6.57122	6.89388	6.80594	6.79281	7.00062	7.07518	7.18295	7.16527	7.18161	6.94156	6.89388	6.98924
YGL084C	8.40257	8.03769	8.22013	7.14908	7.2664	6.94115	6.83703	7.04749	7.28107	7.57512	8.05402	8.19928	8.31277	8.19518	8.59308	7.91034	7.49153	7.20379	7.77926
YGL085W	7.05986	6.53896	6.79941	7.36881	7.61698	7.71431	7.89385	7.76954	7.81382	7.66475	7.60957	7.4285	7.45721	7.51872	7.24226	7.29099	7.06428	7.17391	6.95465
YGL086W	7.63673	9.40741	8.52207	8.04384	7.27106	7.40487	8.09303	7.78209	7.56657	7.63673	7.07338	6.87773	7.13658	8.14568	7.27964	7.82489	7.83241	7.77886	7.88596
YGL087C	8.82809	8.67604	8.75207	9.14069	8.8692	9.18258	8.92256	8.90392	8.97361	9.13008	9.11822	9.41501	9.43252	9.20249	9.71087	8.98371	9.09744	9.11822	9.07666
YGL089C	4.17389	4.13559	4.15474	4.60172	4.23408	5.79346	4.5011	4.77187	4.33684	5.38033	4.72267	4.89815	4.4765	6.16101	5.69125	6.2396	3.95267	4.24644	3.6589
YGL090W	5.10822	6.62887	5.86854	5.7208	5.2436	5.4942	5.67242	5.02341	4.22251	4.75686	4.31083	4.03759	4.23302	4.22365	4.57751	5.58718	4.12252	3.82562	4.41943
YGL091C	6.95507	6.95694	6.956	7.38208	7.73162	7.65761	8.0037	8.03803	8.08004	7.8199	7.4706	7.70893	7.46537	7.19432	7.18673	6.44649	6.99813	6.87541	7.12085
YGL092W	10.1068	10.1102	10.1085	10.1247	9.90249	9.88686	10.3195	10.0238	9.84975	9.89147	9.4431	9.37631	9.59284	9.76014	9.64529	9.87569	9.89147	9.89147	9.89147
YGL093W	8.6732	9.82336	9.24828	8.8584	8.23279	8.30989	7.76962	7.60512	7.45183	7.61699	7.77031	8.38367	8.38555	8.74074	8.87137	8.76247	8.71561	8.70369	8.72753
YGL094C	7.70141	8.36179	8.0316	8.03998	8.03998	8.09888	8.66518	8.01018	7.83893	7.96407	7.60766	8.22421	8.22861	7.94353	7.79061	7.58409	8.05466	8.08648	8.02285
YGL095C	6.92162	7.60747	7.26455	6.85138	6.50466	6.4558	6.23643	6.58482	6.32883	6.60514	6.39596	6.52371	6.83231	6.58466	6.81413	7.11117	6.68682	6.72276	6.65088
YGL096W	6.44217	7.82693	7.13455	7.92943	7.26202	7.49292	7.68634	6.74016	6.67382	6.97154	5.66201	6.31854	5.77898	7.14704	6.72235	7.94615	6.97782	7.07644	6.8792
YGL097W	9.00935	8.84461	8.92698	9.04214	9.53055	9.40007	10.1198	10.3452	10.2764	10.1807	9.36224	9.45305	9.47043	8.76131	8.58221	8.42235	8.73538	8.75937	8.71139
YGL098W	6.08577	6.20185	6.14381	6.14294	5.98555	6.69115	6.49876	6.54587	6.31467	6.76586	6.39828	6.13328	5.50772	6.50207	6.428	7.32493	6.25227	6.31194	6.1926
YGL099W	8.68008	8.822	8.75104	9.7415	9.93744	10.1643	11.1961	11.0684	10.9775	10.6746	9.74252	9.37957	9.54927	8.74562	8.60105	8.24856	9.17464	9.3059	9.04338
YGL100W	8.40114	8.36893	8.38504	8.26619	8.27589	7.89853	8.21003	8.45356	8.54049	8.57274	8.54264	8.61047	8.79157	8.21645	8.23089	8.31135	8.26489	8.25684	8.27293
YGL101W	7.08744	7.0867	7.08707	7.8474	7.87336	7.92193	8.18112	8.59771	8.39045	8.23238	7.67859	7.93448	8.08411	7.54035	7.87336	7.30212	7.30133	7.28828	7.31438
YGL103W	12.0381	11.8227	11.9304	12.0598	12.388	12.3367	12.3111	12.6546	12.6419	12.6182	12.4874	12.4411	12.3486	12.4999	12.2907	11.9279	11.9973	12.0515	11.9431
YGL104C	6.87355	6.58413	6.72884	6.20057	6.30398	5.95441	4.07396	4.56734	4.16317	4.87859	4.94996	6.59183	6.68275	7.01216	7.44258	7.38782	5.58417	5.28847	5.87987
YGL105W	10.8809	10.5035	10.6922	10.7414	10.9213	10.9213	11.2161	11.1996	11.3078	11.1811	11.0448	11.0018	11.0183	10.5859	10.546	10.5626	10.7506	10.7262	10.775
YGL106W	8.18638	7.61118	7.89878	8.02539	8.52792	8.50296	8.86012	9.12629	9.35337	9.32024	8.9446	9.07809	9.02034	8.02055	8.13713	7.21818	7.874	7.8541	7.89389
YGL107C	8.28275	8.83542	8.55909	8.21295	8.24983	8.19778	8.59229	8.65315	8.48411	8.46252	8.08258	8.18596	8.08375	7.9094	8.15397	7.62809	8.26391	8.29701	8.2308
YGL108C	6.70251	6.6437	6.67311	6.43855	6.98017	6.94351	7.67784	7.27628	7.19107	7.68523	6.57734	6.55657	6.32282	6.63202	5.60109	6.71833	6.47661	6.88375	6.06947
YGL110C	7.10173	7.74078	7.42125	7.0869	7.12558	7.0869	7.72738	7.49292	7.09666	7.09431	7.08969	6.40038	6.75641	5.94986	6.17063	6.82469	6.897	7.34712	6.44688
YGL111W	8.19818	8.34358	8.27088	9.36589	9.57145	9.63428	10.4892	10.2492	10.0102	9.76509	8.57023	8.18495	8.90398	7.76814	6.64392	6.583	8.51367	8.44313	8.58422
YGL112C	7.6693	7.01677	7.34304	7.57532	8.06031	8.08664	8.77201	8.74931	8.61178	8.42025	8.30814	8.61832	8.63788	7.4511	7.58877	7.77025	7.00537	6.89742	7.11331
YGL113W	6.26787	6.56081	6.41434	6.63566	6.51072	6.7224	6.73284	6.54015	6.63682	6.47155	6.5353	6.53345	6.59324	5.8406	6.3042	5.94798	6.57502	6.5353	6.61473
YGL114W	8.78525	8.50401	8.64463	8.3271	8.47314	8.40549	8.66518	8.47309	8.37958	8.41426	8.12367	7.70258	7.86715	8.31881	8.06718	7.38062	8.23649	8.28302	8.18996
YGL115W	8.30519	8.01007	8.15763	7.39205	7.34736	7.34983	7.5916	7.48928	7.80877	7.96284	7.87598	8.45901	8.45708	8.37617	8.42699	8.06692	7.71731	7.6098	7.82481
YGL116W	7.17943	7.0341	7.10676	6.84825	7.07203	6.9242	7.39897	7.39813	7.35823	7.55263	6.40386	6.29954	7.05678	7.18126	6.37474	6.43092	6.50676	6.40617	6.60734
YGL117W	9.55096	9.60797	9.57947	9.69012	9.29857	9.45506	6.60124	6.89518	7.55125	8.21652	8.16593	7.95817	8.12858	8.44867	8.14647	7.96627	10.1456	10.1243	10.167
YGL119W	8.54284	8.15349	8.34817	9.15687	9.34237	9.38812	8.94886	8.4815	8.37555	8.36566	7.92093	8.21474	8.43297	9.00415	8.41451	8.87138	8.34588	8.50309	8.18866
YGL120C	8.82974	9.45695	9.14335	10.9162	10.9824	11.0334	11.4417	10.9793	10.8663	10.6091	9.54956	9.29029	9.85132	9.44145	9.13359	8.72214	10.0962	10.194	9.99847
YGL121C	7.93246	7.98637	7.95942	7.9501	7.82386	7.58947	4.70983	4.58509	3.76788	3.9489	3.4185	6.2487	7.38305	7.06251	7.70999	8.15876	7.70225	7.77331	7.63118
YGL122C	8.98623	9.34501	9.16562	9.33215	9.13173	9.24409	10.0499	9.88203	9.73541	9.52748	9.40565	9.48096	9.5206	9.73773	9.39936	9.76294	9.40826	9.47246	9.34405
YGL123W	12.2082	12.1525	12.1804	12.4591	12.399	12.4489	12.5931	12.65	12.7049	12.6498	12.5769	12.6131	12.4348	12.4155	12.3863	11.8828	12.3255	12.326	12.3251
YGL124C	6.19655	6.83123	6.51389	6.17822	5.62483	5.92968	6.0384	5.8155	5.69548	6.21672	5.84992	6.21115	5.65438	5.73055	5.7917	6.21537	5.6596	5.60311	5.71609
YGL125W	9.05469	6.8216	7.93815	9.71156	10.555	10.3871	9.90647	10.2406	10.1885	10.2818	10.164	10.5596	10.1687	8.6479	9.69918	9.03108	9.74679	9.6604	9.83317
YGL126W	6.56957	4.87267	5.72112	6.98393	8.03696	7.60198	6.61039	7.23988	7.39051	7.3814	8.05982	9.02753	8.76511	7.08786	7.92512	5.94119	5.27159	4.98726	5.55591
YGL127C	6.92338	6.5179	6.72064	8.03097	8.25833	8.29101	7.75139	7.67493	7.93915	7.99329	8.33665	8.39705	8.20617	8.05981	8.45471	7.32948	6.4306	6.25798	6.60323
YGL128C	6.62738	6.35343	6.4904	6.60785	6.78785	6.95143	6.36846	5.855	6.53439	6.65509	6.69456	7.10752	6.51428	6.8031	6.29701	6.82295	6.51243	6.62411	6.40075
YGL129C	8.58176	8.59317	8.58746	8.49606	8.2887	8.4768	8.22327	8.35458	8.30776	8.18022	7.98224	8.26023	8.27489	7.60869	8.10894	8.26878	8.37025	8.28971	8.45079
YGL130W	7.65481	7.53426	7.59453	7.59787	7.54429	7.56066	7.6483	7.54908	7.44201	7.59015	7.4589	7.35646	7.53277	7.62864	7.58852	7.56753	7.41075	7.28616	7.53534
YGL131C	7.08783	7.31551	7.20167	8.00939	7.88982	8.05655	7.79151	7.63443	7.74587	7.40624	7.36954	7.63246	7.52958	6.80002	6.88665	6.2396	7.58136	7.57074	7.59198
YGL133W	8.05212	8.97464	8.51338	8.413	8.47314	8.72657	9.04351	8.68614	8.49127	8.40827	7.8872	8.43309	8.43309	7.78507	8.14718	8.41583	8.13487	8.00638	8.26337
[truncated: 3,815 more rows]

## Sheet: Bonferroni_corrected_p-val
Gene Name	p-val
YHR053C	2.52941e-06
YGR192C	5.05882e-06
YBR118W	7.58818e-06
YLR110C	1.01176e-05
YOR374W	1.26469e-05
YNL036W	1.51764e-05
YNR016C	1.77058e-05
YGL255W	2.02351e-05
YMR303C	2.27645e-05
YFL014W	2.52939e-05
YEL009C	3.03527e-05
YKL060C	3.28821e-05
YLR044C	3.54115e-05
YLR167W	3.79409e-05
YGR118W	4.04703e-05
YFL039C	4.29996e-05
YDR050C	4.55291e-05
YJL136C	4.80585e-05
YHR203C	5.05878e-05
YOR383C	5.31172e-05
YDL229W	5.56466e-05
YKL152C	5.8176e-05
YBL072C	6.07054e-05
YFR031C-A	6.32348e-05
YGL076C	6.57642e-05
YIL148W	6.82936e-05
YKR057W	7.08229e-05
YLR075W	7.33524e-05
YKL182W	7.58818e-05
YBR067C	7.84111e-05
YNL178W	8.09405e-05
YGR085C	8.34699e-05
YKL096W-A	8.59993e-05
YGL135W	8.85287e-05
YML028W	9.10581e-05
YOR369C	9.35875e-05
YMR251W-A	9.61169e-05
YBL003C	9.86463e-05
YLR249W	0.000101176
YBL092W	0.000103705
YOR303W	0.000106234
YOR382W	0.000108764
YGL030W	0.000111293
YBR181C	0.000113823
YJR123W	0.000116352
YHL015W	0.000118881
YPL058C	0.000121411
YHL001W	0.00012394
YMR116C	0.00012647
YDR524C-B	0.000128999
YAL038W	0.000131528
YGL062W	0.000134058
YDR224C	0.000136587
YDL191W	0.000139117
YDR064W	0.000141646
YAR075W	0.000144175
YLR340W	0.000146705
YML026C	0.000149234
YPR043W	0.000151763
YLR303W	0.000156822
YDR382W	0.000159352
YOL155C	0.000161881
YDL075W	0.00016441
YNL055C	0.00016694
YNL301C	0.000169469
YGL123W	0.000171999
YER091C	0.000174528
YBL099W	0.000177057
YCR012W	0.000179587
YPL131W	0.000182116
YGL031C	0.000184646
YBR048W	0.000187175
YJL138C	0.000189704
YDR385W	0.000192234
YBR191W	0.000194763
YNL302C	0.000197293
YBR010W	0.000199822
YGR282C	0.000202351
YBR294W	0.000204881
YER148W	0.00020741
YDR450W	0.000209939
YOL127W	0.000212469
YDL061C	0.000214998
YDL229W	0.000217528
YGL189C	0.000220057
YLR109W	0.000222586
YBR031W	0.000225116
YJR094W-A	0.000227645
YER043C	0.000230175
YKL056C	0.000232704
YOR375C	0.000235233
YHR021C	0.000237763
YPL143W	0.000240292
YNL209W	0.000242822
YDR418W	0.000245351
YGL189C	0.00024788
YOR063W	0.00025041
YHR141C	0.000252939
YNR050C	0.000255469
YPR145W	0.000257998
YDR500C	0.000260527
YGR085C	0.000263057
YDL061C	0.000265586
YLR287C-A	0.000268116
YGR279C	0.000270645
YLR388W	0.000273174
YJR139C	0.000275704
YKR042W	0.000278233
YBR009C	0.000280762
YIL133C	0.000283292
YMR143W	0.000285821
YER117W	0.000288351
YOR312C	0.00029088
YDL130W	0.000293409
YLR061W	0.000295939
YHR174W	0.000298468
YML063W	0.000300998
YHL033C	0.000303527
YLR354C	0.000306056
YLR388W	0.000308586
YMR256C	0.000311115
YAL003W	0.000313645
YFR032C-A	0.000316174
YDR529C	0.000318703
YGL103W	0.000321233
YOL120C	0.000323762
YBL030C	0.000326292
YIL018W	0.000328821
YDR225W	0.00033135
YCR005C	0.00033388
YOL109W	0.000336409
YPR035W	0.000338938
YPL231W	0.000341468
YBL003C	0.000343997
YNL069C	0.000346527
YOL040C	0.000349056
YAL005C	0.000351585
YHR183W	0.000354115
YER178W	0.000356644
YML073C	0.000359174
YDL004W	0.000361703
YMR143W	0.000364232
YBR189W	0.000366762
YDR497C	0.000369291
YMR186W	0.000371821
YJR104C	0.00037435
YPL249C-A	0.000376879
YLR432W	0.000379409
YML024W	0.000381938
YDR025W	0.000384468
YPR074C	0.000386997
YML026C	0.000389526
YDR077W	0.000392056
YOL086C	0.000394585
YPL037C	0.000397114
YLL050C	0.000399644
YNL302C	0.000402173
YCR031C	0.000404703
YNL135C	0.000407232
YER102W	0.000409761
YER131W	0.000412291
YOL039W	0.00041482
YBR011C	0.00041735
YIL169C	0.000419879
YPL154C	0.000422408
YOR293W	0.000424938
YBR196C	0.000427467
YKL016C	0.000429997
YBL027W	0.000432526
YER074W	0.000435055
YDR447C	0.000437585
YGR254W	0.000440114
YGL245W	0.000442644
YLR344W	0.000445173
YGR209C	0.000447702
YMR142C	0.000450232
YGR027C	0.000452761
YER074W	0.00045529
YBL072C	0.00045782
YGR155W	0.000460349
YIL094C	0.000462879
YLR355C	0.000465408
YGR118W	0.000467937
YGR148C	0.000470467
YDR127W	0.000472996
YDL182W	0.000475526
YPR036W-A	0.000478055
YLL045C	0.000480584
YHL033C	0.000483114
YLR150W	0.000485643
YCL025C	0.000488173
YNL104C	0.000490702
YPL271W	0.000493231
YNL015W	0.000495761
YOL058W	0.00049829
YBL087C	0.00050082
YBR039W	0.000503349
YLR185W	0.000505878
YPL079W	0.000508408
YFR031C-A	0.000510937
YJR121W	0.000513466
YKR094C	0.000515996
YHR010W	0.000518525
YPR149W	0.000521055
YDL083C	0.000523584
YJL130C	0.000526113
YLR293C	0.000528643
YCL057C-A	0.000531172
YER056C-A	0.000533702
YDR502C	0.000536231
YPR132W	0.00053876
YMR107W	0.00054129
YJR010W	0.000543819
YMR058W	0.000546349
YGL008C	0.000548878
YMR217W	0.000551407
YEL026W	0.000553937
YDL185W	0.000556466
YDL192W	0.000558996
YJL159W	0.000561525
YMR307W	0.000564054
YJR137C	0.000566584
YOR312C	0.000569113
YBR084C-A	0.000571642
YLR325C	0.000574172
YDL084W	0.000576701
YDR155C	0.000579231
YER056C	0.00058176
YDL126C	0.000584289
YIL052C	0.000586819
YER165W	0.000589348
YER148W	0.000591878
YJR109C	0.000594407
YLR406C	0.000596936
YHR007C	0.000599466
YLR058C	0.000601995
YEL034W	0.000604525
YPL078C	0.000607054
YDL055C	0.000609584
YDR471W	0.000612113
YKL156W	0.000614642
YKL180W	0.000617172
YJL055W	0.000619701
YGL055W	0.000622231
YLR286C	0.00062476
YLR048W	0.000627289
YOR293W	0.000629818
YHR193C	0.000632348
YNL220W	0.000634877
YOR096W	0.000637406
YOR167C	0.000639936
YGR240C	0.000642465
YOR234C	0.000644995
YDR158W	0.000647524
YIL069C	0.000650054
YPL218W	0.000652583
YKR039W	0.000655112
YKL006W	0.000657642
YJL177W	0.000660171
YMR205C	0.000662701
YJL052W	0.00066523
YOR310C	0.000667759
YDR012W	0.000670289
YBR078W	0.000672818
YLR304C	0.000675348
YNR001C	0.000677877
YOL139C	0.000680406
YEL027W	0.000682936
YNR067C	0.000685465
YEL054C	0.000687995
YJL190C	0.000690524
YOR335C	0.000693054
YLR259C	0.000695583
YDR342C	0.000698112
YKL141W	0.000700641
YLR333C	0.000703171
YOR285W	0.0007057
YKL217W	0.000708229
YBR286W	0.000710759
YMR194W	0.000713288
YJL166W	0.000715818
YDR298C	0.000718347
YMR120C	0.000720876
YNL064C	0.000723406
YBR121C	0.000725935
YNL327W	0.000728465
YFL018C	0.000730994
YPL262W	0.000733524
YOR270C	0.000736053
YGL234W	0.000738582
YGR159C	0.000741112
YIL053W	0.000743641
YJL189W	0.000746171
YGR260W	0.0007487
YDR032C	0.000751229
YML128C	0.000753759
YPR102C	0.000756288
YMR242C	0.000758818
YCR024C-B	0.000761347
YDR341C	0.000763876
YER148W	0.000766406
YJR077C	0.000768935
YIL078W	0.000771465
YER069W	0.000773994
YNL112W	0.000776523
YNL031C	0.000779052
YGR034W	0.000781582
YDL081C	0.000784111
YLR027C	0.000786641
YDR037W	0.00078917
YCR028C-A	0.000791699
YGL147C	0.000794229
YBR025C	0.000796758
YHR039C-A	0.000799288
YFR030W	0.000801817
YGR285C	0.000804346
YFR033C	0.000806876
YLR300W	0.000809405
YCL040W	0.000811935
YJR045C	0.000814464
YNL067W	0.000816994
YNL208W	0.000819523
YLR342W	0.000822052
YHL001W	0.000824582
YLR038C	0.000827111
YDL137W	0.000829641
YLR390W-A	0.00083217
YPL106C	0.000834699
YFL038C	0.000837229
YMR226C	0.000839758
YER138W-A	0.000842288
YGR214W	0.000844817
YBL076C	0.000847346
YAL035W	0.000849875
YMR108W	0.000852405
YBL045C	0.000854934
YHR162W	0.000857464
YOL121C	0.000859993
YBL002W	0.000862522
YGR037C	0.000865052
YOL154W	0.000867581
YOR142W	0.000870111
YHR018C	0.00087264
YER052C	0.000875169
YNR002C	0.000877699
YKL001C	0.000880228
YFR044C	0.000882758
YDR316W-B	0.000885287
YGR061C	0.000887816
YDR023W	0.000890346
YOL052C-A	0.000892875
YDR002W	0.000895405
YBR302C	0.000897934
YDR099W	0.000900464
YCR053W	0.000902993
YPR020W	0.000905522
YCR004C	0.000908052
YLR180W	0.000910581
YMR297W	0.000913111
YGL187C	0.00091564
YOR247W	0.000918169
YNL244C	0.000920698
YPL004C	0.000923228
YPL226W	0.000925757
YDR150W	0.000928286
YML106W	0.000930816
YHR020W	0.000933345
YLR029C	0.000935875
YPR191W	0.000938404
YMR122W-A	0.000940934
YBR218C	0.000943463
YPL061W	0.000945992
YDR447C	0.000948522
YKL216W	0.000951051
YGL026C	0.000953581
YPR036W	0.00095611
YBR082C	0.000958639
YKL210W	0.000961169
YMR246W	0.000963698
YLR174W	0.000966228
YER177W	0.000968757
YLR295C	0.000971286
YER009W	0.000973816
YLR367W	0.000976345
YDL208W	0.000978875
YBR127C	0.000981404
YDR454C	0.000983934
YDL131W	0.000986463
YOR317W	0.000988992
YDR322C-A	0.000991522
YER055C	0.000994051
YLL026W	0.00099658
YHR019C	0.000999109
YML008C	0.00100164
YJL034W	0.00100417
YJR073C	0.0010067
YJL079C	0.00100923
YJR025C	0.00101176
YGR094W	0.00101429
YPR062W	0.00101682
YLR043C	0.00101934
YDL124W	0.00102187
YML081C-A	0.0010244
YGR183C	0.00102693
YOR210W	0.00102946
YMR145C	0.00103199
YHR001W-A	0.00103452
YLR175W	0.00103705
YDR276C	0.00103958
YLR395C	0.00104211
YJL167W	0.00104464
YOL077C	0.00104717
YEL065W	0.0010497
YBR221C	0.00105223
YLR327C	0.00105476
YDL215C	0.00105729
YLR441C	0.00105982
YBR191W	0.00106234
YLR264C-A	0.00106487
YCL030C	0.0010674
YCR024C-A	0.00106993
YMR260C	0.00107246
YNL065W	0.00107499
YOR302W	0.00107752
YHR027C	0.00108005
YJL026W	0.00108258
YGR157W	0.00108511
YDR226W	0.00108764
YPL028W	0.00109017
YNL096C	0.00109523
YKR009C	0.00109776
YLR448W	0.00110029
YDR129C	0.00110281
YBR143C	0.00110534
YKL081W	0.00110787
YML078W	0.00111293
YLL024C	0.00111546
YHL034C	0.00111799
YOR020C	0.00112052
YKL142W	0.00112305
YPL081W	0.00112558
YDL078C	0.00112811
YBR106W	0.00113064
YBR149W	0.00113317
YOR230W	0.0011357
YGR264C	0.00113823
YDR178W	0.00114076
YAL054C	0.00114328
YCL043C	0.00114581
YJL158C	0.00114834
YGL105W	0.00115087
YDL014W	0.0011534
YER030W	0.00115593
YNL113W	0.00115846
YBR111C	0.00116099
YNL052W	0.00116352
YPR165W	0.00116605
YGR086C	0.00116858
YER145C	0.00117111
YDR233C	0.00117364
YDR188W	0.00117617
YMR083W	0.0011787
YPL265W	0.00118123
YGR204W	0.00118376
YPR028W	0.00118628
YOL081W	0.00118881
YFR053C	0.00119134
YHR005C-A	0.00119387
YOR332W	0.0011964
YCL005W-A	0.00119893
YDR432W	0.00120146
YKL157W	0.00120399
YLR060W	0.00120652
YDR353W	0.00120905
YER086W	0.00121158
YGL253W	0.00121411
YDR399W	0.00121664
YGL191W	0.00121917
YDL171C	0.0012217
YPR010C	0.00122423
YKL160W	0.00122675
YJR105W	0.00122928
YDL082W	0.00123181
YPR069C	0.00123434
YER025W	0.00123687
YPL225W	0.0012394
YLR153C	0.00124193
YOR128C	0.00124446
YOL126C	0.00124699
YKL085W	0.00124952
YNL268W	0.00125205
YNL239W	0.00125458
YGR055W	0.00125711
YPR002W	0.00125964
YER057C	0.00126217
YBR079C	0.0012647
YIL041W	0.00126723
YHR052W	0.00126975
YMR146C	0.00127228
YJR064W	0.00127481
YPL237W	0.00127734
YLR359W	0.00127987
YJR016C	0.0012824
YGR244C	0.00128493
YJR148W	0.00128746
YML072C	0.00128999
YGR124W	0.00129252
YDR172W	0.00129505
YFR047C	0.00129758
YER003C	0.00130011
YLR399C	0.00130264
YGL028C	0.00130517
YLL018C	0.0013077
YMR241W	0.00131022
YMR099C	0.00131275
YIL074C	0.00131528
YKL148C	0.00131781
YNL079C	0.00132034
YDR060W	0.00132287
YKR093W	0.0013254
YGL202W	0.00132793
YER036C	0.00133046
YKL117W	0.00133299
YOR327C	0.00133552
YDL143W	0.00133805
YLR372W	0.00134058
YPR006C	0.00134311
YDR457W	0.00134564
YMR131C	0.00134817
YML012W	0.0013507
YER120W	0.00135322
YKL175W	0.00135575
YEL051W	0.00135828
YAR015W	0.00136081
YNL061W	0.00136334
YNL277W	0.00136587
YOR136W	0.0013684
YFL062W	0.00137093
YFL037W	0.00137346
YDR496C	0.00137599
YMR309C	0.00137852
YJL217W	0.00138105
YDL125C	0.00138358
YJL151C	0.00138611
YCL009C	0.00138864
YBR230C	0.00139117
YLR197W	0.00139369
YHL011C	0.00139622
YIL051C	0.00139875
YJL088W	0.00140128
YNL259C	0.00140381
YBR109C	0.00140634
YGR180C	0.00140887
YDR513W	0.0014114
YJR070C	0.00141393
YJL200C	0.00141646
YDR508C	0.00141899
YJL191W	0.00142152
YGR032W	0.00142405
YNL138W	0.00142658
YMR191W	0.00142911
YKL004W	0.00143164
YGR175C	0.00143416
YKL164C	0.00143669
YKL201C	0.00143922
YHR196W	0.00144175
YPR103W	0.00144428
YOR222W	0.00144681
YBL039C	0.00144934
YPR033C	0.00145187
YFL034C-A	0.0014544
YGR185C	0.00145693
YPL160W	0.00145946
YBR069C	0.00146199
YPL117C	0.00146452
YNL141W	0.00146705
YOL143C	0.00146958
YGR060W	0.00147211
YNL010W	0.00147464
YBR034C	0.00147716
YPL135W	0.00147969
YDL015C	0.00148222
YFL045C	0.00148475
YBL064C	0.00148728
YAL062W	0.00148981
YPR187W	0.00149234
YER007C-A	0.00149487
YIL047C	0.0014974
YBR230W-A	0.00149993
YDR148C	0.00150246
YJL080C	0.00150499
YML056C	0.00150752
YPL240C	0.00151005
YDR190C	0.00151258
YDR086C	0.00151511
YNL186W	0.00151763
YDR429C	0.00152016
YKL150W	0.00152269
YLR155C	0.00152522
YIL125W	0.00152775
YDR483W	0.00153028
YOR045W	0.00153281
YBL001C	0.00153534
YOR184W	0.00153787
YJL109C	0.0015404
YOR361C	0.00154293
YDR170C	0.00154546
YNL255C	0.00154799
YLR216C	0.00155052
YAL053W	0.00155305
YPL093W	0.00155558
YOR122C	0.00155811
YHR051W	0.00156063
YBR142W	0.00156316
YDR033W	0.00156569
YLR092W	0.00156822
YKR081C	0.00157075
YOR341W	0.00157328
YBR068C	0.00157581
YHR143W	0.00157834
YMR002W	0.00158087
YML058W	0.0015834
YOR276W	0.00158593
YKL145W	0.00158846
YNL308C	0.00159099
YOR027W	0.00159352
YKR099W	0.00159605
YAL012W	0.00159858
YIL130W	0.0016011
YEL071W	0.00160363
YDL067C	0.00160616
YPL012W	0.00160869
YOR224C	0.00161122
YBR154C	0.00161375
YEL002C	0.00161628
YMR308C	0.00161881
YDR304C	0.00162134
YBR048W	0.00162387
YOL064C	0.0016264
YBR105C	0.00162893
YAL044C	0.00163146
YER024W	0.00163399
YBR249C	0.00163652
YDR377W	0.00163905
YKL009W	0.00164158
YDL145C	0.0016441
YDR424C	0.00164663
YIR012W	0.00164916
YJR007W	0.00165169
YHL040C	0.00165422
YER006W	0.00165675
YKL035W	0.00165928
YNL110C	0.00166181
YML085C	0.00166434
YGL137W	0.00166687
YBR263W	0.0016694
YPL221W	0.00167193
YER159C	0.00167446
YLR454W	0.00167699
YER070W	0.00167952
YKL033W-A	0.00168205
YDR525W-A	0.00168457
YEL024W	0.0016871
YIL136W	0.00168963
YMR230W	0.00169216
YIL075C	0.00169469
YEL063C	0.00169722
YMR012W	0.00169975
YOR360C	0.00170228
YIR033W	0.00170481
YML074C	0.00170734
YIL155C	0.00170987
YNL037C	0.0017124
YPL043W	0.00171493
YNL123W	0.00171746
YGR245C	0.00171999
YNL287W	0.00172505
YDR487C	0.00172757
YDL147W	0.0017301
YDL029W	0.00173263
YGL012W	0.00173516
YOR326W	0.00173769
YGL092W	0.00174022
YLR028C	0.00174275
YDR212W	0.00174528
YOR283W	0.00174781
YOR151C	0.00175034
YMR230W	0.00175287
YNL189W	0.0017554
YDR174W	0.00175793
YDL046W	0.00176046
YBR158W	0.00176299
YDR398W	0.00176552
YOR168W	0.00176804
YNL002C	0.00177057
YOR095C	0.0017731
YPL091W	0.00177563
YIL124W	0.00177816
YML091C	0.00178069
YHR064C	0.00178322
YPR004C	0.00178575
YER048C	0.00178828
YGL048C	0.00179081
YPR160W	0.00179334
YDL130W-A	0.00179587
YCR010C	0.0017984
YOR099W	0.00180093
YNL007C	0.00180346
YKL043W	0.00180599
YAL023C	0.00180851
YPL158C	0.00181104
YHR170W	0.00181357
YCL045C	0.0018161
YIL091C	0.00181863
YMR229C	0.00182116
YCL035C	0.00182369
YER072W	0.00182622
YMR295C	0.00182875
YBR140C	0.00183128
YGL054C	0.00183381
YGR106C	0.00183634
YNL117W	0.00183887
YFL030W	0.0018414
YEL031W	0.00184393
YDR384C	0.00184646
YGL173C	0.00184899
YGL148W	0.00185151
YBR283C	0.00185404
YOR145C	0.00185657
YDR381W	0.0018591
YGR138C	0.00186163
YLR223C	0.00186416
YHR072W-A	0.00186669
YJL148W	0.00186922
YIL043C	0.00187175
YKL080W	0.00187428
YML018C	0.00187681
YBL047C	0.00187934
YLR074C	0.00188187
YER019C-A	0.0018844
YPL211W	0.00188693
YMR093W	0.00188946
YKL185W	0.00189198
YLL041C	0.00189451
YGL238W	0.00189704
YGL120C	0.00189957
YLR258W	0.0019021
YOR046C	0.00190463
YGR253C	0.00190716
YDL074C	0.00190969
YER023W	0.00191222
YDR232W	0.00191475
YPL048W	0.00191728
YLR023C	0.00191981
YBR088C	0.00192234
YOL077W-A	0.00192487
YOR187W	0.0019274
YER065C	0.00192993
YAL016W	0.00193246
YPL260W	0.00193498
YHR089C	0.00193751
YER094C	0.00194004
YNL071W	0.00194257
YLR276C	0.0019451
YLR256W	0.00194763
YLR264W	0.00195016
YPL204W	0.00195269
YOL038W	0.00195522
YDR186C	0.00196028
YHR099W	0.00196281
YDR238C	0.00196534
YIL115C	0.00196787
YBL042C	0.0019704
YOL030W	0.00197293
YNL142W	0.00197545
YPR065W	0.00197798
YHR068W	0.00198051
YNR053C	0.00198304
YKR001C	0.00198557
YOR290C	0.0019881
YJL041W	0.00199063
YDL181W	0.00199316
YBL026W	0.00199569
YCR072C	0.00199822
YIL062C	0.00200075
YOL004W	0.00200328
YGL195W	0.00200581
YIL057C	0.00200834
YOR342C	0.00201087
YKL172W	0.0020134
YKL181W	0.00201593
YLR244C	0.00201845
YDR299W	0.00202098
YPL217C	0.00202351
YOR323C	0.00202604
YML110C	0.00202857
YER148W	0.0020311
YDR510W	0.00203363
YLR410W	0.00203616
YBR115C	0.00203869
YMR189W	0.00204122
YMR202W	0.00204375
YAL029C	0.00204628
YJL111W	0.00204881
YDL174C	0.00205134
YNL274C	0.00205387
YDL051W	0.0020564
YNL098C	0.00205892
YLR009W	0.00206145
YNL085W	0.00206398
YDL122W	0.00206651
YML103C	0.00206904
YPR137W	0.00207157
YPL026C	0.0020741
YLR222C	0.00207663
YDR071C	0.00207916
YLL039C	0.00208169
YJL196C	0.00208422
YBL015W	0.00208675
YKL054C	0.00208928
YHR008C	0.00209181
YPR184W	0.00209434
YMR096W	0.00209687
YLR106C	0.00209939
YNL190W	0.00210192
YMR027W	0.00210445
YLR186W	0.00210698
YKL077W	0.00210951
YBR234C	0.00211204
YNL180C	0.00211457
YHR057C	0.0021171
YDR035W	0.00211963
YDL198C	0.00212216
YCR093W	0.00212469
YKL065C	0.00212722
YMR049C	0.00212975
YLL061W	0.00213228
YFR049W	0.00213481
YDR011W	0.00213734
YJR065C	0.00213987
YPL127C	0.00214239
YGR267C	0.00214492
YHR026W	0.00214745
YCR009C	0.00214998
YGL206C	0.00215251
YDR363W-A	0.00215504
YDL100C	0.00215757
YAL061W	0.0021601
YMR290C	0.00216263
YBR162C	0.00216516
YPR073C	0.00216769
YBR026C	0.00217022
YDL097C	0.00217275
YHR216W	0.00217528
YDR208W	0.00217781
YKR097W	0.00218034
YKR066C	0.00218286
YDR135C	0.00218539
YDR177W	0.00218792
YBL024W	0.00219045
YER012W	0.00219298
YOR356W	0.00219551
YNL091W	0.00219804
YPR052C	0.00220057
YPR108W	0.0022031
YLR449W	0.00220563
YDR234W	0.00220816
YBR089C-A	0.00221069
YML001W	0.00221322
YHR190W	0.00221575
YNL247W	0.00221828
YJL133C-A	0.00222081
YGL078C	0.00222334
YOR362C	0.00222586
YER062C	0.00222839
YLR130C	0.00223092
YHR025W	0.00223345
YGR198W	0.00223598
YIL118W	0.00223851
YBL101W-B	0.00224104
YDR101C	0.00224357
YER110C	0.0022461
YDR527W	0.00224863
YHR179W	0.00225116
YIR037W	0.00225369
YHL020C	0.00225622
YML131W	0.00225875
YGL009C	0.00226128
YPR110C	0.00226381
YBL079W	0.00226633
YPL082C	0.00226886
YDR395W	0.00227139
YBR101C	0.00227392
YEL042W	0.00227645
YPL006W	0.00227898
YML130C	0.00228151
YDL066W	0.00228404
YBR072W	0.00228657
YPR088C	0.0022891
YGR145W	0.00229163
YFL022C	0.00229416
YGR189C	0.00229669
YEL011W	0.00229922
YDR324C	0.00230175
YIL109C	0.00230428
YML070W	0.00230681
YPR138C	0.00230933
YOR202W	0.00231186
YER124C	0.00231439
YML126C	0.00231692
YDL212W	0.00231945
YIR038C	0.00232198
YPR163C	0.00232451
YGR162W	0.00232704
YMR215W	0.00232957
YIL088C	0.0023321
YMR071C	0.00233463
YLR037C	0.00233716
YGL167C	0.00233969
YDR038C	0.00234222
YNL131W	0.00234475
YEL046C	0.00234728
YNL070W	0.0023498
YDR339C	0.00235233
YMR031C	0.00235486
YNR021W	0.00235739
YER133W	0.00235992
YJR133W	0.00236245
YMR196W	0.00236498
YKL192C	0.00236751
YHR128W	0.00237004
YGR231C	0.00237257
YNR035C	0.0023751
YDR098C	0.00237763
YKR082W	0.00238016
YLR056W	0.00238269
YBR052C	0.00238522
YPR181C	0.00238775
YDR452W	0.00239027
YLL040C	0.0023928
YCL001W	0.00239533
YIL128W	0.00239786
YOR153W	0.00240039
YGR184C	0.00240292
YNR017W	0.00240545
YNL066W	0.00240798
YJL008C	0.00241051
YHR088W	0.00241304
YPL246C	0.00241557
YOR304W	0.0024181
YJR063W	0.00242063
YMR195W	0.00242316
YDL031W	0.00242569
YER049W	0.00242822
YLR154C-H	0.00243075
YPR098C	0.00243327
YBR291C	0.0024358
YGL014W	0.00243833
YPL239W	0.00244086
YPL126W	0.00244339
YGL207W	0.00244592
YOR271C	0.00244845
YBR089C-A	0.00245098
YGR284C	0.00245351
YPL134C	0.00245604
YGR235C	0.00245857
YPR167C	0.0024611
YAR002C-A	0.00246363
YCR082W	0.00246616
YDL236W	0.00246869
YGL117W	0.00247122
YGL215W	0.00247374
YGR152C	0.00247627
YJL174W	0.0024788
YLR208W	0.00248133
YKL101W	0.00248386
YGR116W	0.00248639
YIL076W	0.00248892
YDR427W	0.00249145
YNL088W	0.00249398
YJL076W	0.00249651
YLL011W	0.00249904
YPL053C	0.00250157
YJL001W	0.0025041
YBR086C	0.00250663
YDR019C	0.00250916
YFL004W	0.00251169
YJL121C	0.00251422
YMR125W	0.00251674
YDR492W	0.00251927
YOR370C	0.0025218
YGR001C	0.00252433
YOL097C	0.00252686
YML079W	0.00252939
YCL050C	0.00253192
YBL017C	0.00253445
YOR004W	0.00253698
YMR300C	0.00253951
YHL047C	0.00254204
YNL044W	0.00254457
YGL205W	0.0025471
YNL100W	0.00254963
YMR128W	0.00255216
YOR355W	0.00255469
YDR001C	0.00255721
YGL077C	0.00255974
YGL011C	0.00256227
YPL206C	0.0025648
YDL040C	0.00256733
YLR335W	0.00256986
YOR209C	0.00257239
YER081W	0.00257492
YEL040W	0.00257745
YER126C	0.00257998
YMR203W	0.00258251
YGR090W	0.00258504
YMR243C	0.00258757
YNL121C	0.0025901
YNL016W	0.00259263
YDR070C	0.00259516
YKR095W	0.00259769
YGL225W	0.00260021
YDR059C	0.00260274
YEL017C-A	0.00260527
YPL243W	0.0026078
YLR378C	0.00261033
YER021W	0.00261286
YOR198C	0.00261539
YHR146W	0.00261792
YOR261C	0.00262045
YGL200C	0.00262298
YIL149C	0.00262551
YDR258C	0.00262804
YHR163W	0.00263057
YKL067W	0.0026331
YKL196C	0.00263563
YLR229C	0.00263816
YIL142W	0.00264068
YGR200C	0.00264321
YML105C	0.00264574
YGL006W	0.00264827
YHR143W-A	0.0026508
YGL226C-A	0.00265333
YCR084C	0.00265586
YOR039W	0.00265839
YAL036C	0.00266092
YOR259C	0.00266345
YBR248C	0.00266598
YLR017W	0.00266851
YPL146C	0.00267104
YOR021C	0.00267357
YOR215C	0.0026761
YIL030C	0.00267863
YMR272C	0.00268116
YKL029C	0.00268368
YOR078W	0.00268621
YBR139W	0.00268874
YNL281W	0.00269127
YLR422W	0.0026938
YDR531W	0.00269633
YDR368W	0.00269886
YPL016W	0.00270139
YLR129W	0.00270392
YIL027C	0.00270645
YGR130C	0.00270898
YJL101C	0.00271151
YCR002C	0.00271404
YLR307C-A	0.00271657
YJR014W	0.0027191
YJL183W	0.00272163
YML052W	0.00272415
YDR335W	0.00272668
YJL042W	0.00272921
YNL062C	0.00273174
YHL007C	0.00273427
YML093W	0.0027368
YFR004W	0.00273933
YKR056W	0.00274186
YPL137C	0.00274439
YMR318C	0.00274692
YMR092C	0.00274945
YML043C	0.00275198
YFR006W	0.00275451
YOR264W	0.00275704
YGL037C	0.00275957
YEL024W	0.0027621
YBL004W	0.00276462
YEL058W	0.00276715
YOR272W	0.00276968
YLR083C	0.00277221
YER167W	0.00277474
YDR321W	0.00277727
YHR042W	0.0027798
YER155C	0.00278233
YPR058W	0.00278486
YOR206W	0.00278739
YLR168C	0.00278992
YBR126C	0.00279245
YJL116C	0.00279498
YMR015C	0.00279751
YDR091C	0.00280004
YBL022C	0.00280257
YNL132W	0.0028051
YDL060W	0.00280762
YKL213C	0.00281015
YHR175W-A	0.00281268
YCR011C	0.00281521
YCL011C	0.00281774
YOR232W	0.00282027
YGR181W	0.0028228
YGR142W	0.00282533
YGR135W	0.00282786
YPR133C	0.00283039
YAL049C	0.00283292
YKL190W	0.00283545
YIR034C	0.00283798
YGR281W	0.00284051
YKR069W	0.00284304
YPL235W	0.00284557
YER042W	0.00284809
YOL147C	0.00285062
YNR031C	0.00285315
YOR207C	0.00285568
YDR346C	0.00285821
YEL060C	0.00286074
YLR409C	0.00286327
YMR292W	0.0028658
YHR069C	0.00286833
YKL112W	0.00287086
YFR031C	0.00287339
YJR144W	0.00287592
YHR135C	0.00287845
YHR175W	0.00288098
YJR092W	0.00288351
YDR119W	0.00288604
YJL198W	0.00288857
YOR031W	0.00289109
YDR006C	0.00289362
YJR143C	0.00289615
YDL053C	0.00289868
YDR272W	0.00290121
YBR053C	0.00290374
YOR359W	0.00290627
YER080W	0.0029088
YJR048W	0.00291133
YGR009C	0.00291386
YKL013C	0.00291639
YER087C-B	0.00291892
YIL116W	0.00292145
YNL130C	0.00292398
YHR063C	0.00292651
YDR420W	0.00292904
YPR183W	0.00293156
YJR085C	0.00293409
YLR172C	0.00293662
YDR017C	0.00293915
YPR143W	0.00294168
YLR438W	0.00294421
YHR050W	0.00294674
YPL212C	0.00294927
YDR165W	0.0029518
YOL123W	0.00295433
YNR043W	0.00295686
YDR062W	0.00295939
YER090W	0.00296192
YMR006C	0.00296445
YKR016W	0.00296698
YBR207W	0.00296951
YPR144C	0.00297204
YMR110C	0.00297456
YCR033W	0.00297709
YOR086C	0.00297962
YPR159W	0.00298215
YIR006C	0.00298468
YPR113W	0.00298721
YBR137W	0.00298974
YLR179C	0.00299227
YDL086W	0.0029948
YBR256C	0.00299733
YNR018W	0.00299986
YBR084W	0.00300239
YML125C	0.00300492
YPR125W	0.00300745
YBL007C	0.00300998
YOL021C	0.00301251
YPR001W	0.00301503
YDL095W	0.00301756
YNL243W	0.00302009
YMR266W	0.00302262
YKR080W	0.00302515
YNL241C	0.00302768
YOR117W	0.00303021
YNL157W	0.00303274
YMR079W	0.00303527
YOR061W	0.0030378
YPR169W	0.00304033
YBR023C	0.00304286
YMR009W	0.00304539
YOR124C	0.00304792
YFL036W	0.00305045
YGR167W	0.00305298
YKR043C	0.0030555
YKL068W	0.00305803
YDR261W-B	0.00306056
YJL143W	0.00306309
YPL232W	0.00306562
YPL266W	0.00306815
YBL041W	0.00307068
YLR196W	0.00307321
YLR438C-A	0.00307574
YMR173W	0.00307827
YHL029C	0.0030808
YPR063C	0.00308333
YEL022W	0.00308586
YOL092W	0.00308839
YGR250C	0.00309092
YCL028W	0.00309345
YFR010W	0.00309598
YOR116C	0.0030985
YGR065C	0.00310103
YFL007W	0.00310356
YAL017W	0.00310609
YER105C	0.00310862
YKR018C	0.00311115
YML022W	0.00311368
YDR293C	0.00311621
YOR007C	0.00311874
YDL166C	0.00312127
YJL145W	0.0031238
YIL126W	0.00312633
YCL054W	0.00312886
YDR063W	0.00313139
YNL202W	0.00313392
YLL048C	0.00313645
YFL005W	0.00313897
YBR159W	0.0031415
YOL068C	0.00314403
YER004W	0.00314656
YBR096W	0.00314909
YMR247C	0.00315162
YDL213C	0.00315415
YDR449C	0.00315668
YHR112C	0.00315921
YER015W	0.00316174
YHR138C	0.00316427
YJR095W	0.0031668
YGL022W	0.00316933
YIL123W	0.00317186
YPL147W	0.00317439
YDR216W	0.00317692
YML069W	0.00317945
YBR017C	0.00318197
YNL103W	0.0031845
YDR320C-A	0.00318703
YDL058W	0.00318956
YHR066W	0.00319209
YIL039W	0.00319462
YBR269C	0.00319715
YBR279W	0.00319968
YBL068W	0.00320221
YNL102W	0.00320474
YER166W	0.00320727
YDR153C	0.0032098
YBR146W	0.00321233
YDL035C	0.00321486
YDR055W	0.00321739
YDR280W	0.00321992
YOR316C	0.00322244
YCR034W	0.00322497
YNL330C	0.0032275
YLL008W	0.00323003
YER067W	0.00323256
YER151C	0.00323509
YGL122C	0.00323762
YOL027C	0.00324015
YBR255C-A	0.00324268
YNL192W	0.00324521
YDL111C	0.00324774
YGR187C	0.00325027
YER073W	0.0032528
YPR041W	0.00325533
YMR305C	0.00325786
YHR132C	0.00326039
YER122C	0.00326292
YBL033C	0.00326544
YLL029W	0.00326797
YBL113C	0.0032705
YBL091C	0.00327303
YGL099W	0.00327556
YGL244W	0.00327809
YKL010C	0.00328062
YLR371W	0.00328315
YPL050C	0.00328568
YPL250C	0.00328821
YLR398C	0.00329074
YDR152W	0.00329327
YFR051C	0.0032958
YDR326C	0.00329833
YKR024C	0.00330086
YIL040W	0.00330339
YEL024W	0.00330591
YML092C	0.00330844
YMR047C	0.00331097
YDR504C	0.0033135
YMR149W	0.00331603
YLL031C	0.00331856
YNL322C	0.00332109
YOL129W	0.00332362
YML004C	0.00332615
YBR247C	0.00332868
YAL060W	0.00333121
YDR294C	0.00333374
YLR420W	0.00333627
YBL011W	0.0033388
YIR016W	0.00334133
YJR127C	0.00334386
YLL001W	0.00334638
YMR175W	0.00334891
YBR262C	0.00335144
YJL178C	0.00335397
YGR105W	0.0033565
YOL036W	0.00335903
YGR121C	0.00336156
YMR296C	0.00336409
YDR351W	0.00336662
YBR162W-A	0.00336915
YBR172C	0.00337168
YJL002C	0.00337421
YMR261C	0.00337674
YDR168W	0.00337927
YBR164C	0.0033818
YJR117W	0.00338433
YDL153C	0.00338686
YJL140W	0.00338938
YHR208W	0.00339191
YNL001W	0.00339444
YKL008C	0.00339697
YFR050C	0.0033995
YKL082C	0.00340203
YER156C	0.00340456
YOR254C	0.00340709
YOR340C	0.00340962
YJL060W	0.00341215
YHR054C	0.00341468
YCR008W	0.00341721
YMR016C	0.00341974
YAL042W	0.00342227
YML067C	0.0034248
YLR455W	0.00342733
YDL195W	0.00342985
YKL120W	0.00343238
YOL083W	0.00343491
YER026C	0.00343744
YER002W	0.00343997
YOR103C	0.0034425
YPR016C	0.00344503
YKL032C	0.00344756
YPL087W	0.00345009
YHR060W	0.00345262
YDL007W	0.00345515
YIL129C	0.00345768
YDR310C	0.00346021
YOL144W	0.00346274
YFR009W	0.00346527
YKL079W	0.0034678
YOL140W	0.00347033
YOL010W	0.00347285
YDR084C	0.00347538
YMR148W	0.00347791
YBR080C	0.00348044
YLR051C	0.00348297
YAR002W	0.0034855
YPR082C	0.00348803
YGR271C-A	0.00349056
YDL019C	0.00349309
YPL234C	0.00349562
YPL092W	0.00349815
YJL122W	0.00350068
YBR085C-A	0.00350321
YGR082W	0.00350574
YMR315W	0.00350827
YER064C	0.0035108
YDR120C	0.00351332
YER146W	0.00351585
YKL020C	0.00351838
YOL041C	0.00352091
YLR231C	0.00352344
YNL201C	0.00352597
YFR011C	0.0035285
YER063W	0.00353103
YJL069C	0.00353356
YGR026W	0.00353609
YJL117W	0.00353862
YNR030W	0.00354115
YKL203C	0.00354368
YPL195W	0.00354621
YGR043C	0.00354874
YMR072W	0.0035538
YDR397C	0.00355632
YOR267C	0.00355885
YBR104W	0.00356138
YNL139C	0.00356391
YDR211W	0.00356644
YER136W	0.00356897
YOR197W	0.0035715
YCR088W	0.00357403
YGL186C	0.00357656
YDL173W	0.00357909
YKR048C	0.00358162
YHR074W	0.00358415
YJR080C	0.00358668
YBL039W-A	0.00358921
YOR157C	0.00359174
YCR057C	0.00359427
YGR280C	0.00359679
YGL019W	0.00359932
YHR077C	0.00360185
YER008C	0.00360438
YLR113W	0.00360691
YNL271C	0.00360944
YIR036C	0.00361197
YGR208W	0.0036145
YLR309C	0.00361703
YMR011W	0.00361956
YJL208C	0.00362209
YJR103W	0.00362462
YJL173C	0.00362715
YJR066W	0.00362968
YDR394W	0.00363221
YEL032W	0.00363474
YDR214W	0.00363727
YMR033W	0.00363979
YMR259C	0.00364232
YDL128W	0.00364485
YHL032C	0.00364738
YGR186W	0.00364991
YHR006W	0.00365244
YDR354W	0.00365497
YLR375W	0.0036575
YNL221C	0.00366003
YOR220W	0.00366256
YGR128C	0.00366509
YNL248C	0.00366762
YPR008W	0.00367015
YGR125W	0.00367268
YAR010C	0.00367521
YLL027W	0.00367774
YBL050W	0.00368026
YLL043W	0.00368279
YMR237W	0.00368532
YOL051W	0.00368785
YBR155W	0.00369038
YJL098W	0.00369291
YNL232W	0.00369544
YMR088C	0.00369797
YGL093W	0.0037005
YLR089C	0.00370303
YGR103W	0.00370556
YDL116W	0.00370809
YNL300W	0.00371062
YNL118C	0.00371315
YGR095C	0.00371568
YDR517W	0.00371821
YOR338W	0.00372073
YBR036C	0.00372326
YKR002W	0.00372579
YNL154C	0.00372832
YOR051C	0.00373085
YBR058C-A	0.00373338
YKL138C	0.00373591
YFL010C	0.00373844
YOL103W	0.00374097
YNL280C	0.0037435
YDL157C	0.00374603
YML121W	0.00374856
YDR161W	0.00375109
YJL171C	0.00375362
YDL099W	0.00375615
YER050C	0.00375868
YLR224W	0.00376121
YJL050W	0.00376373
YIL021W	0.00376626
YGR077C	0.00376879
YJL039C	0.00377132
YNR052C	0.00377385
YOR173W	0.00377638
YCL056C	0.00377891
YNL216W	0.00378144
YNL306W	0.00378397
YLR348C	0.0037865
YJL097W	0.00378903
YLR301W	0.00379156
YDL138W	0.00379409
YHR072W	0.00379662
YPR112C	0.00379915
YML086C	0.00380168
YDR137W	0.0038042
YLR413W	0.00380673
YNL176C	0.00380926
YKL191W	0.00381179
YMR321C	0.00381432
YGR274C	0.00381685
YJL020C	0.00381938
YGR041W	0.00382191
YMR181C	0.00382444
YML054C	0.00382697
YHR043C	0.0038295
YDL022W	0.00383203
YHR071W	0.00383456
YPR190C	0.00383709
YLR364W	0.00383962
YNL045W	0.00384215
YJL168C	0.00384468
YDR328C	0.0038472
YNL175C	0.00384973
YLR262C-A	0.00385226
YOR241W	0.00385479
YGR020C	0.00385732
YDL178W	0.00385985
YMR207C	0.00386238
YER088C	0.00386491
YPL098C	0.00386744
YJR135W-A	0.00386997
YKL024C	0.0038725
YGL156W	0.00387756
YML009C	0.00388009
YOR087W	0.00388262
YKL057C	0.00388515
YGR191W	0.00388767
YMR235C	0.0038902
YGL097W	0.00389273
YLR414C	0.00389526
YDL135C	0.00389779
YKR046C	0.00390032
YHR165C	0.00390285
YPL178W	0.00390538
YNL301C	0.00390791
YER125W	0.00391044
YLR107W	0.00391297
YOL012C	0.0039155
YMR010W	0.00391803
YPL115C	0.00392056
YJL084C	0.00392309
YOL061W	0.00392562
YBR059C	0.00392815
YGL067W	0.00393067
YHR103W	0.0039332
YER169W	0.00393573
YMR238W	0.00393826
YGR270W	0.00394079
YKR076W	0.00394332
YDL201W	0.00394585
YNL212W	0.00394838
YJL078C	0.00395091
YLR248W	0.00395344
YCR042C	0.00395597
YGL080W	0.0039585
YGL197W	0.00396103
YLR357W	0.00396356
YIL034C	0.00396609
YGR083C	0.00396862
YFR040W	0.00397114
YML055W	0.00397367
YJR130C	0.0039762
YOR185C	0.00397873
YNL163C	0.00398126
YPL179W	0.00398379
YNL004W	0.00398632
YJL012C	0.00398885
YPR133W-A	0.00399138
YJL205C	0.00399391
YNL075W	0.00399644
YGL013C	0.00399897
YLR237W	0.0040015
YGL029W	0.00400403
YGL231C	0.00400656
YPL024W	0.00400909
YGL087C	0.00401161
YLR336C	0.00401414
YPL242C	0.00401667
YGR132C	0.0040192
YGR232W	0.00402173
YPL023C	0.00402426
YGR211W	0.00402679
YDR466W	0.00402932
YDR045C	0.00403185
YBL078C	0.00403438
YEL055C	0.00403691
YKL104C	0.00403944
YOR056C	0.00404197
YOR014W	0.0040445
YMR239C	0.00404703
YPL013C	0.00404956
YDR189W	0.00405209
YEL037C	0.00405461
YOR165W	0.00405714
YJR001W	0.00405967
YIL048W	0.0040622
YLR241W	0.00406473
YPL112C	0.00406726
YDR248C	0.00406979
YKR014C	0.00407232
YBR187W	0.00407485
YGR217W	0.00407738
YJR041C	0.00407991
YMR280C	0.00408244
YML081W	0.00408497
YGR272C	0.0040875
YHR003C	0.00409003
YDR464W	0.00409256
YML042W	0.00409508
YGL221C	0.00409761
YHL039W	0.00410014
YMR005W	0.00410267
YEL020W-A	0.0041052
YER013W	0.00410773
YNR036C	0.00411026
YMR062C	0.00411279
YBR198C	0.00411532
YLL034C	0.00411785
YNL297C	0.00412038
YPR091C	0.00412291
YDL020C	0.00412544
YPL274W	0.00412797
YER114C	0.0041305
YBR035C	0.00413303
YMR219W	0.00413556
YOR001W	0.00413808
YGR138C	0.00414061
YPL111W	0.00414314
YKR074W	0.00414567
YJR072C	0.0041482
YIL008W	0.00415073
YNL160W	0.00415326
YLR200W	0.00415579
YPL010W	0.00415832
YOR307C	0.00416085
YML124C	0.00416338
YKL014C	0.00416591
YPR118W	0.00416844
YHR081W	0.00417097
YIL127C	0.0041735
YHL027W	0.00417603
YOR260W	0.00417855
YIL026C	0.00418108
YBL102W	0.00418361
YDR075W	0.00418614
YDR046C	0.00418867
YDL052C	0.0041912
YGR220C	0.00419373
YBR267W	0.00419626
YJL014W	0.00419879
YMR121C	0.00420132
YGR178C	0.00420385
YMR001C	0.00420638
YHR181W	0.00420891
YFL002C	0.00421144
YNL149C	0.00421397
YER172C	0.0042165
YLR034C	0.00421903
YDR180W	0.00422155
YIL022W	0.00422408
YIR011C	0.00422661
YDR404C	0.00422914
YLR305C	0.00423167
YGR193C	0.0042342
YOR346W	0.00423673
YHR110W	0.00423926
YOL005C	0.00424179
YAL044W-A	0.00424432
YCL057W	0.00424685
YPL020C	0.00424938
YDR034C	0.00425191
YCR077C	0.00425444
YDR141C	0.00425697
YGR079W	0.0042595
YPL199C	0.00426202
YNR013C	0.00426455
YDR270W	0.00426708
YOR243C	0.00426961
YDR167W	0.00427214
YMR276W	0.00427467
YMR109W	0.0042772
YIL090W	0.00427973
YML111W	0.00428226
YFR002W	0.00428479
YPR023C	0.00428732
YPL177C	0.00428985
YBR199W	0.00429238
YPL125W	0.00429491
YCL031C	0.00429744
YBR081C	0.00429997
YPL118W	0.00430249
YAR073W	0.00430502
YDR300C	0.00430755
YPL094C	0.00431008
YAL067C	0.00431261
YGR218W	0.00431514
YML077W	0.00431767
YKL193C	0.0043202
YOL124C	0.00432273
YOR158W	0.00432526
YBR016W	0.00432779
YDR047W	0.00433032
YGR195W	0.00433285
YKR054C	0.00433538
YIL147C	0.00433791
YPL159C	0.00434044
YFL028C	0.00434297
YBL067C	0.00434549
YIL068C	0.00434802
YGR024C	0.00435055
YCR096C	0.00435308
YDR171W	0.00435561
YJR068W	0.00435814
YKL022C	0.00436067
YBL043W	0.0043632
YOR176W	0.00436573
YHR201C	0.00436826
YOR101W	0.00437079
YJL110C	0.00437332
YLR192C	0.00437585
YLR100W	0.00437838
YNL116W	0.00438091
YJL127C-B	0.00438344
YHR098C	0.00438596
YBR205W	0.00438849
YLR093C	0.00439102
YIL005W	0.00439355
YHR148W	0.00439608
YGL111W	0.00439861
YIL157C	0.00440114
YLR284C	0.00440367
YDL140C	0.0044062
YDL063C	0.00440873
YFL041W	0.00441126
YIL070C	0.00441379
YBR015C	0.00441632
YKL176C	0.00441885
YOR322C	0.00442138
YHR065C	0.00442391
YEL052W	0.00442644
YBR029C	0.00442896
YBR202W	0.00443149
YPR189W	0.00443402
YDR456W	0.00443655
YBR166C	0.00443908
YHR205W	0.00444161
YER083C	0.00444414
YHR108W	0.00444667
YMR008C	0.0044492
YFL024C	0.00445173
YPL057C	0.00445426
YPR105C	0.00445679
YDR297W	0.00445932
YMR314W	0.00446185
YML076C	0.00446438
YGL125W	0.00446691
YLR084C	0.00446943
YBR171W	0.00447196
YAR007C	0.00447449
YLR209C	0.00447702
YKL094W	0.00447955
YKL003C	0.00448208
YDR156W	0.00448461
YDR139C	0.00448714
YIL046W	0.00448967
YPR180W	0.0044922
YGR008C	0.00449473
YHL036W	0.00449726
YJL129C	0.00449979
YGL071W	0.00450232
YOL020W	0.00450485
YHR082C	0.00450738
YLR194C	0.00450991
YKL069W	0.00451243
YPL210C	0.00451496
YGL228W	0.00451749
YDL190C	0.00452002
YIL110W	0.00452255
YMR220W	0.00452508
YDL112W	0.00452761
YML100W	0.00453014
YLR003C	0.00453267
YLR430W	0.0045352
YOR204W	0.00453773
YLR059C	0.00454026
YPL183W-A	0.00454279
YOL062C	0.00454532
YHR085W	0.00454785
YPL086C	0.00455038
YPL183C	0.0045529
YML035C	0.00455543
YBR062C	0.00455796
YLR407W	0.00456049
YKR031C	0.00456302
YCR016W	0.00456555
YOR048C	0.00456808
YGL040C	0.00457061
YML048W	0.00457314
YOL098C	0.00457567
YBL058W	0.0045782
YOR120W	0.00458073
YDR408C	0.00458326
YOR305W	0.00458579
YIL138C	0.00458832
YNL087W	0.00459085
YGL119W	0.00459338
YEL013W	0.0045959
YNR022C	0.00459843
YDR373W	0.00460096
YGR172C	0.00460349
YHR113W	0.00460602
YMR123W	0.00460855
YER082C	0.00461108
YMR302C	0.00461361
YNL119W	0.00461614
YPL227C	0.00461867
YGL172W	0.0046212
YGL153W	0.00462373
YGL219C	0.00462626
YLR138W	0.00462879
YNL257C	0.00463132
YNL048W	0.00463385
YPR114W	0.00463637
YPR166C	0.0046389
YGL035C	0.00464143
YHR028C	0.00464396
YDL064W	0.00464649
YDL072C	0.00464902
YBR276C	0.00465155
YMR298W	0.00465408
YLR065C	0.00465661
YDR334W	0.00465914
YGR243W	0.00466167
YLR383W	0.0046642
YDR519W	0.00466673
YLR087C	0.00466926
YOR150W	0.00467179
YER031C	0.00467432
YMR054W	0.00467684
YMR255W	0.00467937
YFR048W	0.0046819
YLL021W	0.00468443
YLL055W	0.00468696
YBR074W	0.00468949
YHR188C	0.00469202
YDR505C	0.00469455
YHR029C	0.00469708
YHR023W	0.00469961
YDR292C	0.00470214
YBL093C	0.00470467
YLR088W	0.0047072
YGR056W	0.00470973
YKL211C	0.00471226
YMR076C	0.00471479
YDL168W	0.00471732
YER127W	0.00471984
YNL313C	0.00472237
YJL095W	0.0047249
YPL207W	0.00472743
YDL103C	0.00472996
YHR049W	0.00473249
YLR002C	0.00473502
YNR034W-A	0.00473755
YDR245W	0.00474008
YDL237W	0.00474261
YNL312W	0.00474514
YBR213W	0.00474767
YAL007C	0.0047502
YDR056C	0.00475273
YGR229C	0.00475526
YOR194C	0.00475779
YKR092C	0.00476031
YLR228C	0.00476284
YLR022C	0.00476537
YNL256W	0.0047679
YBR150C	0.00477043
YPL105C	0.00477296
YKL207W	0.00477549
YER164W	0.00477802
YKR049C	0.00478055
YDR092W	0.00478308
YLR332W	0.00478561
YKL143W	0.00478814
YGL150C	0.00479067
YGR276C	0.0047932
YNL263C	0.00479573
YJL005W	0.00479826
YER141W	0.00480079
YMR105C	0.00480331
YJL074C	0.00480584
YDL148C	0.00480837
YLR069C	0.0048109
YGR097W	0.00481343
YEL044W	0.00481596
YGR207C	0.00481849
YFL008W	0.00482102
YHR137W	0.00482355
YMR056C	0.00482608
YNL233W	0.00482861
YER158C	0.00483114
YLR314C	0.00483367
YKL179C	0.0048362
YKL027W	0.00483873
YKL126W	0.00484126
YDR083W	0.00484378
YFR001W	0.00484631
YLR356W	0.00484884
YJR090C	0.00485137
YPR089W	0.0048539
YLR384C	0.00485643
YPR115W	0.00485896
YKL006C-A	0.00486149
YNL124W	0.00486402
YDR072C	0.00486655
YKR013W	0.00486908
YAR014C	0.00487161
YCR073W-A	0.00487414
YML053C	0.00487667
YPL085W	0.0048792
YGL056C	0.00488173
YGR234W	0.00488426
YPR024W	0.00488678
YPL270W	0.00488931
YBR028C	0.00489184
YHR200W	0.00489437
YDL049C	0.0048969
YNL181W	0.00489943
YBL029C-A	0.00490196
YNL229C	0.00490449
YPR049C	0.00490702
YDR441C	0.00490955
YJL056C	0.00491208
YJR044C	0.00491461
YPR019W	0.00491714
YBL034C	0.00491967
YBL023C	0.0049222
YDR311W	0.00492473
YDR194C	0.00492725
YKL021C	0.00492978
YOR141C	0.00493231
YGR102C	0.00493484
YLR425W	0.00493737
YLR389C	0.0049399
YML031W	0.00494243
YJL061W	0.00494496
YJR049C	0.00494749
YJL033W	0.00495002
YJR088C	0.00495255
YBL071W-A	0.00495508
YOR065W	0.00495761
YDR041W	0.00496014
YFR037C	0.00496267
YOR311C	0.0049652
YPR100W	0.00496772
YML006C	0.00497025
YOR119C	0.00497278
YOL130W	0.00497531
YCR087C-A	0.00497784
YDR283C	0.00498037
YLR154W-E	0.0049829
YGL171W	0.00498543
YBR046C	0.00498796
YJL210W	0.00499049
YHR009C	0.00499302
YPR148C	0.00499555
YBR252W	0.00499808
YLL015W	0.00500061
YPR022C	0.00500314
YPL100W	0.00500567
YDR204W	0.0050082
YNR038W	0.00501072
YDL065C	0.00501325
YGL178W	0.00501578
YFR016C	0.00501831
YIL033C	0.00502084
YOR239W	0.00502337
YDR372C	0.0050259
YKR026C	0.00502843
YFR052W	0.00503096
YMR089C	0.00503349
YBR055C	0.00503602
YBL104C	0.00503855
YAR042W	0.00504108
YPL181W	0.00504361
YOR236W	0.00504614
YGR100W	0.00504867
YCR090C	0.00505119
YHR133C	0.00505372
YBL038W	0.00505625
YOR354C	0.00505878
YOR330C	0.00506131
YOR245C	0.00506384
YDR463W	0.00506637
YGL140C	0.0050689
YJL062W-A	0.00507143
YBR229C	0.00507396
YMR091C	0.00507649
[truncated: 3,742 more rows]

## Sheet: expression_significant
Transcript ID		SS1av	20''	40''	60''	8'	16'	24'	32'	1hr	2hr	3hr	4hr	5hr	7hr	SS2avg
YAL003W	EFB1	11.8563	12.1604	12.2702	12.2636	12.4107	12.4225	12.4188	12.4194	12.1885	12.162	12.2584	11.4727	11.9195	11.6953	11.9121
YAL005C	SSA1	12.5685	11.3142	10.8106	10.8601	8.56997	8.11609	7.96249	7.91649	8.33595	11.4109	11.4559	11.7432	12.2235	12.56	12.1553
YAL035W	FUN12	10.9705	11.3374	11.4003	11.7379	12.1109	11.772	11.779	11.7905	11.4809	11.2686	11.426	11.3581	11.2582	10.9585	11.2037
YAL038W	CDC19	12.2554	12.6528	12.6973	12.8514	13.0771	12.9819	12.9674	13.0004	13.0781	13.2401	13.2238	13.2002	13.2067	13.1572	12.5361
YAR075W	-	7.59793	7.65788	7.48364	7.66717	7.70172	7.43583	7.54713	7.5857	7.47606	7.53631	7.53122	7.52225	7.62322	7.78783	7.73344
YBL002W	HTB2	11.0762	11.1947	11.1656	11.2638	11.3674	11.1869	11.2551	11.218	10.8108	11.6464	11.7356	11.2137	11.5368	11.099	11.3237
YBL003C	HTA2	12.3013	12.1677	11.8714	11.8923	11.3429	11.6748	11.6652	11.7566	11.481	12.0346	12.2031	12.056	12.2457	12.2229	12.1596
YBL027W	RPL19B	11.6279	11.9827	11.8804	11.9017	12.2745	12.3037	12.1948	12.2267	12.1831	12.0992	12.0213	11.6183	11.8116	11.4793	12.0607
YBL030C	PET9	12.1637	11.8061	11.9898	11.7081	10.6078	10.5009	10.7098	10.8366	10.9904	11.5629	11.7618	11.6387	11.8575	12.1526	12.1161
YBL045C	COR1	11.334	10.9599	10.8159	10.9214	9.09436	8.91486	9.2249	9.457	9.7362	10.3803	10.6626	10.4925	10.9768	11.0538	11.4543
YBL072C	RPS8A	11.9462	12.4876	12.4344	12.4058	12.4589	12.8117	12.8543	12.7742	12.7839	12.7118	12.5774	12.1291	12.3651	11.883	12.4437
YBL076C	ILS1	11.2181	11.0879	11.0525	11.1382	11.286	11.0169	11.1501	11.2596	11.0007	10.9132	11.0776	10.5287	10.6174	10.4957	10.8587
YBL087C	RPL23A	11.4939	11.9417	12.0006	12.0144	12.3386	12.5993	12.5165	12.531	12.3796	12.1807	11.9673	11.4678	11.4703	10.4435	11.6823
YBL092W	RPL32	12.4073	12.6298	12.4632	12.551	12.692	12.7371	12.6943	12.7098	12.6624	12.5272	12.4007	12.4225	12.3548	11.8942	12.3693
YBL099W	ATP1	12.4253	12.1945	12.0118	12.1409	11.2122	10.8106	10.9641	11.1689	11.4385	11.8805	11.9217	12.3846	12.4811	12.6103	12.3971
YBR009C	HHF1	12.1946	11.928	11.5604	11.634	11.4983	11.6961	11.5521	11.6205	11.6364	11.8576	11.9297	12.247	12.2913	12.4651	12.3426
YBR010W	HHT1	12.2979	12.264	11.8593	11.9709	11.7216	11.9067	11.8579	11.7646	11.5755	12.117	12.1148	12.1952	12.1969	12.2607	12.2181
YBR011C	IPP1	11.7945	11.8536	11.8499	11.8951	11.7424	11.6578	11.7142	11.7904	12.0004	12.2632	12.3998	12.1524	12.3646	12.2997	11.7852
YBR025C	-	11.2787	11.1483	11.048	11.1329	11.4544	11.2965	11.3387	11.4665	11.4083	11.1899	11.2833	10.7969	10.9643	11.1203	11.1744
YBR031W	RPL4A	12.161	12.3004	12.5365	12.5726	12.7	12.6069	12.6855	12.7309	12.746	12.6179	12.5673	11.9892	12.2618	11.6589	12.3456
YBR039W	ATP3	11.8353	11.5798	11.4399	11.3942	10.1988	9.86131	10.0881	10.2615	10.628	11.0862	11.232	11.0866	11.2466	11.2167	11.7724
YBR048W	RPS11B	11.0892	11.4248	11.4072	11.3903	11.848	11.9808	11.9078	11.8731	11.962	11.6444	11.3379	11.3258	11.2153	10.8774	11.1159
YBR067C	TIP1	12.4574	12.754	12.7215	12.7461	11.906	10.7085	10.3751	10.6927	11.6618	11.3184	10.988	10.469	11.0659	9.94716	12.6702
YBR078W	ECM33	11.2887	11.4868	11.7124	11.6043	11.5567	11.518	11.4602	11.4461	11.3914	11.8135	11.9515	11.8891	12.035	11.7565	11.3411
YBR082C	UBC4	10.7384	11.2113	11.0234	11.0408	11.0705	10.8995	11.0157	11.0186	11.046	11.2262	11.278	10.9137	11.4177	11.1351	10.9505
YBR084C-A	RPL19A	11.4888	11.7218	11.6324	11.788	12.0273	12.2192	12.1668	12.2106	12.1214	11.9395	11.6414	11.31	11.3504	10.6645	11.705
YBR118W	TEF2	13.2643	13.3996	13.3338	13.3405	13.2832	13.3066	13.327	13.3053	13.224	13.3066	13.2805	13.443	13.3633	13.3644	13.2703
YBR121C	GRS1	11.3963	11.2332	11.0757	11.2633	11.4407	11.4144	11.3942	11.4152	11.1187	11.2132	11.2533	11.2033	11.1705	11.1135	11.1284
YBR127C	VMA2	10.6812	11.2341	11.5606	11.6105	11.66	11.5545	11.6159	11.5837	11.3413	11.8012	11.9089	11.4766	11.5679	11.4911	11.2074
YBR181C	RPS6B	12.4225	12.5822	12.5604	12.5822	12.5781	12.7889	12.6844	12.7055	12.6918	12.6001	12.5662	12.3429	12.2983	12.194	12.5925
YBR189W	RPS9B	11.8337	11.9592	12.0428	12.0985	12.3703	12.4596	12.35	12.2697	12.2017	12.0524	11.9582	11.8203	11.5855	11.1669	11.7826
YBR191W	RPL21A	11.3997	11.7401	11.8579	11.8712	12.1236	12.1133	12.113	12.0902	12.1015	11.9461	11.9056	11.5169	11.5465	11.248	11.8267
YBR196C	PGI1	11.9772	11.6374	11.4621	11.6848	11.8315	11.7154	11.9152	12.0236	12.2983	12.2578	12.2826	12.3797	12.6086	12.5697	12.0327
YBR218C	PYC2	10.9338	11.0585	10.9228	11.0173	10.5279	10.4485	10.6536	10.7893	10.7787	10.6307	10.5287	10.6659	10.8226	11.0212	10.9677
YBR286W	APE3	11.4399	11.2462	11.2462	11.3188	10.515	10.3362	10.5365	10.5608	10.5739	11.2432	11.473	11.7948	11.9862	12.244	11.1849
YBR294W	SUL1	12.1637	12.386	12.3949	12.386	10.6777	10.5051	10.1654	11.1126	11.2871	11.6438	11.0899	11.2471	11.5415	11.773	11.8569
YBR302C	COS2	11.3831	10.7772	10.1654	10.3124	9.3879	9.63098	9.70206	10.3023	10.3988	10.7829	10.5337	11.5494	11.2603	11.7118	10.5877
YCL025C	AGP1	11.7314	11.733	11.7004	11.2562	11.9603	11.7727	11.657	11.9509	12.0633	11.5982	11.8763	11.2356	11.5177	10.696	11.6774
YCL040W	GLK1	11.4529	10.9409	11.2913	11.0142	9.2886	7.94675	7.5419	7.75894	8.63326	10.3455	10.6592	10.8892	12.006	11.9233	11.3482
YCL057C-A	-	11.9408	11.3728	11.6269	11.3973	10.3432	10.6557	10.8084	10.8748	10.547	10.9592	10.8813	10.9661	11.231	10.6653	11.459
YCR004C	YCP4	10.9472	11.1801	11.1133	11.1322	9.55856	8.27208	8.01409	8.2534	9.29469	10.5424	10.8322	10.0029	10.8671	10.6837	11.0437
YCR005C	CIT2	12.2102	11.7418	10.882	10.8396	9.5417	9.91294	10.6645	11.3224	11.3805	10.2139	10.2889	10.356	10.4477	9.73016	11.5546
YCR012W	PGK1	12.3436	12.2678	12.6183	12.547	12.4888	12.3768	12.5127	12.6948	13.0306	13.2047	13.2155	13.0075	13.0902	12.922	12.4172
YCR024C-B	-	10.9484	11.5833	11.2937	11.4129	11.1541	11.5461	11.2924	11.3655	11.5319	11.2257	11.3643	11.8374	11.6862	11.8936	11.5766
YCR028C-A	RIM1	11.2818	11.1565	10.9374	10.8533	9.9122	10.5996	10.6515	10.7886	10.9454	10.9929	11.0664	10.7586	10.9454	10.9295	11.1973
YCR031C	RPS14A	11.7529	11.928	12.1241	12.1603	12.2873	12.3986	12.4095	12.3811	12.4376	12.2871	12.2011	11.7945	12.0338	11.1687	11.8337
YCR053W	THR4	11.2283	10.9248	10.9517	11.0868	11.3405	11.3198	11.5091	11.4749	11.2686	11.1539	11.2495	10.6106	10.9946	10.7993	11.149
YDL004W	ATP16	11.892	11.9332	11.8097	11.7216	10.1158	9.71709	9.96633	10.2782	10.5352	11.1174	11.2331	10.6489	11.2675	11.0691	11.6656
YDL055C	PSA1	11.4223	11.6483	11.3777	11.4591	11.2891	11.2336	11.1461	11.1299	11.5902	11.8532	12.0071	12.5188	12.438	12.5043	11.7379
YDL061C	RPS29B	12.2179	12.1733	12.4366	12.4206	12.4463	12.5585	12.4777	12.5513	12.5465	12.357	12.4094	12.3902	12.1902	11.9071	12.3537
YDL075W	RPL31A	12.2924	12.4003	12.1763	12.2405	12.2963	12.4312	12.454	12.404	12.4588	12.3414	12.2627	12.4596	12.2798	12.0502	12.249
YDL081C	RPP1A	11.0057	11.4498	11.461	11.4756	11.7031	11.9414	11.8485	11.831	11.9724	11.6311	11.4871	11.0194	11.1455	10.4388	11.0178
YDL083C	RPS16B	11.5102	11.8245	11.9768	11.9354	12.2704	12.3047	12.2373	12.253	12.0981	11.9625	11.9747	11.6774	11.5351	11.2184	11.5954
YDL084W	SUB2	11.6591	11.5334	11.3549	11.3678	11.3638	11.5046	11.4953	11.4953	11.3365	11.4596	11.6197	11.6383	11.6293	11.7867	11.4133
YDL126C	CDC48	11.6774	11.4813	11.4111	11.4844	10.3174	9.49761	9.87402	10.4218	11.1901	11.7999	11.7848	11.7596	11.776	11.981	11.3318
YDL130W	RPP1B	12.0087	12.0868	12.1845	12.0954	12.2784	12.2622	12.2335	12.2902	12.311	12.0954	12.0009	11.9516	11.8576	11.1444	11.9231
YDL131W	LYS21	10.8361	11.0617	10.7739	10.9271	10.8206	10.2331	10.2893	10.5807	10.6626	10.4641	10.5347	10.7805	10.5451	10.3188	10.6421
YDL137W	ARF2	11.3827	10.9791	10.7337	10.7023	8.85686	9.51282	9.75814	10.1488	10.6711	11.0541	11.0955	11.1076	11.3246	11.3647	10.9432
YDL182W	LYS20	11.5128	11.9846	11.8749	11.989	11.4884	10.9463	11.0106	11.3708	11.3321	11.0246	11.0656	11.4625	11.0313	11.0926	11.4096
YDL185W	TFP1	11.5779	11.6856	11.6954	11.7294	11.9561	11.5279	11.3726	11.3915	11.2367	11.5882	11.7714	11.8887	11.8856	11.805	11.3456
YDL191W	RPL35A	12.3493	12.5297	12.308	12.4674	12.4494	12.5788	12.5333	12.5643	12.4803	12.301	12.2593	12.3844	12.1818	11.9613	12.3501
YDL192W	ARF1	11.7736	11.4863	11.4287	11.3984	11.25	11.5692	11.4898	11.4604	11.5554	11.6324	11.6434	11.5701	11.6584	11.4898	11.3191
YDL208W	NHP2	10.5084	11.4215	11.2387	11.4726	11.5633	11.6473	11.6094	11.4775	10.8693	10.6526	10.9177	10.3866	9.88597	9.52794	10.7494
YDL229W	SSB1	12.245	12.6818	12.684	12.7306	13.0271	12.8611	12.7777	12.778	12.712	12.5818	12.6055	12.4762	12.4657	12.202	12.5314
YDL229W	YRB1	11.905	12.7573	12.6712	12.7806	12.9918	12.8204	12.7303	12.7743	12.7262	12.6099	12.6948	12.5533	12.5704	12.4256	12.3647
YDR002W	RPL4B	10.6551	11.5148	11.2991	11.3995	11.2256	11.6017	11.4477	11.297	10.9515	10.8995	10.984	10.421	10.6691	10.7268	11.0971
YDR012W	SES1	11.2762	11.5124	10.9074	11.3699	11.6104	11.2984	11.2599	11.4795	11.6832	11.2419	11.4912	12.4418	12.0006	11.8986	11.6478
YDR023W	RPS11A	11.2332	10.9365	10.6945	10.7841	10.9931	11.2005	11.1809	11.1196	11.1693	10.8907	10.9055	10.5924	10.7223	10.6663	11.0145
YDR025W	PST2	11.7763	11.971	11.971	11.9319	12.3274	12.4369	12.1452	12.2217	12.3228	11.976	11.8076	12.106	11.8603	11.3528	11.8532
YDR032C	KRS1	11.2445	11.3151	11.3044	11.327	9.84765	8.39706	8.17705	8.37055	9.42753	10.562	10.9502	10.4476	11.1984	11.0743	11.2311
YDR037W	TPI1	10.7498	11.7067	11.7772	11.8408	11.9013	11.4274	11.4957	11.4368	11.2902	10.9802	11.1319	10.6003	10.7549	10.2521	11.3448
YDR050C	RPS13	12.6756	12.8055	12.672	12.6816	12.6886	12.6328	12.6737	12.7426	12.884	12.9247	12.8274	12.8549	12.9071	12.715	12.6056
YDR064W	SED1	12.2513	12.6259	12.5193	12.5978	12.7744	12.7083	12.6038	12.6622	12.6286	12.4533	12.4597	12.3208	12.3423	11.6646	12.4466
YDR077W	BMH2	11.8007	11.9249	12.2064	12.0687	10.5625	10.4156	10.5068	10.3842	10.6117	10.8496	11.6423	11.9077	12.4025	12.4653	12.4878
YDR099W	ARO1	11.234	10.9198	10.3289	10.5754	8.86952	9.14594	9.43491	9.73172	10.7657	10.9857	11.0508	10.6098	11.0829	11.3321	11.049
YDR127W	NUM1	11.8446	11.6534	11.6061	11.7545	11.4365	10.8306	10.9995	11.2159	11.3532	11.373	11.3892	11.5824	11.7274	11.4424	11.6016
YDR150W	CPR1	11.2565	10.774	10.5008	10.4975	9.66906	9.28185	9.58931	9.8214	9.9095	9.98051	10.1615	10.1969	10.4518	10.7566	10.8713
YDR155C	HOM2	11.5216	11.6688	11.9056	11.8394	10.2171	9.14721	9.40622	9.7694	11.6033	12.5696	12.7301	12.4639	12.7931	12.6067	11.8074
YDR158W	HTB1	11.5683	11.3134	11.5737	11.6015	11.3145	11.3701	11.5447	11.5449	11.5909	11.8329	11.8381	11.4113	11.8046	11.5206	11.811
YDR224C	HTA1	12.7323	12.159	11.719	11.7394	12.0708	11.9709	11.9023	11.9558	11.7086	12.2464	12.4856	12.6836	12.7291	12.8127	12.6196
YDR225W	ATP5	12.1156	11.8415	11.6478	11.483	11.291	11.4842	11.4033	11.4194	11.4512	11.9557	12.0966	12.0219	12.1088	12.1613	12.1807
YDR298C	-	11.1931	11.4535	11.3611	11.3742	9.84237	9.89609	10.1283	10.2528	10.55	10.9177	11.158	10.375	10.9486	11.016	11.4214
YDR316W-B	TIM11	11.1722	11.0285	10.7335	10.9088	11.4226	11.275	11.3195	11.4628	11.9536	12.025	11.8917	11.5953	11.4973	11.6937	11.0151
YDR322C-A	-	11.1724	10.724	10.5256	10.585	8.92059	9.52095	9.60302	9.56533	9.42945	9.86612	10.0329	10.7288	10.6627	10.9072	11.1025
YDR341C	HXT7	11.3505	11.1698	11.1561	11.2341	11.6308	11.415	11.5207	11.6287	11.0087	10.8564	11.0925	10.9269	10.7522	10.3587	11.0886
YDR342C	RPP2B	12.4985	10.3031	9.76138	9.66013	8.8961	9.06434	8.83565	9.18214	8.85315	8.48998	9.34891	11.5748	12.1148	12.8467	12.7991
YDR382W	EFT2	12.2225	12.5119	12.4766	12.4955	12.6385	12.7258	12.7233	12.7035	12.6884	12.4158	12.3572	12.1666	12.0951	11.4802	12.2019
YDR385W	RPL12B	12.1539	12.4254	12.5429	12.5429	12.7389	12.7198	12.7228	12.6713	12.6824	12.6553	12.5669	12.4473	12.5722	12.4173	12.3328
YDR418W	RPS17B	11.9867	12.3872	12.2373	12.2852	12.38	12.5309	12.4192	12.4011	12.5016	12.2701	12.1699	12.1173	12.0356	11.6208	12.2778
YDR447C	RPS18A	11.2774	11.5147	11.3209	11.405	11.3314	11.8959	11.742	11.7181	11.9456	11.6221	11.5286	11.2299	11.0687	10.6765	11.5935
YDR450W	GUK1	12.1835	12.3452	12.2432	12.3243	12.5034	12.5706	12.604	12.554	12.4813	12.343	12.2107	12.1407	11.9879	11.7654	12.1605
YDR454C	RPL27B	10.8699	11.0279	11.2363	11.1533	11.3235	11.7308	11.7378	11.7033	11.4571	11.3574	11.3823	10.8828	11.0028	10.6394	10.6095
YDR471W	ITR1	11.3158	11.7367	11.7516	11.705	11.8349	12.0157	11.9412	12.0591	11.9256	11.6451	11.7042	11.143	11.1336	10.9213	11.5191
YDR497C	RPL37B	11.9286	11.8597	12.0687	11.7958	11.6984	10.8252	10.4588	10.6091	11.1795	11.9427	11.7627	11.4492	11.448	11.251	11.7194
YDR500C	SAM2	12.1686	12.1515	12.0317	12.0138	12.4268	12.6998	12.5907	12.7002	12.4494	12.2994	12.2002	12.243	12.047	11.6505	12.1326
YDR502C	-	11.3186	11.9833	12.0803	12.2023	12.0934	11.6866	11.5841	11.6278	11.8717	12.3528	12.1262	11.4751	11.8457	11.542	11.5005
YDR524C-B	QCR7	12.2654	12.6877	12.8652	12.6201	12.6461	12.742	12.7517	12.6985	12.4381	12.692	12.8364	12.6964	12.8089	12.635	12.6866
YDR529C	GCN4	12.172	11.8222	11.6494	11.648	9.66599	10.1065	10.4249	10.6728	10.9154	11.143	11.3097	11.0243	11.4415	11.4424	12.0813
YEL009C	SNU13	12.8046	12.9197	12.6045	12.7283	12.5902	12.5637	12.4964	12.5149	12.5002	12.4349	12.5279	12.4425	12.4538	12.5891	12.9436
YEL026W	CUP5	11.0288	12.2591	12.3126	12.3024	12.4624	12.3773	12.3138	12.3713	11.8277	11.5069	11.7975	11.6923	10.942	10.3084	11.5418
YEL027W	HYP2	11.1552	11.6078	11.9128	11.6722	11.6324	11.9881	11.9166	11.877	11.5656	11.8701	11.86	11.3845	11.6724	11.2447	11.3493
YEL034W	RPL12A	11.3703	11.7342	11.8086	11.8412	11.4964	11.5331	11.5188	11.621	11.4644	11.8005	11.8032	11.568	11.6042	11.4908	11.5382
YEL054C	NTF2	11.0759	11.6781	11.6734	11.7228	12.1512	12.0546	11.9502	12.0733	11.9537	11.7186	11.6486	10.9421	10.8601	10.8074	11.609
YER009W	SAH1	10.8553	11.0688	10.9095	11.0392	11.2224	11.5709	11.6996	11.6785	11.3942	11.1576	11.2578	11.2786	11.3321	11.0362	10.8553
YER043C	HOM3	11.8828	12.5276	12.4473	12.4955	12.6869	12.6489	12.6387	12.4998	12.4025	12.5846	12.6866	12.4955	12.5358	12.2991	12.2999
YER052C	HIS1	10.7535	11.4622	11.3338	11.4277	10.0054	9.9725	10.3109	10.3104	10.4513	10.3766	10.4577	10.3241	10.6409	10.327	11.5207
YER055C	FCY2	10.6625	11.231	11.4298	11.4298	11.4526	11.6782	11.8028	11.8973	11.677	11.5013	11.3727	11.4803	11.2496	10.8973	11.4123
YER056C	RPL34A	10.7916	12.4386	12.1421	12.0772	11.7458	11.6389	11.4849	11.4796	11.5575	10.9133	11.4286	10.9494	10.5752	9.76426	11.6213
YER056C-A	ARG5,6	11.5309	11.7776	11.8695	11.849	12.1993	12.2685	12.2119	12.2871	12.1372	11.9245	11.7897	11.5143	11.3473	10.8702	11.5877
YER069W	RPS24A	11.194	11.2933	11.362	11.4169	10.3134	10.116	10.5627	10.9274	10.837	10.8909	10.9144	11.1562	11.2288	10.7014	11.4603
YER074W	MET6	11.6133	11.9541	11.8894	11.9081	11.8982	12.2324	12.1678	12.179	12.1536	12.1041	12.0186	11.732	11.6863	11.2581	11.8984
YER091C	RPS8B	11.9159	12.72	12.7799	12.8741	12.8532	12.7182	12.6496	12.6825	12.8048	12.7664	12.5967	12.609	12.4386	12.2206	12.34
YER102W	RPL23B	11.5567	12.1119	12.2691	12.2527	12.2963	12.784	12.708	12.7087	12.5686	12.439	12.4394	11.331	11.5689	10.8126	12.1514
YER117W	RPS26B	11.903	12.2061	12.0563	12.054	11.864	12.319	12.2796	12.2738	12.2214	12.1112	12.0547	11.8325	11.8613	11.6124	12.1584
YER131W	-	11.7224	11.9384	11.7735	11.9147	12.0578	12.1673	12.0653	12.2096	12.0904	11.819	11.8328	11.6137	11.3773	10.904	11.7288
YER138W-A	SPT15	11.408	10.9068	10.4706	10.7123	11.1748	10.8427	10.7759	10.8312	11.3703	11.5548	11.658	12.014	11.8596	12.2429	11.1869
YER148W	PAB1	11.1817	11.311	11.3879	11.4296	11.438	11.4542	11.4416	11.3099	11.4065	11.5975	11.6599	11.324	11.5674	11.501	11.3444
YER165W	BMH1	11.2407	11.8863	12.0367	12.1297	12.4654	12.3425	12.2657	12.1427	11.9524	11.8848	11.8848	11.0247	11.4665	11.2412	11.6776
YER177W	PDA1	10.8408	11.0839	11.0839	11.1907	10.7281	10.6359	10.7231	10.8083	11.0449	11.4155	11.4405	11.8836	11.944	11.911	11.0297
YER178W	HSP12	12.0537	11.789	12.103	12.0665	11.5927	11.1519	11.3072	11.3152	11.6059	11.861	11.9499	11.5312	11.8461	11.9106	11.7692
YFL014W	LPD1	13.1539	12.6293	12.1461	12.1037	9.32492	9.93714	9.78182	10.1602	9.21037	10.0003	10.4262	11.5545	12.3058	12.8078	13.0597
YFL018C	YPT1	11.631	10.9847	11.0493	10.9958	9.32311	9.26722	9.60831	10.0028	10.3013	10.78	10.9041	11.0422	11.067	11.1471	11.1058
YFL038C	ACT1	11.3024	11.0116	11.0442	10.8843	10.2595	10.8527	11.0181	10.959	10.985	11.0955	11.1687	10.7563	11.1362	11.2169	11.086
YFL039C	MET10	5.38305	5.29923	5.36187	5.36642	5.30881	5.33531	5.30465	5.30839	5.24573	5.35323	5.52788	5.33027	5.45442	5.41202	5.30349
YFR030W	RPL2A	10.9946	11.4208	11.5353	11.7522	11.2705	11.3156	11.2361	11.541	11.1944	11.0866	10.333	10.5042	10.6148	10.6569	10.7882
YFR031C-A	RPL29	12.1273	12.2375	12.268	12.2356	12.4742	12.6383	12.6246	12.5452	12.5094	12.4131	12.168	12.1677	11.9246	11.8365	11.9701
YFR032C-A	QCR6	11.7977	12.2174	12.1886	12.2227	12.4506	12.7105	12.6561	12.5782	12.4476	12.3687	12.2135	12.4613	12.1816	11.7767	12.2132
YFR033C	-	11.6783	10.7393	10.6851	10.7081	9.82307	9.64445	9.49151	9.77216	9.5652	9.84099	10.0664	10.762	10.4549	10.6902	11.1903
YFR044C	PMA1	11.2106	10.9924	11.2811	11.3139	10.5455	9.48035	9.361	9.45034	9.84051	10.7969	10.9795	11.115	11.1749	10.8603	10.8874
YGL008C	TRP5	10.9975	12.2949	12.2743	12.4546	12.4526	12.3998	12.361	12.2294	12.3984	12.4427	12.397	11.9343	12.2682	12.2558	12.4496
YGL026C	RPL30	10.8811	11.0768	11.437	11.2444	11.3168	10.996	11.134	11.1371	11.0725	11.3591	11.3993	11.0081	11.2311	11.0589	10.826
YGL030W	RPL24A	12.377	12.6302	12.6631	12.6449	12.7035	12.7763	12.6712	12.7172	12.793	12.6451	12.6302	12.571	12.4617	12.0499	12.4981
YGL031C	OLE1	12.23	12.3736	12.2231	12.3134	12.2731	12.3943	12.3816	12.3718	12.422	12.217	12.1421	11.879	11.7743	11.4844	12.2511
YGL055W	PYC1	11.8986	11.1107	10.7499	10.3722	10.0635	10.2735	10.6058	11.0948	11.0195	10.96	11.3126	11.4052	10.4335	10.7937	11.836
YGL062W	RPL7A	12.5609	12.3289	12.0606	12.3509	11.2311	11.376	11.4963	11.6089	11.6036	11.4673	11.4781	11.6334	11.6983	12.1627	12.2574
YGL076C	RPL28	12.5631	12.7296	12.7723	12.7383	12.9477	12.8982	12.8411	12.877	12.8164	12.7143	12.687	12.4941	12.5598	12.2684	12.6091
YGL103W	RPS2	11.9304	12.0598	12.388	12.3367	12.3111	12.6546	12.6419	12.6182	12.4874	12.4411	12.3486	12.4999	12.2907	11.9279	11.9973
YGL123W	RPL1B	12.1804	12.4591	12.399	12.4489	12.5931	12.65	12.7049	12.6498	12.5769	12.6131	12.4348	12.4155	12.3863	11.8828	12.3255
YGL135W	RPL9A	12.592	12.5881	12.5485	12.5621	12.6431	12.704	12.6271	12.6498	12.6784	12.6099	12.5428	12.5787	12.4751	12.337	12.5217
YGL147C	COX4	11.0218	11.4166	11.3182	11.3799	11.673	12.046	12.0562	11.9142	11.9563	11.6277	11.3459	11.2896	10.8655	10.3017	11.3132
YGL187C	RPS26A	11.1331	10.9553	10.9885	10.7597	8.53193	8.772	9.05469	9.23535	9.75469	10.5569	10.4458	10.0635	10.4177	10.7997	11.3716
YGL189C	RPS26A	12.2346	12.1961	12.1716	12.0718	12.3317	12.5331	12.5182	12.5471	12.3982	12.3018	12.142	12.205	12.1221	11.7677	12.1424
YGL234W	ADE5,7	11.1572	11.4383	11.6161	11.6854	12.4954	12.4887	12.5211	12.4329	12.1784	11.5315	11.3631	10.9955	10.8938	10.4925	11.2321
YGL245W	GUS1	11.7747	11.8134	11.8342	11.9083	11.946	11.3947	11.4027	11.7127	12.2275	12.3793	12.4352	12.4426	12.4998	12.4227	11.8014
YGL255W	ZRT1	12.7874	13.1362	12.9602	13.0479	12.9366	12.7864	12.7952	12.7692	12.8504	12.9637	12.9726	13.1159	13.1264	13.0501	12.9453
YGR027C	RPS25A	11.7041	11.8385	11.6681	11.6318	11.798	11.9845	11.9963	11.9652	12.0933	11.8203	11.6577	11.8479	11.6564	11.532	11.6548
YGR034W	RPL26B	11.0157	11.4462	11.3233	11.4335	11.2722	11.9031	11.8458	11.8768	11.9313	11.6066	11.3394	11.4482	11.0803	10.8524	11.4578
YGR037C	ACB1	11.0657	11.1943	11.0609	11.1162	10.3319	9.99051	10.1075	10.547	11.4759	11.8284	11.7542	10.885	11.3337	10.8469	11.0191
YGR061C	ADE6	10.9227	11.275	11.6532	11.6824	12.5474	12.365	12.2862	12.2785	11.9934	11.49	11.3476	10.6917	10.8103	10.0825	10.9148
YGR085C	RPL11B	12.2908	12.4592	12.3519	12.3593	12.3149	12.3815	12.3601	12.4263	12.3779	12.2804	12.3857	12.1294	12.2087	11.9568	12.4106
YGR118W	RPS23A	12.2096	12.3107	12.2933	12.3194	12.2933	12.5064	12.4262	12.4154	12.4414	12.27	12.1924	11.9215	11.9658	11.7666	12.2748
YGR148C	RPL24B	11.7202	11.7826	11.8759	11.7336	12.0008	12.1599	12.0875	12.1606	12.1292	11.9441	11.8049	11.2228	11.4243	11.2039	11.7116
YGR155W	CYS4	11.4143	12.1162	12.0333	12.1449	11.752	11.5308	11.5082	11.5406	11.4014	11.5767	11.589	11.4699	11.6451	11.5626	11.6215
YGR159C	NSR1	10.355	12.297	12.3663	12.3946	12.3909	11.9916	11.905	11.6436	11.142	10.6895	11.3445	10.2737	9.8073	9.06565	11.7191
YGR192C	TDH3	13.3186	13.3893	13.302	13.4036	13.2729	13.2882	13.3148	13.3066	13.368	13.6128	13.6363	13.5304	13.5737	13.394	13.2666
YGR209C	TRX2	11.837	11.7269	11.531	11.4608	10.8182	11.5772	11.6111	11.6412	11.8505	11.7788	11.6988	11.9184	12.0574	11.8176	11.5153
YGR214W	RPS0A	11.084	11.2231	11.5172	11.3359	11.9142	12.0311	12.0997	12.0863	12.0276	11.9147	11.7564	11.0965	11.1282	10.5695	11.3785
YGR240C	PFK1	11.2742	11.619	11.624	11.6717	11.7933	11.3898	11.6127	11.723	11.9046	11.708	11.7183	11.5623	11.6313	11.5125	11.3587
YGR260W	TNA1	10.8971	11.6806	11.7214	11.5935	10.9658	10.5215	10.5455	10.6968	10.8889	10.8154	10.7307	10.4606	10.7881	10.1479	10.8574
YGR279C	SCW4	11.9978	12.2323	12.3817	12.3876	12.4322	12.3473	12.3694	12.4243	12.2812	12.27	12.2407	12.3623	12.3189	12.6164	12.1535
YGR282C	BGL2	12.2253	12.3352	12.2019	12.2019	11.965	12.0735	12.1765	11.992	11.8536	12.1637	12.2751	12.0477	12.3745	12.4783	12.399
YGR285C	ZUO1	11.2234	11.1834	11.2238	11.2873	12.1555	12.0916	12.0695	12.0485	11.7485	11.6502	11.4766	11.3167	11.2389	11.2713	11.2379
YHL001W	RPL14B	11.6695	11.9959	11.9012	11.9104	12.0928	12.1616	12.0803	12.0895	12.1417	11.8154	11.8478	11.4775	11.4118	10.9046	11.7562
YHL015W	RPS20	12.4504	12.5308	12.1887	12.3112	12.4694	12.6189	12.5581	12.5392	12.5212	12.3897	12.3348	11.9945	12.139	11.9989	12.5074
YHL033C	RPL8A	11.6106	12.1483	12.1241	12.2263	12.4592	12.3262	12.275	12.2078	12.287	12.2216	12.2569	11.746	11.7991	11.5092	11.9042
YHR007C	ERG11	11.5373	11.5707	11.4562	11.5984	11.4897	11.3179	11.2593	11.2234	11.5977	11.5203	11.7953	11.9248	11.7455	12.0503	11.9035
YHR010W	RPL27A	11.5006	11.8607	11.6653	11.7753	11.6901	12.2467	12.1438	12.1074	12.047	11.7855	11.7414	11.317	11.3342	11.1192	11.7042
YHR018C	ARG4	10.88	11.3618	11.4961	11.4271	9.45527	9.33278	10.1652	10.4236	10.5075	11.0254	10.8289	10.7424	11.0822	10.3671	11.5319
YHR019C	DED81	10.83	11.0449	11.4223	11.3679	11.8597	11.6095	11.6487	11.7148	11.5005	11.4178	11.2454	10.8037	10.9056	10.405	10.9811
YHR020W	-	10.865	11.147	10.9287	11.1858	11.7522	11.4792	11.5563	11.5622	11.19	10.8952	11.0466	11.2212	10.8432	10.6589	11.0348
YHR021C	RPS27B	12.0501	12.3337	12.2797	12.368	12.2792	12.6188	12.5528	12.5186	12.5781	12.4738	12.4082	12.5092	12.3207	12.1323	12.3097
YHR039C-A	VMA10	11.1723	11.2477	11.1563	11.2187	10.9029	11.3467	11.4098	11.5522	11.3652	11.4396	11.3667	11.5172	11.722	11.3738	11.1938
YHR053C	CUP1-1	13.3872	13.4857	13.1921	13.2692	13.0093	12.8564	12.8618	12.9744	12.8417	12.6717	12.989	13.0735	12.83	12.9922	13.4234
YHR141C	RPL42B	12.0016	12.3477	12.1773	12.2537	12.2114	12.479	12.3536	12.3568	12.4996	12.2641	12.1905	12.2203	12.0318	11.9185	12.2864
YHR162W	-	10.9058	11.3759	11.4453	11.3537	11.0576	11.1885	11.1839	11.1849	11.0473	11.0201	11.0093	10.6366	11.0241	10.2934	10.9259
YHR174W	ENO2	11.7464	12.345	12.5215	12.547	12.9493	12.8484	12.9395	12.916	13.0584	13.2326	13.1597	13.072	13.095	12.8757	11.9101
YHR183W	GND1	12.391	11.4662	11.5359	11.6108	11.1353	11.125	11.1819	11.3323	11.6379	12.0691	12.4196	12.3323	12.2245	12.0564	11.9562
YHR193C	EGD2	11.4385	11.4831	11.5472	11.6635	11.8334	11.803	11.8804	11.8896	11.5518	11.5139	11.6037	11.3934	11.5138	11.0976	11.3554
YHR203C	RPS4B	12.6827	12.73	12.73	12.7593	12.9149	12.8195	12.8398	12.8193	12.8208	12.802	12.7233	12.5002	12.5653	12.3523	12.716
YIL018W	RPL2B	11.8802	12.0826	11.8662	12.044	12.1611	12.3455	12.3642	12.3089	12.3241	12.1331	11.9332	12.3953	12.063	12.0799	12.0344
YIL052C	RPL34B	11.4558	11.6839	11.5387	11.6735	11.9622	12.0521	12.0261	12.0221	12.0978	11.7231	11.6001	11.7444	11.3811	10.9629	11.6143
YIL053W	RHR2	9.78465	12.9643	13.1174	13.0506	13.0288	12.6177	12.5567	12.5621	12.6954	12.4133	12.1472	11.2529	11.1694	9.91096	11.7763
YIL069C	RPS24B	11.0206	11.8641	11.9027	11.8756	12.0366	12.0719	12.0828	12.2476	12.0564	11.8303	12.0412	10.9167	11.1899	10.2793	11.6012
YIL078W	THS1	11.621	10.8804	11.119	11.0643	11.5103	11.5656	11.6199	11.7569	11.3892	11.3275	11.2901	10.7238	10.7493	10.4566	11.0658
YIL094C	LYS12	12.1802	11.3433	11.4857	11.5065	11.6065	11.318	11.4659	11.817	11.8642	11.8341	11.86	11.8939	11.5232	11.3963	11.7407
YIL133C	RPL16A	11.9187	12.2015	12.2988	12.2717	12.5865	12.6037	12.5235	12.5846	12.5156	12.2798	12.2026	12.0981	11.9835	11.7495	12.1588
YIL148W	RPL40A	12.6117	12.6798	12.5809	12.6219	12.5994	12.76	12.7482	12.6959	12.8228	12.6798	12.5977	12.7967	12.7268	12.5689	12.7021
YIL169C	-	9.11299	9.52712	9.73439	9.84107	9.12733	8.5923	8.34505	8.06038	8.64112	8.8124	9.42088	9.83021	10.461	10.6809	9.48582
YJL052W	TDH1	4.51993	4.49116	4.51975	4.4183	4.43867	4.19066	4.12262	4.17835	4.6542	4.76583	4.83543	4.96791	4.87358	4.81505	4.53449
YJL055W	-	11.8009	11.2046	11.164	11.0884	10.9271	11.2605	11.3367	11.5207	11.3238	11.5208	11.2082	11.5678	11.3379	11.3683	11.3841
YJL130C	URA2	11.658	11.667	11.667	11.8718	12.3789	12.4508	12.5273	12.4657	11.667	11.508	11.5734	11.4946	11.443	11.3927	11.4932
YJL136C	RPS21B	12.7175	12.7067	12.687	12.5915	12.4918	12.8444	12.7426	12.7708	12.6444	12.4947	12.5143	12.4072	12.417	12.2172	12.6788
YJL138C	TIF2	12.1804	12.4016	12.1233	12.3496	12.5648	12.5062	12.5257	12.4533	12.4082	12.2726	12.2881	12.2945	12.1649	12.1259	12.1816
YJL159W	HSP150	11.3291	11.9063	11.9873	12.1554	11.9746	11.7466	11.7623	11.9329	11.8932	11.8594	12.0148	12.4458	12.5437	12.4273	12.1289
YJL166W	QCR8	11.5464	11.1191	11.0241	10.83	9.13127	9.55044	9.84414	10.217	10.1424	10.147	10.1902	10.2419	10.4835	10.3788	11.3813
YJL177W	RPL17B	11.3108	11.5299	11.5396	11.6365	12.0245	12.1679	12.0639	12.0662	12.0812	11.7951	11.6365	11.0156	11.233	10.9687	11.5362
YJL189W	RPL39	11.1623	11.4136	11.4275	11.4753	11.5072	12.0853	11.9197	11.8159	11.9615	11.5567	11.4025	11.3938	11.2141	11.0815	11.535
YJL190C	RPS22A	11.1184	11.6316	11.5922	11.5722	11.6791	12.0795	11.9206	11.9891	12.1075	11.6647	11.6572	11.5792	11.3636	10.8786	11.3882
YJR010W	MET3	11.2284	12.0692	12.1921	12.2614	11.4489	11.4489	11.4778	11.8067	11.6916	11.7359	10.9154	11.4028	11.5027	11.3552	11.1416
YJR045C	SSC1	11.5193	10.8561	10.534	10.649	10.2498	10.5257	10.7389	10.5939	10.6137	11.3562	11.329	10.9721	11.4441	11.8324	11.2973
YJR077C	MIR1	11.1823	11.3145	11.8786	11.7872	11.4363	11.2652	11.3527	11.2309	11.125	11.4092	11.4104	10.7522	11.4675	10.9184	11.5288
YJR094W-A	RPL43B	12.1898	12.2533	11.9834	12.0335	11.9171	12.1209	12.0921	12.1597	12.1215	11.9272	11.992	11.9335	11.8432	11.4374	12.2328
YJR104C	SOD1	12.289	11.5024	11.4261	11.3501	11.33	11.1417	11.3342	11.6208	11.8968	11.8993	11.53	11.6079	11.7035	11.2438	11.8991
YJR109C	CPA2	11.5255	11.592	11.6225	11.8153	11.0159	10.7636	11.0171	11.3373	11.1302	10.7485	10.6836	11.0264	10.8035	10.1892	11.3717
YJR121W	ATP2	11.5773	11.8237	12.0217	11.8683	10.848	10.2943	10.5041	10.7355	11.2386	11.7716	11.8564	11.0804	11.5322	11.9886	12.1155
YJR123W	RPS5	12.4193	12.5785	12.3963	12.4433	12.5816	12.5891	12.5692	12.5398	12.6334	12.46	12.3996	12.3742	12.3242	12.2139	12.4733
YJR137C	ECM17	11.5967	11.6278	11.7119	11.834	11.5569	11.3449	11.3623	11.6412	11.411	11.1301	10.6335	10.7812	10.9117	10.8741	11.4144
YJR139C	HOM6	12.2268	11.9671	11.9185	11.9671	11.5378	11.7342	11.7847	11.8298	12.0538	12.1468	12.2393	12.0337	12.266	12.121	11.827
YKL001C	MET14	10.8853	11.3213	11.3826	11.4819	9.87292	10.8349	11.1192	11.6574	11.0775	11.0523	10.6896	9.70141	10.2832	9.7895	10.4712
YKL006W	RPL14A	11.2381	11.6174	11.6224	11.6105	11.8564	12.0774	12.1192	12.1061	12.1164	11.8244	11.688	11.4519	11.3599	10.7715	11.5922
YKL016C	ATP7	11.8871	11.7251	11.3957	11.4881	9.72387	9.89601	10.1766	10.3351	10.5608	10.9864	11.0792	11.1713	11.4538	11.7562	12.0092
YKL056C	TMA19	11.8198	12.5895	12.6927	12.6873	12.4575	12.9506	12.892	12.8889	12.6028	12.5496	12.6206	12.3055	12.4133	12.0321	12.2625
YKL060C	FBA1	12.84	12.8803	12.7446	12.862	12.9501	12.7746	12.7946	12.8044	12.8513	12.9552	12.873	12.9245	12.9396	12.893	12.8519
YKL096W-A	CWP2	12.5018	12.6907	12.8248	12.6359	12.514	12.4774	12.2885	12.1926	11.9856	12.3776	12.5881	12.7038	12.7576	12.423	12.5706
YKL141W	SDH3	11.7017	11.0206	10.7913	10.7809	8.26772	8.11321	8.26933	8.67753	9.39311	9.2593	9.50959	9.88947	10.1332	10.0748	11.5193
YKL152C	GPM1	12.7422	12.5988	12.6827	12.6764	12.8625	12.802	12.8625	13.0051	13.2535	13.3733	13.3297	13.1301	13.1152	13.0521	12.6524
YKL156W	RPS27A	11.2703	11.7784	11.8156	11.818	11.6198	11.7715	11.8415	11.9458	11.6804	11.4951	11.6543	11.4773	11.3499	11.0431	11.6305
YKL180W	RPL17A	11.3547	11.6872	11.9089	11.8623	12.3412	12.3738	12.3364	12.3444	12.3466	12.1721	12.1516	11.6717	11.62	11.3711	11.7158
YKL182W	FAS1	12.7111	12.5143	12.4269	12.5684	12.3454	11.8186	11.6011	11.8096	12.0539	12.2691	12.2373	12.2794	12.1642	12.1808	12.4723
YKL210W	UBA1	11.1949	10.7445	10.472	10.703	9.38208	8.91837	9.36287	9.69307	10.2774	10.6607	10.8078	10.8393	11.0585	11.5484	10.8903
YKL216W	URA1	10.8054	11.1723	11.0707	11.0263	11.7695	12.0687	12.1795	12.1686	12.1163	11.7475	11.5693	10.9682	10.6244	10.669	11.2674
YKL217W	JEN1	12.1504	10.5762	9.89593	9.55613	8.54039	8.43462	8.11552	8.20704	7.42184	6.92731	7.12479	7.74638	7.87408	8.4676	10.7775
YKR039W	GAP1	11.5642	11.2979	11.0642	10.7351	10.4918	11.2633	11.0451	11.3137	11.6537	11.5643	11.5989	11.2372	11.4244	11.2329	10.4347
YKR042W	UTH1	11.6586	12.495	12.7732	12.8752	12.9223	12.8187	12.7969	12.6993	12.6859	12.5938	12.5441	12.2948	12.4134	12.1259	12.3033
YKR057W	RPS21A	12.5485	12.705	12.7795	12.6636	12.62	13.0769	13.1787	13.1062	12.7526	12.62	12.5996	12.2609	12.1601	11.8094	12.372
YKR094C	RPL40B	11.6317	11.757	11.5648	11.675	11.7713	12.1018	12.0176	12.0122	12.1695	11.7715	11.7479	11.2005	11.3378	11.1702	11.7535
YLL026W	HSP104	11.2248	10.6674	9.9135	9.80444	6.84438	6.39088	6.09015	6.4908	7.6811	9.72444	9.17527	9.75607	10.3685	11.1825	10.6924
YLL045C	RPL8B	11.6337	11.8529	11.8073	11.8772	12.2204	12.2825	12.2926	12.1529	12.296	11.9946	11.894	11.2915	11.2773	10.5955	11.6059
YLL050C	COF1	11.9313	11.7717	11.3591	11.5064	9.9651	10.577	10.6954	11.0653	11.364	11.6008	11.8992	11.918	12.1285	12.2129	11.7327
YLR027C	AAT2	11.6176	10.8434	10.6714	10.7221	9.9603	9.98793	10.4386	10.7305	11.0935	11.4498	11.5759	11.8593	11.7738	11.7501	11.5032
YLR029C	RPL15A	10.7212	11.2916	11.7121	11.7556	11.9609	12.1015	12.169	12.2759	12.0242	11.7281	11.6336	12.0236	11.3309	11.0558	11.4239
YLR038C	COX12	11.4381	10.9288	10.6763	10.5639	8.64688	9.20123	9.53693	9.7944	9.88252	10.3155	10.3217	10.2732	10.684	10.8413	11.2996
YLR044C	PDC1	12.6193	13.0211	12.8402	12.9826	13.2007	13.185	13.1051	13.0838	13.1397	13.1972	13.2117	13.3104	13.2636	13.1507	12.7957
YLR048W	RPS0B	11.1555	11.8062	12.1797	12.1093	12.5521	12.5644	12.4858	12.523	12.4579	12.295	12.284	11.3623	11.3399	11.1459	11.8271
YLR058C	SHM2	11.1334	11.985	12.2713	12.3728	12.6538	12.4435	12.5171	12.6702	12.5742	12.1133	11.7947	11.052	11.4702	11.0515	11.7109
YLR061W	RPL22A	11.943	12.1455	11.9881	11.9244	12.1747	12.2274	12.1692	12.2045	12.1521	12.0011	11.9844	11.8364	11.9177	11.4151	11.9266
YLR075W	RPL10	12.518	12.7285	12.8232	12.8158	12.7646	12.8348	12.7966	12.8087	12.8052	12.7431	12.6771	12.4287	12.4456	12.3849	12.6499
YLR109W	AHP1	12.2483	12.2241	12.2774	12.3359	12.3702	12.3294	12.4729	12.6265	12.7907	13.0701	13.0075	13.1323	13.1644	12.9682	12.1954
YLR110C	CCW12	13.0828	13.2857	13.2516	13.2434	13.2007	13.1953	13.1756	13.1737	13.0841	13.2534	13.2889	13.4938	13.4222	13.0502	13.246
YLR150W	STM1	11.7309	11.738	11.9219	12.0291	12.2985	12.4374	12.4905	12.4654	12.3501	12.221	12.0475	11.4664	11.6707	11.652	11.9756
YLR167W	RPS31	12.7168	12.8799	12.5441	12.642	12.4553	12.7528	12.7288	12.7202	12.6991	12.6706	12.5878	12.8907	12.6527	12.5936	12.8148
YLR174W	IDP2	11.3133	10.6199	10.0777	10.202	7.20549	6.37283	5.93949	6.17683	5.28879	6.22776	6.10433	7.54833	6.99787	7.08183	10.6712
YLR180W	SAM1	10.1234	12.0447	12.3322	12.2702	12.5356	12.5248	12.4527	12.3801	12.2489	12.0858	11.8533	11.2119	11.5277	10.9305	11.3822
YLR185W	RPL37A	11.6652	11.7461	11.8377	11.8377	12.151	12.1925	12.2002	12.2314	12.1905	11.9324	11.8791	11.7157	11.6168	10.9604	11.7506
YLR249W	YEF3	12.3081	12.7368	12.6576	12.7813	12.9742	12.7981	12.8143	12.7042	12.6864	12.5243	12.5426	12.3276	12.1938	12.2019	12.5035
YLR259C	HSP60	12.1291	10.6361	10.8904	10.693	10.2231	10.5809	10.6752	10.738	10.9671	11.4679	11.3096	11.5697	11.6669	11.2655	11.5067
YLR286C	CTS1	11.2772	11.7135	11.7683	11.7428	12.0663	11.8548	11.6871	11.429	11.7206	11.5689	11.5745	11.3711	11.976	12.0227	11.8478
YLR287C-A	RPS30A	12.1029	12.1339	12.0692	11.9806	11.7744	12.2148	12.0879	12.0625	12.1853	12.0701	12.0083	12.2685	12.0619	12.1147	12.0936
YLR293C	GSP1	11.461	11.8611	11.8112	11.8725	12.2586	12.117	12.2068	12.1414	11.8995	11.9058	11.9615	11.3112	11.5711	11.2881	11.6209
YLR295C	ATP14	10.888	11.036	10.8522	11.1177	9.4743	9.83029	9.96414	9.99685	9.98	10.3889	10.5915	10.3373	10.7289	10.7006	11.0103
YLR300W	EXG1	11.017	11.3807	11.4441	11.5008	11.109	11.1665	11.3017	11.3609	11.3751	11.7242	11.929	12.0934	12.1001	12.2824	11.5711
YLR303W	MET17	12.4717	12.2737	12.1113	12.2755	11.3084	11.2244	11.4573	11.874	12.1395	12.2503	12.1491	12.4505	12.4717	12.5031	12.3297
YLR304C	ACO1	12.1416	10.6674	10.0654	10.0029	8.41258	7.96553	7.73799	8.18351	9.84977	10.5463	11.1738	11.3276	11.3787	11.5062	11.9773
YLR325C	RPL38	11.2834	11.9303	11.7407	11.7826	11.752	12.1905	12.1225	12.1722	12.147	11.8466	11.6427	11.6694	11.2695	11.1083	11.7896
YLR333C	RPS25B	11.2353	11.475	11.2189	11.2417	11.2923	11.5193	11.4419	11.5114	11.6312	11.084	11.1372	11.3793	11.2078	11.0911	11.143
YLR340W	RPP0	12.3417	12.4657	12.4172	12.434	12.6427	12.6201	12.6259	12.5019	12.6999	12.501	12.4206	12.1735	12.3309	11.5816	12.3509
YLR342W	FKS1	10.886	11.484	11.6411	11.8227	12.2879	11.928	11.806	11.6939	11.3147	11.6209	11.892	11.2075	11.6154	11.4829	11.2658
YLR344W	RPL26A	11.6433	11.9254	12.0872	12.2092	12.1504	12.2305	12.2221	12.3172	12.1198	12.038	12.0801	11.6544	11.6836	11.1296	11.9419
YLR354C	TAL1	12.346	11.6942	11.7489	11.7292	10.8976	10.9246	11.1221	11.4347	12.1175	12.3997	12.6161	12.18	12.5821	12.6872	12.0885
YLR355C	ILV5	11.5617	11.9496	12.2	12.201	12.2328	11.8476	11.8891	11.9254	11.9739	12.0754	12.112	11.8983	11.9392	11.815	12.3946
YLR367W	RPS22B	10.7609	11.1595	11.0566	11.0904	11.0922	11.5636	11.4144	11.3396	11.2719	10.9416	10.8776	10.5285	10.3703	9.82841	10.6879
YLR388W	RPS29A	11.9905	12.1226	11.9552	11.9353	12.0757	12.2575	12.1643	12.2599	12.2865	12.1082	12.1599	12.5075	12.3639	12.1959	12.0043
YLR390W-A	CCW14	11.0241	11.3089	11.5921	11.6688	11.8524	11.7463	11.8558	11.7575	11.4974	11.6524	11.744	12.0193	12.061	11.5418	11.6466
YLR406C	RPL31B	11.4136	11.7005	11.5465	11.6031	11.8437	11.7591	11.6543	11.8238	11.6425	11.4253	11.4376	11.6934	10.8659	10.9835	11.2558
YLR432W	TSL1	11.8136	11.9515	11.9276	11.9891	12.541	12.043	11.9345	11.8438	11.8735	11.7748	12.0213	11.9452	11.8931	11.9165	12.0755
YML024W	RPS17A	11.6679	12.0832	12.0071	12.1064	12.118	12.4555	12.3767	12.3599	12.3798	12.2488	12.1744	12.0425	11.7094	11.4565	12.0518
YML026C	RPS18B	11.9138	12.335	12.3004	12.3333	12.4767	12.6632	12.5926	12.5441	12.4767	12.3416	12.2608	12.0352	11.9385	11.5927	12.2208
YML028W	TSA1	12.6444	12.4409	12.3498	12.5013	12.3742	12.4375	12.5856	12.6726	12.9389	13.142	13.0861	13.1051	13.1436	13.0388	12.6883
YML063W	RPS1B	11.9902	12.0635	11.8581	11.9521	12.0487	12.3442	12.2319	12.164	12.2802	12.0349	11.966	11.7545	11.7172	11.626	11.9164
YML073C	RPL6A	11.8444	11.9901	11.8837	11.9145	12.3401	12.4791	12.1936	12.2149	12.1574	12.0117	12.0165	11.4176	11.5549	11.2441	11.8434
YML106W	URA5	10.8389	11.182	11.2885	11.3509	11.7347	11.8559	11.943	11.8999	11.3598	11.3692	11.2141	11.2347	10.861	10.7631	11.1113
YML128C	MSC1	11.3916	11.1661	10.3128	10.4505	7.18766	6.0801	6.39565	6.47628	6.63113	8.16941	8.56705	9.15548	10.1206	11.3001	11.1333
YMR058W	FET3	11.6754	11.601	11.5762	11.5799	11.2565	11.954	12.12	12.2173	12.3679	12.415	12.4539	12.4113	12.4834	12.5912	11.4765
YMR107W	SPG4	11.9636	11.3342	10.3896	10.302	6.92899	7.12801	6.77266	7.22467	6.0052	6.19317	6.21608	6.31953	5.6026	6.16321	11.6502
YMR108W	ILV2	10.8053	11.5056	11.6702	11.7782	11.53	11.424	11.427	11.2635	10.9271	11.1768	11.1837	10.4956	10.41	10.7042	11.4844
YMR116C	ASC1	12.399	12.5555	12.4761	12.571	12.7056	12.7631	12.7594	12.6718	12.5735	12.6249	12.5509	12.3035	12.3018	11.7502	12.4124
YMR120C	ADE17	11.1893	11.4521	11.5244	11.5407	11.927	11.9384	12.09	12.2311	12.1032	11.4447	11.1411	11.3277	11.1115	10.3812	11.5267
YMR122W-A	-	10.6225	11.3818	11.6634	11.5333	11.054	10.9523	11.016	11.0742	10.7282	11.0591	11.4252	10.9218	11.345	10.7102	11.0462
YMR142C	RPL13B	11.7225	11.8244	11.9006	11.8851	12.2195	12.3353	12.2947	12.2706	12.3156	12.1374	11.9902	11.4088	11.5405	11.0075	11.8558
YMR143W	RPS16A	11.8914	12.0764	11.7963	11.9725	11.836	12.1836	12.1798	12.1627	12.1907	12.0661	11.9054	11.8091	11.8895	11.5593	11.9591
YMR186W	HSC82	12.0649	11.7248	11.323	11.6169	10.8893	10.7843	11.1912	11.3041	11.6441	12.004	11.8293	11.9983	11.8851	11.9669	11.838
YMR194W	RPL36A	11.2042	11.4635	11.2977	11.3857	11.4556	11.9617	11.8368	11.8213	11.8086	11.5554	11.4822	11.1068	11.0321	10.4626	11.3568
YMR205C	PFK2	11.2704	11.5574	11.7532	11.9355	11.8593	11.6148	11.6924	11.8517	11.9366	11.7529	11.7724	11.7289	11.7706	11.6591	11.5825
YMR217W	GUA1	11.2234	12.0524	12.0974	12.0111	12.4877	12.2223	12.2483	12.1235	11.7151	11.0636	11.2291	10.9364	10.6012	10.1699	11.5573
YMR226C	TMA29	11.1508	11.1614	11.1561	11.2135	11.0183	10.9644	10.9796	11.1244	11.4419	11.6177	11.5921	11.2836	11.6348	11.5378	10.9812
YMR242C	RPL20A	11.0439	11.4872	11.384	11.4458	11.604	11.8464	11.8308	11.8497	11.879	11.675	11.4096	11.3667	10.718	10.0309	11.1292
YMR246W	FAA4	10.9378	10.9961	11.1586	11.1366	10.8878	10.7473	11.1368	11.382	11.2101	10.6622	10.6088	9.5468	10.1506	9.98492	10.6484
YMR251W-A	HOR7	12.2937	12.7824	12.6206	12.4594	10.2958	10.4195	10.3387	10.6142	10.6084	11.1617	11.6132	11.8459	12.1704	12.377	12.3941
YMR256C	COX7	12.0571	11.9668	11.6933	11.5852	9.33161	10.1447	10.3561	10.5633	10.4738	10.5473	10.5528	10.9238	11.2987	10.9179	11.9856
YMR297W	PRC1	11.0252	11.0754	11.3698	11.3611	10.0747	9.36799	9.48844	9.39024	10.5182	11.403	11.6828	11.4959	11.9207	11.9695	11.0347
YMR303C	ADH2	12.9666	12.8441	12.7293	12.5948	10.2368	9.52011	9.17519	9.26073	8.35665	8.09258	7.67367	6.77116	6.98694	6.35134	12.8677
YMR307W	GAS1	11.3525	11.8818	11.9476	11.9511	11.8346	11.5769	11.4945	11.3764	11.5185	11.8277	12.0663	11.7337	11.9551	11.6606	11.7951
YNL015W	PBI2	11.8449	11.6092	11.3564	11.3315	8.95957	7.85782	7.45162	7.8427	8.4834	10.7274	11.1467	11.1698	11.5485	11.7759	11.5269
YNL031C	HHT2	11.121	11.3448	11.2451	10.8872	11.1485	11.2615	11.3086	11.3587	11.2138	11.7493	11.7101	11.4376	11.7144	11.6481	11.4849
YNL036W	NCE103	13.0358	12.9465	12.9165	13.0455	12.1714	12.4477	12.6388	12.6913	12.1234	12.2667	12.0789	11.8062	12.6569	12.6913	12.942
YNL055C	POR1	12.381	12.3064	12.2399	12.4236	11.5787	10.6027	10.0615	10.0573	11.053	11.6883	11.9216	12.0587	12.3846	12.1399	12.3894
YNL064C	YDJ1	11.0418	11.6013	11.7333	11.7283	11.5847	11.5055	11.6142	11.3189	11.119	11.328	11.2446	10.1632	10.2726	10.0391	11.384
YNL067W	RPL9B	10.9769	11.3922	11.2385	11.3357	10.8562	11.0542	10.9974	10.8886	11.3638	11.1861	11.1724	10.5441	10.6727	10.65	11.1792
YNL069C	RPL16B	11.677	12.1905	12.2573	12.2215	12.5418	12.6838	12.6336	12.5581	12.5222	12.4547	12.3518	11.9695	12.0303	11.4739	12.2036
YNL104C	LEU4	11.6593	11.7978	11.9185	11.8637	11.1128	10.5955	10.7279	10.7565	10.8295	10.9796	10.9524	10.8801	10.8769	10.1403	11.574
YNL112W	DBP2	10.349	12.1769	12.427	12.4808	12.6216	12.0944	11.9164	11.4406	10.938	10.0224	10.8872	9.60099	9.40028	8.94739	11.7624
YNL135C	FPR1	11.9341	11.7445	11.6998	11.7314	11.1697	11.5858	11.6727	11.7278	11.6484	11.8075	11.7417	11.2608	11.611	11.2769	11.6931
YNL178W	RPS3	12.5286	12.6817	12.5237	12.6748	12.6775	12.7059	12.7461	12.6858	12.6754	12.6056	12.6399	12.4313	12.4445	12.2034	12.6029
YNL208W	-	11.1446	11.2201	11.3809	11.2707	10.0636	9.77055	9.62339	9.7054	10.4743	11.4465	11.5752	10.8798	11.4978	11.0641	10.9061
YNL209W	SSB2	12.0245	12.3494	12.33	12.5444	12.814	12.562	12.6724	12.5985	12.6009	12.3997	12.3881	11.7903	12.2276	11.948	12.4304
YNL220W	ADE12	11.2056	11.7133	11.8585	11.6354	11.3291	11.3695	11.45	11.5899	11.6209	11.1684	10.9232	10.7344	10.7595	10.444	11.2232
YNL244C	SUI1	10.6967	11.3719	11.2396	11.1879	11.3176	11.4686	11.4112	11.3343	10.9072	10.7444	10.7211	10.8246	10.5382	10.3283	10.6995
YNL301C	RPL18B	10.4602	10.858	11.0785	11.0526	11.4652	11.6208	11.3889	11.4394	11.6223	11.2482	11.1831	10.349	10.5446	10.1098	10.8624
YNL302C	RPS19B	11.9644	12.1617	11.9881	12.0938	12.3175	12.3383	12.2761	12.2826	12.3415	12.1308	12.0549	11.9844	11.8524	11.5896	12.0888
YNL327W	EGT2	11.0942	11.5267	11.7064	11.7323	11.8185	11.1814	10.8072	10.9862	11.09	10.6261	11.3284	11.9208	11.9415	11.4944	11.5164
YNR001C	CIT1	12.3535	10.4766	10.255	10.1049	8.33602	8.20689	8.09476	8.65845	9.76099	10.0184	10.1893	10.392	10.889	11.2555	11.7019
YNR002C	ATO2	12.214	10.0712	9.36219	9.30476	8.64385	8.43002	8.13027	8.11285	7.04068	7.2481	6.85984	6.31268	6.506	6.0466	11.263
[truncated: 58 more rows]

## Sheet: SOM_clustering
Transcript ID	cluster no
YAL035W	0
YBR048W	0
YBR121C	0
YDL075W	0
YDR025W	0
YDR454C	0
YDR500C	0
YER009W	0
YER055C	0
[truncated: 361 more rows]
