# Supplementary material for: How yeast re-programmes its transcriptional profile in response to different nutrient impulses
Source: BMC Syst Biol. 2011 Sep 25;5:148. doi: 10.1186/1752-0509-5-148 (PMC3224505; doi:10.1186/1752-0509-5-148)
Supplement: Additional file 2 — Clustering of the differentially expressed genes in response to glucose impulse. The file contains the significantly associated process GO terms (if such exist) for the clusters of genes responsive to glucose impulse, as determined via self-organizing maps. [file 1752-0509-5-148-S2.XLS]

## Sheet: cluster0
GOID	GO_term	Cluster frequency	Background frequency	P-value	Gene(s) annotated to the term	Directly Annotated GOID List
6412	translation	32 out of 38 genes, 84.2%	686 out of 7289 background genes, 9.4%	1.42e-25	FUN12:RPS11B:GRS1:RPL31A:RPS11A:RPL37B:RPL2A:RPL29:RPL28:RPS2:RPS26A:RPS25A:RPL26B:ZUO1:YHR020W:RPS27B:RPL42B:RPL2B:RPL34B:RPL40A:TIF2:RPL39:RPS22A:TMA19:RPL17A:RPL15A:RPL38:RPS25B:RPL31B:RPS17A:RPS15:RPS28A	6979:723:56:6418:6353:6426:6450:42493:16567:6446:42254:6457:6412:6413:28
9058	biosynthetic process	36 out of 38 genes, 94.7%	1234 out of 7289 background genes, 16.9%	6.64e-24	FUN12:RPS11B:GRS1:RPL31A:RPS11A:RPL37B:HIS1:RPL2A:RPL29:RPL28:RPS2:RPS26A:RPS25A:RPL26B:ZUO1:YHR020W:RPS27B:RPL42B:RPL2B:RPL34B:RPL40A:URA2:TIF2:RPL39:RPS22A:TMA19:RPL17A:URA1:RPL15A:RPL38:RPS25B:RPL31B:RPS17A:URA5:RPS15:RPS28A	723:56:42254:19856:6207:105:6412:6413:6979:6450:6426:6353:6418:42493:6541:16567:6446:6457:28
9059	macromolecule biosynthetic process	32 out of 38 genes, 84.2%	878 out of 7289 background genes, 12.0%	3.79e-22	FUN12:RPS11B:GRS1:RPL31A:RPS11A:RPL37B:RPL2A:RPL29:RPL28:RPS2:RPS26A:RPS25A:RPL26B:ZUO1:YHR020W:RPS27B:RPL42B:RPL2B:RPL34B:RPL40A:TIF2:RPL39:RPS22A:TMA19:RPL17A:RPL15A:RPL38:RPS25B:RPL31B:RPS17A:RPS15:RPS28A	723:56:42254:6412:6413:6979:6418:6353:6426:6450:42493:16567:6446:6457:28
44267	cellular protein metabolic process	32 out of 38 genes, 84.2%	1484 out of 7289 background genes, 20.4%	5.31e-15	FUN12:RPS11B:GRS1:RPL31A:RPS11A:RPL37B:RPL2A:RPL29:RPL28:RPS2:RPS26A:RPS25A:RPL26B:ZUO1:YHR020W:RPS27B:RPL42B:RPL2B:RPL34B:RPL40A:TIF2:RPL39:RPS22A:TMA19:RPL17A:RPL15A:RPL38:RPS25B:RPL31B:RPS17A:RPS15:RPS28A	723:56:42254:6412:6413:6979:6418:6353:6426:6450:42493:16567:6446:6457:28
19538	protein metabolic process	32 out of 38 genes, 84.2%	1535 out of 7289 background genes, 21.1%	1.5e-14	FUN12:RPS11B:GRS1:RPL31A:RPS11A:RPL37B:RPL2A:RPL29:RPL28:RPS2:RPS26A:RPS25A:RPL26B:ZUO1:YHR020W:RPS27B:RPL42B:RPL2B:RPL34B:RPL40A:TIF2:RPL39:RPS22A:TMA19:RPL17A:RPL15A:RPL38:RPS25B:RPL31B:RPS17A:RPS15:RPS28A	723:56:42254:6412:6413:6979:6418:6353:6426:6450:42493:16567:6446:6457:28
44260	cellular macromolecule metabolic process	32 out of 38 genes, 84.2%	1535 out of 7289 background genes, 21.1%	1.5e-14	FUN12:RPS11B:GRS1:RPL31A:RPS11A:RPL37B:RPL2A:RPL29:RPL28:RPS2:RPS26A:RPS25A:RPL26B:ZUO1:YHR020W:RPS27B:RPL42B:RPL2B:RPL34B:RPL40A:TIF2:RPL39:RPS22A:TMA19:RPL17A:RPL15A:RPL38:RPS25B:RPL31B:RPS17A:RPS15:RPS28A	723:56:42254:6412:6413:6979:6418:6353:6426:6450:42493:16567:6446:6457:28
44238	primary metabolic process	37 out of 38 genes, 97.4%	3235 out of 7289 background genes, 44.4%	2.06e-10	FUN12:RPS11B:GRS1:RPL31A:RPS11A:GUK1:RPL37B:HIS1:RPL2A:RPL29:RPL28:RPS2:RPS26A:RPS25A:RPL26B:ZUO1:YHR020W:RPS27B:RPL42B:RPL2B:RPL34B:RPL40A:URA2:TIF2:RPL39:RPS22A:TMA19:RPL17A:URA1:RPL15A:RPL38:RPS25B:RPL31B:RPS17A:URA5:RPS15:RPS28A	723:56:42254:19856:6207:105:6412:6413:6979:46037:6418:6353:6426:6450:42493:6541:16567:6446:6457:28
44237	cellular metabolic process	37 out of 38 genes, 97.4%	3420 out of 7289 background genes, 46.9%	1.56e-09	FUN12:RPS11B:GRS1:RPL31A:RPS11A:GUK1:RPL37B:HIS1:RPL2A:RPL29:RPL28:RPS2:RPS26A:RPS25A:RPL26B:ZUO1:YHR020W:RPS27B:RPL42B:RPL2B:RPL34B:RPL40A:URA2:TIF2:RPL39:RPS22A:TMA19:RPL17A:URA1:RPL15A:RPL38:RPS25B:RPL31B:RPS17A:URA5:RPS15:RPS28A	723:56:42254:19856:6207:105:6412:6413:6979:46037:6418:6353:6426:6450:42493:6541:16567:6446:6457:28
8152	metabolic process	37 out of 38 genes, 97.4%	3539 out of 7289 background genes, 48.6%	5.42e-09	FUN12:RPS11B:GRS1:RPL31A:RPS11A:GUK1:RPL37B:HIS1:RPL2A:RPL29:RPL28:RPS2:RPS26A:RPS25A:RPL26B:ZUO1:YHR020W:RPS27B:RPL42B:RPL2B:RPL34B:RPL40A:URA2:TIF2:RPL39:RPS22A:TMA19:RPL17A:URA1:RPL15A:RPL38:RPS25B:RPL31B:RPS17A:URA5:RPS15:RPS28A	723:56:42254:19856:6207:105:6412:6413:6979:46037:6418:6353:6426:6450:42493:6541:16567:6446:6457:28
43170	macromolecule metabolic process	32 out of 38 genes, 84.2%	2830 out of 7289 background genes, 38.8%	1.28e-06	FUN12:RPS11B:GRS1:RPL31A:RPS11A:RPL37B:RPL2A:RPL29:RPL28:RPS2:RPS26A:RPS25A:RPL26B:ZUO1:YHR020W:RPS27B:RPL42B:RPL2B:RPL34B:RPL40A:TIF2:RPL39:RPS22A:TMA19:RPL17A:RPL15A:RPL38:RPS25B:RPL31B:RPS17A:RPS15:RPS28A	723:56:42254:6412:6413:6979:6418:6353:6426:6450:42493:16567:6446:6457:28
9987	cellular process	38 out of 38 genes, 100.0%	4678 out of 7289 background genes, 64.2%	5.49e-06	FUN12:RPS11B:GRS1:RPL31A:RPS11A:GUK1:RPL37B:NTF2:HIS1:RPL2A:RPL29:RPL28:RPS2:RPS26A:RPS25A:RPL26B:ZUO1:YHR020W:RPS27B:RPL42B:RPL2B:RPL34B:RPL40A:URA2:TIF2:RPL39:RPS22A:TMA19:RPL17A:URA1:RPL15A:RPL38:RPS25B:RPL31B:RPS17A:URA5:RPS15:RPS28A	723:56:42254:19856:6207:105:6412:6413:6979:46037:6418:6353:6426:6450:42493:6541:6606:16567:6446:6457:6913:28
6450	regulation of translational fidelity	4 out of 38 genes, 10.5%	13 out of 7289 background genes, 0.2%	5.25e-05	RPS11B:RPS11A:RPS2:ZUO1	723:6412:6450:6457:28
6417	regulation of translation	5 out of 38 genes, 13.2%	45 out of 7289 background genes, 0.6%	0.00037	RPS11B:RPS11A:RPS2:ZUO1:TIF2	723:6412:6413:6450:6446:6457:28
31326	regulation of cellular biosynthetic process	5 out of 38 genes, 13.2%	65 out of 7289 background genes, 0.9%	0.00233	RPS11B:RPS11A:RPS2:ZUO1:TIF2	723:6412:6413:6450:6446:6457:28
9889	regulation of biosynthetic process	5 out of 38 genes, 13.2%	67 out of 7289 background genes, 0.9%	0.0027	RPS11B:RPS11A:RPS2:ZUO1:TIF2	723:6412:6413:6450:6446:6457:28
51246	regulation of protein metabolic process	5 out of 38 genes, 13.2%	69 out of 7289 background genes, 0.9%	0.00312	RPS11B:RPS11A:RPS2:ZUO1:TIF2	723:6412:6413:6450:6446:6457:28
6207	'de novo' pyrimidine base biosynthetic process	3 out of 38 genes, 7.9%	12 out of 7289 background genes, 0.2%	0.00336	URA2:URA1:URA5	19856:6207:6541
28	ribosomal small subunit assembly and maintenance	3 out of 38 genes, 7.9%	14 out of 7289 background genes, 0.2%	0.00553	RPS11B:RPS11A:RPS17A	723:6412:6450:28
19856	pyrimidine base biosynthetic process	3 out of 38 genes, 7.9%	15 out of 7289 background genes, 0.2%	0.00689	URA2:URA1:URA5	19856:6207:6541
44249	cellular biosynthetic process	9 out of 38 genes, 23.7%	359 out of 7289 background genes, 4.9%	0.00852	RPS11B:RPS11A:HIS1:RPS2:ZUO1:URA2:TIF2:URA1:URA5	723:19856:6207:105:6412:6413:6450:6541:6446:6457:28

## Sheet: cluster2
GOID	GO_term	Cluster frequency	Background frequency	P-value	Gene(s) annotated to the term	Directly Annotated GOID List
6096	glycolysis	8 out of 33 genes, 24.2%	24 out of 7289 background genes, 0.3%	1.5e-11	CDC19:PGI1:PGK1:TPI1:TDH3:TDH1:FBA1:GPM1	6098:6090:6094:6096
6007	glucose catabolic process	8 out of 33 genes, 24.2%	34 out of 7289 background genes, 0.5%	3.6e-10	CDC19:PGI1:PGK1:TPI1:TDH3:TDH1:FBA1:GPM1	6098:6090:6094:6096
19320	hexose catabolic process	8 out of 33 genes, 24.2%	37 out of 7289 background genes, 0.5%	7.59e-10	CDC19:PGI1:PGK1:TPI1:TDH3:TDH1:FBA1:GPM1	6098:6090:6094:6096
6090	pyruvate metabolic process	8 out of 33 genes, 24.2%	38 out of 7289 background genes, 0.5%	9.59e-10	CDC19:PGI1:PGK1:TDH3:TDH1:FBA1:GPM1:PDC1	6098:6090:19655:6094:6096
46365	monosaccharide catabolic process	8 out of 33 genes, 24.2%	42 out of 7289 background genes, 0.6%	2.28e-09	CDC19:PGI1:PGK1:TPI1:TDH3:TDH1:FBA1:GPM1	6098:6090:6094:6096
46164	alcohol catabolic process	8 out of 33 genes, 24.2%	45 out of 7289 background genes, 0.6%	4.14e-09	CDC19:PGI1:PGK1:TPI1:TDH3:TDH1:FBA1:GPM1	6098:6090:6094:6096
19319	hexose biosynthetic process	7 out of 33 genes, 21.2%	30 out of 7289 background genes, 0.4%	1.14e-08	PGI1:PGK1:PSA1:TDH3:TDH1:FBA1:GPM1	6486:6098:9298:32:6094:6096
46364	monosaccharide biosynthetic process	7 out of 33 genes, 21.2%	30 out of 7289 background genes, 0.4%	1.14e-08	PGI1:PGK1:PSA1:TDH3:TDH1:FBA1:GPM1	6486:6098:9298:32:6094:6096
44262	cellular carbohydrate metabolic process	12 out of 33 genes, 36.4%	213 out of 7289 background genes, 2.9%	1.79e-08	CDC19:PGI1:PGK1:PSA1:TPI1:BMH1:TDH3:VMA10:TDH1:FBA1:GPM1:EXG1	30437:6486:77:5977:9298:7035:7124:51436:6073:6090:7047:6094:6096:1402:6098:7265:32
19318	hexose metabolic process	9 out of 33 genes, 27.3%	85 out of 7289 background genes, 1.2%	2.42e-08	CDC19:PGI1:PGK1:PSA1:TPI1:TDH3:TDH1:FBA1:GPM1	6486:9298:6090:6094:6096:6098:32
46165	alcohol biosynthetic process	7 out of 33 genes, 21.2%	35 out of 7289 background genes, 0.5%	3.71e-08	PGI1:PGK1:PSA1:TDH3:TDH1:FBA1:GPM1	6486:9298:6094:6096:6098:32
5996	monosaccharide metabolic process	9 out of 33 genes, 27.3%	92 out of 7289 background genes, 1.3%	5e-08	CDC19:PGI1:PGK1:PSA1:TPI1:TDH3:TDH1:FBA1:GPM1	6486:9298:6090:6094:6096:6098:32
5975	carbohydrate metabolic process	12 out of 33 genes, 36.4%	233 out of 7289 background genes, 3.2%	5.13e-08	CDC19:PGI1:PGK1:PSA1:TPI1:BMH1:TDH3:VMA10:TDH1:FBA1:GPM1:EXG1	30437:6486:77:5977:9298:7035:7124:51436:6073:6090:7047:6094:6096:1402:6098:7265:32
6006	glucose metabolic process	8 out of 33 genes, 24.2%	65 out of 7289 background genes, 0.9%	9.11e-08	CDC19:PGI1:PGK1:TPI1:TDH3:TDH1:FBA1:GPM1	6090:6094:6096:6098
16052	carbohydrate catabolic process	8 out of 33 genes, 24.2%	78 out of 7289 background genes, 1.1%	4.06e-07	CDC19:PGI1:PGK1:TPI1:TDH3:TDH1:FBA1:GPM1	6090:6094:6096:6098
44275	cellular carbohydrate catabolic process	8 out of 33 genes, 24.2%	78 out of 7289 background genes, 1.1%	4.06e-07	CDC19:PGI1:PGK1:TPI1:TDH3:TDH1:FBA1:GPM1	6090:6094:6096:6098
6066	alcohol metabolic process	10 out of 33 genes, 30.3%	163 out of 7289 background genes, 2.2%	4.3e-07	CDC19:PGI1:PGK1:PSA1:TPI1:TDH3:TDH1:FBA1:GPM1:PDC1	6486:19655:9298:6090:6094:6096:6098:32
6094	gluconeogenesis	6 out of 33 genes, 18.2%	28 out of 7289 background genes, 0.4%	5.7e-07	PGI1:PGK1:TDH3:TDH1:FBA1:GPM1	6094:6096:6098
16051	carbohydrate biosynthetic process	7 out of 33 genes, 21.2%	73 out of 7289 background genes, 1.0%	7.98e-06	PGI1:PGK1:PSA1:TDH3:TDH1:FBA1:GPM1	6486:9298:6094:6096:6098:32
32787	monocarboxylic acid metabolic process	8 out of 33 genes, 24.2%	123 out of 7289 background genes, 1.7%	1.55e-05	CDC19:PGI1:PGK1:TDH3:TDH1:FBA1:GPM1:PDC1	19655:6090:6094:6096:6098
44265	cellular macromolecule catabolic process	9 out of 33 genes, 27.3%	306 out of 7289 background genes, 4.2%	0.00173	CDC19:UBC4:PGI1:PGK1:TPI1:TDH3:TDH1:FBA1:GPM1	30437:6950:43162:6090:6513:209:6094:6096:16567:6098
19752	carboxylic acid metabolic process	9 out of 33 genes, 27.3%	311 out of 7289 background genes, 4.3%	0.00198	CDC19:PGI1:PGK1:GUS1:TDH3:TDH1:FBA1:GPM1:PDC1	19655:6090:6424:6094:6096:6098
6082	organic acid metabolic process	9 out of 33 genes, 27.3%	311 out of 7289 background genes, 4.3%	0.00198	CDC19:PGI1:PGK1:GUS1:TDH3:TDH1:FBA1:GPM1:PDC1	19655:6090:6424:6094:6096:6098
9057	macromolecule catabolic process	9 out of 33 genes, 27.3%	338 out of 7289 background genes, 4.6%	0.0039	CDC19:UBC4:PGI1:PGK1:TPI1:TDH3:TDH1:FBA1:GPM1	30437:6950:43162:6090:6513:209:6094:6096:16567:6098

## Sheet: cluster3
GOID	GO_term	Cluster frequency	Background frequency	P-value	Gene(s) annotated to the term	Directly Annotated GOID List
19752	carboxylic acid metabolic process	18 out of 32 genes, 56.2%	311 out of 7289 background genes, 4.3%	7.24e-15	PYC2:CIT2:LYS21:LYS20:GCN4:HOM3:PYC1:CYS4:CPA2:IDP2:LEU4:FPR1:ACC1:LYS9:ARG1:CPA1:PDR12:FAS2	53:6101:6102:9098:8652:6990:18065:19878:6325:6998:6094:42493:6606:19344:6097:6526:6810:6357:19541:6633:15849:6537:6740:6555:9090:9092:52:6566
6082	organic acid metabolic process	18 out of 32 genes, 56.2%	311 out of 7289 background genes, 4.3%	7.24e-15	PYC2:CIT2:LYS21:LYS20:GCN4:HOM3:PYC1:CYS4:CPA2:IDP2:LEU4:FPR1:ACC1:LYS9:ARG1:CPA1:PDR12:FAS2	53:6101:6102:9098:8652:6990:18065:19878:6325:6998:6094:42493:6606:19344:6526:6097:6810:6357:19541:6633:15849:6537:6740:6555:9090:9092:52:6566
8652	amino acid biosynthetic process	12 out of 32 genes, 37.5%	106 out of 7289 background genes, 1.5%	1.63e-12	CIT2:LYS21:LYS20:GCN4:HOM3:CYS4:CPA2:IDP2:LEU4:LYS9:ARG1:CPA1	53:6101:6102:9098:8652:6990:19878:42493:19344:6526:6097:6357:6537:6555:9090:52:6566
9309	amine biosynthetic process	12 out of 32 genes, 37.5%	114 out of 7289 background genes, 1.6%	4.02e-12	CIT2:LYS21:LYS20:GCN4:HOM3:CYS4:CPA2:IDP2:LEU4:LYS9:ARG1:CPA1	53:6101:6102:9098:8652:6990:19878:42493:19344:6526:6097:6357:6537:6555:9090:52:6566
44271	nitrogen compound biosynthetic process	12 out of 32 genes, 37.5%	115 out of 7289 background genes, 1.6%	4.48e-12	CIT2:LYS21:LYS20:GCN4:HOM3:CYS4:CPA2:IDP2:LEU4:LYS9:ARG1:CPA1	53:6101:6102:9098:8652:6990:19878:42493:19344:6526:6097:6357:6537:6555:9090:52:6566
44249	cellular biosynthetic process	16 out of 32 genes, 50.0%	359 out of 7289 background genes, 4.9%	4.92e-11	PYC2:CIT2:LYS21:LYS20:GCN4:HOM3:PYC1:CYS4:CPA2:IDP2:LEU4:ACC1:LYS9:ARG1:CPA1:FAS2	53:6101:6102:9098:8652:6990:18065:19878:6998:6094:42493:6606:19344:6526:6097:6357:6633:6537:6740:6555:9090:52:6566
6520	amino acid metabolic process	13 out of 32 genes, 40.6%	187 out of 7289 background genes, 2.6%	6.08e-11	CIT2:LYS21:LYS20:GCN4:HOM3:CYS4:CPA2:IDP2:LEU4:FPR1:LYS9:ARG1:CPA1	53:6101:6102:9098:8652:6990:19878:6325:42493:19344:6526:6097:6357:6537:6555:9090:9092:52:6566
6807	nitrogen compound metabolic process	14 out of 32 genes, 43.8%	247 out of 7289 background genes, 3.4%	9.75e-11	CIT2:LYS21:LYS20:GCN4:HOM3:CYS4:CPA2:IDP2:LEU4:FPR1:ATO2:LYS9:ARG1:CPA1	53:6101:6102:9098:8652:6990:19878:6325:42493:19344:6526:6097:6357:6537:15696:6555:9090:19740:9092:52:6566
6519	amino acid and derivative metabolic process	13 out of 32 genes, 40.6%	202 out of 7289 background genes, 2.8%	1.65e-10	CIT2:LYS21:LYS20:GCN4:HOM3:CYS4:CPA2:IDP2:LEU4:FPR1:LYS9:ARG1:CPA1	53:6101:6102:9098:8652:6990:19878:6325:42493:19344:6526:6097:6357:6537:6555:9090:9092:52:6566
9308	amine metabolic process	13 out of 32 genes, 40.6%	225 out of 7289 background genes, 3.1%	6.59e-10	CIT2:LYS21:LYS20:GCN4:HOM3:CYS4:CPA2:IDP2:LEU4:FPR1:LYS9:ARG1:CPA1	53:6101:6102:9098:8652:6990:19878:6325:42493:19344:6526:6097:6357:6537:6555:9090:9092:52:6566
9084	glutamine family amino acid biosynthetic process	5 out of 32 genes, 15.6%	27 out of 7289 background genes, 0.4%	1.72e-05	CIT2:CPA2:IDP2:ARG1:CPA1	53:6101:6102:6526:6097:6537:52
9064	glutamine family amino acid metabolic process	5 out of 32 genes, 15.6%	43 out of 7289 background genes, 0.6%	0.00019	CIT2:CPA2:IDP2:ARG1:CPA1	53:6101:6102:6526:6097:6537:52
19878	lysine biosynthetic process via aminoadipic acid	3 out of 32 genes, 9.4%	8 out of 7289 background genes, 0.1%	0.00082	LYS21:LYS20:LYS9	19878
6553	lysine metabolic process	3 out of 32 genes, 9.4%	9 out of 7289 background genes, 0.1%	0.00123	LYS21:LYS20:LYS9	19878
9085	lysine biosynthetic process	3 out of 32 genes, 9.4%	9 out of 7289 background genes, 0.1%	0.00123	LYS21:LYS20:LYS9	19878
6526	arginine biosynthetic process	3 out of 32 genes, 9.4%	10 out of 7289 background genes, 0.1%	0.00176	CPA2:ARG1:CPA1	53:6526:52
32787	monocarboxylic acid metabolic process	6 out of 32 genes, 18.8%	123 out of 7289 background genes, 1.7%	0.00252	PYC2:CIT2:PYC1:ACC1:PDR12:FAS2	6101:18065:6998:6094:6606:6097:6810:19541:6633:15849:6537:6740
9058	biosynthetic process	16 out of 32 genes, 50.0%	1234 out of 7289 background genes, 16.9%	0.0032	PYC2:CIT2:LYS21:LYS20:GCN4:HOM3:PYC1:CYS4:CPA2:IDP2:LEU4:ACC1:LYS9:ARG1:CPA1:FAS2	53:6101:6102:9098:8652:6990:18065:19878:6998:6094:42493:6606:19344:6526:6097:6357:6633:6537:6740:6555:9090:52:6566
51	urea cycle intermediate metabolic process	3 out of 32 genes, 9.4%	15 out of 7289 background genes, 0.2%	0.00658	CPA2:ARG1:CPA1	53:6526:52
6525	arginine metabolic process	3 out of 32 genes, 9.4%	15 out of 7289 background genes, 0.2%	0.00658	CPA2:ARG1:CPA1	53:6526:52
9066	aspartate family amino acid metabolic process	4 out of 32 genes, 12.5%	46 out of 7289 background genes, 0.6%	0.00855	LYS21:LYS20:HOM3:LYS9	19878:42493:6555:9090:6566

## Sheet: cluster4
GOID	GO_term	Cluster frequency	Background frequency	P-value	Gene(s) annotated to the term	Directly Annotated GOID List
6412	translation	90 out of 100 genes, 90.0%	686 out of 7289 background genes, 9.4%	2.28e-80	EFB1:RPL19B:RPS8A:RPL23A:RPL32:RPL4A:RPL19A:RPS6B:RPS9B:RPL21A:RPS14A:RPS29B:RPP1A:RPS16B:RPP1B:RPL35A:SSB1:SES1:RPS13:RPP2B:RPL12B:RPS17B:RPS18A:RPL27B:RPL12A:RPL34A:RPS24A:RPS8B:RPL23B:RPS26B:PAB1:RPL30:RPL24A:RPL7A:RPL1B:RPL9A:RPS23A:RPL24B:RPS0A:RPL14	723:56:74:30490:51083:42254:6974:42274:17148:6412:6413:6421:6414:6450:6434:42493:48025:6364:16567:6446:1403:184:27:28
9059	macromolecule biosynthetic process	90 out of 100 genes, 90.0%	878 out of 7289 background genes, 12.0%	3.01e-70	EFB1:RPL19B:RPS8A:RPL23A:RPL32:RPL4A:RPL19A:RPS6B:RPS9B:RPL21A:RPS14A:RPS29B:RPP1A:RPS16B:RPP1B:RPL35A:SSB1:SES1:RPS13:RPP2B:RPL12B:RPS17B:RPS18A:RPL27B:RPL12A:RPL34A:RPS24A:RPS8B:RPL23B:RPS26B:PAB1:RPL30:RPL24A:RPL7A:RPL1B:RPL9A:RPS23A:RPL24B:RPS0A:RPL14	723:56:74:30490:42254:51083:6974:42274:17148:6412:6413:6421:6414:6434:6450:48025:42493:16567:6364:6446:1403:184:27:28
9058	biosynthetic process	93 out of 100 genes, 93.0%	1234 out of 7289 background genes, 16.9%	8.65e-62	EFB1:RPL19B:RPS8A:RPL23A:RPL32:RPL4A:RPL19A:RPS6B:RPS9B:RPL21A:RPS14A:RPS29B:RPP1A:RPS16B:RPP1B:RPL35A:SSB1:SES1:RPS13:RPP2B:RPL12B:RPS17B:RPS18A:RPL27B:RPL12A:RPL34A:RPS24A:RPS8B:RPL23B:RPS26B:PAB1:RPL30:RPL24A:RPL7A:RPL1B:RPL9A:ADE5,7:ADE6:RPS23A:RPL24B	723:56:74:30490:42254:51083:6974:42274:17148:6144:6412:6413:6421:6414:6164:6434:6450:48025:42493:16567:6364:6446:1403:6189:184:27:28
44267	cellular protein metabolic process	91 out of 100 genes, 91.0%	1484 out of 7289 background genes, 20.4%	6.98e-51	EFB1:RPL19B:RPS8A:RPL23A:RPL32:RPL4A:RPL19A:RPS6B:RPS9B:RPL21A:RPS14A:RPS29B:RPP1A:RPS16B:RPP1B:RPL35A:SSB1:SES1:RPS13:RPP2B:RPL12B:RPS17B:RPS18A:RPL27B:RPL12A:RPL34A:RPS24A:RPS8B:RPL23B:RPS26B:PAB1:RPL30:RPL24A:RPL7A:RPL1B:RPL9A:RPS23A:RPL24B:RPS0A:RPL14	723:56:74:30490:42254:51083:6974:42274:17148:6412:6413:6421:6414:6434:6450:48025:42493:16567:6364:6446:1403:184:27:28
19538	protein metabolic process	91 out of 100 genes, 91.0%	1535 out of 7289 background genes, 21.1%	1.53e-49	EFB1:RPL19B:RPS8A:RPL23A:RPL32:RPL4A:RPL19A:RPS6B:RPS9B:RPL21A:RPS14A:RPS29B:RPP1A:RPS16B:RPP1B:RPL35A:SSB1:SES1:RPS13:RPP2B:RPL12B:RPS17B:RPS18A:RPL27B:RPL12A:RPL34A:RPS24A:RPS8B:RPL23B:RPS26B:PAB1:RPL30:RPL24A:RPL7A:RPL1B:RPL9A:RPS23A:RPL24B:RPS0A:RPL14	723:56:74:30490:42254:51083:6974:42274:17148:6412:6413:6421:6414:6434:6450:48025:42493:16567:6364:6446:1403:184:27:28
44260	cellular macromolecule metabolic process	91 out of 100 genes, 91.0%	1535 out of 7289 background genes, 21.1%	1.53e-49	EFB1:RPL19B:RPS8A:RPL23A:RPL32:RPL4A:RPL19A:RPS6B:RPS9B:RPL21A:RPS14A:RPS29B:RPP1A:RPS16B:RPP1B:RPL35A:SSB1:SES1:RPS13:RPP2B:RPL12B:RPS17B:RPS18A:RPL27B:RPL12A:RPL34A:RPS24A:RPS8B:RPL23B:RPS26B:PAB1:RPL30:RPL24A:RPL7A:RPL1B:RPL9A:RPS23A:RPL24B:RPS0A:RPL14	723:56:74:30490:42254:51083:6974:42274:17148:6412:6413:6421:6414:6434:6450:48025:42493:16567:6364:6446:1403:184:27:28
44238	primary metabolic process	97 out of 100 genes, 97.0%	3235 out of 7289 background genes, 44.4%	1.49e-28	EFB1:RPL19B:RPS8A:RPL23A:RPL32:OLA1:RPL4A:RPL19A:RPS6B:RPS9B:RPL21A:RPS14A:THR4:RPS29B:RPP1A:RPS16B:RPP1B:RPL35A:SSB1:SES1:RPS13:RPP2B:RPL12B:RPS17B:RPS18A:RPL27B:RPL12A:RPL34A:RPS24A:RPS8B:RPL23B:RPS26B:PAB1:RPL30:RPL24A:RPL7A:RPL1B:RPL9A:ADE5,7:ADE6:RPS	723:56:6200:74:30490:42254:51083:6974:42274:17148:6144:6412:6413:6421:6897:6414:6164:6997:6434:6450:48025:42493:16567:6364:6446:1403:6189:184:6913:27:6566:28
44237	cellular metabolic process	98 out of 100 genes, 98.0%	3420 out of 7289 background genes, 46.9%	8.09e-28	EFB1:RPL19B:RPS8A:RPL23A:RPL32:OLA1:RPL4A:RPL19A:RPS6B:RPS9B:RPL21A:RPS14A:THR4:RPS29B:RPP1A:RPS16B:RPP1B:RPL35A:SSB1:SES1:RPS13:RPP2B:RPL12B:RPS17B:RPS18A:RPL27B:RPL12A:RPL34A:RPS24A:RPS8B:RPL23B:RPS26B:PAB1:RPL30:RPL24A:RPL7A:RPL1B:RPL9A:ADE5,7:ADE6:RPS	723:56:6200:74:30490:42254:51083:6974:42274:17148:6144:6412:6413:6421:6897:6414:6164:6997:6434:6450:48025:42493:16567:6364:6446:1403:6730:6189:184:6913:27:6566:28
43170	macromolecule metabolic process	92 out of 100 genes, 92.0%	2830 out of 7289 background genes, 38.8%	5.07e-27	EFB1:RPL19B:RPS8A:RPL23A:RPL32:RPL4A:RPL19A:RPS6B:RPS9B:RPL21A:RPS14A:RPS29B:RPP1A:RPS16B:RPP1B:RPL35A:SSB1:SES1:RPS13:RPP2B:RPL12B:RPS17B:RPS18A:RPL27B:RPL12A:RPL34A:RPS24A:RPS8B:RPL23B:RPS26B:PAB1:RPL30:RPL24A:RPL7A:RPL1B:RPL9A:RPS23A:RPL24B:RPS0A:RPL14	723:56:74:30490:42254:51083:6974:42274:17148:6412:6413:6421:6414:6997:6434:6450:48025:42493:16567:6364:6446:1403:184:6913:27:28
8152	metabolic process	98 out of 100 genes, 98.0%	3539 out of 7289 background genes, 48.6%	2.28e-26	EFB1:RPL19B:RPS8A:RPL23A:RPL32:OLA1:RPL4A:RPL19A:RPS6B:RPS9B:RPL21A:RPS14A:THR4:RPS29B:RPP1A:RPS16B:RPP1B:RPL35A:SSB1:SES1:RPS13:RPP2B:RPL12B:RPS17B:RPS18A:RPL27B:RPL12A:RPL34A:RPS24A:RPS8B:RPL23B:RPS26B:PAB1:RPL30:RPL24A:RPL7A:RPL1B:RPL9A:ADE5,7:ADE6:RPS	723:56:6200:74:30490:42254:51083:6974:42274:17148:6144:6412:6413:6421:6897:6414:6164:6997:6434:6450:48025:42493:16567:6364:6446:1403:6730:6189:184:6913:27:6566:28
9987	cellular process	99 out of 100 genes, 99.0%	4678 out of 7289 background genes, 64.2%	4.09e-16	EFB1:RPL19B:RPS8A:RPL23A:RPL32:OLA1:RPL4A:RPL19A:RPS6B:RPS9B:RPL21A:RPS14A:THR4:RPS29B:RPP1A:RPS16B:RPP1B:RPL35A:SSB1:SES1:RPS13:RPP2B:RPL12B:RPS17B:RPS18A:RPL27B:RPL12A:RPL34A:RPS24A:RPS8B:RPL23B:RPS26B:PAB1:RPL30:RPL24A:RPL7A:RPL1B:RPL9A:ADE5,7:ADE6:RPS	56:6200:74:51083:6421:6897:48025:6446:6730:184:6913:27:28:723:6916:30490:42254:6974:17148:42274:6144:6412:6413:6414:6164:6997:6450:6434:42493:6364:16567:1403:6189:6566
42257	ribosomal subunit assembly	11 out of 100 genes, 11.0%	55 out of 7289 background genes, 0.8%	2.54e-08	RPS14A:RPL12B:RPS17B:RPL12A:RPS0A:RPS0B:RPP0:RPL6A:RPL25:RPL5:RPL11A	27:28:723:30490:6412:6414
42255	ribosome assembly	11 out of 100 genes, 11.0%	66 out of 7289 background genes, 0.9%	2.01e-07	RPS14A:RPL12B:RPS17B:RPL12A:RPS0A:RPS0B:RPP0:RPL6A:RPL25:RPL5:RPL11A	27:28:723:30490:6412:6414
22618	protein-RNA complex assembly	13 out of 100 genes, 13.0%	142 out of 7289 background genes, 1.9%	1.05e-05	RPS14A:RPL12B:RPS17B:RPL12A:PAB1:RPS0A:RPS0B:RPP0:RPL6A:RPL25:CDC33:RPL5:RPL11A	74:6446:184:27:28:723:30490:6412:6413:6414
6417	regulation of translation	8 out of 100 genes, 8.0%	45 out of 7289 background genes, 0.6%	2.53e-05	RPS9B:SSB1:PAB1:RPL30:RPS23A:ASC1:SSB2:RPS23B	51083:48025:6446:723:17148:6412:6450:6364:1403
6450	regulation of translational fidelity	5 out of 100 genes, 5.0%	13 out of 7289 background genes, 0.2%	9.8e-05	RPS9B:SSB1:RPS23A:SSB2:RPS23B	51083:723:6412:6450
32200	telomere organization and biogenesis	16 out of 100 genes, 16.0%	277 out of 7289 background genes, 3.8%	0.00017	RPS14A:RPP1A:RPS16B:RPL12B:RPS17B:RPS18A:RPL1B:RPS23A:RPS4B:RPS21A:STM1:ASC1:RPL13B:RPS16A:RPS19A:RPS23B	56:27:28:723:6916:30490:42274:17148:6412:6414:6450:6364:1403
723	telomere maintenance	16 out of 100 genes, 16.0%	277 out of 7289 background genes, 3.8%	0.00017	RPS14A:RPP1A:RPS16B:RPL12B:RPS17B:RPS18A:RPL1B:RPS23A:RPS4B:RPS21A:STM1:ASC1:RPL13B:RPS16A:RPS19A:RPS23B	56:27:28:723:6916:30490:42274:17148:6412:6414:6450:6364:1403
42274	ribosomal small subunit biogenesis and assembly	6 out of 100 genes, 6.0%	26 out of 7289 background genes, 0.4%	0.00019	RPS14A:RPS17B:RPS0A:RPS0B:RPS19B:RPS19A	56:28:723:30490:42274:6412:6364
27	ribosomal large subunit assembly and maintenance	7 out of 100 genes, 7.0%	41 out of 7289 background genes, 0.6%	0.00021	RPL12B:RPL12A:RPP0:RPL6A:RPL25:RPL5:RPL11A	27:723:6412:6414
22613	ribonucleoprotein complex biogenesis and assembly	19 out of 100 genes, 19.0%	404 out of 7289 background genes, 5.5%	0.00034	RPS14A:RPL12B:RPS17B:RPL12A:PAB1:RPL30:RPS0A:RPL40B:RPS0B:GSP1:RPP0:RPL6A:RPS19B:RPS19A:RPL25:CDC33:RPL20B:RPL5:RPL11A	56:74:48025:6446:184:6913:27:28:723:30490:42254:42274:17148:6412:6413:6414:6997:16567:6364
42254	ribosome biogenesis and assembly	17 out of 100 genes, 17.0%	333 out of 7289 background genes, 4.6%	0.00043	RPS14A:RPL12B:RPS17B:RPL12A:RPL30:RPS0A:RPL40B:RPS0B:GSP1:RPP0:RPL6A:RPS19B:RPS19A:RPL25:RPL20B:RPL5:RPL11A	56:48025:6913:27:28:723:30490:42254:42274:17148:6412:6414:6997:16567:6364
31326	regulation of cellular biosynthetic process	8 out of 100 genes, 8.0%	65 out of 7289 background genes, 0.9%	0.00047	RPS9B:SSB1:PAB1:RPL30:RPS23A:ASC1:SSB2:RPS23B	51083:48025:6446:723:17148:6412:6450:6364:1403
9889	regulation of biosynthetic process	8 out of 100 genes, 8.0%	67 out of 7289 background genes, 0.9%	0.00059	RPS9B:SSB1:PAB1:RPL30:RPS23A:ASC1:SSB2:RPS23B	51083:48025:6446:723:17148:6412:6450:6364:1403
51246	regulation of protein metabolic process	8 out of 100 genes, 8.0%	69 out of 7289 background genes, 0.9%	0.00075	RPS9B:SSB1:PAB1:RPL30:RPS23A:ASC1:SSB2:RPS23B	51083:48025:6446:723:17148:6412:6450:6364:1403
42273	ribosomal large subunit biogenesis and assembly	7 out of 100 genes, 7.0%	64 out of 7289 background genes, 0.9%	0.00458	RPL12B:RPL12A:RPP0:RPL6A:RPL25:RPL5:RPL11A	27:723:6412:6414
51083	cotranslational protein folding	3 out of 100 genes, 3.0%	5 out of 7289 background genes, 0.1%	0.00464	SSB1:EGD2:SSB2	51083:6412:6450
28	ribosomal small subunit assembly and maintenance	4 out of 100 genes, 4.0%	14 out of 7289 background genes, 0.2%	0.00567	RPS14A:RPS17B:RPS0A:RPS0B	28:723:30490:6412

## Sheet: cluster5
GOID	GO_term	Cluster frequency	Background frequency	P-value	Gene(s) annotated to the term	Directly Annotated GOID List
44237	cellular metabolic process	33 out of 37 genes, 89.2%	3420 out of 7289 background genes, 46.9%	1.75e-05	ILS1:NHP2:YRB1:KRS1:YDR341C:SNU13:MET10:RPL11B:NSR1:RHR2:RPS21B:MET3:RPL43B:ECM17:MET14:RPS27A:RPL10:YEF3:ILV2:GUA1:FAA4:YDJ1:RPL9B:DBP2:ADE12:SUI1:ADH1:RPL3:VPH1:NOP58:ALA1:EGD1:GLN1	8652:6499:6113:6114:51083:398:6116:103:6420:45047:6405:6511:7047:31120:6606:6461:6626:184:30433:9082:6555:6807:6629:27:28:723:82:30490:6970:42254:6869:6797:7035:6412:6413:6430:6414:6164:46037:6419:42493:154:43458:6542:6364:31118:6365:6458:42026
103	sulfate assimilation	4 out of 37 genes, 10.8%	10 out of 7289 background genes, 0.1%	2.59e-05	MET10:MET3:ECM17:MET14	8652:103:7047:6555:42493
6791	sulfur utilization	4 out of 37 genes, 10.8%	10 out of 7289 background genes, 0.1%	2.59e-05	MET10:MET3:ECM17:MET14	8652:103:7047:6555:42493
8152	metabolic process	33 out of 37 genes, 89.2%	3539 out of 7289 background genes, 48.6%	4.84e-05	ILS1:NHP2:YRB1:KRS1:YDR341C:SNU13:MET10:RPL11B:NSR1:RHR2:RPS21B:MET3:RPL43B:ECM17:MET14:RPS27A:RPL10:YEF3:ILV2:GUA1:FAA4:YDJ1:RPL9B:DBP2:ADE12:SUI1:ADH1:RPL3:VPH1:NOP58:ALA1:EGD1:GLN1	8652:6499:6113:6114:51083:398:6116:103:6420:45047:6405:6511:7047:31120:6606:6461:6626:184:30433:9082:6555:6807:6629:27:28:723:30490:82:6970:42254:6869:6797:7035:6412:6413:6414:6430:6164:46037:6419:42493:154:43458:6542:6364:31118:6365:6458:42026
9058	biosynthetic process	20 out of 37 genes, 54.1%	1234 out of 7289 background genes, 16.9%	6.24e-05	ILS1:KRS1:YDR341C:RPL11B:RHR2:RPS21B:RPL43B:ECM17:RPS27A:RPL10:YEF3:ILV2:FAA4:RPL9B:ADE12:SUI1:ADH1:RPL3:ALA1:GLN1	8652:6499:6113:6114:6116:103:6420:7047:9082:6807:6629:27:723:6970:42254:6869:6412:6413:6414:6430:6164:6419:42493:43458:6542
44238	primary metabolic process	31 out of 37 genes, 83.8%	3235 out of 7289 background genes, 44.4%	0.00019	ILS1:NHP2:YRB1:KRS1:YDR341C:SNU13:RPL11B:NSR1:RPS21B:MET3:RPL43B:ECM17:MET14:RPS27A:RPL10:YEF3:ILV2:GUA1:FAA4:YDJ1:RPL9B:DBP2:ADE12:SUI1:ADH1:RPL3:VPH1:NOP58:ALA1:EGD1:GLN1	8652:6499:6113:51083:398:6116:103:6420:45047:6405:6511:7047:31120:6606:6461:6626:184:30433:9082:6555:6807:6629:27:28:723:30490:82:42254:6869:6797:7035:6412:6413:6414:6430:6164:46037:6419:42493:154:43458:6542:6364:31118:6365:6458:42026
22613	ribonucleoprotein complex biogenesis and assembly	11 out of 37 genes, 29.7%	404 out of 7289 background genes, 5.5%	0.00068	NHP2:SNU13:RPL11B:NSR1:RPL10:YEF3:DBP2:SUI1:RPL3:NOP58:NEW1	398:31120:184:27:28:723:30490:42254:6412:6413:6414:154:6364:31118:6365
6520	amino acid metabolic process	8 out of 37 genes, 21.6%	187 out of 7289 background genes, 2.6%	0.00074	KRS1:YDR341C:MET3:ECM17:MET14:ILV2:ALA1:GLN1	8652:103:6420:7047:9082:6555:6807:6412:6430:6419:42493:6542
42254	ribosome biogenesis and assembly	10 out of 37 genes, 27.0%	333 out of 7289 background genes, 4.6%	0.00089	NHP2:SNU13:RPL11B:NSR1:RPL10:YEF3:DBP2:RPL3:NOP58:NEW1	398:31120:184:27:28:723:30490:42254:6412:6414:154:6364:31118:6365
6519	amino acid and derivative metabolic process	8 out of 37 genes, 21.6%	202 out of 7289 background genes, 2.8%	0.00131	KRS1:YDR341C:MET3:ECM17:MET14:ILV2:ALA1:GLN1	8652:103:6420:7047:9082:6555:6807:6412:6430:6419:42493:6542
9308	amine metabolic process	8 out of 37 genes, 21.6%	225 out of 7289 background genes, 3.1%	0.00291	KRS1:YDR341C:MET3:ECM17:MET14:ILV2:ALA1:GLN1	8652:103:6420:7047:9082:6555:6807:6412:6430:6419:42493:6542
6412	translation	13 out of 37 genes, 35.1%	686 out of 7289 background genes, 9.4%	0.00384	ILS1:KRS1:YDR341C:RPL11B:RPS21B:RPL43B:RPS27A:RPL10:YEF3:RPL9B:SUI1:RPL3:ALA1	6420:27:42254:6412:6413:6414:6430:6419
6807	nitrogen compound metabolic process	8 out of 37 genes, 21.6%	247 out of 7289 background genes, 3.4%	0.00574	KRS1:YDR341C:MET3:ECM17:MET14:ILV2:ALA1:GLN1	8652:103:6420:7047:9082:6555:6807:6412:6430:6419:42493:6542

## Sheet: cluster7
GOID	GO_term	Cluster frequency	Background frequency	P-value	Gene(s) annotated to the term	Directly Annotated GOID List
6119	oxidative phosphorylation	15 out of 69 genes, 21.7%	46 out of 7289 background genes, 0.6%	1.31e-17	ATP1:ATP3:ATP16:ATP5:TIM11:QCR7:QCR6:COX4:ATP2:ATP7:SDH3:ATP14:ATP4:ATP15:ATP20	15986:6121:9060:6461:6122:17062:6123:1321:6099
6091	generation of precursor metabolites and energy	22 out of 69 genes, 31.9%	181 out of 7289 background genes, 2.5%	1.07e-16	PET9:COR1:ATP1:ATP3:ATP16:ATP5:TIM11:QCR7:QCR6:COX4:ATP2:ATP7:SDH3:ATP14:ACO1:POR1:CIT1:LSC1:ATP4:FUM1:ATP15:ATP20	6101:15986:6104:6839:6121:6106:7005:6122:17062:6123:2:42493:9060:9061:6461:1321:6811:6099:19541:6537:15866:15867:46356
15985	energy coupled proton transport, down electrochemical gradient	11 out of 69 genes, 15.9%	20 out of 7289 background genes, 0.3%	1.37e-15	ATP1:ATP3:ATP16:ATP5:TIM11:ATP2:ATP7:ATP14:ATP4:ATP15:ATP20	15986:6461:1321
15986	ATP synthesis coupled proton transport	11 out of 69 genes, 15.9%	20 out of 7289 background genes, 0.3%	1.37e-15	ATP1:ATP3:ATP16:ATP5:TIM11:ATP2:ATP7:ATP14:ATP4:ATP15:ATP20	15986:6461:1321
6753	nucleoside phosphate metabolic process	11 out of 69 genes, 15.9%	20 out of 7289 background genes, 0.3%	1.37e-15	ATP1:ATP3:ATP16:ATP5:TIM11:ATP2:ATP7:ATP14:ATP4:ATP15:ATP20	15986:6461:1321
6754	ATP biosynthetic process	11 out of 69 genes, 15.9%	20 out of 7289 background genes, 0.3%	1.37e-15	ATP1:ATP3:ATP16:ATP5:TIM11:ATP2:ATP7:ATP14:ATP4:ATP15:ATP20	15986:6461:1321
46034	ATP metabolic process	11 out of 69 genes, 15.9%	21 out of 7289 background genes, 0.3%	2.87e-15	ATP1:ATP3:ATP16:ATP5:TIM11:ATP2:ATP7:ATP14:ATP4:ATP15:ATP20	15986:6461:1321
9145	purine nucleoside triphosphate biosynthetic process	11 out of 69 genes, 15.9%	22 out of 7289 background genes, 0.3%	5.7e-15	ATP1:ATP3:ATP16:ATP5:TIM11:ATP2:ATP7:ATP14:ATP4:ATP15:ATP20	15986:6461:1321
9206	purine ribonucleoside triphosphate biosynthetic process	11 out of 69 genes, 15.9%	22 out of 7289 background genes, 0.3%	5.7e-15	ATP1:ATP3:ATP16:ATP5:TIM11:ATP2:ATP7:ATP14:ATP4:ATP15:ATP20	15986:6461:1321
9144	purine nucleoside triphosphate metabolic process	11 out of 69 genes, 15.9%	23 out of 7289 background genes, 0.3%	1.08e-14	ATP1:ATP3:ATP16:ATP5:TIM11:ATP2:ATP7:ATP14:ATP4:ATP15:ATP20	15986:6461:1321
9205	purine ribonucleoside triphosphate metabolic process	11 out of 69 genes, 15.9%	23 out of 7289 background genes, 0.3%	1.08e-14	ATP1:ATP3:ATP16:ATP5:TIM11:ATP2:ATP7:ATP14:ATP4:ATP15:ATP20	15986:6461:1321
15992	proton transport	11 out of 69 genes, 15.9%	24 out of 7289 background genes, 0.3%	1.99e-14	ATP1:ATP3:ATP16:ATP5:TIM11:ATP2:ATP7:ATP14:ATP4:ATP15:ATP20	15986:6461:1321
6818	hydrogen transport	11 out of 69 genes, 15.9%	24 out of 7289 background genes, 0.3%	1.99e-14	ATP1:ATP3:ATP16:ATP5:TIM11:ATP2:ATP7:ATP14:ATP4:ATP15:ATP20	15986:6461:1321
9201	ribonucleoside triphosphate biosynthetic process	11 out of 69 genes, 15.9%	24 out of 7289 background genes, 0.3%	1.99e-14	ATP1:ATP3:ATP16:ATP5:TIM11:ATP2:ATP7:ATP14:ATP4:ATP15:ATP20	15986:6461:1321
9199	ribonucleoside triphosphate metabolic process	11 out of 69 genes, 15.9%	25 out of 7289 background genes, 0.3%	3.52e-14	ATP1:ATP3:ATP16:ATP5:TIM11:ATP2:ATP7:ATP14:ATP4:ATP15:ATP20	15986:6461:1321
6732	coenzyme metabolic process	18 out of 69 genes, 26.1%	134 out of 7289 background genes, 1.8%	5.19e-14	ATP1:ATP3:ATP16:ATP5:TIM11:LPD1:DUG1:ATP2:ATP7:SDH3:ATP14:ACO1:CIT1:LSC1:ATP4:FUM1:ATP15:ATP20	6101:15986:6104:6121:6106:2:6086:42493:6461:6550:1321:19541:6099:6552:6537:6546:46356:6564:6751:6574
9142	nucleoside triphosphate biosynthetic process	11 out of 69 genes, 15.9%	27 out of 7289 background genes, 0.4%	1.01e-13	ATP1:ATP3:ATP16:ATP5:TIM11:ATP2:ATP7:ATP14:ATP4:ATP15:ATP20	15986:6461:1321
9141	nucleoside triphosphate metabolic process	11 out of 69 genes, 15.9%	30 out of 7289 background genes, 0.4%	4.16e-13	ATP1:ATP3:ATP16:ATP5:TIM11:ATP2:ATP7:ATP14:ATP4:ATP15:ATP20	15986:6461:1321
15672	monovalent inorganic cation transport	11 out of 69 genes, 15.9%	32 out of 7289 background genes, 0.4%	9.7e-13	ATP1:ATP3:ATP16:ATP5:TIM11:ATP2:ATP7:ATP14:ATP4:ATP15:ATP20	15986:6461:1321
51186	cofactor metabolic process	18 out of 69 genes, 26.1%	168 out of 7289 background genes, 2.3%	3.1e-12	ATP1:ATP3:ATP16:ATP5:TIM11:LPD1:DUG1:ATP2:ATP7:SDH3:ATP14:ACO1:CIT1:LSC1:ATP4:FUM1:ATP15:ATP20	6101:15986:6104:6121:6106:2:6086:42493:6461:6550:1321:19541:6099:6552:6537:6546:46356:6564:6751:6574
9152	purine ribonucleotide biosynthetic process	11 out of 69 genes, 15.9%	38 out of 7289 background genes, 0.5%	8.65e-12	ATP1:ATP3:ATP16:ATP5:TIM11:ATP2:ATP7:ATP14:ATP4:ATP15:ATP20	15986:6461:1321
9260	ribonucleotide biosynthetic process	11 out of 69 genes, 15.9%	40 out of 7289 background genes, 0.5%	1.63e-11	ATP1:ATP3:ATP16:ATP5:TIM11:ATP2:ATP7:ATP14:ATP4:ATP15:ATP20	15986:6461:1321
6164	purine nucleotide biosynthetic process	11 out of 69 genes, 15.9%	41 out of 7289 background genes, 0.6%	2.22e-11	ATP1:ATP3:ATP16:ATP5:TIM11:ATP2:ATP7:ATP14:ATP4:ATP15:ATP20	15986:6461:1321
9150	purine ribonucleotide metabolic process	11 out of 69 genes, 15.9%	41 out of 7289 background genes, 0.6%	2.22e-11	ATP1:ATP3:ATP16:ATP5:TIM11:ATP2:ATP7:ATP14:ATP4:ATP15:ATP20	15986:6461:1321
6752	group transfer coenzyme metabolic process	11 out of 69 genes, 15.9%	42 out of 7289 background genes, 0.6%	2.99e-11	ATP1:ATP3:ATP16:ATP5:TIM11:ATP2:ATP7:ATP14:ATP4:ATP15:ATP20	15986:6461:1321
9259	ribonucleotide metabolic process	11 out of 69 genes, 15.9%	43 out of 7289 background genes, 0.6%	3.98e-11	ATP1:ATP3:ATP16:ATP5:TIM11:ATP2:ATP7:ATP14:ATP4:ATP15:ATP20	15986:6461:1321
6163	purine nucleotide metabolic process	11 out of 69 genes, 15.9%	47 out of 7289 background genes, 0.6%	1.17e-10	ATP1:ATP3:ATP16:ATP5:TIM11:ATP2:ATP7:ATP14:ATP4:ATP15:ATP20	15986:6461:1321
6811	ion transport	14 out of 69 genes, 20.3%	112 out of 7289 background genes, 1.5%	5.04e-10	ATP1:ATP3:SUL1:ATP16:ATP5:TIM11:ZRT1:ATP2:ATP7:ATP14:POR1:ATP4:ATP15:ATP20	15986:7005:9060:6461:1321:6811:6830:8272
9165	nucleotide biosynthetic process	11 out of 69 genes, 15.9%	59 out of 7289 background genes, 0.8%	1.72e-09	ATP1:ATP3:ATP16:ATP5:TIM11:ATP2:ATP7:ATP14:ATP4:ATP15:ATP20	15986:6461:1321
16310	phosphorylation	15 out of 69 genes, 21.7%	150 out of 7289 background genes, 2.1%	2e-09	ATP1:ATP3:ATP16:ATP5:TIM11:QCR7:QCR6:COX4:ATP2:ATP7:SDH3:ATP14:ATP4:ATP15:ATP20	15986:6121:6122:17062:6123:9060:6461:1321:6099
44249	cellular biosynthetic process	21 out of 69 genes, 30.4%	359 out of 7289 background genes, 4.9%	2.21e-09	ATP1:ATP3:ATP16:ARO1:ATP5:TIM11:ARG5,6:LPD1:ARG4:ATP2:ATP7:FAS1:ATP14:MET17:ACO1:PRC1:CIT1:ALD6:ATP4:ATP15:ATP20	6592:6101:15986:9636:46938:7039:19413:2:6086:42493:19344:6461:6550:6526:1321:6099:19541:6633:6552:6537:6546:9073:6555:46356:6564:45449:6574
9108	coenzyme biosynthetic process	11 out of 69 genes, 15.9%	64 out of 7289 background genes, 0.9%	4.41e-09	ATP1:ATP3:ATP16:ATP5:TIM11:ATP2:ATP7:ATP14:ATP4:ATP15:ATP20	15986:6461:1321
6812	cation transport	12 out of 69 genes, 17.4%	94 out of 7289 background genes, 1.3%	1.83e-08	ATP1:ATP3:ATP16:ATP5:TIM11:ZRT1:ATP2:ATP7:ATP14:ATP4:ATP15:ATP20	15986:6461:1321:6830
51188	cofactor biosynthetic process	11 out of 69 genes, 15.9%	77 out of 7289 background genes, 1.1%	3.6e-08	ATP1:ATP3:ATP16:ATP5:TIM11:ATP2:ATP7:ATP14:ATP4:ATP15:ATP20	15986:6461:1321
9060	aerobic respiration	11 out of 69 genes, 15.9%	84 out of 7289 background genes, 1.2%	9.52e-08	PET9:COR1:QCR7:QCR6:COX4:SDH3:ACO1:POR1:CIT1:LSC1:FUM1	6101:6104:6839:6121:6106:7005:6122:17062:6123:2:42493:9060:9061:6811:19541:6099:6537:15866:15867:46356
6793	phosphorus metabolic process	15 out of 69 genes, 21.7%	202 out of 7289 background genes, 2.8%	1.45e-07	ATP1:ATP3:ATP16:ATP5:TIM11:QCR7:QCR6:COX4:ATP2:ATP7:SDH3:ATP14:ATP4:ATP15:ATP20	15986:6121:6122:17062:6123:9060:6461:1321:6099
6796	phosphate metabolic process	15 out of 69 genes, 21.7%	202 out of 7289 background genes, 2.8%	1.45e-07	ATP1:ATP3:ATP16:ATP5:TIM11:QCR7:QCR6:COX4:ATP2:ATP7:SDH3:ATP14:ATP4:ATP15:ATP20	15986:6121:6122:17062:6123:9060:6461:1321:6099
45333	cellular respiration	11 out of 69 genes, 15.9%	90 out of 7289 background genes, 1.2%	2.04e-07	PET9:COR1:QCR7:QCR6:COX4:SDH3:ACO1:POR1:CIT1:LSC1:FUM1	6101:6104:6839:6121:6106:7005:6122:17062:6123:2:42493:9060:9061:6811:19541:6099:6537:15866:15867:46356
9117	nucleotide metabolic process	11 out of 69 genes, 15.9%	110 out of 7289 background genes, 1.5%	1.8e-06	ATP1:ATP3:ATP16:ATP5:TIM11:ATP2:ATP7:ATP14:ATP4:ATP15:ATP20	15986:6461:1321
6084	acetyl-CoA metabolic process	6 out of 69 genes, 8.7%	20 out of 7289 background genes, 0.3%	7.43e-06	LPD1:SDH3:ACO1:CIT1:LSC1:FUM1	6101:6104:6121:6106:2:6086:42493:6550:19541:6099:6552:6537:6546:46356:6564:6574
9109	coenzyme catabolic process	6 out of 69 genes, 8.7%	20 out of 7289 background genes, 0.3%	7.43e-06	DUG1:SDH3:ACO1:CIT1:LSC1:FUM1	6101:6104:6121:6106:2:42493:19541:6099:6537:46356:6751
51187	cofactor catabolic process	6 out of 69 genes, 8.7%	21 out of 7289 background genes, 0.3%	1.03e-05	DUG1:SDH3:ACO1:CIT1:LSC1:FUM1	6101:6104:6121:6106:2:42493:19541:6099:6537:46356:6751
15980	energy derivation by oxidation of organic compounds	11 out of 69 genes, 15.9%	143 out of 7289 background genes, 2.0%	2.86e-05	PET9:COR1:QCR7:QCR6:COX4:SDH3:ACO1:POR1:CIT1:LSC1:FUM1	6101:6104:6839:6121:6106:7005:6122:17062:6123:2:42493:9060:9061:6811:19541:6099:6537:15866:15867:46356
46356	acetyl-CoA catabolic process	5 out of 69 genes, 7.2%	15 out of 7289 background genes, 0.2%	6.75e-05	SDH3:ACO1:CIT1:LSC1:FUM1	6101:6104:6121:6106:2:42493:19541:6099:6537:46356
6099	tricarboxylic acid cycle	5 out of 69 genes, 7.2%	15 out of 7289 background genes, 0.2%	6.75e-05	SDH3:ACO1:CIT1:LSC1:FUM1	6101:6104:6121:6106:2:42493:19541:6099:6537:46356
6810	transport	25 out of 69 genes, 36.2%	963 out of 7289 background genes, 13.2%	0.00036	SSA1:PET9:ATP1:ATP3:SUL1:GLK1:ATP16:CDC48:NUM1:ATP5:TIM11:HXT7:ITR1:ZRT1:ATP2:ATP7:ATP14:POR1:FAA1:FIT2:FIT3:LSP1:ATP4:ATP15:ATP20	15986:6006:6499:6839:7005:6897:6511:7049:9060:6461:15031:9061:1321:6626:30433:15866:15867:6629:9408:60:6915:15798:6950:6013:30473:8645:6869:6412:1:46323:226:6096:6616:6811:6457:15891:8272:266:6830:42026:6906
51234	establishment of localization	25 out of 69 genes, 36.2%	982 out of 7289 background genes, 13.5%	0.00052	SSA1:PET9:ATP1:ATP3:SUL1:GLK1:ATP16:CDC48:NUM1:ATP5:TIM11:HXT7:ITR1:ZRT1:ATP2:ATP7:ATP14:POR1:FAA1:FIT2:FIT3:LSP1:ATP4:ATP15:ATP20	15986:6006:6499:6839:7005:6897:6511:7049:9060:6461:15031:9061:1321:6626:30433:15866:15867:6629:9408:60:15798:6915:6013:6950:30473:8645:6869:6412:1:226:46323:6096:6616:6811:6457:15891:6830:266:8272:42026:6906
51179	localization	25 out of 69 genes, 36.2%	1033 out of 7289 background genes, 14.2%	0.00136	SSA1:PET9:ATP1:ATP3:SUL1:GLK1:ATP16:CDC48:NUM1:ATP5:TIM11:HXT7:ITR1:ZRT1:ATP2:ATP7:ATP14:POR1:FAA1:FIT2:FIT3:LSP1:ATP4:ATP15:ATP20	15986:6006:6499:6839:7005:6897:6511:7049:9060:6461:15031:9061:1321:6626:30433:15866:15867:6629:9408:60:15798:6915:6013:6950:30473:8645:6869:6412:1:226:46323:6096:6616:6811:6457:15891:6830:266:8272:42026:6906
