# Supplementary material for: How yeast re-programmes its transcriptional profile in response to different nutrient impulses
Source: BMC Syst Biol. 2011 Sep 25;5:148. doi: 10.1186/1752-0509-5-148 (PMC3224505; doi:10.1186/1752-0509-5-148)
Supplement: Additional file 3 — Analysis of the transcriptome in response to ammonium impulse. The file contains data on the dynamic changes in gene expression levels across the genome, the subset of genes with a significant change in their expressions, and the self-organizing maps clustering of the dynamic profiles. [file 1752-0509-5-148-S3.XLS]

## Sheet: log2_transformed_expression
Transcript ID	SS1a	SS1b	SS1avg	20''	40''	60''	8'	16'	24'	32'	1hr	2hr	3hr	4hr	5hr	7hr	SS2avg	SS2a	SS2b
YAL001C	8.4087	8.45105	8.42987	8.29493	8.67415	8.61604	8.33119	8.42336	8.35825	8.44196	8.42749	7.85125	8.18328	8.49871	8.75033	8.66533	8.72331	8.75949	8.68713
YAL002W	7.9138	8.64553	8.27966	8.42999	8.24995	7.80028	8.11225	7.85908	8.17917	8.18237	8.06558	7.84627	7.76765	7.77584	8.07791	8.05539	8.26078	8.28624	8.23531
YAL003W	12.1574	12.1078	12.1326	11.9238	12.288	12.3741	12.251	12.3093	11.9983	12.138	12.2734	12.244	12.3178	12.2797	11.9934	12.1362	12.0137	11.8453	12.1822
YAL005C	12.2438	12.3967	12.3202	12.5435	12.5115	12.5858	12.538	12.2625	11.9469	11.8108	11.5507	11.763	11.7581	12.3603	12.4523	12.7059	12.7199	12.8981	12.5417
YAL007C	9.53629	9.55065	9.54347	9.30897	9.80181	9.79651	9.57005	9.63739	9.34541	9.56715	9.70978	9.1776	9.95577	10.5014	10.1944	9.59346	9.5895	9.34648	9.83252
YAL008W	8.41123	8.56702	8.48912	8.39559	8.26548	8.72259	8.37763	8.23835	8.12196	7.97788	7.99407	7.47967	8.06265	8.73883	8.76578	8.73156	8.70353	8.75634	8.65072
YAL009W	6.38643	6.53496	6.4607	6.67478	6.75542	6.82078	6.64282	6.93328	6.34024	6.07431	6.67661	6.68742	6.86054	7.06934	6.69734	6.76842	6.62414	6.56193	6.68635
YAL010C	6.97759	6.95878	6.96819	6.97759	7.13844	6.91913	7.03732	6.98881	7.17986	6.96336	6.97759	6.83257	6.85754	6.86538	7.1276	6.88815	7.13877	7.0975	7.18005
YAL011W	7.37987	7.21627	7.29807	7.50926	7.35431	7.19743	7.41509	7.43688	7.42183	7.62077	7.39407	7.39517	7.34869	7.19249	7.30797	7.3746	7.35295	7.33131	7.3746
YAL012W	10.349	10.8076	10.5783	10.2272	10.7186	11.0676	11.2098	11.4624	10.5711	11.1247	11.0681	10.7117	10.8582	11.242	11.0633	10.8637	10.6924	10.6239	10.7609
YAL013W	8.44554	8.63735	8.54145	8.53116	8.49353	8.44018	8.75343	8.61542	8.26023	8.49948	8.40997	8.65205	8.48992	8.38181	8.05337	8.49759	8.28563	8.13664	8.43462
YAL014C	8.06905	8.18943	8.12924	8.09557	7.8402	8.20425	8.13447	8.09849	7.82859	8.18279	8.22232	8.30757	8.38701	8.27034	8.49424	8.19742	8.28861	8.29411	8.28311
YAL015C	6.34978	6.70819	6.52898	6.25566	6.48987	6.01283	6.40893	6.2549	6.63283	6.45299	6.25601	6.46764	6.06465	6.0126	6.38745	6.22157	6.24151	6.31671	6.1663
YAL016C-B	6.90228	7.74626	7.32427	7.80761	7.23943	6.36774	6.73931	5.94405	7.24728	6.70339	5.99411	6.27348	5.92163	5.83225	6.35266	5.87061	6.6368	6.91387	6.35973
YAL016W	9.97349	9.76791	9.8707	9.83511	10.1846	10.1983	9.99505	9.95466	9.85145	9.88868	9.84865	9.67015	9.79644	10.0533	10.1259	9.96625	9.99446	10.0949	9.89406
YAL017W	9.46344	9.48044	9.47194	9.56949	9.69841	9.63767	9.50057	9.45074	9.05323	9.29876	9.31359	9.07106	9.25018	9.63397	9.75948	9.53381	9.76846	9.88795	9.64897
YAL018C	4.18509	5.27926	4.73218	4.23427	3.45359	3.44707	3.81726	3.82586	3.70871	4.22799	3.65231	3.73663	3.46044	3.92481	4.4334	3.92481	5.14002	5.13583	5.14421
YAL019W	7.11507	7.27415	7.19461	6.98591	7.27306	7.37786	7.67456	7.61566	7.84739	7.96352	7.95222	7.8804	7.50599	7.51516	7.56992	7.6189	7.22026	7.17442	7.26609
YAL020C	6.38014	6.63219	6.50616	6.46279	6.91141	6.97464	6.90207	7.18215	6.24357	6.63034	6.95087	7.38859	7.34988	6.9927	6.69026	7.18521	6.69509	6.51421	6.87598
YAL021C	8.74584	8.46518	8.60551	8.45299	8.40818	8.71448	8.96258	9.0716	8.03341	8.96245	8.79896	8.9068	9.05036	9.01929	8.98709	9.01863	8.7563	8.63946	8.87315
YAL022C	8.1351	8.3064	8.22075	8.10814	8.43733	8.32011	8.15472	8.27201	7.96093	8.18812	8.32199	8.7833	8.76118	8.34243	8.35042	8.30247	8.22685	8.14816	8.30554
YAL023C	10.6631	10.677	10.6701	10.561	10.8244	10.8244	10.865	10.844	10.2316	10.7594	10.9956	10.5707	10.9152	11.4424	11.4032	11.2197	10.9161	10.8005	11.0317
YAL024C	7.75984	7.38766	7.57375	7.24215	7.37616	7.94777	7.87224	8.08309	7.60756	7.8658	8.18237	7.60696	7.77596	8.0747	8.25899	7.88915	7.74279	7.81571	7.66986
YAL025C	6.66528	6.87842	6.77185	6.90158	7.1848	7.161	7.24613	7.37901	7.70087	7.78489	7.69904	8.13175	7.40582	6.74655	6.75945	7.3595	6.51219	6.51835	6.50602
YAL026C	8.38306	8.33965	8.36136	8.16096	8.50207	8.60639	8.56352	8.75355	8.09544	8.59304	8.73511	8.59992	8.85067	8.99397	8.89456	8.88195	8.75003	8.78801	8.71205
YAL027W	6.1385	6.60468	6.37159	6.52576	6.30338	6.38543	6.22935	6.09547	6.34748	6.03004	5.97402	5.90946	6.12789	6.58829	6.49915	6.74386	6.51148	6.63364	6.38932
YAL028W	6.19487	6.21906	6.20697	6.84895	6.30724	6.06918	5.90627	5.5529	5.46066	5.15317	5.02977	5.7922	5.41866	5.90216	6.21693	5.97145	6.21199	6.57029	5.85369
YAL029C	9.15911	9.26141	9.21026	9.14997	9.28922	9.28229	9.50548	9.41901	9.61809	9.58476	9.72714	9.73105	9.66891	9.32724	9.47931	9.53804	9.46998	9.44393	9.49602
YAL030W	8.97925	9.42584	9.20254	9.27999	9.27022	9.03379	8.81644	8.82919	9.20574	9.01845	9.00304	8.69549	9.22317	9.12231	9.22824	9.07475	9.23953	9.29356	9.18551
YAL031C	8.37495	8.32927	8.35211	8.5434	8.29377	8.14941	8.33196	8.30839	8.08469	8.2674	8.03105	8.22231	8.33621	8.16232	8.29166	8.33772	8.38985	8.45255	8.32716
YAL032C	7.38701	7.15281	7.26991	7.71258	7.64361	7.60868	7.60918	7.67563	7.47411	7.65687	7.56852	7.65617	7.51306	7.70048	7.77688	7.58754	7.69281	7.79022	7.5954
YAL033W	7.76353	8.04651	7.90502	7.8857	7.91681	7.9005	7.7937	7.80227	8.29657	8.04651	8.214	8.50153	8.45673	8.25386	8.04589	7.94338	7.87974	7.8037	7.95578
YAL034C	8.17872	7.71147	7.94509	8.31104	8.09685	8.11725	8.24574	8.08225	7.44378	7.88838	7.83187	7.94118	7.72676	7.81828	7.80231	8.21139	8.31976	8.42432	8.2152
YAL034W-A	6.24148	6.3616	6.30154	6.40977	6.53857	6.5194	6.42882	6.47851	6.77651	6.56256	6.68414	5.94556	6.17075	6.49527	6.8244	6.49038	6.29046	6.369	6.21192
YAL035W	11.238	11.0994	11.1687	11.1624	11.0467	10.9374	11.2982	11.3851	11.3958	11.4903	11.4084	11.5558	11.5132	11.2272	11.3998	11.6416	11.2451	11.2604	11.2297
YAL036C	9.80651	9.75656	9.78153	9.70793	9.20464	8.81893	9.2904	9.24246	9.90844	9.53707	9.45909	9.78487	9.16856	8.6218	8.50683	8.99422	8.28391	8.20865	8.35916
YAL037C-A	5.84617	7.06301	6.45459	5.94439	5.09896	4.04593	4.49909	4.2028	5.05744	5.03628	4.61446	4.08414	3.61535	4.08929	4.4263	4.3439	5.15671	5.15029	5.16313
YAL037W	4.9333	5.74972	5.34151	5.27513	5.58415	5.38608	5.55891	5.78742	5.71347	5.77158	5.74534	5.51092	5.58307	5.64873	5.70713	5.95115	5.88744	5.63324	6.14163
YAL038W	13.3738	13.3791	13.3764	13.3526	13.3303	13.4177	13.4434	13.3674	13.2104	13.3505	13.4164	13.1968	13.3308	13.5152	13.5102	13.4938	13.4306	13.4365	13.4246
YAL039C	8.29636	8.3881	8.34223	8.72012	8.72701	8.70304	8.58334	8.55413	7.87631	8.07331	8.1199	8.33677	8.41566	8.17951	7.77499	8.51527	8.51289	8.35702	8.66875
YAL040C	7.98556	8.59012	8.28784	8.755	8.3537	8.12597	8.81363	8.36816	7.81507	8.30274	8.16523	8.66374	8.53087	7.98426	7.88625	8.27079	8.07535	8.0004	8.1503
YAL041W	8.9265	8.79401	8.86026	9.00041	8.92897	8.8713	8.93059	8.90502	9.05992	8.98854	8.8713	8.64099	8.67806	8.81315	8.94658	8.73452	8.77146	8.84725	8.69567
YAL042W	9.52506	9.32913	9.42709	9.24976	9.47731	9.64196	9.53814	9.71592	9.31132	9.62837	9.76283	9.76543	10.007	10.0459	9.80287	9.75931	9.57003	9.5076	9.63246
YAL043C	8.20613	8.33377	8.26995	8.16911	8.11468	8.309	8.52301	8.6445	8.37634	8.62797	8.48119	8.50374	8.41511	8.45501	8.47695	8.5287	8.30261	8.24738	8.35785
YAL044C	9.96954	10.1546	10.0621	9.6835	10.2455	10.2979	10.1375	10.589	10.2323	10.2786	10.7067	11.387	11.3146	10.3343	9.93738	9.8698	10.2875	10.1169	10.4581
YAL044W-A	8.69971	9.09888	8.89929	9.10284	8.79945	8.75873	8.4263	8.82107	9.56725	8.88369	9.14178	8.96414	9.11107	9.0345	8.96414	8.72099	9.09093	9.02999	9.15187
YAL046C	7.14559	7.60873	7.37716	7.41073	7.41626	7.3151	7.40846	7.69058	8.06242	7.86889	7.95937	8.21327	7.89567	7.51311	7.50506	7.2149	7.27048	7.29206	7.2489
YAL047C	5.90144	5.98738	5.94441	5.94053	5.9892	6.20637	6.11265	6.17297	6.58352	6.43457	6.45198	6.10991	6.03344	6.20637	6.20792	6.44381	6.23483	6.48197	5.98769
YAL048C	5.93323	6.23845	6.08584	6.41787	5.84617	6.34123	6.52022	6.58485	5.33141	6.0704	6.0101	6.41602	6.52653	6.75374	6.35449	6.56709	6.55774	6.53816	6.57732
YAL049C	9.51815	9.44675	9.48245	9.58784	9.67713	9.5379	9.43718	9.27343	9.45062	9.2577	9.29554	8.99861	9.31529	9.50169	9.67368	9.58235	9.79819	9.80367	9.79271
YAL051W	8.55845	8.97212	8.76529	8.75786	8.56013	8.47841	8.66623	8.61446	8.50394	8.57857	8.55859	8.40592	8.50024	8.39242	8.68411	8.61069	8.85625	8.89323	8.81927
YAL053W	10.0544	10.3012	10.1778	10.2409	10.5007	10.2451	10.281	10.1144	10.1698	10.1854	10.1495	9.56289	9.44025	9.75945	10.0173	10.3795	10.2266	10.2365	10.2168
YAL054C	7.40329	7.24158	7.32244	8.16346	7.21471	7.50116	7.2361	7.47731	6.84928	7.14954	6.87583	6.95086	6.92735	6.98006	7.05119	7.25183	7.35487	7.37653	7.3332
YAL055W	8.28764	8.17512	8.23138	8.29339	8.03691	8.04807	7.9942	7.81894	7.9256	7.78474	7.82406	7.53806	7.74139	7.94084	8.08526	7.78115	8.18675	8.163	8.21051
YAL056W	8.05681	8.09122	8.07401	8.25345	8.11554	8.17387	8.06987	8.21526	8.29585	8.35539	8.18689	8.08719	8.35097	8.41508	8.56847	8.43231	8.53289	8.638	8.42778
YAL058W	6.77846	7.1577	6.96808	6.8892	7.82437	7.43199	7.58138	7.44508	7.21438	7.35792	7.38302	7.66606	7.58138	7.48124	7.1745	7.522	7.12027	6.99744	7.2431
YAL059W	7.35457	7.76846	7.56151	7.71593	7.64839	7.39768	7.61874	7.80816	8.31362	8.03283	8.09707	9.00015	7.95287	7.16951	6.94074	7.67082	7.14973	7.10433	7.19513
YAL060W	9.36086	9.04061	9.20074	10.0831	9.69598	9.57376	9.33898	9.18566	8.80231	8.67263	8.73175	10.0265	10.2711	9.96221	9.54711	9.52249	10.1618	10.5353	9.78835
YAL061W	6.85121	6.52058	6.68589	8.37992	7.5087	7.76502	7.26686	7.03287	6.46846	6.40919	6.42742	7.14375	7.08089	7.48691	7.6479	8.55545	8.06999	8.60867	7.53131
YAL062W	8.95062	8.41688	8.68375	9.47236	9.02269	8.89577	8.72495	8.47445	7.58936	7.8146	7.97402	7.54686	7.89901	8.22333	8.12827	8.59912	9.13827	9.13181	9.14474
YAL063C	6.47115	7.19198	6.83157	6.86122	6.4797	6.5294	6.69075	6.45854	6.18452	6.32972	6.61711	6.87385	6.65787	6.62908	6.22304	6.62908	7.12684	7.05345	7.20024
YAL063C-A	4.66451	6.04664	5.35557	4.44943	3.80651	4.06093	4.32784	3.83026	4.25977	4.43885	4.22191	4.09155	3.98397	4.27201	4.4897	3.79907	5.06268	5.17462	4.95073
YAL064C-A	3.01761	2.88571	2.95166	2.88758	2.84858	2.7239	3.33776	2.87095	2.8192	3.00235	2.58232	2.57009	2.8942	2.78089	2.64099	2.54332	3.10723	3.31587	2.8986
YAL064W	6.56494	7.65411	7.10952	6.43314	3.13569	3.40686	4.72863	3.8886	3.44927	4.99673	3.34066	4.06271	3.72955	3.35035	4.90823	3.51912	6.72893	6.73761	6.72025
YAL064W-B	5.33228	6.25268	5.79248	5.93688	3.49723	3.78951	4.61004	3.71023	3.66217	4.79054	4.1881	4.14737	4.20613	4.19084	4.77093	4.69161	6.01648	6.07792	5.95504
YAL065C	3.09388	3.69947	3.39667	2.72548	2.78633	3.10474	3.19785	3.23997	3.48753	3.07707	3.18615	3.01941	2.98044	2.99966	2.9389	2.94318	3.52524	3.51588	3.5346
YAL067C	5.57441	6.34217	5.95829	6.19048	6.67088	6.63492	7.80854	8.27716	7.50932	7.30649	6.78869	6.15832	6.14554	6.2213	5.98931	5.4991	6.94652	6.82579	7.06725
YAL067W-A	3.3579	5.94334	4.65062	3.1298	2.34365	2.41234	2.96218	2.74744	2.71253	3.61381	2.56679	2.88756	2.5437	2.61455	3.19912	2.84607	4.98969	5.09909	4.8803
YAL068C	5.26598	6.3844	5.82519	5.95113	5.5893	5.74638	5.63525	5.48159	4.95821	5.72765	6.04491	5.39411	6.11881	6.09341	5.62494	5.72509	6.16583	6.23711	6.09454
YAR002C-A	9.94921	10.0012	9.97522	9.69882	10.2798	10.1067	9.90099	10.0783	10.0914	10.0175	10.2378	9.75473	10.0489	10.5772	10.5963	10.1773	10.0178	9.94367	10.0919
YAR002W	9.15027	9.01779	9.08403	9.40441	9.46077	9.21937	9.33324	9.22473	9.28388	9.34389	9.43702	9.47895	9.2843	9.43871	9.33729	9.09221	9.11417	9.05187	9.17648
YAR003W	6.07681	6.86238	6.4696	6.92732	6.47999	6.6537	6.56731	6.55977	6.03078	6.39833	6.37803	6.1671	6.71068	7.08046	7.06428	6.59441	6.74979	6.71381	6.78578
YAR007C	8.65031	8.50941	8.57986	8.25685	8.92214	9.00099	8.78319	8.74446	8.8387	8.77724	8.73485	7.72959	8.6424	8.89063	9.00925	8.45404	8.5828	8.5045	8.66111
YAR008W	6.79724	7.06479	6.93102	6.90426	7.16353	7.05901	7.17205	7.03933	7.23766	7.12025	7.27055	6.45426	7.12384	7.36662	6.93852	6.84784	6.78423	6.68579	6.88266
YAR009C	8.49565	8.83275	8.6642	8.85159	8.61021	8.97779	8.86184	9.06322	9.09871	9.20962	9.26313	9.07667	9.36174	9.16642	9.40002	9.19714	9.088	9.32555	8.85045
YAR010C	11.4669	11.3027	11.3848	11.5889	10.3066	11.0235	11.2585	11.2164	10.3381	11.2231	10.9634	11.0359	11.4115	11.4115	11.0878	11.3401	11.3694	11.2558	11.4829
YAR014C	8.66727	8.57739	8.62233	8.66072	8.7173	8.6049	8.73354	8.82159	8.8662	8.83408	8.82987	8.86327	8.73982	8.56048	8.73135	8.75682	8.51649	8.54403	8.48895
YAR015W	10.208	9.75705	9.98252	9.90954	10.1868	10.0024	10.5337	10.5021	10.7351	10.6599	10.6741	11.2237	10.8781	9.96509	9.50156	9.89564	9.82752	9.83902	9.81602
YAR018C	7.24316	6.99896	7.12106	7.1043	7.18991	7.00075	7.19527	6.9975	7.29497	7.17856	7.24036	7.78394	7.86204	7.54382	7.60067	7.23547	6.97205	6.78413	7.15997
YAR019C	7.86048	8.09392	7.9772	8.44724	8.01017	7.90257	7.91018	7.82409	8.05692	7.99197	7.98545	8.01516	7.90385	7.90594	8.15396	7.83723	8.38242	8.51027	8.25457
YAR020C	4.37315	5.58928	4.98122	5.2989	5.06211	5.66043	5.4808	5.4013	4.36635	5.19347	5.2691	5.39618	5.54608	5.47788	5.04069	5.06823	5.80139	5.74749	5.85528
YAR023C	3.56721	4.66216	4.11469	4.22003	3.92248	4.10197	4.22931	4.13026	3.74386	4.52259	4.03982	4.11026	4.30952	3.8995	4.30477	4.39481	4.66659	4.64918	4.68399
YAR027W	8.6558	8.70674	8.68127	8.58391	9.07772	9.04788	8.84404	8.54217	8.2245	8.23276	8.32349	8.08705	8.19682	8.4595	8.59181	8.87907	8.89493	8.8511	8.93877
YAR028W	6.52241	6.74809	6.63525	6.80056	6.40736	6.3036	6.32705	6.55714	6.73859	6.76985	7.0277	7.3807	7.13719	7.05378	6.9918	6.73859	6.36976	6.45821	6.28132
YAR029W	3.73144	3.67903	3.70524	3.2258	3.6826	3.85404	3.28645	3.83293	3.6088	4.26398	4.18901	4.56135	4.86351	3.91001	3.89923	3.53559	4.22233	4.48328	3.96138
YAR031W	3.40556	4.01453	3.71005	3.91788	3.24008	3.54141	3.5076	3.72481	3.22041	3.92414	3.50692	3.6229	3.54739	3.85471	4.12432	3.15696	4.37319	4.62514	4.12124
YAR033W	5.29215	6.05741	5.67478	5.56175	5.60922	5.52327	5.61616	5.56963	5.84555	5.81352	5.74192	6.01916	6.04745	5.98074	6.25157	6.05152	5.93529	5.96267	5.90791
YAR033W	2.71035	3.44281	3.07658	3.21098	3.70728	3.44223	3.03993	3.38417	3.69761	3.46699	3.34357	3.30991	3.79034	3.40259	3.51506	3.49455	4.10344	4.23454	3.97235
YAR035C-A	4.55357	6.06717	5.31037	6.79681	4.55357	3.47788	4.44144	3.71902	4.91485	4.83729	4.04573	3.62998	3.50543	3.89437	3.64978	3.38935	4.51327	4.5505	4.47603
YAR035W	7.3746	5.97813	6.67636	7.95959	6.55776	6.38573	6.02204	6.38573	5.88858	5.99551	6.40445	6.24807	6.81364	6.49284	5.62865	6.23055	6.3173	6.43125	6.20336
YAR042W	8.07244	7.64612	7.85928	8.15423	8.19103	8.32226	8.24943	8.31803	7.9491	8.18287	8.13141	8.30881	8.30838	8.09032	8.12361	8.19979	8.47668	8.51271	8.44064
YAR050W	2.72843	3.14722	2.93782	2.9233	3.02353	3.31975	3.20796	3.33899	2.72138	2.69698	3.16777	2.69244	3.47987	3.25332	2.9389	3.46511	3.70361	3.74775	3.65947
YAR064W	4.77963	6.93846	5.85905	4.53357	2.88827	2.75904	3.47442	3.15989	3.84963	4.12551	3.07413	3.45406	3.2883	3.33525	3.98397	2.8934	6.33362	6.03862	6.62862
YAR066W	3.42054	4.06748	3.74401	3.19615	3.08037	3.12333	2.85437	3.02401	3.16777	3.19615	2.81994	3.46634	3.4876	3.0661	3.19615	2.8934	3.62896	3.61309	3.64483
YAR068W	4.52538	5.92533	5.22535	4.70053	4.89603	4.94529	4.59201	4.73312	4.7135	4.80809	5.17133	5.32052	4.90968	4.79054	4.98468	4.94529	5.74371	5.70761	5.77982
YAR071W	6.34955	6.84138	6.59547	6.34862	6.83221	6.86853	6.8266	6.52143	6.31743	6.59917	6.52697	6.50691	6.60264	6.59714	6.47281	6.53984	6.76866	6.7088	6.82852
YAR073W	9.80745	9.27491	9.54118	9.01929	9.07393	9.87951	9.72682	9.9259	9.17749	9.98927	10.0947	10.5705	10.4675	10.3918	10.1636	9.78002	9.92679	9.88123	9.97235
YAR075W	2.48941	2.7911	2.64025	2.74417	2.68442	2.60188	2.78063	2.43726	2.64083	2.75384	2.52815	2.5222	2.62625	2.53111	2.42624	2.48302	2.61738	2.5745	2.66025
YAR075W	12.6037	12.5934	12.5986	12.3905	12.5015	12.6266	12.7006	12.6722	12.7015	12.8971	12.8552	12.97	12.7866	12.7152	12.768	12.6805	12.6599	12.6441	12.6757
YBL001C	9.95733	10.2817	10.1195	10.0436	10.3706	10.209	9.9846	10.1061	9.83552	9.79107	9.83866	9.90717	10.3766	10.1687	9.72033	9.98141	10.1792	10.0615	10.297
YBL002W	11.4491	11.8123	11.6307	11.4769	11.7139	11.7795	11.6537	11.8156	11.5469	11.7128	11.8621	11.2151	11.5175	11.9859	12.0007	11.812	11.6003	11.5406	11.6599
YBL003C	11.5622	11.8005	11.6813	11.6674	11.8007	11.5506	11.5899	11.3583	11.9012	11.7285	11.7826	10.9003	11.2685	11.8955	12.0171	11.7171	11.6733	11.7046	11.642
YBL003C	12.7147	12.7604	12.7376	12.6946	12.7671	12.7771	12.694	12.6869	12.7633	12.6776	12.8154	12.2102	12.4938	12.9052	12.9829	12.8706	12.85	12.8721	12.8279
YBL004W	9.09841	8.72655	8.91248	8.69265	8.94356	8.96837	9.23336	9.65047	9.5021	9.7904	9.84594	10.1573	9.67306	8.64989	8.83284	9.21218	9.22583	9.23947	9.21218
YBL005W	6.81276	7.35567	7.08422	7.12138	6.74416	6.74753	6.93222	6.85901	6.75758	6.86942	6.88012	7.05553	6.71427	6.77387	6.67849	6.83399	7.0934	7.01439	7.17241
YBL005W-A	5.24697	5.85584	5.5514	6.01276	5.24514	5.76677	6.05565	6.00404	5.28511	5.94302	5.75036	5.99648	6.91394	6.96384	6.06615	6.55152	6.24486	6.01276	6.47695
YBL006C	8.60594	8.46827	8.5371	8.77856	8.7114	8.83676	8.41188	8.72802	8.52867	8.34077	8.87853	8.84519	9.12669	9.12724	8.90728	8.86754	8.80754	8.75793	8.85714
YBL007C	9.78082	9.73108	9.75595	9.59777	9.75925	10.0705	10.0496	9.91317	9.29572	9.6798	9.88852	9.59524	9.81554	10.2001	10.0159	10.2337	10.0707	10.1292	10.0123
YBL008W	8.04054	7.74469	7.89262	7.67756	7.90217	7.86606	7.9336	7.89418	8.01471	8.03509	8.15178	7.89487	7.75769	7.90623	7.9455	7.90114	7.7773	7.88413	7.67046
YBL008W-A	4.39177	5.57437	4.98307	4.42233	3.37757	3.46797	3.60168	3.71902	3.43039	3.97187	3.2413	3.53318	2.86374	3.59096	4.56156	3.18949	5.68832	5.59875	5.77788
YBL009W	7.5066	7.19815	7.35238	7.18518	7.48135	7.46564	7.58685	7.67902	7.78811	7.77821	7.88631	7.62376	7.29253	7.75181	7.52663	7.33528	7.3379	7.22752	7.44829
YBL010C	6.76291	6.84485	6.80388	6.69401	7.04047	6.64517	6.79395	6.95599	7.36791	6.99211	6.87885	6.52876	6.7807	6.85589	7.14462	6.90866	6.87125	6.86223	6.88026
YBL011W	8.78195	8.76004	8.771	9.00747	8.60544	8.7708	8.81547	8.97848	8.69441	8.95908	9.02312	8.97848	9.20128	9.20142	9.35384	9.04631	9.18667	9.22842	9.14492
YBL013W	3.42289	3.31719	3.37004	3.31637	2.9224	3.48133	3.20804	3.4464	2.94008	3.52302	3.33014	2.79519	3.49632	3.61695	2.98709	3.25307	3.30557	3.10117	3.50997
YBL014C	7.15946	7.10583	7.13265	6.88807	6.79747	7.2238	7.1147	7.3514	7.47844	7.45222	7.61	7.494	7.20024	7.08547	7.2238	7.42391	7.15078	7.2238	7.07777
YBL015W	9.76527	8.86586	9.31556	10.315	9.47213	9.38039	9.9074	9.87623	9.15128	8.97699	8.64919	9.03102	8.65751	8.56884	8.48199	8.87309	9.84514	10.2672	9.4231
YBL016W	3.67365	4.1371	3.90538	4.40719	3.75461	4.78724	4.45882	4.76881	4.13162	4.61446	4.72052	4.77716	4.61446	4.42106	3.97506	4.69456	4.75557	4.77048	4.74066
YBL017C	10.2376	10.0408	10.1392	9.88841	10.0922	10.0676	10.1843	10.1985	10.036	10.1985	10.334	9.91413	10.0124	10.0585	10.3763	10.4499	10.4868	10.4802	10.4934
YBL018C	8.03111	8.53566	8.28339	8.58171	8.39676	8.07924	8.07335	8.10571	8.90629	8.41035	8.63511	8.86243	8.50199	8.07404	7.93064	7.76193	8.02845	7.98402	8.07288
YBL019W	6.62137	7.02544	6.82341	7.28622	7.44075	6.98855	7.25796	7.01592	7.01631	6.99211	6.8487	6.72867	6.84641	6.9448	6.99744	7.03841	7.10659	7.16804	7.04514
YBL020W	7.96311	8.17084	8.06698	7.89146	8.09986	8.01816	8.01816	8.20547	7.63457	8.18331	7.96792	8.06265	7.81213	8.01816	7.82117	7.71257	8.08633	8.10358	8.06907
YBL021C	6.09041	6.92887	6.50964	6.52101	6.35691	6.25176	6.0855	6.62691	6.74205	6.44538	6.35299	6.54027	6.72146	6.45034	6.34047	6.52075	6.81141	6.82027	6.80255
YBL022C	9.34697	9.25214	9.29955	9.26742	9.41176	9.55496	9.47632	9.46287	9.23949	9.37222	9.38749	9.22916	9.71907	9.76341	9.71624	9.65713	9.55414	9.54838	9.5599
YBL023C	8.39565	8.62678	8.51121	8.24055	8.3802	8.476	8.63204	8.45516	8.21803	8.33507	8.3679	8.49657	8.82661	8.79387	8.4897	8.45812	8.45502	8.31881	8.59123
YBL024W	9.69263	9.79317	9.7429	9.64424	9.30565	8.91398	9.59332	9.49763	10.5135	10.3927	9.97689	10.0637	9.59901	9.19584	9.29932	9.54225	8.97189	9.06368	8.88011
YBL025W	4.96018	5.74205	5.35112	5.59969	6.30724	6.21031	5.85486	6.18285	5.43371	5.8433	6.00507	6.19597	5.99349	6.2184	6.21707	6.28012	6.03261	5.91166	6.15357
YBL026W	9.77324	10.1388	9.95602	9.99511	10.0757	9.81157	9.85753	9.75476	10.0883	10.0248	9.92903	10.038	10.1541	9.87973	10.0182	9.93379	10.1385	10.1314	10.1456
YBL027W	11.9925	12.1578	12.0752	12.1019	12.0756	12.0305	12.1168	12.1253	12.4461	12.1886	12.3466	12.423	12.4702	12.1466	11.9469	11.9356	12.0764	12.0925	12.0603
YBL028C	8.00811	8.12031	8.06421	8.36423	8.3515	7.91761	8.04288	8.29796	8.88078	8.49223	8.45003	9.17274	8.60038	7.46996	7.42936	8.12031	7.80294	7.82324	7.78264
YBL029C-A	8.84425	8.98582	8.91503	8.99267	9.00383	9.10319	9.1985	8.93092	8.93092	8.64405	8.50348	8.56892	8.44591	8.60633	8.77524	9.25806	9.3765	9.42336	9.32965
YBL029W	6.83643	6.54567	6.69105	7.17692	6.58223	6.2339	6.60702	6.08794	6.60702	6.38392	6.01792	7.29732	6.4919	6.46224	6.79221	6.8602	6.74109	6.75676	6.72542
YBL030C	12.2968	12.0251	12.1609	12.2062	12.2063	12.4433	12.3312	12.4611	12.0452	12.3348	12.0601	12.1567	11.9769	12.0802	12.1146	12.1872	12.4165	12.5126	12.3204
YBL031W	5.99249	7.0034	6.49795	6.36734	6.90406	6.33167	6.66442	6.78147	6.79605	6.85881	6.68433	6.5207	6.32427	6.59002	6.4816	6.37829	6.47373	6.31585	6.63161
YBL032W	8.3097	7.97068	8.14019	8.09877	8.34433	8.59238	8.66007	8.50918	7.96616	8.33359	8.34067	8.44064	8.47771	9.09626	8.66878	8.31155	7.9958	7.87531	8.11628
YBL033C	8.79538	8.43401	8.6147	8.85709	8.52788	8.84277	8.67438	8.7322	8.41433	8.47206	8.61383	8.7812	8.83772	8.8263	8.73028	9.05376	8.77286	8.81413	8.7316
YBL034C	8.52974	8.51368	8.52171	8.53228	8.42593	8.65172	8.7745	8.68812	8.70726	8.66521	8.89636	8.42069	8.46036	8.80081	8.61707	8.44483	8.60717	8.60763	8.60671
YBL035C	7.9633	8.0767	8.02	7.7911	7.80408	7.94576	7.94759	7.98669	8.10351	8.21417	8.2257	7.32086	8.04797	8.32395	8.03078	7.86866	7.9688	7.96209	7.9755
YBL036C	8.16067	8.23807	8.19937	8.2157	8.73775	8.52133	8.44109	8.48219	8.58831	8.48219	8.46574	8.52525	8.63815	8.40606	8.36753	8.44803	8.55082	8.56033	8.54132
YBL037W	8.27458	8.08349	8.17904	8.00017	8.04016	8.27902	8.17859	8.39516	8.01518	8.37886	8.37163	7.98192	7.98873	8.2047	8.27237	8.15376	8.15092	8.17859	8.12325
YBL038W	8.50931	8.47737	8.49334	8.87218	9.10593	8.96576	8.93272	9.07074	9.0464	8.8355	8.73536	8.64438	8.46992	8.78755	8.76496	8.77179	8.77618	8.73925	8.81311
YBL039C	9.3654	9.3693	9.36735	8.85832	9.50143	9.47035	9.73203	9.94549	9.75074	10.1235	10.1395	10.5126	9.8455	9.10196	8.71103	9.70406	8.76003	8.68112	8.83893
YBL039W-A	8.56189	8.7376	8.64974	8.74838	8.92574	8.31223	8.28877	8.17069	8.14679	8.19393	8.09145	7.88987	7.93167	8.15312	8.27241	8.30184	8.69763	8.67957	8.71569
YBL040C	8.92836	9.00121	8.96479	8.82064	9.02254	9.04892	8.86229	8.71854	8.52299	8.58374	8.80914	8.48126	8.91722	9.30696	9.12169	8.88915	8.96164	8.82321	9.10007
YBL041W	9.50147	9.37705	9.43926	9.39129	9.77472	9.77624	9.52287	9.41852	9.40039	9.22998	9.39823	9.14087	9.33023	9.50297	9.83036	9.75931	9.68406	9.71045	9.65768
YBL042C	10.1393	9.7786	9.95897	9.69926	9.24207	8.96639	9.44871	9.30711	9.74869	9.31738	9.34278	9.3964	8.87686	8.07491	8.14518	9.22022	8.98515	9.0338	8.93649
YBL043W	8.76989	7.64596	8.20793	8.57414	7.48004	7.82098	8.39893	7.75402	7.43674	6.78091	6.57812	7.06893	6.50364	6.93063	7.45136	7.73539	7.82422	8.01218	7.63626
YBL044W	3.37865	3.55309	3.46587	3.29737	3.02743	2.8388	2.97946	2.92053	3.27119	3.41041	3.2392	3.02256	2.9395	3.11939	3.52875	2.97991	3.77238	3.68568	3.85908
YBL045C	11.0196	10.7311	10.8753	11.0445	10.905	10.8982	11.3812	11.6406	11.1913	11.2882	10.9716	11.037	10.6154	10.6015	10.6076	10.7293	11.0919	11.1539	11.0298
YBL046W	6.52555	6.8368	6.68117	6.38976	6.64058	6.58937	6.71238	6.8368	7.10878	6.9622	6.83969	6.81302	6.74316	6.9156	7.12438	6.92678	6.83465	6.8325	6.8368
YBL047C	10.4532	10.4917	10.4724	10.4881	10.3736	10.4989	10.4792	10.4748	10.0244	10.288	10.3782	10.1149	10.4486	10.5341	10.7015	10.8478	10.8251	10.8971	10.7532
YBL049W	6.58672	7.10071	6.84372	7.68421	6.83968	6.91119	6.40831	6.46573	5.95314	6.26323	5.87368	5.91051	5.0499	5.57289	5.70401	6.06843	7.11934	7.34619	6.89248
YBL050W	9.25307	8.91448	9.08377	9.18378	9.54491	9.78693	9.38892	9.31599	9.1677	9.18955	9.21734	9.35389	9.63552	9.86439	9.81381	9.62487	9.44878	9.52864	9.36891
YBL051C	7.83111	7.64649	7.7388	7.7628	7.43159	7.51372	7.80848	7.81425	7.84532	7.90221	7.52525	7.80247	7.52441	7.57357	7.44283	7.61477	7.42105	7.47834	7.36376
YBL052C	7.91472	7.6588	7.78676	7.96112	7.77469	7.74922	7.88174	7.86655	8.27219	8.33103	8.28026	8.16933	8.10055	8.18021	8.51763	8.10055	7.85063	8.09272	7.60853
YBL054W	7.70029	7.67239	7.68634	7.5322	7.17515	7.11847	7.68903	7.74785	8.52707	8.20537	8.51445	8.93597	8.13809	6.87248	6.78462	7.74542	6.54081	6.65732	6.42431
YBL055C	7.58587	7.43166	7.50876	7.50478	7.51391	7.51843	7.55672	7.53993	7.95231	7.87368	7.93743	7.90021	7.47392	7.48984	7.60617	7.89142	7.24349	7.3084	7.17858
YBL056W	8.56391	8.4734	8.51866	8.60713	8.47032	8.53851	8.59468	8.64822	8.49944	8.47656	8.58499	8.53073	8.5971	8.78946	8.90231	8.85827	8.55624	8.62151	8.49098
YBL057C	8.40727	8.83271	8.61999	8.50538	8.83161	8.70918	8.38714	8.7112	9.00515	8.60769	8.92484	8.89035	8.96392	8.93747	8.94841	8.9656	8.85393	8.82843	8.87943
YBL058W	9.03439	8.95387	8.99413	9.27438	9.41342	9.57233	9.26297	9.30635	9.00911	8.89262	9.02144	9.10757	9.39965	9.46585	9.48546	9.30646	9.38488	9.35543	9.41433
YBL059C-A	6.49673	7.23696	6.86685	7.42373	7.38541	7.35775	6.99822	7.38327	7.80938	7.3255	7.13486	7.40542	7.43402	7.74756	7.42276	7.2764	7.64085	7.70134	7.58036
YBL059W	6.33324	6.94996	6.6416	6.88227	6.90428	6.61891	6.65781	6.65907	7.63917	7.05636	7.02636	6.77935	6.64567	6.72816	6.78455	6.67235	6.92144	7.01227	6.83062
YBL060W	5.77203	5.83041	5.80122	6.16716	6.05504	6.05563	5.94759	5.85125	6.67534	6.36289	6.06157	5.79627	5.45676	5.60433	5.79163	5.89402	5.97052	6.05851	5.88254
YBL061C	7.83369	7.98323	7.90846	8.11504	7.94631	7.6932	7.96599	7.7698	8.24425	8.16966	8.11275	8.2651	8.1993	7.84739	8.11386	7.80942	8.01519	8.09355	7.93683
YBL063W	7.18125	7.28617	7.23371	6.93431	7.28819	7.51583	7.36413	7.49709	7.66488	7.32612	7.5006	6.85725	7.07081	7.75413	7.67115	7.17217	7.27505	7.21707	7.33303
YBL064C	9.79271	9.66774	9.73022	9.93524	10.3003	10.312	10.1133	10.0601	9.49486	9.22564	9.16656	8.85739	8.80643	9.55123	9.69556	10.046	10.1969	10.3535	10.0402
YBL066C	8.08139	7.64483	7.86311	7.76037	7.21862	7.53448	8.01919	8.17786	7.83091	7.70168	7.53626	7.45642	7.48997	7.14363	7.29209	7.40505	7.63559	7.65863	7.61255
YBL067C	8.03307	7.96024	7.99666	7.7141	8.24629	8.48763	8.33751	8.39984	7.59017	8.17943	8.23701	8.22801	8.23701	8.30719	8.30074	8.50026	8.24397	8.38653	8.1014
YBL068W	8.66999	8.72456	8.69727	8.63061	8.95023	8.84366	8.78482	8.94318	9.11316	9.04209	9.17295	9.42497	9.06398	8.73189	8.48682	8.93093	8.58005	8.46028	8.69982
YBL069W	6.9666	7.0364	7.0015	6.90029	6.87443	7.06947	7.33038	7.58381	6.98001	7.39812	7.39926	7.72757	7.25309	7.34639	7.26593	7.23991	6.97703	6.90132	7.05275
YBL071C-B	2.67428	3.52837	3.10133	3.14334	2.93985	2.91458	2.45634	3.07765	3.16057	3.36547	3.3696	3.18649	3.33118	3.23686	3.26694	2.87569	3.4635	3.38652	3.54048
YBL071W-A	6.9157	7.33631	7.126	7.70497	7.80209	7.75247	7.62581	7.80426	7.85521	7.51879	8.1608	8.33513	7.94084	7.49981	6.99967	7.74548	7.36318	7.1753	7.55107
YBL072C	12.7486	12.8022	12.7754	12.7639	12.805	12.7679	12.8101	12.8344	12.9514	12.8708	12.9347	12.9745	12.9973	12.9657	12.7496	12.7595	12.788	12.7641	12.812
YBL072C	12.097	12.2842	12.1906	12.1304	12.3891	12.5245	12.3579	12.5921	12.681	12.2983	12.6204	12.7652	12.9109	12.8243	12.2423	12.2937	12.3278	12.2586	12.397
YBL074C	3.82997	4.38439	4.10718	4.38408	4.24875	4.70532	4.24563	4.50413	3.72006	4.37901	4.57291	4.71611	5.19454	5.05555	4.56895	4.9452	4.96684	4.85146	5.08223
YBL075C	7.72685	5.99363	6.86024	8.48909	7.16443	6.57228	6.61364	6.39491	6.1917	6.22862	6.46434	6.8472	6.74663	6.3203	6.30076	6.42249	7.24817	7.73238	6.76395
YBL076C	10.7673	10.4552	10.6112	10.371	10.7219	10.7406	10.9659	10.916	10.8036	10.9994	11.0151	11.2052	11.169	10.9658	10.9488	11.0213	10.7739	10.7714	10.7765
YBL078C	9.53644	9.69555	9.616	10.0202	9.38529	9.04433	9.02166	8.62999	8.94718	8.57136	8.18899	7.89663	8.14268	8.42351	8.6436	8.84262	9.30324	9.40484	9.20164
YBL079W	9.28898	9.18163	9.23531	8.97724	9.03879	9.23502	9.39398	9.42399	9.52454	9.54295	9.66217	9.47922	9.32975	9.50204	9.63408	9.66029	9.47321	9.54993	9.3965
YBL080C	4.34571	5.221	4.78336	5.67024	5.96439	6.10163	5.88667	6.1793	5.69545	5.94847	5.72863	5.90401	5.86129	6.11442	6.16093	5.82699	5.98033	5.94624	6.01443
YBL081W	7.58148	7.78863	7.68506	7.54013	7.46293	7.46527	7.58148	7.4438	7.74591	7.975	8.12219	8.32488	8.07628	7.63602	7.2972	7.27616	6.95317	6.97116	6.93517
YBL082C	6.81577	7.45177	7.13377	7.42017	7.56945	7.65633	7.54013	7.70333	6.99649	7.6616	8.08291	8.0835	7.92835	7.83331	7.23822	7.56526	7.33348	7.12683	7.54013
YBL084C	8.25195	8.37721	8.31458	8.48881	8.1564	8.07193	8.03625	8.11679	8.28178	8.05364	8.15342	7.95834	7.92402	8.15825	8.43054	7.81948	8.38025	8.46264	8.29787
YBL085W	9.01624	9.23694	9.12659	8.94669	8.96336	8.93913	9.09433	9.13703	8.98788	9.18278	9.21939	8.84688	8.85196	9.3181	9.34942	8.6953	8.98468	8.93515	9.0342
YBL086C	6.0594	5.82104	5.94022	7.09534	6.78187	6.38019	6.11956	6.37152	6.64985	6.27731	5.92059	6.1832	6.41178	6.28527	6.84338	6.36971	6.75141	6.97535	6.52746
YBL087C	11.5268	11.769	11.6479	11.5111	11.6807	11.6756	11.5095	11.8565	11.891	11.7213	11.9542	12.3056	12.321	11.8947	11.2753	11.2787	11.3952	11.2025	11.5879
YBL088C	7.60696	7.6161	7.61153	7.55975	7.4575	7.66598	7.79066	7.89379	7.37305	7.67801	7.77574	7.89819	7.92036	7.74766	7.74164	8.01217	8.08712	8.04007	8.13417
YBL089W	7.36004	7.71147	7.53576	7.75175	7.74231	7.74469	7.61871	7.64175	7.78334	7.84873	7.69655	7.80968	7.73028	7.87356	7.90882	7.58553	7.71186	7.83267	7.59105
YBL090W	6.40137	7.37358	6.88747	7.21184	7.47231	7.32996	7.27681	7.26079	7.49144	7.19579	7.29303	7.4567	7.44102	7.6113	7.32449	7.18233	7.15309	7.13078	7.1754
YBL091C	9.62314	9.66241	9.64278	9.79863	9.79785	10.0519	9.93811	9.93676	9.6311	9.72593	10.0001	9.92004	10.2141	10.2778	10.2077	10.2055	10.0101	9.98319	10.0371
YBL091C-A	7.74617	7.89042	7.81829	7.93655	7.91542	7.71592	7.44869	7.38123	7.46575	7.35894	7.43421	7.26253	7.57835	7.77462	7.70911	7.6513	7.66824	7.64177	7.6947
YBL092W	12.4955	12.7517	12.6236	12.625	12.7327	12.6387	12.6514	12.68	12.8241	12.6785	12.8425	12.9112	12.8512	12.5603	12.4767	12.4895	12.5615	12.5026	12.6204
YBL093C	7.69477	7.8094	7.75208	8.51034	8.30953	8.12374	7.95804	7.84472	8.27162	7.88579	8.08171	8.08626	8.06915	8.01972	8.01972	8.05988	7.8621	7.83684	7.88736
YBL095W	8.65077	8.54503	8.5979	9.28281	8.74698	8.55957	8.57078	8.68141	8.56238	8.57654	8.60612	8.52265	8.31961	8.17198	8.48309	8.74381	8.71955	8.59084	8.84827
YBL097W	3.30042	3.51799	3.4092	3.88065	3.42386	3.47584	3.65275	3.46376	3.15217	3.52459	3.55389	3.37934	3.43249	3.307	3.4467	3.33301	3.69165	3.51235	3.87095
YBL098W	7.91681	8.08875	8.00278	7.96549	8.46613	8.5855	8.54556	8.66202	8.57484	8.64855	8.70063	9.01435	8.99053	9.03658	9.18008	8.82703	8.52391	8.5059	8.54191
YBL099W	12.684	12.5023	12.5932	12.6901	12.3774	12.433	12.6465	12.6316	12.5492	12.7384	12.3845	12.1765	12.074	12.3372	12.3196	12.5024	12.5036	12.5471	12.46
YBL101C	8.98366	8.7614	8.87253	8.84614	8.88869	9.38841	9.15615	9.11799	8.29754	8.74162	8.66153	8.86421	9.29162	9.10267	8.98366	9.09231	9.02401	8.9835	9.06453
YBL101W-A	8.31226	8.96889	8.64057	8.58144	7.25048	7.47842	8.19454	7.90267	7.60956	7.96213	7.69656	7.78266	8.08403	9.41028	9.50304	9.12512	9.29164	9.32815	9.25514
YBL101W-B	9.64925	9.74071	9.69498	9.99482	9.51613	10.1214	10.2522	10.2259	10.0265	10.4022	10.478	10.1085	10.514	10.9156	11.1387	10.8106	10.2508	10.4078	10.0937
YBL101W-C	3.07578	3.53529	3.30553	3.02616	2.91458	2.76586	2.86328	2.98915	3.05581	2.99557	2.90477	3.24938	2.81998	2.85739	2.91607	2.90215	3.1376	3.16831	3.10689
YBL102W	9.04797	9.04518	9.04658	9.36372	9.35478	9.22683	9.09071	8.98363	9.01623	8.93694	9.08899	9.44388	9.44914	9.37273	9.35627	9.18504	9.15241	9.12833	9.17649
YBL103C	7.16654	6.98368	7.07511	7.25381	7.40313	7.1847	7.28652	7.31068	7.11837	7.18295	7.18431	7.54705	7.32085	7.35814	7.31475	7.50894	7.2543	7.22137	7.28722
YBL104C	8.63485	8.66133	8.64809	8.5971	8.51505	8.58864	8.76847	8.81534	9.03191	9.00141	8.97865	8.72746	8.73449	8.72536	8.76227	8.78379	8.53067	8.53949	8.52185
YBL105C	7.72607	8.01978	7.87292	7.99359	7.83756	8.04148	8.08969	8.04627	7.8721	8.04148	8.04148	8.21488	8.35662	8.16503	7.97497	8.09359	8.02177	7.96274	8.08079
YBL106C	5.59875	5.81336	5.70605	6.38643	6.29084	6.38643	6.4581	6.43303	5.67271	6.14822	6.65571	6.64472	7.13612	6.3592	6.3426	6.49374	6.72722	6.71674	6.73769
YBL107C	7.59999	7.68556	7.64277	7.60913	7.99895	7.80823	7.8444	7.9546	8.15815	8.00497	8.04144	8.08813	8.21685	8.40739	8.3565	8.13836	8.02981	8.01583	8.0438
YBL108C-A	8.62536	9.30876	8.96706	8.70988	7.72429	7.28078	8.11225	7.69113	8.08436	7.93391	7.31112	8.19146	7.93784	7.46097	7.63199	7.46402	8.66692	8.64489	8.68895
YBL111C	8.33727	7.77832	8.05779	7.73266	7.44179	8.47889	8.36462	8.50494	6.04373	7.7818	7.68525	7.77203	9.16656	8.46625	7.53904	8.4061	8.48685	8.14608	8.82763
YBL112C	8.96294	8.84109	8.90201	8.50258	7.71781	9.19418	8.69837	8.97986	6.11634	8.0674	8.0238	8.28326	9.68106	9.12125	8.18503	9.03434	9.65036	9.21307	10.0877
YBL113C	10.3241	10.3556	10.3398	10.166	10.0096	10.5088	10.285	10.285	9.57031	9.93789	10.247	10.0525	10.7272	10.285	10.273	10.4132	10.8681	10.848	10.8882
YBR001C	7.73283	7.78155	7.75719	7.77832	7.98617	8.37514	8.01115	8.11188	7.42702	7.59518	7.62778	7.81282	8.02502	8.06756	8.21565	8.0116	8.31214	8.3123	8.31197
YBR002C	7.3514	7.29196	7.32168	7.63513	7.48963	7.85526	7.57547	7.69454	7.27195	7.52606	7.74152	8.05842	8.05111	8.0185	7.65985	7.26792	7.37237	7.29716	7.44757
YBR003W	8.10576	8.23209	8.16893	8.10918	8.43025	8.78499	8.44414	8.67395	8.32029	8.2683	8.30302	8.33319	8.71544	9.04603	8.86335	8.49941	8.58333	8.66726	8.49941
YBR004C	8.41525	8.7671	8.59117	8.5971	8.79842	8.27999	8.59937	8.01393	8.37021	8.28637	8.24098	8.11154	7.72358	7.77233	7.68285	8.45917	7.94379	7.94392	7.94366
YBR005W	8.27514	8.68634	8.48074	8.08612	8.04743	8.26235	8.17878	8.15623	8.02894	7.99507	8.16147	7.6355	7.47933	7.82399	7.87789	8.5792	8.30533	8.09154	8.51913
YBR006W	7.25898	8.03455	7.64676	7.76962	7.59735	7.82536	7.42368	7.1323	6.88274	6.95044	6.77485	6.39696	6.71791	7.41473	7.48854	7.59032	7.91695	8.01172	7.82219
YBR007C	8.81348	8.69853	8.75601	8.54285	8.60559	8.83403	8.86184	9.02092	8.8962	8.86612	9.03391	8.53115	8.77031	9.13142	9.05083	9.1541	8.88639	8.81174	8.96105
YBR008C	6.23376	6.62542	6.42959	6.23719	5.90368	5.84078	6.02276	5.92339	4.93414	6.23345	6.02844	6.19189	6.32661	5.83456	6.01883	5.98207	6.39789	6.13526	6.66051
YBR009C	12.4151	12.5614	12.4883	12.5501	12.3527	12.303	12.3241	12.1271	12.5817	12.4054	12.4355	11.8027	11.9857	12.319	12.4851	12.3174	12.3741	12.5027	12.2454
YBR010W	12.342	12.4854	12.4137	12.4717	12.4408	12.3967	12.2836	12.3933	12.4164	12.447	12.5461	11.7806	12.0306	12.5742	12.6474	12.5382	12.5138	12.5325	12.4952
YBR011C	12.541	12.6028	12.5719	12.533	12.7048	12.6942	12.6738	12.702	12.6717	12.7092	12.702	12.399	12.5812	12.7983	12.8894	12.7608	12.8077	12.7954	12.82
YBR013C	4.99654	5.50058	5.24856	5.33203	5.83945	5.9051	5.55473	5.86443	5.97377	5.93423	5.74686	5.56205	5.92437	6.16678	6.11158	5.8293	5.7406	5.67008	5.81111
YBR014C	8.39018	8.71124	8.55071	8.63879	8.91071	9.05387	8.82059	8.81127	8.86712	8.4927	8.64666	8.08268	8.24655	8.91119	8.95383	8.93799	8.81564	8.75623	8.87505
YBR015C	9.04255	8.97175	9.00715	9.00035	9.16717	9.45706	9.46429	9.56118	8.90057	9.56288	9.41799	9.39943	9.36634	9.45667	9.43209	9.37306	9.24828	9.22052	9.27604
YBR016W	10.3052	10.4901	10.3976	10.3305	9.69123	9.72923	9.78343	9.7874	10.2486	10.003	9.97569	9.89249	10.0767	9.81847	9.91908	10.0559	10.0594	10.0836	10.0352
YBR017C	9.48709	9.49318	9.49013	9.52046	10.0662	9.66472	9.96656	9.80948	9.56585	9.88666	9.70134	9.97282	9.88315	9.50197	9.57291	9.70134	9.56094	9.53744	9.58444
YBR018C	4.1647	6.00652	5.08561	4.10197	3.73156	3.62692	3.70866	3.76444	3.54783	3.8498	3.50741	3.39061	3.8498	3.78788	3.92396	3.36832	5.38152	5.38405	5.379
YBR019C	2.90157	4.53004	3.71581	3.37936	2.98954	3.18993	3.08409	2.91073	3.19806	3.44013	3.08657	3.40011	3.12462	3.08607	3.25454	3.15309	4.29896	4.17021	4.4277
YBR020W	5.40621	7.54605	6.47613	6.22878	5.05578	5.07916	5.32553	5.12738	4.88713	5.64177	5.3061	5.65873	5.04558	4.87868	5.40621	4.97325	6.75992	6.65413	6.86571
YBR021W	6.78443	6.3844	6.58442	6.38576	6.60013	6.92222	6.87361	7.12112	6.79339	7.02246	6.71498	6.93959	6.65308	6.06965	5.52672	6.24706	6.40098	6.14551	6.65645
YBR022W	7.01657	7.37129	7.19393	7.28485	7.41891	7.58928	7.59849	7.60396	7.78334	7.35811	7.62856	7.52851	7.56267	7.7602	7.62211	7.74819	7.42769	7.30934	7.54605
YBR023C	9.5694	9.5461	9.55775	9.28079	9.52907	9.65824	9.72699	9.77676	9.35963	9.5694	9.63104	9.38698	9.47229	9.63998	9.47642	9.67806	9.62391	9.5507	9.69712
YBR024W	7.62226	8.41841	8.02033	8.71559	7.82323	7.42189	7.6354	7.61125	7.88863	7.54286	7.13299	7.02413	7.19517	7.41046	7.7259	7.80903	8.17733	8.37956	7.97509
YBR025C	10.9732	10.9485	10.9608	10.7537	11.1874	11.2329	11.28	11.2979	11.2504	11.4411	11.3806	11.5732	11.5216	11.2923	11.2095	11.1539	11.1813	11.1731	11.1896
YBR026C	9.05849	9.09182	9.07516	8.90903	9.5721	9.52703	9.29545	9.29545	9.00151	9.00631	8.95809	8.45752	8.92643	9.33825	9.59952	9.67432	9.54965	9.64229	9.45701
YBR028C	8.18725	8.40196	8.29461	8.35819	8.45016	8.49786	8.32148	8.58212	8.42354	8.55958	8.50428	8.48966	8.36052	8.64335	8.58195	8.11191	8.39917	8.27853	8.5198
YBR029C	8.27797	7.89059	8.08428	7.78682	8.17142	8.24702	8.31512	8.38852	8.24424	8.53243	8.48151	8.73186	8.56121	8.93146	8.46092	8.22603	7.81774	7.80102	7.83446
YBR030W	6.73587	7.55715	7.14651	7.28766	6.95373	6.85062	7.32899	7.23775	7.80655	7.70256	7.69331	7.77166	7.59115	7.3475	7.17119	7.36149	7.12478	7.0977	7.15186
YBR031W	12.5473	12.4372	12.4923	12.27	12.5896	12.6318	12.6721	12.7259	12.3253	12.7383	12.7771	12.8813	12.9017	12.7313	12.5075	12.7175	12.623	12.5815	12.6645
YBR033W	7.66163	7.69926	7.68044	7.52601	7.46081	7.31898	7.46575	7.17891	7.25704	7.06343	6.87842	6.61484	6.63717	6.94426	7.45495	7.35462	8.18177	8.41157	7.95197
YBR034C	9.09296	8.7666	8.92978	9.16734	9.33437	9.4907	9.20754	9.38065	9.5097	9.33789	9.50379	9.67309	9.32911	9.26802	9.11778	9.27396	8.56247	8.67292	8.45201
YBR035C	8.8396	8.99015	8.91488	9.07554	9.40328	9.47939	9.22345	9.27889	8.97377	8.89877	9.11699	9.26947	9.40625	9.39313	9.50409	9.51602	9.18718	9.17096	9.2034
YBR036C	9.94646	9.7185	9.83248	9.64	9.94373	10.2834	9.88293	10.0335	9.10956	9.58856	9.78049	9.51969	9.62314	10.1383	9.89132	10.2055	10.1253	10.0362	10.2143
YBR037C	7.44085	7.60303	7.52194	7.71889	7.67622	7.67622	7.64155	7.75522	7.77732	7.62956	7.45085	7.41617	7.59602	7.71592	7.77987	7.66746	7.7502	7.86587	7.63453
YBR038W	7.96708	8.03701	8.00205	7.6092	7.96733	8.38245	8.12892	7.93738	7.59168	7.84633	8.22158	8.55776	8.02518	8.4906	8.56213	8.18311	8.03346	7.95482	8.1121
YBR039W	11.8046	11.585	11.6948	11.7105	12.0331	12.0239	12.0458	12.0398	11.7144	11.8005	11.6627	11.3754	11.1613	11.56	11.5061	11.7907	11.7706	11.7193	11.8219
YBR040W	4.11982	5.67617	4.89799	5.29002	3.52567	4.02814	3.87884	3.65373	3.92604	4.43885	4.32456	4.51574	3.64791	4.33158	4.89338	3.92896	5.45153	5.35687	5.54618
YBR041W	9.33725	8.98306	9.16015	8.93711	9.4131	9.24536	9.35712	8.99526	9.02647	9.03118	8.99753	8.69852	8.94364	9.33269	9.37284	8.92825	8.97873	9.04472	8.91274
YBR042C	7.98136	7.95823	7.9698	7.83595	8.16853	8.40069	8.10024	8.36017	7.88461	8.16853	8.18731	7.79627	8.17407	8.52244	8.44531	8.095	8.23953	8.20742	8.27163
YBR043C	7.79423	7.60293	7.69858	7.4611	7.42303	7.52171	7.6327	7.53623	6.83671	7.43976	7.6517	8.24202	8.20513	7.75926	7.61362	8.17673	7.78883	7.66338	7.91428
YBR044C	7.67536	7.97174	7.82355	7.80893	8.26866	7.83283	7.89194	7.82697	8.10815	7.98543	7.85142	7.89747	7.83308	7.89209	7.9765	7.80026	8.02016	8.08072	7.9596
YBR045C	4.80305	5.73717	5.27011	5.59954	5.39809	5.69958	5.34481	5.51232	5.33526	5.41392	5.41543	5.75319	5.81651	6.30402	6.65033	6.03735	6.45942	6.58457	6.33428
YBR046C	7.88818	7.69867	7.79343	7.82365	8.06677	8.67578	8.09232	8.06862	7.04414	7.51095	7.4764	7.41937	8.02404	8.36458	8.28014	8.74914	8.40402	8.38952	8.41853
YBR047W	5.78689	6.40388	6.09539	6.63959	6.60963	6.47494	5.71364	5.9325	6.31791	6.17614	6.03528	5.91029	6.51861	6.11408	6.68122	7.03803	6.68963	6.74208	6.63718
YBR048W	9.77373	10.3098	10.0418	10.0186	10.2051	10.2755	10.1567	10.4318	10.7402	10.7663	10.8498	11.0055	10.9893	10.5166	9.95206	9.76574	9.9059	9.88683	9.92496
YBR048W	12.3429	12.5003	12.4216	12.3813	12.2352	12.2707	12.3515	12.3613	12.6669	12.4831	12.5951	12.6969	12.5593	12.3651	12.2121	12.1454	12.2318	12.2314	12.2323
YBR049C	8.41904	8.07838	8.24871	8.10942	8.08969	8.51921	8.489	8.62746	8.35831	8.51773	8.52591	8.3156	8.48527	8.70562	8.92726	8.60466	8.44162	8.52336	8.35987
YBR050C	6.21493	6.29723	6.25608	8.11199	6.85997	6.32662	6.50733	6.14298	6.72632	5.89517	5.72042	6.58513	5.52921	5.94031	5.86358	6.08859	7.06781	7.69521	6.44041
YBR052C	9.90806	9.95953	9.9338	10.1659	10.5566	10.2544	10.1386	9.78765	9.81017	9.69234	9.74659	9.74552	10.1725	10.3312	10.5452	10.2914	10.2823	10.3077	10.2569
YBR053C	9.15325	9.11184	9.13254	9.28086	9.74475	9.58545	9.44795	8.99839	9.11237	8.89269	8.81097	8.21702	8.71027	9.21828	9.64122	9.6326	9.60725	9.70681	9.50769
YBR054W	8.86369	8.54542	8.70455	8.73971	8.34907	8.92504	9.0653	9.28106	8.0065	8.56541	8.59125	9.16696	8.89466	8.57558	8.009	8.74898	9.02153	9.4031	8.63996
YBR055C	8.04953	8.76137	8.40545	8.31679	8.70408	8.39073	8.50189	8.43432	8.74144	8.63037	8.77714	8.70514	8.59986	8.45546	8.60421	8.5699	8.65089	8.52442	8.77735
YBR056W	8.9978	8.86569	8.93175	9.04821	9.44467	9.4935	9.12475	8.90267	8.55906	8.4295	8.48664	8.02809	8.39104	8.95062	9.30662	9.50283	9.57907	9.66325	9.49489
YBR056W-A	9.35501	9.60756	9.48128	9.11175	9.28558	9.59859	8.98881	9.03147	8.98438	8.92936	9.33133	8.46043	8.40637	8.74968	8.74457	9.67558	9.48451	9.31631	9.65271
YBR057C	7.62208	7.43844	7.53026	7.90576	7.19006	7.08817	7.26686	7.22637	7.69436	7.36925	7.25681	7.48359	7.2456	7.27222	7.3847	7.03451	7.33025	7.51715	7.14334
YBR058C	7.58148	7.76668	7.67408	7.7562	7.76902	7.79084	7.89725	7.87345	8.07087	8.04697	7.77536	7.82992	7.85285	7.56365	7.51181	7.63351	7.58536	7.71188	7.45885
YBR058C-A	8.6838	8.76665	8.72522	8.82748	8.81619	8.79119	8.48585	8.52935	9.00552	8.61012	8.79569	8.87879	9.03921	8.87719	8.64819	8.57657	8.78173	8.75682	8.80664
YBR059C	9.52531	9.43751	9.48141	9.58227	9.76375	9.63941	9.6068	9.41905	9.49798	9.47277	9.39886	9.13619	9.3741	9.43787	9.78406	9.54073	9.72385	9.81923	9.62847
YBR060C	8.02976	7.69363	7.86169	7.51788	7.62667	7.79781	7.99965	8.10956	8.05692	8.1	8.21775	8.33543	8.32125	8.18267	8.01591	8.05686	7.63779	7.49581	7.77977
YBR061C	7.48372	7.72658	7.60515	7.52055	7.99618	7.79064	7.66523	8.02138	8.18409	8.12239	8.18165	8.22715	7.79064	7.68169	7.58917	7.79064	7.52997	7.52224	7.5377
YBR062C	8.03833	8.47032	8.25432	8.36146	8.12037	7.73892	7.80854	7.45608	8.15587	7.6596	7.60222	7.46405	7.66308	7.90686	8.07847	7.87391	8.24477	8.27816	8.21138
YBR063C	7.2289	7.05561	7.14225	7.60949	7.78926	7.39324	7.51191	7.43738	7.43738	7.52269	7.46575	7.56252	7.45215	6.93156	7.30806	7.1696	7.54903	7.49205	7.60601
YBR065C	5.65107	5.54564	5.59835	5.65575	5.41164	5.49229	5.69624	5.5404	4.84071	5.45763	5.45494	5.22884	5.26753	5.31292	5.29072	5.62554	5.57014	5.48512	5.65516
YBR066C	8.23844	8.41737	8.32791	8.43537	8.92138	8.76392	8.76521	8.85869	9.04403	8.85343	8.7309	8.28182	8.61582	9.33536	9.74429	9.4816	9.44006	9.30794	9.57219
YBR067C	10.234	10.7	10.467	10.4101	10.5647	10.5744	10.6235	10.8284	9.91969	10.5366	10.8833	11.3895	11.4937	11.3615	10.6424	10.7198	10.7239	10.6035	10.8442
YBR068C	9.22929	8.35648	8.79288	8.94351	8.85799	9.03268	8.56418	8.70181	7.98295	8.66679	8.73856	9.27613	9.09683	8.54457	9.09652	9.4688	9.03326	9.19397	8.87256
YBR069C	6.59362	6.58728	6.59045	6.5332	7.22796	7.08004	7.22261	7.46375	7.69694	7.81008	7.85132	7.87291	7.89532	6.86901	6.55588	7.03222	6.84662	6.86388	6.82935
YBR070C	7.55961	7.5829	7.57125	7.26523	7.71349	7.56275	7.45154	7.60607	7.73049	7.55696	7.50879	6.45117	7.56275	8.02502	7.88053	7.33716	7.57236	7.45757	7.68715
YBR071W	8.36741	8.41267	8.39004	7.8944	8.60562	9.08202	8.63345	8.90034	7.91175	8.29601	8.24131	6.65878	7.33019	8.02324	7.87753	8.40503	8.80581	8.69901	8.91261
YBR072C-A	2.90436	4.49079	3.69758	3.71883	2.48196	2.6558	2.89024	2.77831	2.6412	2.91695	2.6048	2.86506	2.79432	2.50349	2.89024	2.89024	4.00418	4.18188	3.82648
YBR072W	11.5026	11.4105	11.4565	11.7172	11.6463	12.0539	11.5695	11.3698	10.2309	9.94678	9.22952	10.4846	7.61875	10.3204	10.6431	11.7815	12.0897	12.4826	11.6968
YBR073W	7.3514	7.50739	7.4294	7.06428	7.3217	6.97729	7.07867	7.12743	7.64844	7.41711	7.49152	6.61735	6.92942	6.99478	6.97275	6.71264	7.23674	7.30992	7.16356
YBR074W	8.41913	8.53	8.47457	8.41646	8.68695	8.52063	8.71665	8.74829	8.72995	8.79928	8.7924	8.87773	8.84045	8.7104	8.74497	8.88801	8.77369	8.81743	8.72995
YBR076W	4.14353	4.26878	4.20616	3.79273	3.77682	3.67064	3.59837	3.4656	3.69497	3.52153	3.47216	3.18651	3.1376	3.95389	3.50726	3.48859	4.35881	4.25427	4.46336
YBR077C	7.56705	7.79607	7.68156	7.88674	7.8204	7.95388	7.66846	7.92068	7.67352	7.6749	7.84443	7.92939	8.14319	8.16571	8.06316	8.15072	8.25699	8.14096	8.37303
YBR078W	12.2783	12.2436	12.261	11.9843	12.2872	12.3032	12.291	12.2358	11.9258	12.3458	12.2358	11.953	11.9688	12.3536	12.2965	12.2726	12.1609	12.1204	12.2014
YBR079C	10.4614	10.4744	10.4679	10.3339	10.3473	10.2156	10.6967	10.6706	10.6867	10.8005	10.76	11.1331	10.8601	10.3674	10.3362	10.556	10.2777	10.2734	10.2821
YBR080C	9.65844	9.5899	9.62417	9.55945	9.9404	10.0506	9.92863	9.90198	9.48693	9.83711	9.81479	9.51954	9.75931	10.0535	10.2086	10.1113	9.90017	9.85621	9.94412
YBR081C	8.47406	8.42383	8.44895	8.52538	8.54837	8.70208	8.65627	8.72244	8.6465	8.68264	8.87997	8.61707	8.72788	8.70208	8.81343	8.89981	8.78529	8.85422	8.71637
YBR082C	10.8326	11.1241	10.9784	11.2879	11.408	11.266	11.1226	11.0567	11.3026	11.0616	11.1386	11.0411	11.3036	11.3951	11.3845	11.233	11.2775	11.2813	11.2737
YBR083W	7.0419	7.45133	7.24662	7.35769	7.21076	7.01081	7.21381	7.10676	7.41954	7.3191	7.10676	7.19619	6.82585	6.63625	6.73604	6.99915	6.94924	6.94651	6.95198
YBR084C-A	11.5235	11.6182	11.5708	11.3681	11.7065	11.5176	11.5781	11.7219	11.8833	11.718	11.8656	12.0828	12.0672	11.6031	11.2334	11.1584	11.4105	11.3914	11.4297
YBR084W	8.40988	8.4641	8.43699	8.14988	8.51669	8.54568	8.89328	9.19457	9.04353	9.38905	9.43417	9.97948	9.68623	8.71338	8.4629	8.87766	8.50204	8.41573	8.58834
YBR085C-A	9.39504	9.58264	9.48884	9.60766	9.8366	10.1427	9.66752	9.73171	9.39964	9.54152	9.52056	8.63657	8.69342	8.91711	9.31424	9.52196	10.1449	10.1034	10.1864
YBR085W	5.46037	7.14941	6.30489	5.3587	5.39626	5.37924	5.07636	5.43838	4.77421	5.56738	5.48641	6.3118	6.22827	5.76579	5.83385	5.57947	6.81258	6.83523	6.78993
YBR086C	10.4002	10.1991	10.2996	10.0558	10.3472	10.5934	10.5715	10.5547	9.88153	10.2208	10.3024	10.23	10.2225	10.7105	10.803	10.6509	10.58	10.6977	10.4623
YBR087W	7.86226	8.23646	8.04936	7.67229	8.0031	7.94954	7.84332	8.01468	8.12666	8.0031	8.04083	7.76668	8.02136	8.32638	8.00864	7.89726	8.04265	8.0031	8.0822
YBR088C	10.1069	10.4292	10.2681	10.0218	10.3688	10.0809	10.1313	10.0873	10.4801	10.167	10.0536	8.56115	9.8026	10.2911	9.98459	9.76393	9.84145	9.719	9.9639
YBR089C-A	9.4445	9.74434	9.59442	9.75314	9.67622	9.78444	9.3616	9.44222	9.67106	9.2967	9.60111	9.46611	9.87729	10.2301	10.1599	9.91309	10.0023	10.0005	10.0041
YBR089C-A	9.42387	9.73104	9.57745	9.59673	9.55304	9.517	9.1427	9.079	9.49057	9.22499	9.37436	9.17251	9.51913	9.81544	9.905	9.69904	9.75729	9.82822	9.68636
YBR090C	3.21832	3.58562	3.40197	3.06197	2.96735	2.88468	2.76183	3.04491	3.06197	3.20496	3.06197	3.13398	3.17203	2.87142	3.04481	3.22761	3.37631	3.42362	3.329
YBR091C	7.526	7.76342	7.64471	7.8716	8.05637	7.70145	7.40629	7.57809	8.13152	7.73825	7.88423	8.38923	8.25085	7.7552	7.69846	7.47359	7.45072	7.34992	7.55152
YBR092C	5.56887	5.85428	5.71158	5.79774	6.11507	6.20149	6.70014	6.27393	6.64601	6.706	6.71557	6.90168	6.12583	5.87264	5.33865	5.59471	5.4348	5.30711	5.56248
YBR093C	5.19143	5.81644	5.50393	5.94474	6.64058	6.30735	6.61206	5.99113	5.20002	5.7995	6.05419	6.1926	5.91779	6.43995	5.95343	6.01967	6.24179	5.94696	6.53662
YBR094W	8.23149	8.34043	8.28596	7.98878	8.53387	8.39817	8.37927	8.26327	8.19215	8.28814	8.20115	8.06265	7.74629	7.91362	8.19576	8.15379	8.21667	8.2345	8.19885
YBR095C	7.98811	8.0114	7.99975	8.24751	7.96978	8.12386	8.05723	8.01998	8.23111	8.07959	8.17048	8.03546	7.94944	8.29154	8.44362	8.28379	8.13784	8.15578	8.1199
YBR096W	9.51932	9.75559	9.63745	9.45747	10.2979	9.86323	9.69662	9.61477	9.75539	9.7184	9.77375	9.42849	9.82881	10.2609	10.2824	10.041	9.81903	9.75094	9.88712
YBR097W	8.31239	8.19453	8.25346	7.96685	8.65919	8.50618	8.41975	8.47245	7.8652	8.26823	8.4009	8.11112	8.34084	8.4378	8.59729	8.5303	8.58196	8.61387	8.55005
YBR098W	6.7809	7.26807	7.02449	7.30309	7.18761	7.11714	7.17424	7.1954	7.60006	7.49153	7.1985	6.34634	6.54251	7.12024	7.41863	7.18761	7.30811	7.4286	7.18761
YBR101C	9.60038	9.24748	9.42393	10.6077	9.56104	9.35366	9.49439	9.42515	9.63288	9.52998	9.54268	9.58498	9.34889	9.54895	9.57927	9.94726	9.61694	9.75384	9.48003
YBR102C	6.78385	7.15002	6.96693	7.16779	7.36858	7.48189	7.38837	7.45314	7.24985	7.42068	7.61323	7.40434	7.28991	7.40434	7.60198	7.40434	7.467	7.46902	7.46498
YBR103W	8.47481	9.05252	8.76366	8.61914	8.84154	8.8562	8.81022	8.78533	8.5173	8.73171	8.80299	8.64106	8.39565	8.63589	8.77899	8.83422	8.93654	8.91784	8.95525
YBR104W	7.57931	7.87187	7.72559	8.06801	8.30757	8.12709	7.8942	7.68585	8.16393	8.1435	8.38374	9.02644	8.49637	7.99963	8.00364	8.04775	7.26997	7.27141	7.26852
YBR105C	9.00419	8.39084	8.69751	9.61779	8.86911	9.10402	9.06024	8.98328	8.5259	8.68548	8.82119	9.26745	8.95172	8.68447	8.28461	9.10192	8.9636	9.05749	8.8697
YBR106W	10.6217	11.015	10.8184	10.6569	11.1611	11.0842	10.8394	11.0226	11.0491	10.8207	11.194	11.1129	11.3209	11.4989	11.3988	11.038	10.9707	10.8342	11.1073
YBR107C	5.92059	6.60528	6.26294	6.62611	6.82384	6.90186	6.77426	6.94782	6.56421	6.77143	6.97653	6.90467	6.70314	6.97136	6.90139	6.90049	7.03085	6.97058	7.09113
YBR108W	5.24231	6.36181	5.80206	6.39456	6.27123	6.47192	6.6932	6.65664	5.70877	6.32235	6.15252	5.82993	6.12137	6.48071	6.32831	6.55923	6.79032	6.68328	6.89737
YBR109C	10.5429	10.6682	10.6056	10.6479	10.8658	10.8154	10.6067	10.6259	10.608	10.4312	10.6789	10.5337	10.663	10.788	10.5933	10.8345	10.7166	10.4976	10.9356
YBR110W	8.58368	8.61875	8.60121	8.41286	8.78027	8.83006	8.46292	8.58591	8.8125	8.78483	8.8555	8.33498	8.93093	9.06915	9.17219	8.96454	8.90281	8.91543	8.8902
YBR111C	10.6458	10.6515	10.6487	10.7777	10.9027	10.6693	10.6188	10.5227	10.4208	10.4929	10.4975	10.222	10.4818	10.9148	11.0959	11.0169	10.8873	10.93	10.8445
YBR111W-A	7.22068	7.55075	7.38571	7.39903	7.49759	7.42784	7.24775	7.27229	7.54832	7.23249	7.31266	7.52179	7.44496	7.33151	7.37623	7.41884	7.53205	7.66924	7.39487
YBR112C	8.91666	8.7155	8.81608	8.77074	8.5554	8.86071	8.90391	9.04123	8.86086	9.07495	8.96189	8.74914	8.82433	9.02943	9.27587	9.05182	9.14297	9.16463	9.1213
YBR114W	7.44152	7.19062	7.31607	7.84392	7.26788	7.41594	7.08801	6.99622	7.48732	7.34148	7.34148	7.29457	7.34148	7.09524	7.41741	7.52235	7.57471	7.7531	7.39633
YBR115C	9.26627	9.26897	9.26762	9.11656	9.39264	9.32707	9.54905	9.40669	9.28571	9.60863	9.68081	10.4257	10.0882	9.30751	9.29291	9.66127	9.39982	9.30079	9.49884
YBR117C	8.02502	8.4045	8.21476	8.98938	8.85269	9.11392	9.21975	8.73083	7.71446	7.49359	6.92662	6.73783	4.83458	6.17737	6.58588	8.12979	9.16634	9.52038	8.8123
YBR118W	13.6883	13.7761	13.7322	13.7402	13.7226	13.709	13.7632	13.6984	13.7822	13.746	13.7415	13.648	13.6307	13.6132	13.6622	13.709	13.709	13.709	13.709
YBR119W	7.99489	8.26049	8.12769	8.24168	8.05453	7.98405	8.10645	7.83265	8.14317	8.01657	7.96785	7.67733	7.61866	7.87752	8.12773	8.39488	8.27982	8.38759	8.17204
YBR120C	7.61868	7.61746	7.61807	7.32941	7.69345	7.54282	7.81924	7.66606	7.85271	7.44479	7.27851	7.41417	7.5059	7.5168	7.47997	7.44692	7.61221	7.71188	7.51255
YBR121C	10.9587	11.0061	10.9824	10.8949	11.0735	11.0675	11.244	11.1551	11.3302	11.2582	11.3821	11.3559	11.2458	11.199	11.1745	11.1724	11.0913	11.114	11.0687
YBR122C	8.31618	8.45923	8.3877	8.47648	8.85151	8.70469	8.49793	8.41987	8.6034	8.48039	8.54749	8.73368	8.68089	8.63496	8.58344	8.58318	8.57823	8.59512	8.56134
YBR123C	8.24964	7.91108	8.08036	7.99632	8.26103	8.2234	8.25037	8.35317	8.40372	8.25146	8.41714	8.32277	8.08756	8.27171	8.61927	8.26103	8.17718	8.28403	8.07034
YBR125C	8.20858	8.34716	8.27787	8.07987	7.87801	8.03293	7.96054	7.98268	7.5517	8.0238	7.81399	7.95315	7.94031	8.16984	8.3425	8.12469	8.47525	8.42658	8.52392
YBR126C	10.6778	10.666	10.6719	10.8255	10.9998	11.315	11.0193	10.7151	10.0278	10.2841	10.182	10.2646	10.5058	10.9966	11.1659	11.1439	11.3652	11.5338	11.1967
YBR127C	11.656	11.5005	11.5782	11.3836	12.0062	12.1557	12.0095	11.9669	11.1603	11.5715	11.7931	11.6823	11.8925	12.029	12.0084	12.0646	11.7686	11.6641	11.8731
YBR128C	4.34659	5.36697	4.85678	5.81026	5.79588	5.27847	5.61616	5.11545	5.67637	5.20604	4.69491	4.44454	5.02284	4.99596	5.49789	5.12572	5.3654	5.28616	5.44464
YBR129C	7.45429	8.24503	7.84966	7.67031	7.12173	6.81789	7.19526	7.23172	6.73602	7.49103	7.06646	6.96527	7.05634	7.03126	7.53725	7.3489	7.94777	7.98747	7.90808
YBR130C	8.46403	8.45925	8.46164	8.27709	8.22597	8.43712	8.39987	8.3817	8.75632	8.6745	8.54653	8.5949	8.45294	8.56101	8.56943	8.38839	8.3988	8.36621	8.43139
YBR131W	8.09801	8.33959	8.2188	8.33162	7.82055	7.68117	7.81552	7.5443	8.16552	7.78202	7.79791	7.63771	7.32689	7.3587	7.67988	7.67378	7.52395	7.62261	7.42529
YBR132C	6.20428	6.77988	6.49208	6.43919	6.31044	6.88496	6.38512	6.2229	4.94529	5.77299	5.78734	5.63245	5.30207	5.73066	6.15252	5.72106	7.2193	7.23679	7.20181
YBR133C	7.64009	7.97621	7.80815	7.85186	7.9754	7.69739	7.78715	7.77541	7.95991	8.12777	8.17529	8.12269	8.13893	7.97253	8.06442	7.72149	7.91856	7.8938	7.94332
YBR135W	7.48246	7.64459	7.56352	7.47913	7.87757	7.90616	7.55362	8.16628	7.94717	7.81109	8.20547	8.25328	8.38314	8.52587	8.31147	7.94512	7.76699	7.64459	7.8894
YBR136W	7.52804	7.55739	7.54271	7.59429	7.80878	7.72881	7.79354	7.98705	7.36701	7.84246	7.93356	7.82686	7.87438	7.6371	7.50503	7.97584	7.95649	7.96272	7.95025
YBR137W	8.72051	9.10264	8.91158	9.11116	9.52357	9.41775	9.09433	8.98741	8.98713	8.86635	9.08107	9.01016	9.45255	9.68433	9.68423	9.39162	9.38131	9.43367	9.32894
YBR138C	5.30162	5.8649	5.58326	5.55458	5.73474	5.85817	5.92199	5.96754	6.00314	6.16443	6.01054	6.17685	5.60579	6.38587	6.66943	5.96581	6.18553	6.18298	6.18808
YBR139W	9.95741	9.83162	9.89452	9.98487	10.151	10.2091	9.9561	9.91832	9.34735	9.46899	9.55042	9.52751	9.83237	10.5331	10.6656	10.3837	10.4062	10.4661	10.3463
YBR140C	9.8207	10.01	9.91534	9.9073	9.91362	9.99387	10.0119	9.95926	9.63948	9.86363	9.89922	9.56116	9.92608	9.7982	9.93091	10.171	10.3701	10.4116	10.3287
YBR141C	6.32808	6.76703	6.54756	6.45863	6.74785	6.59372	6.82403	7.03017	7.39079	7.09102	7.54906	7.6548	7.0354	6.8014	6.55477	7.12615	6.28466	6.08642	6.4829
YBR142W	8.73817	8.55004	8.6441	8.74567	8.64117	8.37931	8.86144	9.01474	9.62379	9.38122	9.3919	9.74909	9.18285	8.40749	8.37264	9.11089	8.5725	8.55063	8.59436
YBR143C	10.4357	10.2408	10.3383	10.212	10.5893	10.6329	10.6476	10.6461	10.5862	10.7735	10.8176	10.9434	10.9244	10.6662	10.662	10.665	10.4759	10.4454	10.5065
YBR145W	6.56097	6.42187	6.49142	6.58117	6.89105	7.13983	6.8583	6.78978	6.8129	6.72113	6.82317	8.73491	8.45813	7.60818	7.69889	7.97968	7.0329	7.0329	7.0329
YBR146W	8.55201	8.74252	8.64726	8.9755	9.0604	9.03461	8.90127	9.13715	8.8962	9.02157	8.82993	9.16995	9.18061	9.3113	9.03698	8.98723	9.1999	9.17877	9.22103
YBR147W	8.12614	8.12963	8.12789	8.22165	8.14551	8.02857	7.99265	7.81732	7.96447	7.57926	7.30576	8.91796	8.3836	7.79409	8.27153	8.38927	8.25733	8.3244	8.19026
YBR148W	4.76158	4.96392	4.86275	5.41618	5.45775	5.45775	5.38771	5.20041	5.60713	5.46823	5.43174	5.57349	5.45775	5.50734	5.59203	5.56922	5.42628	5.48164	5.37093
YBR149W	10.3606	10.437	10.3988	10.4289	10.9212	10.8032	10.4931	10.3351	10.2093	10.158	10.097	9.75295	10.1134	10.5921	10.8724	10.9968	10.8402	10.8896	10.7908
YBR150C	8.85797	9.03659	8.94728	8.93178	8.76872	8.85779	8.90352	8.72952	9.01932	9.04206	8.85797	8.18253	8.42981	8.59525	9.10481	8.70141	9.05018	9.22093	8.87943
YBR151W	7.54046	7.66941	7.60493	8.0312	8.59678	8.56497	8.33579	8.27554	7.76708	8.04687	8.10254	8.40247	8.66306	8.27336	8.32991	8.26236	8.30158	8.35771	8.24545
YBR152W	3.43755	4.2709	3.85422	3.98146	3.91272	3.81243	3.88425	3.65393	3.822	4.18093	3.92806	4.04096	3.95535	4.04096	4.16836	4.40036	5.08761	5.22842	4.94681
YBR153W	6.65369	7.02916	6.84143	7.13179	6.92465	7.03778	6.98349	7.19411	7.2047	7.17936	7.28281	7.48067	7.21811	6.79673	6.8936	6.99804	7.32828	7.31553	7.34103
YBR154C	9.44486	9.33882	9.39184	9.44023	9.36467	9.12097	9.4287	9.38935	10.1442	9.67438	9.61174	9.94597	9.60028	9.20175	9.0548	9.09353	8.80222	8.68683	8.91761
YBR155W	7.98921	8.00864	7.99892	7.82735	7.97501	7.6656	7.83661	7.78693	8.86443	8.41968	8.54705	8.51174	8.09348	7.81119	7.83388	7.97501	7.68287	7.81656	7.54918
YBR156C	6.81208	7.17914	6.99561	6.64773	6.67551	6.47734	7.03919	6.86931	7.36873	7.19499	7.19513	6.71883	6.16415	6.89462	6.84725	6.45039	6.68374	6.61665	6.75083
YBR157C	3.72022	4.9097	4.31496	5.41687	4.6764	4.6057	4.35691	4.34711	4.25202	4.16656	4.47963	4.60998	5.0619	4.60998	4.69444	4.25111	5.17484	5.25589	5.09378
YBR158W	8.84896	8.77268	8.81082	8.86316	8.89913	8.78943	8.93014	8.86018	8.78042	8.90719	9.11965	9.56441	10.1139	8.99572	9.35953	9.70492	9.15058	9.18829	9.11287
YBR159W	9.4738	9.51457	9.49418	9.10504	9.83087	9.78022	9.66738	9.53072	9.49769	9.52946	9.5561	9.16563	9.37368	10.1139	10.0108	9.84037	9.53513	9.47837	9.59189
YBR160W	8.61617	8.9556	8.78588	8.72132	9.19505	8.93048	8.84586	8.6852	9.02382	8.81382	8.72354	8.02329	8.11119	8.55771	8.42161	8.37559	8.53082	8.44916	8.61247
YBR161W	7.12094	7.44412	7.28253	7.45065	7.8433	7.81737	7.52316	7.62432	7.72992	7.63457	7.49063	6.82891	6.87109	7.16544	7.45769	6.93126	7.5207	7.56512	7.47628
YBR162C	11.103	11.0649	11.084	10.8315	10.7177	10.777	10.8857	10.7532	10.664	11.1846	10.7968	10.4474	10.278	10.4305	10.6203	10.6994	10.4838	10.2721	10.6954
YBR162W-A	9.23348	9.48638	9.35993	9.4011	9.3811	9.05249	8.96039	8.95555	9.44418	9.14849	9.39121	9.48634	9.41443	8.99963	9.04731	8.71815	8.9487	8.72531	9.1721
YBR163W	7.89985	8.33257	8.11621	8.15064	8.29927	8.09153	8.13132	8.14888	8.1011	8.33141	8.23421	8.27957	8.21921	8.17761	8.17761	8.19769	8.148	8.1184	8.17761
YBR164C	9.17817	9.16383	9.171	8.95326	9.40775	9.39691	9.18684	9.25727	9.3643	9.29504	9.3648	9.3375	9.40764	9.58378	9.67153	9.40481	9.31104	9.30021	9.32187
YBR165W	6.35297	6.95354	6.65325	6.97961	7.24715	6.8999	6.8451	6.70465	6.85022	6.81577	6.67706	6.7184	6.53354	6.72234	6.97096	6.80666	7.19292	7.35321	7.03262
YBR166C	8.6038	8.80841	8.7061	8.75216	9.00503	8.59045	8.71388	8.52886	8.89508	8.78985	8.65806	8.88936	8.5138	8.38476	8.64855	8.53144	8.46321	8.52691	8.39951
YBR167C	7.41986	8.23256	7.82621	7.98648	7.68697	7.30761	7.52316	7.20934	8.22468	7.75495	7.61694	7.78336	7.56806	7.61694	7.76388	7.459	7.86829	8.02632	7.71026
YBR168W	6.5217	6.48532	6.50351	6.40225	6.71361	6.74439	6.43963	6.55511	6.5605	6.69908	6.6438	6.67743	6.64825	7.01395	7.02938	6.60483	6.96423	7.05964	6.86883
YBR169C	8.28707	8.05805	8.17256	8.85885	8.45618	8.5985	8.47357	8.25025	7.69436	7.68955	7.5777	7.81614	7.82904	8.56764	8.54965	8.68701	8.68097	8.98079	8.38116
YBR170C	8.36594	8.1301	8.24802	8.327	8.4373	8.53599	8.34406	8.23646	8.23055	8.2341	8.22584	7.95534	8.20757	8.3666	8.43717	8.33167	8.47536	8.49294	8.45778
YBR171W	8.87275	8.74683	8.80979	8.82439	9.00231	8.97323	8.87588	8.76352	8.86639	8.82621	8.90748	8.76072	8.93336	9.33743	9.14657	9.00105	8.63263	8.54157	8.72369
YBR172C	8.89782	8.72235	8.81009	8.72928	8.66724	8.54243	8.81791	8.93831	9.11084	9.0031	9.05323	9.20303	8.80201	8.81791	8.72097	8.87132	8.32052	8.32329	8.31776
YBR173C	8.47278	8.99342	8.7331	8.57466	9.16968	8.74427	8.66329	8.42644	8.59534	8.36967	8.36548	8.50206	8.56816	8.31452	8.16268	8.44038	8.31324	8.18081	8.44566
YBR175W	6.34612	6.2348	6.29046	6.34935	6.74308	6.77241	6.63061	6.68063	7.15461	6.62874	6.84112	6.90293	7.00976	6.8156	7.10655	6.63614	6.52456	6.47556	6.57356
YBR176W	6.99123	6.79841	6.89482	6.60427	7.5101	7.00304	6.85464	6.95155	6.78909	6.92136	6.86992	6.75763	7.06501	7.04435	6.88722	7.15445	6.97172	6.90392	7.03953
YBR177C	9.47112	9.47993	9.47553	9.30918	9.58255	9.8742	9.70005	9.70005	9.05005	9.43058	9.61088	9.70005	9.91348	10.0358	9.9058	9.86474	9.77591	9.73653	9.81529
YBR179C	7.68246	7.75063	7.71654	7.89025	7.95992	7.82803	7.89858	8.01129	8.09125	7.99383	7.8641	7.90552	7.7419	7.90262	7.99296	8.02199	8.00221	8.07288	7.93155
YBR180W	3.5591	5.38892	4.47401	3.73085	3.26971	3.40816	3.08979	3.07185	3.27099	3.43594	3.39283	3.65986	3.31876	3.62904	3.64337	3.40121	5.07327	5.08538	5.06117
YBR181C	12.7997	12.8474	12.8236	12.7125	12.8662	12.8247	12.8821	12.8726	13.0889	12.9931	12.9914	13.0301	13.1028	12.9706	12.9281	12.8364	12.8384	12.8675	12.8092
YBR182C	5.94308	6.23131	6.0872	6.16189	5.89142	6.01191	6.13575	6.11659	6.08885	6.19606	6.22559	5.68692	5.84888	6.07137	5.6909	6.36258	5.86037	5.67568	6.04506
YBR182C-A	2.70147	4.14353	3.4225	2.82803	2.88888	2.82447	3.24319	2.59091	2.72724	2.87475	2.87888	2.68611	2.64469	2.69005	3.0151	2.72819	3.81492	3.94784	3.682
YBR183W	7.95512	7.64302	7.79907	8.09366	8.30334	7.89434	8.31505	7.6927	7.10536	7.21048	6.9097	7.16511	7.18781	7.45172	7.44154	7.66915	7.87737	8.03879	7.71594
YBR184W	3.76969	5.40029	4.58499	4.43858	2.8878	3.59748	3.67179	3.42118	3.34866	3.75715	3.58614	3.43007	3.14365	3.57164	3.94304	3.48341	5.17313	5.03789	5.30837
YBR185C	7.56793	7.65696	7.61245	7.44987	8.09864	8.0007	7.97276	8.15298	7.93798	7.88408	7.83071	7.75512	7.8586	8.10759	7.97515	7.84141	7.8746	8.00512	7.74408
YBR186W	2.89181	4.25571	3.57376	3.74658	3.07258	2.77831	2.77733	2.60782	2.89181	2.709	2.71048	2.60066	2.56288	2.37787	2.92536	2.84032	4.01104	4.15061	3.87146
YBR187W	8.18964	8.47232	8.33098	8.327	8.6287	8.83203	8.73757	9.02614	8.91093	8.89645	9.11284	9.20446	9.07923	8.87437	8.89715	8.5749	8.62568	8.61954	8.63182
YBR188C	7.12078	7.72757	7.42418	7.77881	7.76293	7.22068	7.4893	7.44794	7.85037	7.5785	7.56452	7.60686	7.4827	7.32704	7.55826	7.54968	7.6288	7.68796	7.56965
YBR189W	11.5711	11.8099	11.6905	11.6963	11.8964	11.8529	11.8162	12.0115	12.116	11.9836	12.1775	12.3706	12.4309	11.8781	11.5104	11.5496	11.6677	11.574	11.7615
YBR191W	12.452	12.7132	12.5826	12.4761	12.5738	12.5987	12.6293	12.8008	12.959	12.6447	12.8191	12.9119	12.9497	12.7937	12.4988	12.5559	12.5541	12.4752	12.633
YBR191W	10.7973	11.0197	10.9085	10.8518	10.9867	11.1633	11.1194	11.2542	11.41	11.1188	11.363	11.4709	11.4532	11.3015	10.8933	10.986	10.8699	10.8027	10.9372
YBR192W	6.4508	6.74815	6.59948	6.69401	6.98852	7.20208	6.8354	6.99491	6.98729	7.13212	7.04469	7.12654	7.04319	7.06085	7.00527	6.8824	6.65163	6.66679	6.63647
YBR193C	6.10016	6.76131	6.43074	6.27694	6.86691	6.67088	6.56363	6.88426	6.54881	6.57341	6.53287	6.55209	6.67088	6.60585	6.79003	6.92704	6.82954	6.68002	6.97906
YBR194W	6.63363	6.81049	6.72206	6.88574	6.98581	6.57596	6.99754	6.76572	7.23308	6.89349	7.10116	7.25708	7.00106	6.91031	7.14628	6.75824	6.83893	6.85813	6.81973
YBR195C	7.74785	7.99433	7.87109	8.10451	7.9974	7.92517	7.77233	7.73754	8.09587	7.93184	8.00389	7.47836	7.49774	7.7846	7.80171	7.55957	7.65816	7.68583	7.63048
YBR196C	12.511	12.5265	12.5187	12.4656	12.5909	12.5409	12.5152	12.3981	12.314	12.3878	12.373	12.0474	12.333	12.7368	12.7032	12.7137	12.4681	12.5492	12.3871
YBR196C-A	3.66424	4.73766	4.20095	3.98365	3.7422	3.83658	3.80084	3.46486	3.4379	4.26398	3.83658	4.11544	3.72999	3.28313	3.40456	2.83474	4.60309	4.49145	4.71473
YBR196C-B	3.20954	4.06486	3.6372	3.89097	3.24259	3.42485	3.49712	3.26339	3.65133	3.2753	3.25824	3.96411	3.84853	3.49675	3.20054	3.11366	3.93226	4.05352	3.811
YBR197C	5.59875	5.94346	5.7711	5.70943	5.90368	6.29441	6.06273	6.16648	5.19376	5.7653	6.12976	6.52572	6.6288	6.23316	5.90707	6.37254	6.18275	6.13412	6.23138
YBR198C	8.57769	8.69306	8.63538	8.72923	8.70261	9.00896	8.94202	8.98413	8.66417	8.77326	9.00643	9.08121	9.03541	8.96323	8.88948	8.96572	8.82434	8.75945	8.88923
YBR199W	9.64093	9.4736	9.55726	9.63324	10.1198	10.0207	9.95179	9.75698	9.61201	9.63165	9.68422	9.56907	9.79747	9.97645	9.87171	9.74037	9.95006	9.92528	9.97485
YBR200W	7.51715	7.62586	7.57151	7.53108	7.28575	7.46788	7.60338	7.51949	7.34097	7.49289	7.24586	7.62926	7.69893	7.67504	7.58347	7.43317	7.59438	7.56616	7.62261
YBR200W-A	3.82787	4.74065	4.28426	3.76343	3.32541	3.15097	3.46708	3.41622	3.36515	3.57682	3.16491	3.49851	3.54818	3.36233	3.93994	3.89687	4.39298	4.37374	4.41223
YBR201W	7.07817	7.35172	7.21494	7.55783	7.67415	7.80685	7.5426	7.25313	7.25383	7.00017	7.35814	7.11554	7.55123	8.45717	8.24149	7.88485	7.6678	7.53325	7.80236
YBR202W	8.41913	8.54663	8.48288	8.17293	8.51638	8.62386	8.67593	8.85764	8.16919	8.59322	8.73673	9.10868	9.29936	9.02157	8.88236	8.88702	8.61134	8.49634	8.72635
YBR203W	7.97514	7.07853	7.52684	7.04477	7.38366	7.79064	7.73317	7.56831	7.01961	7.17867	6.90418	7.06554	7.09064	7.38372	7.13295	7.75938	7.54175	7.53	7.55349
YBR204C	7.22152	7.41784	7.31968	7.42842	7.62738	7.74181	7.58023	7.38171	6.97939	7.12601	7.04401	6.62334	7.12266	7.67923	7.59713	7.46579	7.53664	7.56496	7.50833
YBR205W	8.70169	8.7905	8.7461	8.69261	9.28565	9.12232	9.10551	9.09542	8.93391	9.07164	9.27056	8.90748	9.08629	9.37164	9.22779	9.06466	8.95616	8.85638	9.05594
YBR207W	10.2466	10.4805	10.3636	10.7127	10.3291	10.3086	10.1904	10.2618	10.4955	10.5739	10.5501	9.93336	10.4683	10.915	11.0589	10.8061	10.764	10.8632	10.6649
YBR208C	9.02418	8.7362	8.88019	8.7362	8.7068	8.58973	7.42756	7.34685	7.53133	7.5253	7.62149	8.57008	9.21933	9.01473	9.28067	9.1755	9.07887	9.11014	9.0476
YBR210W	8.33705	8.72111	8.52908	8.44614	8.40985	8.12928	7.90583	8.13864	8.31823	8.1417	8.36408	8.62725	8.62437	8.61054	8.50039	8.2827	8.73102	8.66076	8.80128
YBR211C	6.18642	6.8811	6.53376	6.8892	6.79543	6.69565	6.93881	6.66353	6.93013	6.90593	6.8892	6.94379	6.86238	6.82403	7.19344	7.07501	6.88205	6.80967	6.95442
YBR212W	7.95644	7.64915	7.8028	8.27124	8.18043	8.27709	8.26838	8.12295	7.95784	7.98337	7.70782	7.85695	8.10886	8.10886	8.20547	8.10886	8.29154	8.45223	8.13084
YBR213W	6.77992	8.02176	7.40084	7.57	8.71794	8.58814	8.97174	9.26813	8.22249	8.80199	8.81567	8.52527	8.29745	8.00473	7.69698	7.54851	8.0233	7.95071	8.09589
YBR214W	7.9992	7.62693	7.81307	8.41217	8.3637	8.57387	8.36195	8.08673	6.43729	7.21673	7.01265	7.41964	7.30656	8.07088	7.9962	8.38027	8.55385	8.68859	8.41911
YBR215W	7.3771	7.16321	7.27016	7.37569	6.97302	6.98814	7.22089	7.29488	7.36691	7.4247	7.23766	7.20257	7.05189	7.16298	7.21436	7.22772	7.29592	7.31509	7.27675
YBR216C	6.78647	6.44647	6.61647	6.77464	6.98792	7.08414	7.14483	7.10984	6.96985	6.89468	7.05537	6.75377	6.61137	7.20377	7.21072	7.05086	7.13777	7.20581	7.06974
YBR217W	5.91299	7.1506	6.5318	6.9752	6.7452	6.37897	6.51909	6.49036	6.51909	6.6516	6.629	6.27483	6.08644	6.31118	6.51524	6.44654	6.6159	6.58997	6.64183
YBR218C	10.9121	10.8461	10.8791	10.7377	10.7695	10.7223	10.8308	10.8707	10.7699	10.9698	10.8406	11.4544	11.5067	10.8767	11.1224	11.239	11.2113	11.2409	11.1817
YBR219C	3.74138	6.25035	4.99586	5.81265	3.29938	2.99971	3.46891	3.30099	3.20326	4.056	3.05751	3.64534	3.37092	2.83498	3.82749	3.20326	5.96253	5.75005	6.17501
YBR219C	7.52363	7.66073	7.59218	7.79829	7.91996	7.77445	7.91996	7.86094	7.74797	7.96665	8.06967	8.25211	8.19412	8.02878	7.95047	7.78267	7.81065	7.70133	7.91996
YBR220C	7.19292	7.2964	7.24466	7.11977	7.55537	7.7376	7.68121	7.89066	7.26991	7.61564	7.79164	7.9829	8.10892	8.12178	7.7945	7.67612	7.55322	7.3295	7.77693
YBR221C	10.6047	10.5034	10.5541	10.3773	11.0107	11.0337	11.035	10.872	10.6175	10.918	10.8417	10.749	10.916	11.2934	10.9342	10.9713	10.9389	10.8088	11.069
YBR221W-A	3.22515	3.07721	3.15118	2.80689	2.67146	2.80689	3.21325	2.70456	3.12772	2.79224	3.03121	2.57151	2.80689	2.47503	2.78754	2.51838	2.88954	3.01385	2.76523
YBR222C	7.44155	7.47937	7.46046	7.74422	8.07308	8.28142	8.18605	8.18761	7.68275	7.8823	7.9133	7.79791	7.9132	8.17764	7.95185	8.22025	8.06536	7.97785	8.15286
YBR223C	5.72006	5.76745	5.74375	5.45493	6.15909	6.17797	5.88429	6.12089	5.0489	5.72844	5.87861	5.91225	6.22758	6.21954	5.6814	6.0855	6.09802	5.9592	6.23684
YBR225W	7.57112	7.70235	7.63674	7.79616	7.65423	7.979	7.89778	8.06677	7.38906	7.50964	7.67642	7.42787	7.61243	7.74349	8.01001	7.67906	7.79896	7.76452	7.8334
YBR227C	7.54663	7.59454	7.57059	7.88736	7.99356	7.68994	7.59211	7.6505	8.11211	7.88191	7.84964	7.82211	7.86585	7.82211	8.16339	7.91921	7.83175	7.81989	7.8436
YBR228W	6.68807	7.36692	7.0275	7.46554	6.76553	6.78665	6.60156	6.90061	7.14684	6.93348	7.03471	7.05051	6.87493	6.65716	7.19014	7.20862	7.42154	7.48513	7.35795
YBR229C	8.65578	8.63704	8.64641	8.40026	9.00641	8.91915	8.99882	8.90691	8.61344	8.90691	8.84981	8.38911	8.71485	9.00059	9.20918	8.92207	8.95424	8.9913	8.91718
YBR230C	9.51972	9.6373	9.57851	10.1714	9.86017	9.82621	9.5937	9.62723	9.49507	8.93146	9.01699	9.04882	9.14331	9.39269	9.26498	9.45599	9.85767	9.9898	9.72554
YBR230W-A	8.9185	9.34955	9.13402	9.53433	9.72145	9.41489	9.08911	9.06948	9.27833	8.66736	9.13287	9.12353	9.3536	9.37598	9.11008	9.01081	9.45318	9.3745	9.53186
YBR231C	5.77562	5.67622	5.72592	5.83804	5.76833	6.31578	5.91047	6.12078	5.75257	5.91125	5.97402	6.11242	6.49699	6.62969	6.38714	6.43009	6.29545	6.17019	6.42071
YBR233W	7.24502	7.27456	7.25979	7.16853	7.2647	6.9851	6.99005	7.03671	7.26631	7.10305	7.02957	6.53606	7.10553	7.46791	7.4853	7.21005	7.0005	6.93771	7.06329
YBR233W-A	6.55617	7.44223	6.9992	6.83126	6.98023	6.36353	6.53356	6.50785	7.61827	7.06437	7.04092	7.06459	6.86621	6.80419	6.9497	6.22232	7.20143	7.37587	7.02698
YBR234C	10.1722	10.3153	10.2438	10.1724	10.5503	10.3765	10.1712	10.0707	10.1542	10.267	10.2547	9.88741	10.1857	10.4172	10.5484	10.414	10.5056	10.5412	10.4701
YBR235W	7.82435	7.82904	7.8267	7.93255	7.85327	7.7936	7.49496	7.51844	7.48355	7.60622	7.82435	7.59615	7.99047	7.97413	8.0794	8.14462	7.94484	8.01649	7.87319
YBR236C	7.14762	7.41491	7.28126	7.58928	8.08094	8.09418	7.97553	8.00585	7.90089	7.87387	8.04637	7.99449	8.21072	8.21859	8.11696	7.99449	7.96991	7.95111	7.98872
YBR237W	7.50225	7.90544	7.70385	7.85327	7.43823	7.37378	7.62941	7.56021	7.4435	7.5674	7.61729	7.68862	7.66239	7.57734	7.83421	7.73115	8.20638	8.25512	8.15764
YBR238C	6.18432	6.54322	6.36377	6.01971	6.29369	6.70226	6.80636	7.00112	6.71891	7.03508	7.15338	7.70856	7.27383	7.00756	6.54113	7.02574	6.55737	6.66181	6.45293
YBR239C	7.54485	6.95392	7.24938	7.25366	7.02815	6.96144	6.94931	7.10984	7.31948	7.25588	7.09782	7.524	7.39459	7.14744	7.05002	7.01756	7.13387	7.0975	7.17024
YBR240C	4.6773	4.99001	4.83365	5.00763	5.00763	5.00763	5.02902	5.09307	4.78198	4.68255	4.5038	4.72328	4.90671	5.24672	4.99362	4.77636	5.16495	5.17691	5.153
YBR241C	7.52003	7.53273	7.52638	7.22959	7.87049	8.1338	7.71874	7.67685	6.09713	6.91531	7.02845	6.75999	6.98688	7.49106	6.7184	7.86431	7.51099	7.38061	7.64137
YBR242W	7.70579	7.43959	7.57269	7.54013	7.96603	7.63487	7.72872	7.73755	7.93642	7.97429	8.01622	7.94673	7.39902	7.45649	7.37549	7.75222	7.14806	7.17191	7.12422
YBR243C	7.98265	8.07536	8.029	7.97738	8.33889	8.25881	8.32037	8.42554	8.16931	8.35052	8.4959	8.20535	8.3675	8.77461	8.31784	8.15789	7.99563	7.85709	8.13417
YBR244W	7.61859	8.03166	7.82512	7.44856	7.82455	7.53737	7.44217	7.25168	7.84076	7.55572	7.73839	8.06682	7.87468	7.47281	7.37332	7.17703	7.45278	7.44788	7.45769
YBR245C	8.15302	8.07329	8.11316	7.90841	8.16539	8.3075	8.34442	8.37076	8.41953	8.48721	8.59771	8.34871	8.56893	8.86312	9.02858	8.5418	8.47794	8.44061	8.51527
YBR246W	7.49561	7.30171	7.39866	7.40945	7.6597	7.53378	7.55617	7.58387	7.36178	7.7519	7.66486	7.73402	7.68321	7.64686	7.6398	7.55332	7.32101	7.27552	7.3665
YBR247C	8.20115	8.03043	8.11579	8.03733	8.08149	8.03199	8.30823	8.31984	9.06723	8.89593	8.87342	9.11657	8.42499	7.8485	7.80012	8.35775	7.60273	7.6908	7.51467
YBR248C	9.38096	9.12323	9.2521	9.16046	9.3061	9.44965	9.4751	9.38212	9.59213	9.49187	9.65317	10.2154	9.84733	9.32054	9.48038	9.6868	9.15377	9.12688	9.18067
YBR249C	9.58575	9.41613	9.50094	9.20713	9.96467	10.1265	9.94592	10.1567	9.74147	10.0757	10.1931	11.1132	11.1763	10.3332	10.1688	10.4775	9.75889	9.67503	9.84276
YBR250W	4.33802	4.93031	4.63417	4.04362	3.88343	4.21555	4.19998	4.06431	3.79098	4.49079	4.39429	4.27358	4.24748	4.20395	4.25202	4.11272	4.93063	4.82343	5.03782
YBR251W	7.13662	7.27514	7.20588	7.58025	7.62724	7.7113	7.40124	7.5612	7.67257	7.36252	7.43802	7.54832	7.51375	7.58007	7.40661	7.37968	7.37573	7.35473	7.39673
YBR252W	8.54661	8.91425	8.73043	8.42998	8.92152	9.02849	8.69556	9.08549	8.87715	8.55915	9.14318	9.10742	9.24352	9.25064	8.92522	8.86066	8.68647	8.41054	8.96239
YBR253W	7.7659	8.64655	8.20622	8.58483	8.35277	7.45225	7.80513	7.42057	8.57503	8.07436	7.87386	8.07812	8.10764	7.70131	7.76857	7.53237	7.79195	7.86314	7.72075
YBR254C	6.31009	6.51456	6.41233	6.06374	6.65403	6.60327	6.48882	6.34132	6.41461	6.5297	6.76283	7.19597	6.90426	6.72589	6.5695	6.61461	6.30929	6.25885	6.35973
YBR255C-A	8.60202	8.76034	8.68118	8.62406	8.82254	8.49065	8.49301	8.18748	8.59751	8.45634	8.20125	8.13742	8.31367	8.32603	8.47221	8.22465	8.63972	8.65782	8.62161
YBR255W	7.07025	7.17492	7.12258	7.12228	6.91405	7.07205	7.12311	7.03245	6.94326	7.04027	7.14804	7.09971	6.93985	6.78189	7.07407	7.24129	7.38069	7.51863	7.24275
YBR256C	9.20971	9.08892	9.14931	9.25699	9.58741	9.52703	9.19103	9.04981	8.88133	9.04104	9.12761	9.79666	9.86147	9.58744	9.79356	10.0127	9.48973	9.48488	9.49458
YBR257W	7.24713	7.62445	7.43579	7.64033	7.61808	6.88848	7.21323	6.83177	7.86812	7.50292	7.31722	7.50971	7.20584	7.03319	7.05155	7.22951	6.94409	7.05345	6.83472
YBR258C	4.17971	5.92693	5.05332	5.37895	5.00595	5.33949	4.95905	5.05776	5.53694	5.69653	5.34115	5.26405	5.18878	5.37825	5.3622	5.47396	5.51931	5.56105	5.47758
YBR259W	5.47948	5.35002	5.41475	5.29665	6.35304	5.96835	6.16346	5.81938	5.99814	5.98935	5.8787	5.67728	5.8787	5.8787	6.05528	5.89176	5.77977	5.67674	5.88281
YBR260C	8.46389	8.14784	8.30587	8.43776	8.6128	8.6603	8.59369	8.64762	8.37433	8.46389	8.40743	8.48699	8.64664	8.70357	8.4172	8.46389	8.28487	8.30064	8.26909
YBR261C	8.16278	8.72145	8.44212	8.27025	8.08721	8.43696	8.2076	8.44043	8.33346	8.34947	8.69792	8.79521	8.7372	8.57546	8.45686	8.47667	8.36234	8.18457	8.5401
YBR262C	8.94978	9.15034	9.05006	9.22209	9.04911	8.65925	8.87486	8.67048	9.14382	8.69234	8.72809	9.073	8.69454	8.68682	8.4633	8.66301	8.61818	8.60584	8.63053
YBR263W	10.1026	10.2347	10.1686	10.0642	10.5271	10.5919	10.3809	10.5727	10.2731	10.5477	10.6961	10.6711	10.6805	10.4332	10.5229	10.6039	10.5361	10.5502	10.522
YBR264C	7.43548	7.97216	7.70382	7.96436	8.16503	8.07476	7.94953	8.00704	8.11762	7.85812	8.18583	8.04211	7.97815	8.37946	8.31078	8.04434	7.98094	7.89139	8.07048
YBR265W	8.62994	8.6855	8.65772	8.49236	8.7989	9.01383	8.81618	9.03789	8.91278	8.80929	9.05136	8.84275	8.87505	9.16812	8.99798	8.84025	8.76166	8.69413	8.82919
YBR267W	7.93049	8.47337	8.20193	8.38387	8.21089	7.94511	8.16158	8.27244	9.06074	8.78846	8.91861	9.21779	8.47122	7.88915	7.93654	8.57724	7.48447	7.55314	7.4158
YBR268W	7.59015	8.05084	7.82049	8.10776	7.93678	7.62056	7.44806	7.59665	8.04838	7.76204	7.8888	8.15039	8.05796	7.90908	7.69142	7.44485	7.67979	7.59208	7.76751
YBR269C	9.49975	9.85451	9.67713	9.78942	9.85993	9.99648	9.53365	9.60384	9.61075	9.15243	9.38381	8.76842	9.03224	9.59155	9.60403	9.857	10.0544	10.0736	10.0353
YBR270C	6.781	7.23115	7.00608	7.1883	6.88331	6.41337	6.32741	6.1577	6.61264	6.66348	6.51816	6.47947	6.38796	6.20187	6.74121	6.34426	7.06192	7.12898	6.99486
YBR271W	6.57177	6.48563	6.5287	6.51332	6.50829	6.21871	6.23568	6.75106	7.40896	7.08953	7.19513	7.37779	6.90487	6.51348	6.57934	6.73123	6.33941	6.46059	6.21824
YBR272C	5.69735	6.62948	6.16342	6.64379	7.44512	7.42521	7.03806	7.18904	7.2079	7.16402	7.24633	7.13625	7.3418	7.47007	7.7085	7.56713	7.33153	7.38411	7.27895
YBR273C	8.48686	8.66766	8.57726	8.6888	8.71367	8.6136	8.63345	8.29581	8.23974	8.26685	8.20443	8.13031	8.08646	8.22279	8.39446	8.44254	8.55399	8.63401	8.47397
YBR274W	8.00667	8.34418	8.17542	8.11314	7.54072	7.45007	7.5649	7.17236	7.88821	7.44782	7.37409	7.36623	7.54047	7.39903	7.56513	7.56016	7.52589	7.61715	7.43463
YBR275C	6.33054	6.98882	6.65968	6.79681	5.84617	6.77218	6.77218	6.62977	6.81617	7.09894	7.16892	6.71349	6.47504	6.86565	6.85495	6.34117	6.95578	6.95018	6.96138
YBR276C	8.82119	9.26744	9.04431	8.84993	8.741	8.62954	8.80597	8.6517	8.92766	8.90887	8.97952	8.69189	8.92131	9.01014	9.15514	8.73638	9.15239	9.16747	9.13731
YBR278W	7.26544	7.60857	7.437	7.86116	7.89855	7.66516	7.8689	7.65029	8.01135	7.71188	7.74158	7.1706	7.53083	7.61317	7.76874	7.86206	7.81479	7.71188	7.9177
YBR279W	9.0669	8.78119	8.92405	9.20445	8.95302	8.9195	9.0669	9.02545	9.44271	9.3048	9.14012	9.04088	8.99652	9.0669	9.30724	9.07396	8.97555	9.1048	8.84629
YBR280C	6.23859	6.75282	6.4957	6.75282	6.91518	7.30443	6.79376	6.72963	6.2383	6.24936	6.2144	5.9796	6.46112	6.7746	7.12238	6.80832	7.4807	7.54514	7.41625
YBR281C	7.10018	7.65701	7.37859	7.15104	8.00178	7.84012	8.07421	8.00203	8.07565	8.04675	8.1352	7.59389	7.80554	7.81119	7.92378	7.48723	7.599	7.61518	7.58281
YBR282W	8.50171	8.84404	8.67287	9.01026	8.6471	8.28573	8.40549	8.48981	8.95475	8.49917	8.36797	8.56853	8.57042	8.64502	8.65626	8.50756	8.54155	8.5442	8.5389
YBR283C	10.2686	10.1909	10.2298	10.3714	10.3541	10.2461	10.3235	10.1834	10.266	10.4207	10.3888	10.4686	10.5451	10.6802	10.5098	10.3397	10.2432	10.1815	10.3048
YBR284W	4.37315	4.72608	4.54961	5.19615	5.14414	5.22204	4.92654	4.64313	4.92654	4.72608	4.93692	4.46896	4.46659	4.50963	4.92654	5.22239	5.36856	5.47559	5.26152
YBR285W	8.52914	8.75205	8.6406	8.8867	9.02363	8.81569	8.77233	8.35753	8.30044	7.94944	7.57121	7.62216	7.78399	9.15358	9.57643	9.49646	9.2384	9.35495	9.12185
YBR286W	11.7717	11.7953	11.7835	11.9215	12.0921	12.0106	11.9786	11.8082	11.4848	11.6668	11.627	11.4516	11.5803	12.087	12.3347	12.4164	12.2015	12.2835	12.1195
YBR287W	9.109	9.25865	9.18382	9.48971	9.63223	9.95313	9.59894	9.37664	8.58623	8.77631	9.11301	9.05974	9.20013	9.58721	9.33865	9.61177	9.35427	9.22998	9.47856
YBR288C	8.50778	8.5146	8.51119	8.44224	8.49355	8.50767	8.66047	8.44186	8.83318	8.58923	8.61229	8.59547	8.59661	8.67877	8.7745	8.47094	8.53114	8.5328	8.52948
YBR289W	8.09497	8.30501	8.19999	8.19045	8.31445	8.12902	8.23758	8.34816	8.27534	8.31284	8.40713	8.18927	7.98532	8.15248	8.04403	8.15389	8.09213	8.01838	8.16588
YBR290W	8.96824	9.05824	9.01324	9.24506	9.23456	9.10916	9.27338	8.99338	8.99281	9.04201	8.99682	8.6385	8.67923	8.90042	9.1134	9.122	9.1942	9.24431	9.1441
YBR291C	9.35453	9.21482	9.28468	9.26974	9.51014	9.47042	9.32555	9.65014	10.0642	9.95421	10.0218	10.3772	10.12	9.45432	9.4189	9.56119	9.51189	9.53874	9.48505
YBR293W	5.76205	6.77606	6.26905	6.46669	6.75755	6.39029	6.78846	6.64737	6.48134	6.77886	6.67481	6.63145	6.31803	6.28644	6.32639	6.4355	6.56494	6.52536	6.60452
YBR294W	11.2445	11.7861	11.5153	11.5582	11.9665	11.9396	12.2642	12.2318	12.1738	12.0565	11.8212	11.4325	11.5933	11.855	12.0342	11.6922	12.172	12.1962	12.1478
YBR295W	9.18106	9.2263	9.20368	8.98512	9.07205	9.22871	8.86184	8.82434	8.41002	8.70603	9.10421	8.27428	8.86717	8.79118	8.91366	9.63883	9.43389	9.27225	9.59552
YBR296C	7.59392	7.63269	7.6133	7.9944	7.33223	7.37349	7.60884	7.26381	7.17236	7.57459	7.41035	6.99146	6.23031	7.20309	7.46575	7.5766	7.3795	7.36284	7.39616
YBR296C-A	3.34571	5.51665	4.43118	4.37231	2.963	2.83191	2.93387	3.02067	2.92119	3.05269	2.87985	2.92173	2.81633	2.81633	2.91541	2.88834	4.81448	4.97682	4.65213
YBR297W	6.86149	6.40979	6.63564	7.31925	7.40473	7.57664	7.0824	7.0023	6.77606	6.66465	6.44311	6.2329	6.26305	6.59333	6.43512	6.50492	7.36756	7.47246	7.26267
YBR298C	6.25658	6.84485	6.55072	6.84898	6.16478	6.10998	6.60841	6.07614	5.44472	5.98743	5.77133	5.96914	5.6944	5.80991	5.45608	5.97549	6.45328	6.51583	6.39073
YBR298C-A	3.20642	5.13176	4.16909	3.37092	2.75637	2.78609	3.20598	2.91474	3.23453	3.79776	3.41097	3.19235	3.24954	3.28715	3.33156	3.06206	4.79772	4.91006	4.68538
YBR299W	7.70669	7.71147	7.70908	7.66663	7.349	7.20971	7.44788	7.32988	7.08085	7.06972	6.30906	6.56363	5.36036	5.77183	6.15271	5.9269	7.96579	8.15786	7.77373
YBR301W	5.19532	5.77041	5.48287	4.2497	4.5823	4.76715	4.6902	4.29461	4.02013	4.18291	4.1745	3.91337	4.25705	4.19332	4.33951	4.14353	5.29372	5.17725	5.4102
YBR302C	11.2626	11.3923	11.3274	11.2169	11.3446	10.9774	10.9508	10.5723	10.811	10.8144	10.6711	10.3723	10.4437	10.8884	11.2927	11.0957	11.1867	11.2165	11.1569
YCL001W	10.2588	10.7188	10.4888	10.4011	10.1989	10.0331	10.0909	10.035	10.2608	10.1058	10.06	9.73497	9.77631	10.2287	10.1834	9.89532	10.1396	10.033	10.2461
YCL001W-A	3.85128	4.66887	4.26008	3.8865	3.60168	3.38454	3.33519	3.18916	3.33404	3.63543	3.53708	3.50198	3.5873	3.66768	3.60168	2.96066	4.93036	4.8496	5.01112
YCL001W-B	3.02524	4.01453	3.51988	2.90237	2.48931	2.49734	2.66699	2.60353	2.55248	2.96853	2.7211	2.64557	2.51813	2.37399	2.84221	2.52854	3.66751	3.89884	3.43618
YCL002C	7.73321	7.81496	7.77409	7.67797	7.86678	7.72757	7.71607	7.86084	7.6398	7.68863	7.80197	8.06087	8.21663	8.08515	7.75974	8.03308	7.93183	7.8186	8.04505
YCL004W	7.33268	7.56821	7.45045	7.60536	7.28457	6.97323	7.42028	7.23131	7.12385	7.46635	7.40189	7.48596	7.38327	7.34444	7.41544	7.26767	7.81957	7.71241	7.92673
YCL005W	7.00487	7.48829	7.24658	7.28446	6.98744	7.07047	7.0339	7.02437	6.76365	6.9206	6.96186	7.35192	7.22342	7.16745	6.65712	7.31501	6.94867	6.90693	6.99041
YCL005W-A	10.331	10.6785	10.5047	10.5061	10.3537	10.5202	10.0484	10.2489	10.9558	10.408	10.7034	10.6214	10.7101	10.6544	10.5047	10.1713	10.425	10.3186	10.5315
YCL008C	6.11905	6.56559	6.34232	6.96553	7.08711	7.23714	7.21033	7.18426	6.17066	6.93832	6.97487	7.36716	7.67526	7.30216	7.13042	7.31175	7.18183	6.96656	7.39711
YCL009C	10.7868	10.9033	10.8451	10.7177	10.9386	10.9838	10.9993	11.0321	10.5634	10.9956	11.0467	11.7149	11.7292	11.2631	11.1724	11.3424	11.1856	11.035	11.3362
YCL010C	7.4308	7.53808	7.48444	7.57199	7.44808	7.3026	7.68503	7.55006	7.24852	7.34898	7.63668	7.68503	8.25172	7.8388	7.93526	8.13001	7.90623	7.75002	8.06244
YCL011C	9.50901	9.52088	9.51495	9.47599	9.30045	9.28392	9.60504	9.46059	9.60884	9.86603	9.7096	9.94189	9.86913	9.48948	9.67015	9.51396	9.72947	9.76257	9.69637
YCL012C	7.94718	8.32499	8.13609	8.59002	8.62378	8.25075	8.40518	8.31207	8.04994	7.95638	7.87467	7.6159	7.6497	7.75233	7.56064	8.33508	8.323	8.2101	8.4359
YCL014W	8.66526	8.77548	8.72037	8.34028	8.5214	8.66678	8.73578	8.89449	8.59667	8.92153	9.0452	8.73055	8.29265	8.72876	9.07731	8.82938	9.23838	9.30624	9.17051
YCL016C	5.72709	6.44025	6.08367	6.17308	6.79119	6.54271	6.37676	6.53122	6.68745	6.83641	6.70989	6.41291	6.3602	6.71411	6.83076	6.5397	6.40779	6.40374	6.41185
YCL017C	8.62083	8.69436	8.6576	8.65328	8.62759	9.07564	8.90756	8.98631	8.63105	8.90505	9.09889	8.90815	9.30015	9.10172	9.01966	9.00431	8.85487	8.81099	8.89874
YCL018W	4.07226	4.04857	4.06041	3.84476	4.07181	3.92481	3.90045	4.0137	3.92481	3.67633	3.92481	3.67607	4.32017	4.19921	3.83421	4.03613	3.78496	3.64512	3.92481
YCL021W-A	5.99924	6.51143	6.25534	5.94967	5.85289	5.75253	5.7497	6.083	5.6841	6.48556	6.06031	6.64652	6.50743	6.27222	6.32404	6.17743	6.18353	6.23034	6.13673
YCL024W	8.08125	7.79405	7.93765	7.34446	7.44842	7.75195	7.69436	7.82143	7.38541	7.69436	7.68164	6.81478	7.95312	7.90853	7.69436	7.32814	7.74878	7.71053	7.78704
YCL025C	12.4274	11.8847	12.1561	11.3135	10.8049	10.7727	11.3835	11.3901	11.1276	11.1322	11.3218	11.8744	12.0564	11.9777	11.5028	12.019	11.8017	11.798	11.8054
YCL026C-A	4.61275	5.71699	5.16487	5.24735	5.13215	4.7776	4.76573	4.96758	4.68201	4.77414	4.35809	5.23858	6.10936	5.50131	5.48272	5.2867	6.02212	5.94831	6.09594
YCL026C-B	8.50558	9.19676	8.85117	8.8074	9.51162	9.39602	9.26185	9.4159	9.087	8.84845	8.83144	7.43593	8.22524	9.26185	8.78023	9.19529	9.33114	9.15365	9.50863
YCL027W	4.69986	5.39687	5.04837	5.00799	4.69233	4.19625	4.36177	4.4059	4.18158	4.87563	4.26829	4.61099	4.27215	4.18509	4.85196	4.48311	5.09364	5.04414	5.14313
YCL028W	9.34864	9.52204	9.43534	9.47354	9.71018	9.36851	9.47195	9.30635	9.36672	9.49187	9.39838	9.13686	9.22147	9.18643	9.14529	9.17646	9.08499	9.09712	9.07286
YCL029C	6.9348	6.93649	6.93565	6.85053	6.98638	7.01724	7.20957	7.23687	7.07891	6.97384	7.17512	7.30707	7.27011	7.09005	6.99221	7.2488	7.01166	7.04538	6.97794
YCL030C	11.4916	11.267	11.3793	11.2019	11.3111	11.4901	11.4176	11.3785	11.0964	11.3303	11.4892	12.0727	12.0327	11.5828	11.6926	11.9845	11.6203	11.5792	11.6614
YCL031C	8.31377	8.27671	8.29524	8.13848	8.46301	8.49323	8.24736	8.45504	8.6858	8.58433	8.47326	8.76578	8.40618	8.4078	8.26239	8.22205	8.06411	8.02912	8.09909
YCL032W	6.23673	6.58689	6.41181	6.41744	6.75264	6.91089	6.81964	6.84466	6.60702	6.56937	6.54657	6.31389	6.46248	6.64214	6.68482	6.88262	6.77426	6.76782	6.7807
YCL033C	8.05262	8.36493	8.20878	8.27046	8.59705	8.43052	8.18986	8.1942	8.28214	7.90841	7.98984	7.79685	8.13485	8.20195	8.24209	8.34413	8.48926	8.45885	8.51968
YCL034W	8.89535	8.68803	8.79169	8.87218	9.12534	9.30043	9.08251	9.11008	8.68541	8.88949	9.02632	8.78889	9.01237	9.41787	9.51551	9.30892	9.32453	9.35165	9.2974
YCL035C	10.1838	10.4668	10.3253	10.3058	10.6472	10.4496	10.3183	10.1385	10.4126	9.93991	10.1175	9.74274	9.9201	10.1972	10.2373	10.3595	10.4559	10.4478	10.464
YCL036W	5.63039	5.49356	5.56197	5.61334	5.80987	5.61291	5.79374	6.26497	6.52121	6.59707	6.91756	7.74787	6.71775	5.68306	4.65213	5.79374	4.63618	4.48697	4.78539
YCL037C	7.3911	7.45511	7.4231	7.4388	7.46066	7.42288	7.46532	7.60066	7.52137	7.84811	7.84556	8.55741	7.23918	6.21982	6.23911	6.13245	5.98342	6.04515	5.9217
YCL038C	7.36895	7.65002	7.50949	7.32704	7.36692	7.80101	7.31366	7.24689	6.35236	6.94213	7.00737	6.83969	6.99942	7.29249	7.41533	7.35607	7.54578	7.61874	7.47283
YCL039W	8.02502	7.98242	8.00372	8.22348	8.18505	8.28641	8.18583	8.18328	7.71297	7.86675	7.58113	7.54537	8.12919	7.92256	8.07529	7.99614	8.50628	8.53318	8.47938
YCL040W	11.8392	11.5796	11.7094	11.9667	11.9811	12.2619	12.0085	11.7081	10.489	10.6647	10.7333	11.3117	11.073	11.9615	11.899	12.1326	12.1601	12.2453	12.075
YCL042W	4.2509	3.6564	3.95365	3.75654	3.99809	4.13472	4.20148	3.56709	3.49026	3.46736	3.61206	3.41085	3.71864	4.17695	3.69953	3.95431	3.79145	3.74119	3.8417
YCL043C	11.4583	11.3898	11.4241	11.2977	11.5215	11.6325	11.5067	11.4287	11.0539	11.1972	11.4581	11.0183	11.3904	12.2322	12.3065	12.071	11.7654	11.7568	11.7739
YCL044C	7.48122	7.62211	7.55167	8.04154	7.48028	7.50038	7.60351	7.5401	7.00219	7.5043	7.7252	7.66061	7.94639	8.23111	8.11016	7.57741	7.6382	7.55603	7.72037
YCL045C	10.2733	10.1366	10.2049	10.0047	10.294	10.2405	10.294	10.294	10.4467	10.3187	10.3397	10.2395	10.297	10.3354	10.4995	10.478	10.2513	10.2677	10.2348
YCL047C	6.71799	7.2013	6.95964	7.05947	7.81291	7.57454	7.35573	7.45757	7.44078	7.36948	7.3521	6.95799	7.19853	7.75122	7.69636	7.54383	7.26194	7.1544	7.36948
YCL048W	3.56154	4.77813	4.16983	4.27075	3.35114	3.67498	3.15597	3.25422	3.64996	3.73258	3.42975	3.45359	3.36917	3.83026	4.01409	3.25436	4.22228	4.48952	3.95504
YCL049C	8.05885	8.0984	8.07862	7.62087	8.38094	8.30362	8.14626	8.04107	7.5766	7.70288	7.67302	7.78985	8.02968	8.23813	8.1499	8.23034	8.04438	8.01515	8.07361
YCL050C	9.17458	9.2163	9.19544	9.35044	9.74607	9.50159	9.51479	9.46141	9.62476	9.45069	9.48952	9.46211	9.66159	9.90502	9.85965	9.81895	9.49441	9.50462	9.48419
YCL051W	7.64307	7.46961	7.55634	7.99169	7.50386	7.56463	7.64307	7.64307	7.77586	7.60992	7.49007	7.47264	7.66108	7.81493	8.00328	7.52501	7.7899	7.93648	7.64331
YCL052C	8.34181	8.28222	8.31201	8.53852	8.39118	8.4138	8.23855	8.38455	8.4008	8.31348	8.16177	8.01597	8.45799	8.7113	8.82903	8.60304	8.75183	8.86712	8.63653
YCL054W	8.30186	8.0685	8.18518	7.91489	7.7603	7.86861	8.11275	8.37827	8.95269	8.74966	8.81826	9.00576	8.29493	7.7937	7.82901	8.43638	7.4091	7.44512	7.37308
YCL055W	6.60959	6.74006	6.67482	7.1092	7.13586	6.98501	6.90557	6.80031	7.15464	6.98912	6.97276	6.79426	6.81819	7.1328	7.18471	7.2238	7.19037	7.2164	7.16434
YCL056C	8.64851	9.19365	8.92108	9.14465	8.55919	8.3956	8.46604	8.35073	9.00151	8.35836	8.43155	8.46604	8.17042	8.26781	8.29776	8.37212	8.53637	8.46785	8.60489
YCL057C-A	11.1195	11.5154	11.3174	11.5249	11.5211	11.3059	11.1314	11.436	11.4061	11.0006	11.3317	11.3288	11.1748	10.9423	10.4253	10.8268	11.3512	11.1839	11.5186
YCL057W	8.94392	9.00497	8.97444	8.82702	9.13507	9.00341	9.23611	9.15572	8.98662	8.98401	8.96299	8.59212	9.26369	9.43897	9.58889	9.26727	9.36117	9.36634	9.356
YCL058C	6.05718	6.68309	6.37014	6.72351	5.40621	5.21028	5.39061	5.18845	6.01478	5.93513	5.27208	5.4645	4.84603	4.74436	5.19873	4.92882	5.74905	5.79374	5.70436
YCL059C	7.68844	7.71147	7.69995	7.86383	7.92267	7.64753	7.92646	7.99307	8.79905	8.48296	8.45311	8.79878	8.1716	7.51018	7.5533	8.12233	7.37571	7.38449	7.36694
YCL061C	7.52834	7.64839	7.58837	7.3029	7.43666	7.05066	7.27209	7.51403	7.98036	7.67425	7.59214	6.7953	7.6844	7.48908	7.60444	7.35659	7.58769	7.51403	7.66134
YCL063W	7.86533	7.81514	7.84024	7.40747	7.55843	7.90294	7.86744	8.05053	8.21501	8.09473	8.13655	7.99067	7.49111	8.0718	8.17622	7.75609	7.52969	7.61573	7.44364
YCL064C	4.18474	5.57989	4.88232	5.29561	5.62217	5.5122	5.38112	5.77134	4.8253	5.68316	5.78647	5.42417	6.01324	5.90654	5.53231	5.5981	5.70349	5.48893	5.91806
YCL066W	4.19385	5.37006	4.78195	4.38576	3.80658	4.03429	3.60168	4.01083	3.29466	4.34843	3.86423	4.60838	4.14888	3.85794	4.13734	3.49205	5.19365	5.1005	5.2868
YCL068C	5.2197	5.33896	5.27933	4.77394	4.40527	4.42443	4.53699	4.66331	3.47895	4.51589	4.32036	4.26402	4.28669	4.53699	4.64469	4.53129	5.60397	5.57223	5.6357
YCL069W	2.96859	4.97258	3.97058	3.47391	3.02734	2.91635	2.9797	2.71481	2.87837	2.78658	3.08685	2.89606	3.04904	3.01182	3.52273	3.08614	5.58823	5.65534	5.52112
YCL073C	3.60331	4.36848	3.98589	3.83624	3.54081	4.06968	3.91978	4.35328	4.26946	3.84323	4.18793	4.27996	4.45059	4.27996	4.38809	4.52739	4.69342	4.60553	4.78132
YCR002C	9.66042	9.65979	9.66011	9.47312	9.67192	9.39964	9.511	9.30006	9.98667	9.68352	9.52657	9.29058	9.23465	9.28197	9.59511	9.23284	9.35066	9.44488	9.25643
YCR003W	8.07981	8.19426	8.13704	8.22302	8.26702	8.1077	8.1465	8.30509	8.55371	8.08386	8.03593	8.50508	8.4197	8.16059	7.99618	8.03476	8.09886	8.12743	8.07029
YCR004C	10.6077	10.569	10.5884	10.6184	11.003	11.1046	10.7939	10.8651	9.93438	10.251	10.4519	10.2171	10.7986	11.1458	11.0242	11.1725	10.942	10.8541	11.0299
YCR005C	11.1988	11.0119	11.1053	12.9589	12.9388	12.9508	12.2419	11.7107	11.326	11.5563	11.3017	11.9222	11.2459	11.1723	11.0962	11.287	11.302	11.3297	11.2744
YCR007C	4.74924	5.49885	5.12404	5.09275	5.14414	4.94256	4.89724	4.52501	4.81954	5.16966	4.94256	4.7152	4.61698	4.30517	5.22222	4.77192	5.34035	5.31084	5.36986
YCR008W	8.85961	8.69004	8.77483	9.16226	9.2857	9.30116	9.15117	9.12223	8.7739	8.81487	9.06326	9.51096	9.41334	9.3125	8.89142	8.79578	9.02897	8.93125	9.12669
YCR009C	9.97516	10.0001	9.98764	10.015	10.3558	10.3896	10.2327	9.99354	10.0049	10.0985	10.1286	9.83216	10.1204	10.4575	10.4374	10.4458	10.3241	10.2632	10.3851
YCR010C	5.94917	6.88208	6.41562	6.65312	4.50833	3.50634	4.30804	3.82145	4.44502	4.07106	4.16531	4.40297	4.04302	4.1898	4.90958	3.96859	6.08006	5.9877	6.17243
YCR011C	9.65571	9.70806	9.68188	9.85524	10.1212	10.0068	9.87644	9.80151	9.6534	9.5838	9.72562	9.49725	9.85297	10.0438	10.0837	10.1012	10.1885	10.2148	10.1621
YCR012W	13.0302	12.9013	12.9657	12.8198	13.013	13.2253	13.1163	13.1206	12.7554	13.038	13.1193	12.9263	13.1663	13.4476	13.4354	13.2667	13.1574	13.1582	13.1566
YCR014C	4.05948	5.57045	4.81497	5.29852	5.28542	5.1654	5.46	5.18584	5.41229	5.35643	5.77129	5.48575	4.93051	4.76877	5.40621	4.97293	5.32964	5.54216	5.11711
YCR015C	6.16198	6.41484	6.28841	5.42013	6.14531	6.25526	6.41379	6.49189	6.52461	6.45395	6.52303	6.88429	6.87274	6.80663	6.62591	6.67609	6.36447	6.35666	6.37228
YCR016W	7.89448	7.75534	7.82491	7.63725	7.39742	7.79743	8.09667	8.01914	8.89253	8.54383	8.43985	8.79791	8.01914	7.82275	7.82085	8.19521	7.60073	7.64829	7.55317
YCR017C	8.87275	9.17093	9.02184	9.03472	9.21048	9.23786	9.32822	9.21805	8.86369	9.18041	9.15341	9.18381	9.45957	9.35318	9.33018	9.32836	9.23762	9.21997	9.25526
YCR018C	5.61013	6.98272	6.29642	6.39988	5.91477	5.57073	5.69255	5.64266	6.1644	6.10498	5.85902	5.92858	5.61341	5.50204	5.77653	5.2279	6.25266	6.4521	6.05321
YCR019W	5.59875	6.16067	5.87971	6.44126	6.8683	6.67088	6.63003	6.73803	6.50095	6.51569	6.7392	6.81773	6.64195	6.7042	6.76526	6.70472	6.53519	6.53382	6.53656
YCR020C	5.98926	5.88925	5.93925	6.15498	6.08833	5.67271	5.47014	5.56139	6.25563	5.94693	5.81997	5.78472	5.61889	5.4574	5.86125	5.91587	5.78302	5.793	5.77304
YCR020C-A	7.24212	7.51905	7.38058	7.24343	7.47234	7.38996	7.21387	7.36913	7.5766	7.38079	7.50072	7.72757	7.78012	7.28094	7.26096	7.2525	7.22538	6.95331	7.49745
YCR020W-B	3.81036	4.78123	4.2958	4.9495	4.39961	5.165	4.90574	4.79584	5.05923	4.87456	5.14026	5.07235	4.74542	4.85735	4.70695	4.93166	5.12595	5.24538	5.00653
YCR021C	8.18915	6.87062	7.52989	10.6657	8.02967	5.97741	6.38176	5.45529	4.78322	5.83155	5.366	7.3798	5.41129	6.05615	6.36382	7.89451	8.50139	10.5072	6.49559
YCR023C	7.23717	7.05933	7.14825	7.41039	7.63573	7.60125	7.59168	7.51957	7.02608	7.18662	7.32921	7.81843	7.59735	7.26279	7.00645	7.03671	7.08226	6.82556	7.33896
YCR024C	6.44462	6.72978	6.5872	6.72054	6.47799	6.50922	6.3386	6.59516	6.33167	6.276	6.25185	6.56824	6.5425	6.60936	6.76059	6.37432	6.63429	6.49005	6.77853
YCR024C-A	11.4346	11.4448	11.4397	11.482	11.255	11.7426	11.4657	11.4745	11.036	11.3752	11.5952	11.5396	11.5383	11.5496	11.5286	11.6318	11.4209	11.4177	11.424
YCR024C-B	11.578	11.5991	11.5885	11.5616	11.333	11.2709	11.3168	11.1129	11.2957	11.4033	11.3749	11.2938	11.2755	11.1654	11.2226	11.2496	11.1841	11.278	11.0902
YCR026C	7.57184	7.309	7.44042	7.74602	7.73252	7.73252	7.77934	7.73252	7.8699	7.81607	7.88759	7.43415	7.30621	7.69897	7.83439	7.84456	7.68929	7.78186	7.59672
YCR027C	6.17656	6.73253	6.45454	6.33821	6.67088	6.66017	6.50664	6.81231	6.91107	6.74712	6.94812	7.13763	7.15893	7.12146	7.1336	7.05072	6.96762	6.94904	6.9862
YCR028C	7.26316	7.06935	7.16625	7.24828	7.29263	7.66052	7.62415	7.68327	6.94383	7.28336	7.49913	7.43959	7.52582	7.60699	7.32179	7.52505	7.43518	7.32101	7.54936
YCR028C-A	10.587	10.7418	10.6644	10.5872	10.8181	10.7803	10.65	10.728	10.9597	10.6721	10.7793	10.5503	10.6996	11.059	10.9187	10.8068	10.8409	10.806	10.8758
YCR030C	8.08748	8.114	8.10074	8.14914	8.27539	8.76593	8.54926	8.5067	7.79694	8.01292	8.28292	7.98958	8.30764	8.71209	8.74283	8.73449	8.68717	8.69167	8.68267
YCR031C	12.1746	12.4431	12.3088	12.3042	12.3532	12.3988	12.3143	12.4692	12.4884	12.4341	12.6368	12.6569	12.687	12.3959	11.9676	12.097	12.2157	12.1054	12.3259
YCR032W	7.80385	8.31247	8.05816	7.92992	7.43663	7.48625	7.74753	7.65574	7.70412	7.78629	7.69975	7.68574	7.70106	7.43812	7.81346	8.01269	8.36167	8.40837	8.31498
YCR033W	9.21947	9.15336	9.18641	9.53201	9.28431	9.37501	9.45824	9.4289	8.96154	9.13806	9.50652	9.41201	9.36704	9.38067	9.21474	9.50956	9.64586	9.57221	9.71951
YCR034W	8.75557	8.78584	8.7707	8.35842	8.95791	9.04785	9.0189	9.29406	9.02825	9.43753	9.349	9.32647	9.31127	9.41928	9.10242	8.86075	8.76482	8.62189	8.90775
YCR035C	7.76341	7.68578	7.72459	7.73962	8.05541	8.06478	7.81123	7.96719	8.37367	8.23957	8.22082	8.45555	8.19224	8.12858	8.11946	8.17206	7.77087	7.72185	7.81989
YCR036W	8.08457	8.16566	8.12512	8.24529	8.75698	8.47924	8.41956	8.13599	8.11248	8.12763	8.19393	8.00666	8.15772	8.4831	8.43877	8.34249	8.37148	8.41673	8.32622
YCR037C	7.68373	7.96928	7.82651	7.87385	7.6427	7.41309	7.66257	7.53486	7.75767	7.88846	7.77864	7.89753	7.60147	7.36845	7.26592	7.6951	7.43349	7.39719	7.46979
YCR038C	5.73531	6.1456	5.94046	6.37189	6.33223	6.30402	6.13575	6.36624	6.54547	6.44295	6.29821	5.86004	5.8752	6.25143	6.42188	6.23814	6.30825	6.35707	6.25943
YCR042C	8.25153	8.30072	8.27612	8.28968	8.25139	8.11813	8.26094	7.87832	8.44252	8.37271	8.39016	8.46452	8.39735	8.16119	8.58242	8.14716	8.32043	8.40705	8.23381
YCR043C	8.36043	8.85412	8.60728	8.25987	8.36676	8.29493	7.8668	8.23929	8.55274	8.51946	8.61196	8.92047	8.94191	8.85827	8.79192	8.34795	8.5288	8.53954	8.51805
YCR044C	8.65177	8.93677	8.79427	8.75475	8.89238	8.8558	8.84766	8.61658	8.57659	8.66051	8.64951	8.49533	8.75668	8.9692	8.93347	8.91712	8.90634	8.82145	8.99123
YCR045C	3.60278	6.38008	4.99143	4.05894	3.17684	3.16995	3.54264	3.42133	3.52302	3.36263	3.17239	3.54027	3.24804	3.28721	3.83974	3.01057	5.36887	5.2616	5.47615
YCR046C	8.73166	8.95894	8.8453	8.87664	8.84307	9.02141	8.81876	9.12089	8.6191	8.60549	8.96386	9.22033	9.41995	9.299	8.74542	8.86473	8.9071	8.62965	9.18455
YCR047C	7.43276	7.64591	7.53934	7.34448	7.41891	7.62684	7.62817	7.85547	7.34097	7.76473	8.13756	8.50338	8.20934	7.39904	7.15397	8.10531	7.23743	7.187	7.28787
YCR048W	6.6297	7.00812	6.81891	7.22205	6.93569	6.86636	6.7503	6.9221	6.84351	7.13445	7.22725	7.49745	7.70235	7.1826	7.10221	7.3342	7.08526	7.04047	7.13005
YCR051W	8.14188	7.99732	8.0696	7.9056	8.20703	8.2421	8.07684	8.34346	7.87466	8.19025	8.5245	8.85379	8.87284	8.24544	7.88197	8.48116	7.99226	7.76423	8.2203
YCR052W	7.68851	7.80202	7.74526	7.56645	7.89895	7.99953	8.04069	8.0995	7.72693	8.02383	8.16852	8.2065	8.29845	8.27835	8.15516	8.09367	7.76754	7.66683	7.86824
YCR053W	10.8775	10.7256	10.8016	10.6618	10.6858	10.8251	11.0065	11.0447	11.0107	11.169	11.0247	11.3573	11.255	11.2028	11.1979	11.1601	10.8059	10.8357	10.7761
YCR054C	5.95209	6.20657	6.07933	5.83556	6.68125	6.87562	6.68848	6.73553	6.79605	6.70882	6.85956	6.63194	6.26137	6.58407	6.41201	6.67624	6.24921	6.40902	6.0894
YCR057C	8.2775	8.0293	8.1534	7.87864	7.89671	7.7708	8.2775	8.48385	8.82451	9.13333	9.02683	9.29862	8.73784	7.73239	7.871	8.65648	7.38994	7.47007	7.3098
YCR059C	6.62331	6.49729	6.5603	6.38712	7.06521	7.23945	7.17589	7.44566	6.56324	6.77293	7.34965	7.78991	7.90326	6.98004	6.359	7.06301	6.64413	6.37043	6.91783
YCR060W	6.07805	7.19427	6.63616	6.94753	7.14272	7.17239	6.7946	7.18566	7.44828	7.07669	7.59248	7.69526	7.93266	7.6671	7.23284	7.26004	7.12361	7.04448	7.20274
YCR061W	7.50225	7.6239	7.56308	7.21391	7.15405	7.50184	7.57763	7.60394	5.65135	6.87285	6.97138	6.88814	7.50225	7.86994	7.50225	7.75847	8.16525	8.0312	8.2993
YCR063W	6.53204	6.40325	6.46765	6.78352	6.54469	6.59019	6.66758	6.73123	6.50048	6.40358	6.71468	7.33771	7.32993	6.66367	6.38845	6.30831	6.45667	6.21842	6.69493
YCR065W	8.22485	7.8621	8.04348	7.8074	7.98688	8.79397	8.53713	9.14348	8.21316	8.54521	8.64252	7.81485	7.80989	8.63859	8.28787	7.97295	8.19739	8.05321	8.34156
YCR066W	6.01081	6.32292	6.16686	5.74068	6.19998	6.14538	6.31968	6.22942	6.57036	6.46001	6.42615	6.33518	6.11504	6.51185	6.58337	6.20165	6.20958	6.29881	6.12035
YCR067C	8.45899	8.54643	8.50271	8.45301	8.39899	8.37033	8.67666	8.35327	8.37425	8.45169	8.42844	8.34856	8.3149	8.45301	8.52028	8.5291	8.49188	8.53075	8.45301
YCR068W	4.95898	5.35759	5.15829	5.04532	5.60479	5.97194	5.63588	5.93449	3.96335	4.79054	5.12087	5.27836	5.43196	5.82701	4.86559	5.78004	5.46772	5.32195	5.61349
YCR069W	8.71701	8.85342	8.78521	9.17551	9.01352	8.97837	9.05668	8.74802	8.3713	8.55276	8.6387	8.24074	8.40537	8.94736	8.78962	8.96608	8.90287	8.86463	8.94112
YCR071C	8.02821	8.10801	8.06811	7.98955	8.29895	8.16439	8.10836	8.40496	8.23485	8.25326	8.24601	8.70445	8.6167	8.62648	8.23929	8.22518	8.14012	8.08469	8.19554
YCR072C	9.01002	9.17975	9.09489	9.24836	8.9358	9.06312	9.02624	9.02206	9.63402	9.6096	9.57387	9.71753	9.02206	8.55978	8.40268	8.84397	7.86356	8.02279	7.70433
YCR073C	7.06416	7.24077	7.15247	7.15866	7.62376	7.34383	7.54907	7.44741	7.14767	7.23129	7.46805	7.65617	7.20897	6.78176	6.83159	7.98935	7.46767	7.44579	7.48956
YCR073W-A	9.04678	8.89552	8.97115	8.91582	9.10583	9.26805	9.30263	9.22675	8.38436	8.87392	8.95596	9.05403	9.13297	9.15329	8.71642	9.08295	8.91316	8.70699	9.11932
YCR075C	5.70111	6.62867	6.16489	6.12804	7.05728	7.33857	6.72375	7.13164	6.15142	6.47365	6.7392	6.25936	6.77606	7.80162	7.20034	6.74593	6.90768	6.7422	7.07317
YCR075W-A	7.90885	8.53747	8.22316	8.57223	8.4249	8.18729	7.646	7.93263	8.47009	7.9806	8.21632	7.80879	8.2216	8.55755	8.35977	7.65299	8.13665	8.07366	8.19964
YCR076C	7.20512	7.44826	7.32669	7.31271	7.65291	7.46335	7.31019	7.53184	7.42853	7.0264	7.22946	6.94555	7.03591	7.42853	7.33578	7.38802	7.38109	7.2217	7.54048
YCR077C	9.23716	9.12828	9.18272	9.01621	9.21585	9.48826	9.4127	9.59315	9.07943	9.40958	9.43954	9.22205	9.37674	9.54382	9.52889	9.274	9.33957	9.45569	9.22345
YCR079W	7.85107	8.1974	8.02424	8.05076	8.00147	7.923	7.67456	7.8402	7.25079	7.54059	7.35224	7.2866	7.40769	7.84514	7.78102	7.8484	8.06891	8.06473	8.07308
YCR081W	7.20748	6.98511	7.09629	6.90352	7.50366	7.67392	7.73837	7.77661	7.37374	7.53559	7.61293	7.36885	7.77079	7.9047	7.56741	7.87292	7.51245	7.49289	7.53202
YCR082W	9.13145	9.21377	9.17261	9.16144	9.71147	9.42195	9.38778	9.33253	9.34547	9.20136	9.28274	9.40605	9.42808	9.30558	9.3482	9.44068	9.45312	9.39784	9.5084
YCR083W	8.13477	8.27642	8.2056	8.38646	8.32128	8.33315	7.94517	8.23372	8.00786	7.75445	7.89933	7.97212	7.94491	7.81499	7.7798	8.17171	8.10238	8.02241	8.18235
YCR084C	10.0451	10.029	10.0371	9.892	9.65518	10.0168	10.1461	10.4253	9.52657	10.3347	10.2447	10.1591	10.2415	10.5388	10.5554	10.3008	10.3343	10.2792	10.3895
YCR086W	7.31876	7.65906	7.48891	7.14807	7.72883	7.58214	7.57979	7.50947	7.81713	7.52224	7.73317	7.74073	7.24482	7.40324	7.4575	7.30344	7.23853	7.19465	7.2824
YCR087C-A	7.16211	7.41117	7.28664	7.38028	7.74461	7.2712	7.5575	7.95025	8.54579	8.31603	8.43433	9.17259	8.1131	6.94357	6.49345	7.16583	6.81947	6.69668	6.94227
YCR088W	9.87978	9.6798	9.77979	9.76457	9.86021	9.91466	10.0106	10.0269	9.6447	9.83156	9.68427	9.19515	9.62918	10.0139	10.4792	10.3397	10.222	10.2811	10.163
YCR089W	6.3394	6.55762	6.44851	6.30994	6.52783	6.07135	6.42001	6.52882	6.50441	6.81004	6.69319	6.8146	6.52911	6.25794	6.40127	6.50764	6.34329	6.37387	6.31272
YCR090C	8.1706	8.07434	8.12247	8.14641	8.45951	8.2587	8.19884	8.06337	8.61655	8.29385	8.36871	8.46648	8.48448	8.49794	8.57919	8.23671	8.15422	8.15935	8.14908
YCR091W	4.84274	5.3457	5.09422	5.86173	5.25971	6.04109	5.6053	5.68083	4.55893	5.00289	4.63858	4.93145	5.18164	5.35611	5.33895	5.26081	6.1606	6.35574	5.96546
YCR092C	6.94179	6.97333	6.95756	6.74683	6.70796	7.00075	7.0078	7.33826	6.89603	7.25059	7.1225	7.20033	7.06199	7.12061	7.27456	7.13459	7.08199	7.02498	7.139
YCR093W	9.83152	9.487	9.65926	9.39009	9.49352	9.72383	9.94356	9.875	9.6847	10.0033	9.82617	9.71426	9.71919	9.68726	9.76976	9.65911	9.70797	9.81577	9.60017
YCR094W	7.71489	7.84604	7.78046	7.60417	7.86431	8.25265	7.92064	8.11501	7.81676	7.95305	8.0675	8.08147	8.1874	8.19885	8.16156	7.93267	8.09473	8.08909	8.10037
YCR095C	7.29955	7.71384	7.50669	7.55245	7.36243	7.01501	7.31754	7.03575	7.15509	7.29955	7.13061	7.29955	7.24978	6.92456	7.27422	7.22754	7.43105	7.35733	7.50476
YCR096C	8.90753	9.37889	9.14321	9.70038	9.21784	8.73654	8.96861	8.61556	9.61502	9.15323	8.88248	8.68982	8.56593	8.27229	8.60676	8.78111	9.16975	9.25644	9.08306
YCR097W	7.42291	7.65446	7.53868	8.15252	7.51338	7.43437	7.32942	7.39497	7.97951	7.51843	7.35296	7.4888	7.37088	7.66578	7.53726	7.53726	7.98638	8.10463	7.86813
YCR098C	3.04244	5.22842	4.13543	4.26916	3.43458	3.5654	3.90851	3.4511	3.46001	3.60952	3.16777	3.27672	3.82088	3.66316	3.98397	3.35713	4.84383	4.68002	5.00763
YCR099C	3.36898	4.5138	3.94139	3.85472	3.8463	4.0355	3.42114	3.88473	3.57331	4.08369	4.07904	4.19097	4.19879	4.08873	4.73998	4.37225	4.85099	4.99196	4.71003
YCR100C	3.24918	4.00706	3.62812	3.50427	3.32888	3.64775	4.05444	3.5431	3.66097	3.74488	3.60487	3.60903	4.03375	3.93977	3.73962	4.13192	4.58937	4.61141	4.56733
YCR101C	2.84691	3.13637	2.99164	3.07095	3.24558	3.39813	3.40841	3.32915	3.14743	3.52192	3.23764	3.56268	3.29154	3.57074	3.41662	3.43799	3.78925	3.80411	3.77438
YCR102C	5.78312	6.10432	5.94372	5.49038	5.61268	5.47956	5.12385	5.31895	5.47478	5.69374	5.58168	5.69873	6.19168	5.64238	5.88842	5.61587	6.17019	6.2349	6.10548
YCR104W	3.28558	4.8435	4.06454	4.09591	3.20802	3.0781	3.66276	3.0228	2.75414	3.35713	3.08909	3.08616	3.08312	3.13886	3.58176	3.22392	4.62307	4.60786	4.63827
YCR105W	3.80471	4.19119	3.99795	3.58312	3.91277	4.37695	4.06373	4.16384	4.03841	4.08517	4.16384	4.21551	4.38	4.16163	4.0876	4.30817	4.26757	4.16384	4.37131
YCR106W	5.01937	5.46697	5.24317	5.17152	5.47105	5.10747	5.2773	5.33219	4.97359	5.40621	5.1857	5.81592	5.834	5.24811	5.11475	5.20052	5.48778	5.37045	5.6051
YCR107W	6.58121	6.83327	6.70724	6.67891	7.06816	6.33863	6.84889	6.60881	7.25079	7.11864	6.88346	7.1557	6.86533	6.35417	6.65491	6.7443	6.8682	7.01476	6.72164
YCR107W	3.28748	3.95541	3.62144	3.8455	5.03767	4.2073	3.9108	3.93719	3.83012	4.15961	4.46735	5.07463	4.8294	4.2073	4.25202	4.14157	4.35217	4.47117	4.23316
YCR107W	3.37337	4.45923	3.9163	4.10197	4.41904	4.41851	4.77196	4.61446	4.01187	4.61446	4.8009	5.07008	5.08669	4.51766	4.51762	4.66786	4.76533	4.75837	4.77228
YCR108C	4.54559	5.8972	5.2214	5.24095	3.10113	3.35109	3.9149	3.76444	3.78094	4.31354	3.73481	4.02588	3.99537	3.30429	4.01728	3.47494	4.85319	4.95415	4.75223
YDL001W	7.16713	8.12236	7.64475	7.99362	7.98739	7.55351	7.83629	7.33695	8.02858	7.89526	7.75891	7.64307	7.4156	7.49226	7.76937	7.58234	7.8148	7.78656	7.84304
YDL002C	7.3746	8.06169	7.71815	7.70746	7.77771	7.65232	7.61074	7.40362	7.33069	7.5045	7.43598	7.56642	7.59735	7.59735	7.42395	7.51808	7.91988	7.90048	7.93927
YDL003W	8.44809	8.3356	8.39184	8.06895	8.40264	8.38496	8.51921	8.80466	8.81043	8.69553	8.50233	7.00916	7.86802	8.5377	8.39674	8.19794	8.45415	8.3696	8.5387
YDL004W	11.6648	11.6588	11.6618	11.6115	11.8937	11.902	11.7477	11.9286	11.6205	11.3923	11.5265	11.4251	11.2799	11.4917	11.2162	11.4518	11.6347	11.5761	11.6934
YDL005C	7.63657	7.82764	7.7321	7.93905	7.70913	7.57234	7.80513	7.42824	7.93489	7.8562	7.6401	7.59785	7.45452	7.357	7.55631	7.19834	7.68923	7.72742	7.65105
YDL006W	6.52555	7.50739	7.01647	7.23267	7.10097	7.10735	6.97953	6.77108	6.75217	7.04777	7.03416	7.11316	6.95835	7.0012	7.13095	6.79729	7.48576	7.34767	7.62385
YDL007W	9.27079	8.92332	9.09706	9.13097	9.22516	9.24764	9.32958	9.191	9.10112	9.02319	8.96841	9.04276	9.25816	9.45869	9.64122	9.29805	9.26417	9.31222	9.21612
YDL008W	7.69963	8.02261	7.86112	7.53203	7.99215	7.83894	7.68903	7.7088	7.91014	7.65264	7.94989	7.80843	7.93774	8.09256	7.74559	7.73821	7.88563	7.73571	8.03555
YDL010W	9.29369	9.0336	9.16365	9.23372	9.11492	8.69452	8.59106	8.34112	9.11039	8.71246	8.41491	7.57409	8.06755	8.36884	8.74737	8.61474	8.84199	8.82639	8.8576
YDL012C	9.35145	9.41174	9.3816	9.17419	9.04453	9.13719	8.91661	9.2392	9.60211	9.26474	9.44418	9.26474	9.38572	9.1984	9.14128	9.1747	9.27264	9.16284	9.38243
YDL013W	7.96665	7.77517	7.87091	7.98907	7.96475	8.15894	8.0079	8.2902	7.83446	8.07848	8.19566	8.34015	8.18028	7.97256	7.90158	7.7121	8.00137	7.98522	8.01752
YDL014W	10.6351	10.2371	10.4361	10.4144	10.4233	10.7092	10.9792	11.1806	10.9678	11.3434	11.2784	11.5365	11.2512	10.7243	10.6019	10.8557	10.4658	10.3555	10.5761
YDL015C	9.9389	10.2006	10.0698	10.0822	10.3961	10.2554	10.3308	10.1855	9.83036	10.0194	10.0733	10.0149	10.1323	10.4385	10.2209	10.4316	10.2535	10.1776	10.3293
YDL017W	6.95372	7.30029	7.127	6.98212	7.12734	7.10845	7.00207	7.06623	7.04851	7.1483	7.06204	6.45476	6.77373	7.09094	6.9423	6.90456	6.99882	6.96645	7.03118
YDL018C	7.29087	7.54922	7.42004	7.29116	7.62683	7.67602	7.40491	7.44165	7.6455	7.5756	7.45079	6.45773	7.51399	8.11547	7.98137	7.33673	7.55778	7.59735	7.51822
YDL019C	9.14581	9.16681	9.15631	9.27115	9.17335	9.42826	9.19929	9.30062	8.88702	9.01758	9.12627	8.96628	9.46239	9.60389	9.78985	9.69546	9.76096	9.8571	9.66482
YDL020C	8.86553	8.33634	8.60093	9.0811	8.75359	8.81768	8.66032	8.65234	8.57451	8.50879	8.47051	8.3994	8.47404	8.61277	8.58054	8.5738	8.70117	8.86544	8.53691
YDL021W	6.77172	6.93413	6.85293	7.29415	7.61255	7.54159	7.49015	7.1621	6.84641	6.75856	6.53715	6.26284	6.44381	7.66146	7.90776	7.80627	7.66802	7.73407	7.60197
YDL022W	9.84956	9.5127	9.68113	10.1996	10.9291	11.4331	10.6361	10.5404	9.9092	10.1962	9.90979	9.26377	9.55902	10.4771	10.6566	10.1026	10.3732	10.484	10.2623
YDL024C	4.74566	5.33754	5.0416	5.72993	5.67322	5.75791	5.74585	5.63057	5.40355	5.37428	5.59546	5.35533	5.31719	5.79374	6.00773	5.85168	6.03958	6.13778	5.94138
YDL025C	7.62185	7.3618	7.49183	7.93927	7.90742	7.94442	8.0772	7.98438	7.55781	7.76469	7.50879	7.76469	7.93999	7.96777	8.11124	8.08469	8.22367	8.25911	8.18823
YDL027C	6.8591	7.03416	6.94663	7.28749	7.53885	7.47102	7.36659	6.89858	7.22483	7.16114	6.84451	6.24432	6.8686	7.31669	7.41461	6.97942	7.26545	7.36336	7.16753
YDL028C	7.77433	8.34276	8.05855	8.24439	8.33458	8.18307	8.23035	8.16155	8.21438	8.33672	8.28338	8.09604	7.71793	8.10024	8.29096	7.92934	8.32863	8.42469	8.23257
YDL029W	10.1318	9.82785	9.97982	9.79949	10.2892	10.4832	10.1852	10.165	9.84125	9.91521	10.048	9.77669	10.1029	10.3589	10.479	10.2986	10.3328	10.3206	10.345
YDL030W	6.38086	6.3147	6.34778	7.04952	6.67556	6.61001	6.78174	6.70463	6.70463	6.71679	7.01572	6.75591	6.59546	6.89798	6.70463	7.02862	6.47631	6.55685	6.39578
YDL031W	9.0717	8.96819	9.01994	9.01273	8.90158	8.27663	9.13475	9.09119	9.86391	9.66417	9.53295	9.69629	8.99919	8.3184	8.5188	9.14243	8.69554	8.73018	8.66091
YDL033C	6.61657	6.73509	6.67583	6.62711	6.64703	6.78157	6.81641	6.55953	6.49861	6.58296	6.88346	6.95711	6.82789	6.8053	6.56214	6.80973	6.79495	6.72792	6.86198
YDL035C	8.7646	8.75213	8.75837	8.95494	8.86169	9.13995	8.97646	8.9714	9.20283	9.00061	9.05045	8.8861	8.76724	8.96686	9.0861	8.87888	9.12163	9.24909	8.99417
YDL036C	6.8906	7.14708	7.01884	6.69426	6.85731	6.89106	6.9995	7.03815	7.06934	7.3373	7.21405	7.38327	7.26409	7.15284	7.11923	7.15069	7.26964	7.2357	7.30359
YDL037C	3.42054	3.47725	3.4489	3.22378	3.28156	3.18564	3.24642	3.13586	2.87503	3.21336	3.24642	3.8325	3.19659	2.91939	3.00456	3.12526	3.29876	3.29445	3.30307
YDL038C	4.11805	3.93763	4.02784	5.34333	4.07181	4.25768	4.26143	4.24099	4.93832	4.16887	4.40906	6.13717	4.42208	3.87211	3.42584	3.72914	4.17594	4.2171	4.13477
YDL039C	6.99009	6.88551	6.9378	7.5168	6.68039	6.55932	6.59917	6.61557	7.2616	6.59917	6.82777	8.06172	6.47455	5.69752	5.33932	5.96255	6.28394	6.26378	6.3041
YDL040C	8.92013	8.87895	8.89954	8.6783	9.28284	9.2967	9.35595	9.25334	9.48494	9.55286	9.35853	9.43515	9.54825	9.36541	9.39195	9.42795	9.18183	9.06996	9.29369
YDL042C	7.88197	7.54129	7.71163	7.51508	7.66025	7.51844	7.59601	7.7361	7.83495	7.81505	7.88533	8.04061	7.96379	7.88437	7.87425	7.96346	7.55954	7.53053	7.58856
YDL043C	7.16369	7.25582	7.20976	7.15764	7.51168	7.39524	7.56862	7.69622	7.62551	7.59435	7.46651	7.76597	7.60969	7.58545	7.46062	7.64335	7.39841	7.29526	7.50157
YDL044C	7.47388	7.63826	7.55607	7.71277	7.67377	7.5686	7.81495	7.67569	7.9694	7.77643	7.63475	7.60937	7.36213	7.50253	7.67054	7.4872	7.67458	7.76536	7.58379
YDL045C	8.36043	8.4058	8.38312	7.99507	8.30719	8.32568	8.22291	8.14703	8.37399	8.05788	8.04827	7.86388	7.94057	8.25337	8.3851	8.5616	8.46924	8.60037	8.33811
YDL045W-A	8.01804	8.40503	8.21153	8.41903	8.43438	8.25881	7.98423	8.31079	8.6307	8.30779	8.21818	8.24055	8.32358	8.14717	8.24135	7.67664	8.14863	8.24545	8.05181
YDL046W	10.3802	10.2934	10.3368	10.2934	10.2455	10.4735	10.1479	10.4204	9.92155	10.0481	10.2678	10.1146	10.3622	10.7044	10.4959	10.5347	10.4376	10.2992	10.576
YDL047W	8.40018	8.07612	8.23815	8.46428	8.60249	8.83617	8.85734	8.92512	8.10306	8.53257	8.64645	8.92089	8.96827	8.87817	8.31214	8.88827	8.35777	8.24746	8.46808
YDL048C	9.71771	9.08252	9.40012	10.084	9.53685	9.56325	9.8626	9.14038	9.06422	8.99332	8.8713	9.41861	8.84491	8.65064	8.41614	9.51708	9.12109	9.3	8.94219
YDL049C	7.6647	7.13268	7.39869	7.75403	7.80041	7.67735	7.85374	7.83833	7.79064	7.61285	7.68332	8.28805	7.8694	7.80007	7.17825	7.03296	7.4602	7.51044	7.40996
YDL051W	8.48105	8.32649	8.40377	8.43817	8.8919	8.6722	8.76286	9.09712	9.05659	9.26052	9.20749	9.54862	9.22529	8.62014	8.4075	8.57953	8.15163	8.18534	8.11792
YDL052C	9.23029	9.24375	9.23702	9.31696	9.28551	9.41539	9.2967	9.46382	9.14587	9.30784	9.4171	9.40826	9.58411	9.94245	9.7582	9.38885	9.32185	9.2472	9.3965
YDL053C	8.96533	8.71251	8.83892	9.06653	9.34661	9.15739	9.1532	9.35119	9.02486	8.88822	8.95798	9.25771	9.31634	9.33302	9.09987	9.3248	9.24204	9.19897	9.28511
YDL054C	8.01892	7.8243	7.92161	7.95991	8.18067	8.32774	8.14569	7.92773	7.04265	7.48054	7.46406	8.1004	7.89131	7.86676	7.70275	8.16974	7.86626	7.69775	8.03476
YDL055C	12.3338	12.2857	12.3097	12.173	12.0598	11.8332	12.0129	11.8613	12.2063	12.2803	11.9615	11.4895	11.6398	11.7187	11.9179	11.9436	11.6163	11.6474	11.5853
YDL056W	7.3608	7.41278	7.38679	7.31793	7.36304	7.56944	7.70043	7.51027	8.01456	7.89056	7.77458	7.56944	7.37722	7.5643	7.92205	7.47211	7.48009	7.61482	7.34537
YDL057W	5.64062	6.66838	6.1545	6.29364	6.83206	6.73225	6.49427	6.51909	6.48123	6.33641	6.69319	6.36703	6.24803	6.55111	6.50471	6.84992	6.65043	6.58825	6.71261
YDL058W	8.84547	8.83268	8.83907	8.82292	8.12991	8.53656	9.11633	8.99704	9.13401	9.14662	9.17247	8.77215	8.82419	8.75147	9.20081	9.04994	9.15979	9.28284	9.03674
YDL059C	6.54819	7.78949	7.16884	6.58474	7.40169	7.27631	7.35261	7.57423	7.92281	7.51442	7.32671	6.96487	6.70489	6.79627	6.78705	6.32666	7.07285	7.11291	7.03279
YDL060W	8.46398	8.43643	8.45021	8.39187	8.36686	8.18179	8.66498	8.76259	9.04647	8.93978	8.96566	9.29462	8.62138	7.77217	7.60256	8.56401	7.83275	7.82289	7.84262
YDL061C	12.5126	12.5112	12.5119	12.3172	12.3152	12.4747	12.2903	12.4625	12.7196	12.5733	12.594	12.7297	12.7205	12.6222	12.2705	12.3539	12.4848	12.4186	12.551
YDL061C	12.1238	12.2586	12.1912	12.0747	12.0512	12.2061	11.9883	12.1963	12.3389	12.2127	12.3191	12.4242	12.3963	12.1899	12.0085	12.1095	12.2134	12.1383	12.2885
YDL063C	7.78373	7.86636	7.82504	7.98907	7.85157	7.98029	8.19872	8.25614	8.62424	8.52127	8.75659	8.97408	8.03476	7.34716	7.03675	8.10421	6.85687	6.99132	6.72242
YDL064W	7.95815	8.3085	8.13333	7.9723	8.26521	8.31709	8.20577	8.38905	8.24964	8.24834	8.43987	8.61922	8.6273	8.6487	8.47434	8.17124	8.12335	8.01613	8.23058
YDL065C	9.8451	10.3514	10.0983	10.3301	8.67315	8.66291	9.34345	8.71548	10.2168	9.36653	8.84902	8.35055	8.30536	8.42631	8.86607	8.80975	8.90131	9.14781	8.65481
YDL066W	10.3795	10.2183	10.2989	10.0466	10.3482	10.9333	10.7707	10.8261	10.1187	10.6747	10.8604	11.1997	11.1534	10.927	10.8178	10.6683	10.5842	10.5281	10.6403
YDL067C	10.4751	10.5539	10.5145	10.4541	10.0939	10.7185	10.3503	11.0221	10.9241	10.5756	10.834	10.6964	10.4565	10.3771	10.1515	10.3406	10.8347	10.836	10.8335
YDL069C	6.32061	7.51844	6.91953	7.07331	6.64058	6.45187	6.74355	6.6597	7.09904	6.85816	6.48695	6.62413	6.27257	6.6942	6.97073	6.3748	7.02447	7.06823	6.9807
YDL070W	9.06022	9.27467	9.16744	9.13097	8.876	8.55223	8.876	8.47044	9.37357	9.15114	8.876	8.63419	8.47248	8.49927	9.08625	8.90765	8.8322	9.09712	8.56727
YDL072C	9.35798	9.29388	9.32593	9.1281	9.60426	9.55485	9.29156	9.27752	8.90124	8.86312	8.74024	8.61348	9.17571	9.28706	9.22277	9.53081	9.35429	9.21413	9.49444
YDL073W	8.15886	8.00159	8.08022	7.89414	7.90333	7.83331	7.953	7.94978	8.30516	8.08062	8.11116	8.15869	8.01718	8.02116	8.0205	7.94212	7.97193	8.01718	7.92668
YDL074C	9.65807	9.6798	9.66894	9.89855	9.58172	9.58503	9.64623	9.77243	9.90847	9.83977	9.88421	9.93821	9.78349	9.58581	9.82535	9.80301	9.70022	9.77905	9.62139
YDL075W	12.4818	12.6722	12.577	12.5988	12.4192	12.388	12.4185	12.39	12.7875	12.6293	12.5343	12.6059	12.5124	12.3273	12.2553	12.1918	12.2735	12.3013	12.2458
YDL076C	7.26488	7.44098	7.35293	7.61253	7.49208	7.43731	7.36505	7.28229	7.21468	7.3149	7.06073	7.27221	7.3528	7.47231	7.5936	7.42978	7.56459	7.59735	7.53183
YDL077C	7.59258	7.39858	7.49558	6.84316	7.65995	7.73053	7.9195	7.77484	7.66222	7.66073	7.68627	7.48956	7.75735	7.79676	7.86973	7.70333	7.71505	7.74946	7.68064
YDL078C	9.97243	9.89585	9.93414	10.1079	10.4614	10.3587	10.1485	10.0443	9.63847	9.84469	9.77789	9.58962	9.90185	10.1166	10.1465	10.3337	10.4378	10.5253	10.3503
YDL079C	7.60947	7.08873	7.3491	7.94054	7.11799	6.87986	7.20783	6.83692	6.84924	6.32417	5.98988	6.65281	6.21718	6.3798	6.42344	7.16612	7.33444	7.73516	6.93372
YDL080C	7.34744	7.7644	7.55592	7.3085	7.72741	7.52335	7.44117	7.68009	7.04878	7.33793	7.51262	7.98002	8.00178	7.53361	7.46615	7.39735	7.83392	7.77166	7.89617
YDL081C	11.1993	11.4593	11.3293	11.2365	11.5543	11.5236	11.4419	11.5486	11.2692	11.5248	11.6774	11.8466	11.8696	11.3406	10.8923	11.1376	11.307	11.2153	11.3987
YDL082W	10.6867	10.737	10.7118	10.4576	10.832	11.1108	11.001	11.3776	11.0448	10.986	11.33	11.7664	11.7493	11.3325	10.6199	10.9058	10.5004	10.3114	10.6894
YDL083C	11.5757	11.705	11.6403	11.4307	11.7846	11.7867	11.78	12.0305	11.9002	11.8085	11.9856	12.4208	12.305	11.8567	11.3485	11.368	11.4456	11.3247	11.5664
YDL084W	11.546	11.5635	11.5547	11.5208	11.8559	11.7824	11.776	11.6061	11.7862	11.7443	11.7748	11.6262	11.5525	11.8385	12.0171	11.7572	11.6781	11.6722	11.684
YDL085C-A	5.29889	5.67469	5.48679	5.77878	6.0945	6.49215	6.10483	6.504	6.25003	6.21958	6.55132	6.69674	6.70632	6.72825	6.53916	6.28087	5.98788	5.74585	6.22991
YDL085W	7.27178	7.06264	7.16721	7.69829	7.52832	7.55997	7.34034	6.87577	6.67978	6.1217	5.88569	5.94556	5.16795	6.2881	7.1116	7.58498	7.80552	8.14098	7.47007
YDL086W	9.41103	9.43305	9.42204	9.45651	9.33462	9.41539	9.43595	9.33549	9.40379	9.33777	9.3807	9.08766	9.34671	9.67015	9.52769	9.62985	9.44239	9.4671	9.41769
YDL087C	5.3503	5.90686	5.62858	5.6847	5.43756	5.44627	5.54927	5.71065	4.94328	5.18138	5.06031	5.80783	6.34495	6.09419	5.6847	5.71201	5.96138	5.85762	6.06514
YDL088C	8.13262	8.0494	8.09101	8.43385	8.02727	7.98665	8.1515	8.17093	7.97968	8.10545	8.05398	8.20932	8.23385	8.30988	8.19181	8.22176	8.25498	8.1986	8.31137
YDL089W	7.8176	7.76082	7.78921	7.54013	8.10104	7.94394	7.69107	7.85568	7.78902	7.65171	7.69505	7.61674	7.72863	8.15281	8.16443	7.71689	8.0557	8.15444	7.95695
YDL090C	7.1646	7.04355	7.10408	7.15148	7.60519	7.35976	7.4199	7.42358	7.24073	7.38185	7.41034	7.3854	7.58473	7.56858	7.4199	7.62137	7.41273	7.36582	7.45965
YDL091C	7.87519	7.85761	7.8664	8.03791	8.00599	7.65911	7.71364	7.48262	7.97959	7.63976	7.32742	7.03786	7.01112	7.42451	7.62439	7.36478	7.60947	7.84453	7.37441
YDL092W	7.87969	8.04671	7.9632	8.10918	8.48432	8.3054	8.10667	8.26158	8.1345	7.98068	8.28995	8.48688	8.45799	8.59205	8.3458	8.35631	8.15577	8.02947	8.28207
YDL093W	6.68392	6.67011	6.67701	6.69401	6.83734	7.16506	7.09461	7.26024	6.80896	7.01176	7.11902	6.49285	6.99478	7.70717	7.34895	7.25272	7.02791	6.8616	7.19422
YDL095W	10.015	10.0113	10.0132	9.90564	10.0364	10.3851	10.1275	10.2973	9.81198	10.1725	10.4073	9.73802	10.3846	11.0026	10.8918	10.5592	10.3281	10.2776	10.3787
YDL097C	10.0656	9.86975	9.96767	10.096	10.2861	10.1486	10.0214	9.84527	10.0226	10.0118	9.85756	9.74103	10.1285	10.2742	10.4812	10.1773	10.2296	10.2865	10.1728
YDL098C	6.41623	6.94742	6.68183	6.73215	6.97954	7.04889	7.02482	7.08056	6.71967	6.80872	7.12512	7.19353	7.06988	7.37491	7.12086	7.18504	6.93325	6.89685	6.96966
YDL099W	8.74862	8.87998	8.8143	8.65235	8.67452	8.45519	8.69718	8.44489	8.95489	8.66532	8.69718	8.70438	8.58186	8.61017	8.88948	8.74722	8.77666	8.80233	8.75098
YDL100C	9.92596	9.66942	9.79769	9.58533	10.0111	10.2874	9.89598	9.98569	10.0197	9.96527	10.0938	9.42232	10.0528	10.5969	10.7015	10.1711	10.0153	10.0196	10.0111
YDL101C	7.80095	7.81534	7.80815	7.09429	7.96539	7.73483	7.90509	7.84364	8.143	7.86976	7.79226	6.73347	7.17872	7.64183	7.69723	7.23509	7.48424	7.40117	7.56731
YDL102W	7.92484	7.97853	7.95169	7.61568	8.26526	8.47985	8.40154	8.37737	8.27796	8.47668	8.51721	7.73745	8.00205	8.46929	8.38628	8.37153	8.24144	8.28515	8.19774
YDL103C	8.54076	8.71905	8.62991	8.4115	8.8408	9.19926	9.05118	9.20538	8.87899	8.98264	9.06248	8.44444	8.83426	9.41483	9.30879	9.04221	8.96124	8.97574	8.94673
YDL104C	7.6792	8.79994	8.23957	7.99738	7.57114	6.12434	7.14249	6.11446	8.80984	7.09411	6.61401	5.67124	5.9787	6.32881	6.45323	6.17959	6.78185	6.84338	6.72032
YDL105W	4.80878	5.60454	5.20666	5.12589	5.17181	5.24812	5.41897	5.0819	5.46831	5.27639	5.26565	4.8803	4.59803	4.7973	4.9886	4.79925	5.0819	5.0819	5.0819
YDL106C	7.72776	7.37717	7.55246	7.71166	7.54292	7.87995	7.64322	7.66312	7.81986	7.62966	7.80762	7.47553	7.74882	8.03393	7.84256	7.59388	7.82613	7.89402	7.75824
YDL107W	5.08689	5.96003	5.52346	5.55847	5.92849	5.94527	5.88453	5.97793	6.2526	6.13644	5.87753	5.57953	5.53925	6.01355	6.15252	5.86845	6.21465	6.29963	6.12968
YDL108W	6.92246	7.23039	7.07643	7.44108	7.7206	7.44108	7.48538	7.32287	7.74033	7.54251	7.67331	7.67154	7.24456	7.39909	7.55346	7.4208	7.19397	7.17507	7.21287
YDL109C	4.19705	4.88105	4.53905	5.18131	5.15312	5.50943	5.57951	5.64989	4.9287	5.3923	5.50726	5.23953	5.66655	5.88805	5.3667	6.10533	5.61253	5.52265	5.70241
YDL110C	9.03563	8.87015	8.95289	8.9904	8.91322	9.29455	8.86313	8.88685	9.03166	8.69986	8.34472	7.72657	7.97627	8.76727	9.1217	8.59797	9.40001	9.53484	9.26518
YDL111C	8.28707	8.42545	8.35626	8.35059	8.71353	8.68785	8.60975	8.75084	8.75551	8.82598	8.9966	9.22281	8.93216	8.75179	8.65321	8.79545	8.36325	8.33566	8.39084
YDL112W	8.57491	8.7448	8.65986	8.21181	8.17667	8.39711	8.67871	8.82321	9.04736	9.09602	9.14784	9.27242	8.84442	8.37116	8.59478	8.80453	8.64799	8.69468	8.6013
YDL113C	7.15069	7.36534	7.25802	7.67331	7.53189	7.54746	7.4103	7.23643	7.19975	7.26433	7.03981	6.66733	6.8817	7.24749	7.44092	7.22451	7.54202	7.69518	7.38885
YDL114W	4.11249	4.75317	4.43283	3.68429	3.4236	3.2414	3.41457	3.50717	3.1118	3.79123	3.36298	3.48579	3.64803	3.08614	3.94605	3.58784	4.57945	4.68965	4.46925
YDL115C	7.9708	7.89462	7.93271	8.02723	8.05141	7.96505	8.13162	7.82872	8.07708	8.00371	7.9491	7.88866	7.78522	7.66319	8.03026	7.99923	7.98914	8.14014	7.83814
YDL116W	8.71918	8.89444	8.80681	8.8609	8.90288	8.83958	8.77445	8.75295	8.82264	8.91784	8.80534	8.80398	8.75869	8.55304	8.70025	8.64982	8.7273	8.76168	8.69291
YDL117W	8.16112	8.25592	8.20852	7.792	8.04347	8.28209	8.13667	8.23414	8.13187	8.04412	8.27953	8.55733	8.93327	8.43144	8.45318	8.35274	8.0942	7.98829	8.20012
YDL119C	5.8652	6.3152	6.0902	6.05383	6.39495	6.52522	6.11376	6.34199	6.14084	6.03441	6.06516	5.97032	6.40157	6.60608	6.53869	6.42516	6.31614	6.21924	6.41305
YDL120W	5.58267	6.42545	6.00406	6.32109	6.60513	7.14658	6.87067	7.07879	6.76599	6.48401	7.1128	7.43079	7.10345	7.00132	6.65665	6.59303	6.56998	6.50064	6.63931
YDL121C	7.01565	7.78606	7.40086	7.38198	7.83518	7.701	7.8492	7.82155	8.2017	7.95111	7.93098	8.15274	7.77153	7.27291	7.15539	7.4027	7.26996	7.19207	7.34784
YDL122W	8.92867	8.79689	8.86278	8.71546	8.50175	8.73674	8.80593	8.95658	9.45932	9.17673	9.20545	9.05415	8.7715	8.98425	9.05039	9.10726	8.66444	8.76392	8.56497
YDL123W	7.03691	7.31262	7.17477	7.55005	7.67834	7.8589	7.58861	7.62886	6.38139	7.05031	7.07501	7.1158	7.2702	7.31402	6.8999	7.55829	7.61575	7.47332	7.75819
YDL124W	12.163	12.2392	12.2011	12.2177	12.4384	12.464	12.3456	12.1725	11.9813	11.9719	11.9634	11.2229	11.6484	12.4105	12.6769	12.6485	12.5511	12.5931	12.509
YDL125C	10.4687	10.7294	10.599	10.8353	10.823	10.6418	10.6872	10.5368	10.4955	10.4976	10.6419	10.8281	10.9552	11.0025	11.0589	11.1596	10.8721	10.8409	10.9032
YDL126C	11.6458	11.6649	11.6554	11.7095	11.96	12.0188	11.8563	11.7163	11.4917	11.6479	11.6757	11.2918	11.6402	12.0599	12.2618	12.1604	12.0993	12.2132	11.9853
YDL127W	6.85075	7.10014	6.97544	6.46451	6.78174	6.85039	6.85688	6.7358	7.18959	6.6452	6.75623	6.13141	5.70408	6.20013	6.29879	6.86829	6.35124	6.34645	6.35603
YDL128W	8.81359	9.01005	8.91182	8.76183	8.76029	9.01822	8.93406	8.8833	8.66118	8.89609	8.94223	8.91873	8.99761	8.96139	8.96422	9.07564	8.9812	8.97719	8.98521
YDL129W	4.42514	4.45251	4.43882	3.82844	4.63358	5.09037	4.8511	5.19943	3.78475	4.99475	5.30126	5.59342	5.2873	4.56843	4.18473	5.39055	4.6787	4.72545	4.63196
YDL130W	11.857	12.1494	12.0032	11.9521	11.8273	11.9314	11.8334	12.0392	12.2996	12.0152	12.2207	12.3116	12.279	11.9663	11.6573	11.6485	11.938	11.8261	12.0499
YDL130W-A	9.86638	9.96348	9.91493	10.1842	10.2617	10.1381	9.99011	9.7664	9.50708	9.04554	9.07773	8.97461	9.16301	9.4716	9.35817	9.44069	9.99758	10.1049	9.89026
YDL131W	10.8681	10.8951	10.8816	10.8789	11.1877	10.8759	10.9118	10.7266	11.1775	11.2302	11.0135	11.3474	11.1137	10.4786	10.825	10.7803	10.7522	10.8177	10.6867
YDL132W	8.75432	8.63304	8.69368	8.68481	8.98825	9.24676	8.68818	8.78215	8.71878	8.77362	8.81909	8.46284	8.88107	9.16731	9.44871	9.15362	9.29769	9.35141	9.24397
YDL133W	7.29307	7.48772	7.3904	7.40465	7.73958	7.56288	7.27108	7.34785	7.68525	7.38484	7.48109	7.62899	7.48021	7.41833	7.64645	7.22519	7.81356	7.68942	7.93769
YDL134C	8.64832	8.76862	8.70847	8.9114	9.23073	8.97357	8.94253	8.75387	9.00903	8.90297	8.88805	8.79215	8.86538	8.90297	9.01095	8.87308	8.90348	9.00482	8.80213
YDL135C	9.07134	9.17645	9.12389	9.03878	9.42632	9.5753	9.25873	9.44608	9.1386	9.33376	9.32474	9.04017	9.31417	9.60068	9.45996	9.35027	9.47147	9.40078	9.54217
YDL137W	11.1723	11.3595	11.2659	11.2762	11.4734	11.2395	11.1024	10.9809	11.1275	10.9412	11.146	10.7747	10.9856	11.363	11.4918	11.2214	11.3778	11.4215	11.334
YDL138W	7.87059	7.96309	7.91684	8.18538	7.62938	7.3548	7.60882	7.51816	7.78625	7.84273	7.86268	7.86045	7.8421	7.68862	7.77446	7.65845	7.79802	7.89312	7.70292
YDL139C	5.10507	5.94063	5.52285	6.46335	6.44631	6.27153	6.24233	6.13416	6.44416	6.3702	6.27153	6.02282	5.91692	6.11881	6.41756	6.52205	6.61287	6.59585	6.62988
YDL140C	10.9943	11.1119	11.0531	10.8366	10.1334	10.0955	10.6498	10.712	9.83708	10.8128	10.5362	10.8687	10.9727	10.1968	9.61526	10.4067	10.0915	9.85203	10.331
YDL141W	8.06677	8.17466	8.12071	7.96852	7.92977	8.33268	8.3072	8.40865	8.02933	8.39012	8.30516	8.24733	8.42059	8.78195	8.54321	8.34643	8.07794	8.09927	8.0566
YDL142C	5.3492	6.04895	5.69907	5.91721	6.51352	6.12138	5.92284	6.00875	6.06411	5.83931	5.82451	5.77335	6.28137	6.47495	6.41569	6.44977	6.21355	6.06203	6.36507
YDL143W	10.7324	10.5209	10.6267	10.3772	10.7266	10.8099	10.7577	10.8056	10.6881	10.9192	10.8361	10.9532	10.9344	10.844	10.961	10.879	10.5772	10.5562	10.5983
YDL144C	8.41913	8.51178	8.46546	8.5925	8.73477	8.88272	8.78295	8.73806	8.43613	8.39937	8.71529	8.71507	8.90545	9.06128	8.93654	9.1054	8.7452	8.60354	8.88686
YDL145C	10.2941	10.4213	10.3577	10.2545	10.4839	10.4992	10.7009	10.6086	10.4052	10.6261	10.5843	10.4287	10.5938	10.681	10.7672	10.5063	10.4124	10.3853	10.4395
YDL146W	6.51269	6.82544	6.66906	6.8779	6.9101	7.1219	6.87842	6.75638	6.59604	6.6516	6.93563	6.40976	6.99638	7.31151	7.4294	7.06155	6.9794	7.02811	6.93069
YDL147W	10.127	9.99231	10.0597	10.0195	10.1961	10.5243	10.3191	10.2201	10.0475	10.0484	9.99768	9.94418	10.2158	10.4214	10.5705	10.3971	10.4239	10.5136	10.3342
YDL148C	8.19245	8.18112	8.18679	7.92478	7.37066	7.75157	8.32579	8.73713	8.9249	8.85023	8.84095	9.04599	8.39383	7.58856	7.80171	8.46224	7.74608	7.79943	7.69272
YDL149W	7.82289	7.5922	7.70755	7.85119	7.58402	7.63644	7.53639	7.61154	7.58402	7.46056	7.16813	6.36403	7.09191	7.5359	7.82459	7.55297	8.02752	8.20079	7.85426
YDL150W	6.86962	7.30835	7.08899	7.27177	7.09502	7.06274	7.09195	7.37275	7.62251	7.55935	7.72849	8.0099	7.42073	6.97692	6.96656	7.22354	6.92796	7.00992	6.846
YDL153C	8.20115	8.07434	8.13775	7.96984	7.67415	7.98381	8.43441	8.52146	8.73535	8.82931	8.72568	9.07693	8.24268	7.65975	7.68457	8.37189	7.72372	7.79106	7.65637
YDL154W	5.22032	5.73487	5.47759	5.58575	5.97272	5.82687	5.76654	6.00664	5.84258	5.97519	5.89591	5.82198	5.80056	5.9229	6.06762	5.63185	6.3033	6.28764	6.31897
YDL155W	8.2767	8.13162	8.20416	7.99002	8.27594	8.27358	8.28217	8.47006	8.0367	8.38641	8.39765	8.12475	8.40229	8.67807	8.39327	8.2296	8.13946	8.07545	8.20348
YDL156W	6.72424	6.51615	6.6202	6.28605	6.50753	6.56462	6.67114	6.86516	5.91392	6.80248	6.69928	6.68114	7.13118	6.86438	6.13113	6.49624	6.21593	6.11436	6.3175
YDL157C	8.16376	8.58384	8.3738	8.2747	8.42679	8.30058	8.12038	8.20769	8.42842	8.32107	8.22138	7.9079	8.49696	8.65197	8.15905	7.97429	8.49725	8.30941	8.68509
YDL159W	7.32325	7.60366	7.46345	7.78043	7.55417	7.42462	7.42708	7.49525	7.6712	7.51612	7.5551	7.27537	7.27362	7.48913	7.77445	7.50599	7.57973	7.76576	7.3937
YDL159W-A	3.15621	6.38539	4.7708	4.73491	2.49243	2.9177	3.1746	3.17083	2.77711	3.30955	2.75752	3.08077	2.73012	2.86354	3.75172	3.28715	5.72303	5.68628	5.75978
YDL160C	8.17193	7.71102	7.94147	8.13833	8.33021	8.98775	8.68033	8.65879	7.33897	8.24502	8.07753	8.27291	8.38263	8.88925	8.34748	8.58034	8.34099	8.26618	8.41581
YDL160C-A	6.10658	6.6679	6.38724	6.6371	6.95311	6.44294	6.46676	6.22912	7.23192	6.73951	6.95703	7.00808	7.09919	6.87014	6.49041	6.49238	6.74743	6.66437	6.83049
YDL161W	8.18948	8.08346	8.13647	7.85658	8.27514	8.13853	8.2027	8.09022	8.38094	8.23381	8.06571	7.61552	7.84515	8.13293	8.4396	8.31506	8.14912	8.18262	8.11562
YDL164C	7.54049	7.72757	7.63403	7.42901	7.74367	7.67622	7.58366	7.75847	7.60196	7.78365	7.8038	6.83967	7.89708	8.01724	7.60894	7.70222	7.72425	7.6967	7.7518
YDL165W	8.02582	8.54204	8.28393	8.4715	8.5621	8.68017	8.41689	8.35806	8.58212	8.25753	8.61274	8.57973	8.65013	8.58766	8.67057	8.60562	8.52952	8.46594	8.59309
YDL166C	9.0149	9.22516	9.12003	9.03166	9.16441	9.11113	9.08859	9.16441	9.70993	9.43144	9.52335	9.33401	9.12993	9.22286	9.15076	9.28922	8.94995	8.92855	8.97135
YDL167C	7.45248	7.63745	7.54497	7.58872	7.32518	7.44399	7.61707	7.87311	8.1821	8.0809	8.29237	8.46238	7.98778	7.40396	7.1495	7.69681	6.99414	7.00764	6.98065
YDL168W	9.11455	8.74479	8.92967	8.94938	9.05177	9.43542	9.19667	9.40531	8.80321	9.15126	9.14194	8.98707	8.98888	9.23271	9.2213	9.3097	9.24866	9.15473	9.34259
YDL169C	6.4818	6.58863	6.53521	7.50926	7.06316	6.9627	6.70626	6.28132	6.27831	5.81883	5.79743	5.88949	6.04927	6.53518	6.87331	6.94588	7.25896	7.422	7.09592
YDL170W	7.28363	6.88328	7.08346	7.59357	7.46542	7.8235	7.44788	7.39477	7.07316	7.28129	7.39201	8.11519	7.98442	7.57718	7.71188	8.08006	7.58709	7.59699	7.57718
YDL171C	9.93157	9.87793	9.90475	9.75931	9.20633	9.42708	9.73907	10.1824	9.63909	9.8032	9.77936	11.2257	10.5854	9.8043	9.72162	9.90226	9.45863	9.67205	9.2452
YDL173W	9.48744	9.54191	9.51467	9.61113	9.79395	9.84838	9.71631	9.54333	9.58142	9.53492	9.54088	8.98782	9.13629	9.42838	9.53224	9.47112	9.15601	9.34338	8.96864
YDL174C	9.34652	9.26871	9.30761	9.77167	9.56445	9.75421	9.62079	9.74068	9.67856	9.49847	9.48635	9.95462	10.1387	10.3171	10.2061	9.77128	9.98641	10.1974	9.77545
YDL175C	7.69309	7.95322	7.82316	7.83098	7.57057	7.1804	7.4938	7.40139	7.88727	7.71622	7.46064	7.47878	7.54017	7.43902	7.70149	7.48357	7.88279	7.94841	7.81717
YDL176W	6.25204	7.02545	6.63874	6.95873	6.25007	6.49743	6.39088	6.35982	6.59814	6.73442	6.48421	6.44101	6.18687	6.36579	6.72022	6.25196	6.79317	6.85811	6.72823
YDL177C	6.17852	6.81423	6.49638	7.48855	7.38687	6.86936	6.74857	6.77271	7.47043	7.09619	7.11291	6.92742	6.64689	6.84587	6.98285	6.64462	6.71125	6.88698	6.53551
YDL178W	8.27629	8.50534	8.39082	8.22631	8.86497	8.7932	8.86328	9.0039	8.88687	9.00933	8.94712	9.17822	8.92558	9.00317	8.77959	8.82344	8.39838	8.45971	8.33705
YDL179W	7.487	7.6793	7.58315	7.48466	7.70124	7.43446	7.54842	7.18154	7.75314	7.45502	7.51399	7.59214	8.07226	7.58777	8.12155	8.05089	7.55635	7.59214	7.52057
YDL180W	7.47635	7.52777	7.50206	7.62792	7.61002	7.45339	7.56799	7.70441	7.68515	7.53377	7.52777	7.52777	7.28709	7.32756	7.59735	7.32021	7.62115	7.77171	7.4706
YDL181W	10.4655	10.2058	10.3356	10.3061	10.3408	10.8564	10.2867	10.8501	10.231	10.2078	10.4982	10.2985	10.1713	10.2238	10.0385	10.204	10.7678	10.8273	10.7082
YDL182W	11.5057	11.7732	11.6394	11.9156	12.132	11.7963	11.6946	11.4687	11.7636	11.8258	11.7713	12.4006	11.9628	11.0457	10.9754	11.1777	11.3982	11.3562	11.4401
YDL183C	6.20258	5.67448	5.93853	6.20151	6.05501	6.31114	5.8563	6.09592	6.21115	6.24733	5.92671	6.85735	6.07666	5.6111	5.73843	6.01223	5.99231	6.05501	5.92961
YDL184C	6.92246	6.95225	6.93736	6.91282	6.76318	6.9125	6.85891	6.9136	6.90566	6.95289	6.94314	7.24416	7.15816	6.91282	6.68639	6.74463	6.83389	6.72774	6.94003
YDL185W	11.8051	11.843	11.8241	11.5906	11.8552	11.843	12.0426	11.9613	11.5016	11.8826	11.8346	11.766	11.8127	11.8825	11.9994	12.038	11.8264	11.8029	11.85
YDL186W	2.97498	3.51013	3.24256	2.94097	2.72534	2.66506	2.81347	2.8371	2.65941	2.94766	2.75944	2.81684	2.75551	2.51956	2.8371	2.76217	3.39254	3.33149	3.45359
YDL188C	8.09786	7.90535	8.0016	7.85344	8.24379	8.66088	8.48991	8.43279	7.83216	8.06277	8.26243	8.15581	8.45354	8.5369	8.45296	8.30851	8.20022	8.2049	8.19553
YDL189W	8.3963	8.18404	8.29017	8.00911	8.10693	8.35587	8.21444	8.53406	8.07321	8.36043	8.36043	8.70531	8.74451	8.59786	8.2992	8.46502	8.31432	8.16853	8.46011
YDL190C	8.97202	8.82398	8.898	9.05891	9.10292	9.04081	9.18708	9.01929	9.01929	8.97398	8.98793	8.81091	9.00106	9.13878	9.12043	9.0101	9.14602	9.19478	9.09727
YDL191W	12.3909	12.5365	12.4637	12.5025	12.4597	12.3716	12.38	12.3845	12.8043	12.5497	12.5598	12.6849	12.595	12.4154	12.3349	12.2502	12.3287	12.3457	12.3116
YDL192W	11.3165	11.5877	11.4521	11.5428	11.636	11.6007	11.4327	11.3839	11.7608	11.5456	11.6745	11.4821	11.5754	11.7637	11.7841	11.5427	11.5712	11.5249	11.6175
YDL193W	7.33025	7.28402	7.30714	7.66561	7.62237	7.70064	7.57423	7.54527	7.43528	7.55014	7.45779	7.17294	7.67371	8.32006	8.31174	7.78834	7.74475	7.69272	7.79677
YDL194W	8.50713	7.98031	8.24372	9.06119	8.52804	8.32565	8.40403	8.14343	8.46822	8.15128	7.84037	7.71842	7.30597	7.63954	7.95604	8.15128	8.37507	8.59886	8.15128
YDL195W	9.92861	9.99263	9.96062	9.72878	9.75393	9.93681	10.1282	10.2027	9.81143	10.1586	10.1885	9.89048	10.204	10.3011	10.4722	10.2601	10.2514	10.4044	10.0984
YDL197C	6.94024	6.58002	6.76013	6.93187	6.38345	6.70175	6.82138	6.73707	6.58528	6.83124	6.76972	6.54544	6.76596	6.75578	6.75578	6.75578	7.07954	7.01124	7.14784
YDL198C	9.38644	9.46719	9.42682	9.22905	9.53456	9.61202	9.51887	9.69337	9.34737	9.49446	9.5303	10.6503	10.6728	10.026	9.89734	9.88669	9.59479	9.55102	9.63856
YDL199C	6.24861	6.76815	6.50838	7.08364	7.28358	7.31556	6.98409	6.77102	6.16145	6.19487	6.12137	5.93217	5.78146	6.53656	6.79541	6.74579	7.16368	7.24492	7.08244
YDL200C	7.59758	7.85107	7.72432	7.91024	7.79791	7.5157	7.45972	7.23896	7.89207	7.40952	7.37049	6.98367	6.96342	7.38422	7.5556	7.56364	7.70677	7.78992	7.62363
YDL201W	7.88873	8.20896	8.04884	8.08969	7.98739	7.73472	8.06812	8.06843	8.87077	8.46706	8.47886	8.83645	8.30381	7.7024	7.78526	7.91786	7.6457	7.6281	7.6633
YDL202W	7.83369	8.20286	8.01827	8.19646	8.16683	8.02744	8.1728	8.28578	8.46737	8.42722	8.25897	8.36307	8.20039	8.29741	8.38804	8.34011	8.18253	8.23737	8.12769
YDL203C	7.62254	7.40281	7.51267	7.60826	7.44252	7.41993	7.54105	7.6849	7.45638	7.70498	7.72295	7.64867	7.64867	7.8175	7.73248	7.73112	7.71293	7.64892	7.77695
YDL204W	7.58828	7.13623	7.36225	7.96594	8.02718	8.47044	7.98472	7.63451	6.85162	6.56303	5.98428	6.80714	5.79681	6.7605	6.96639	7.24633	8.26994	8.71589	7.82398
YDL205C	3.66843	4.3917	4.03006	4.08672	4.80781	5.15603	4.32739	4.73913	4.06215	5.29038	5.25331	5.67164	4.24875	4.02856	4.22607	3.64588	4.07159	4.08061	4.06256
YDL206W	6.38297	6.88104	6.63201	7.04409	7.07584	7.02702	6.70576	6.52272	6.8428	6.65692	6.28022	5.80362	6.33366	6.54494	6.78169	6.25133	6.98841	7.12513	6.8517
YDL207W	7.41382	7.54286	7.47834	7.70233	7.78623	7.59928	7.68513	7.75847	7.87801	7.85469	7.96956	7.90206	8.01577	7.86578	7.61707	7.95193	7.71948	7.78137	7.6576
YDL208W	10.362	10.4056	10.3838	10.6469	10.6675	10.2217	10.3051	10.4155	10.9677	10.6286	10.6722	11.3166	10.9848	10.1493	9.89953	10.1507	9.89252	9.71383	10.0712
YDL209C	6.65665	7.36453	7.01059	6.90964	7.09188	7.17236	7.20423	7.14857	7.10121	7.31088	7.34091	7.30707	6.78916	6.81313	6.98878	6.6119	6.8363	6.82547	6.84713
YDL210W	7.27827	7.15417	7.21622	6.6494	5.40724	5.61033	5.5229	5.63363	5.21672	5.49982	5.33583	5.69507	5.89053	6.29995	6.55736	5.89053	6.60233	6.53209	6.67258
YDL211C	6.90694	7.33507	7.12101	6.83189	6.89756	6.70257	6.81164	6.95059	7.1948	7.10899	7.06832	6.6266	6.79251	7.44782	7.2642	6.35879	6.77158	6.81298	6.73019
YDL212W	9.80454	9.85824	9.83139	9.62465	9.83532	10.0411	9.7834	10.0609	9.97842	9.93739	10.0546	9.98693	10.2495	10.5737	10.4205	10.2518	10.1029	9.98151	10.2242
YDL213C	8.81929	8.94464	8.88196	8.80593	8.85269	8.41861	8.81894	8.53924	9.46486	9.05696	9.07212	9.41175	8.76357	8.02009	7.84273	8.41982	8.02849	8.00761	8.04938
YDL214C	6.33722	7.03416	6.68569	7.05505	7.00882	7.12329	6.66558	5.85776	5.78499	5.75047	5.30763	5.36011	4.6647	5.52644	6.1693	5.75164	6.89283	7.16265	6.62301
YDL215C	8.73824	8.3073	8.52277	8.65036	9.04923	9.098	9.05569	8.72061	8.37273	8.50618	8.52149	8.54793	8.24347	8.67349	8.62165	8.54644	8.96121	9.14798	8.77445
YDL216C	4.45939	5.04764	4.75351	5.25304	5.5789	5.67873	5.5066	5.67024	5.52355	5.3543	5.52755	5.01691	5.38751	5.68867	5.81375	5.82984	5.83295	5.9459	5.71999
YDL217C	6.68874	6.73761	6.71317	6.60591	6.77253	7.09097	6.88785	7.14418	6.79231	6.85881	7.0238	7.23022	7.30445	7.29723	6.87842	7.01633	6.7557	6.52196	6.98944
YDL218W	3.42054	4.87106	4.1458	3.99833	3.29947	3.31872	3.56241	3.07765	3.46966	3.00802	2.85908	2.70533	2.94456	3.06635	3.29323	3.29364	4.43239	4.41773	4.44706
YDL219W	7.58573	7.57089	7.57831	7.18233	8.12295	7.84675	7.79088	7.86645	7.8778	7.9463	7.97837	7.59395	8.09187	8.08829	7.83465	7.80357	7.68054	7.52777	7.83331
YDL220C	6.3761	6.59367	6.48488	6.28147	6.47588	6.59102	6.65976	6.76263	6.23565	6.56352	6.76727	6.27927	6.7192	6.57033	6.15668	6.62249	6.48958	6.17442	6.80474
YDL222C	5.19532	4.94529	5.07031	6.54014	5.96262	6.93713	6.0855	5.92996	3.28422	4.55445	4.78038	5.37491	5.11819	5.36697	4.87431	5.44134	5.96223	5.95109	5.97336
YDL223C	8.23179	7.48557	7.85868	9.13554	8.03682	8.65334	9.07301	8.68272	7.34213	7.36227	6.98559	6.84098	6.04249	6.97806	7.34499	7.99512	8.62025	9.05035	8.19016
YDL224C	8.45192	8.49001	8.47097	8.48042	8.31849	8.73874	8.65001	8.89828	8.22644	8.58145	8.62038	8.5944	8.61598	8.71745	8.4874	8.63958	8.64735	8.53005	8.76465
YDL225W	8.55756	8.31001	8.43378	8.23845	8.31824	8.4779	8.43732	8.21566	8.54285	8.52097	8.39721	8.15347	7.99312	8.32482	8.49456	8.22115	8.30028	8.35483	8.24573
YDL226C	8.0052	7.66907	7.83714	7.86703	7.91441	8.16001	7.7864	8.04272	8.12568	8.09746	8.22591	8.12568	8.45785	8.62638	8.38615	8.25136	8.09354	8.09677	8.09031
YDL227C	4.37315	5.48489	4.92902	4.59992	3.65073	3.59607	4.05444	3.89806	3.33175	4.33679	3.59774	3.89808	3.88172	3.89755	4.42776	3.7546	5.05513	4.95215	5.15811
YDL229W	12.2806	12.2618	12.2712	12.1603	12.1147	12.3627	12.4769	12.6558	12.4866	12.6512	12.6781	12.8566	12.8103	12.5369	12.2161	12.4387	12.1179	12.1825	12.0534
YDL229W	12.8982	12.9213	12.9097	12.9213	12.8128	12.8983	12.9526	12.9213	12.9966	13.0634	13.0818	13.1029	13.0048	12.8482	12.7973	12.8371	12.8342	12.8386	12.8298
YDL230W	7.17816	7.48652	7.33234	7.40896	7.89887	7.80272	7.75638	7.62227	7.51692	7.40245	7.44548	7.35663	7.65698	7.82161	7.7884	7.785	7.7033	7.65491	7.75169
YDL231C	8.29051	8.58807	8.43929	8.65634	8.49933	7.99789	8.29096	8.27425	8.30391	8.3781	8.24877	8.55164	8.42828	7.86601	8.1521	8.16547	8.38492	8.37021	8.39963
YDL232W	8.79023	9.28583	9.03803	8.75427	8.62394	8.92651	8.64953	8.69388	9.2625	8.80996	9.09655	8.64414	8.78533	9.14597	8.85709	8.76665	8.61902	8.44743	8.79061
YDL233W	6.5702	6.84485	6.70753	7.22618	6.9082	6.958	6.8881	7.00407	7.0801	6.95566	7.0624	6.94916	6.83401	7.07089	7.38174	7.177	7.18164	7.19185	7.17142
YDL234C	7.9327	7.84922	7.89096	7.94498	8.24588	8.33299	8.08524	7.93738	7.50031	7.88206	7.77567	7.52215	7.56207	7.78936	7.88465	8.04371	8.14135	8.14821	8.13449
YDL235C	8.3857	8.17144	8.27857	7.90977	8.53891	8.55562	8.43994	8.4486	8.4073	8.44712	8.4467	8.49476	8.56204	8.52061	8.6333	8.4489	8.25632	8.27918	8.23346
YDL236W	9.4251	9.40449	9.41479	9.07805	9.72695	10.0808	9.68294	9.83523	9.49257	9.65907	9.87893	9.84875	10.1921	10.2581	10.1668	10.1619	9.84219	9.71561	9.96877
YDL237W	8.41688	8.3339	8.37539	8.53612	8.74485	8.8034	8.60342	8.61055	8.53784	8.49985	8.57639	8.43883	8.78793	8.98806	8.91086	8.90086	8.85754	8.89493	8.82015
YDL238C	4.78224	5.73502	5.25863	5.39777	5.39657	5.67201	5.94137	5.67201	4.17074	5.21928	5.20147	5.12159	5.86679	6.01735	5.87256	5.98207	5.99554	5.96827	6.02281
YDL239C	6.63019	6.52347	6.57683	6.98935	6.23564	6.13213	6.18787	5.81276	6.16841	6.22325	5.90862	5.65553	6.34287	6.16722	6.67342	6.31418	6.94368	7.03354	6.85382
YDL240W	7.89985	7.86824	7.88404	7.44639	7.82243	8.03779	8.01351	8.21183	7.66597	8.16966	8.0918	7.90547	8.22748	8.46213	8.21262	7.81061	7.90743	7.73757	8.07729
YDL241W	5.34837	5.66181	5.50509	5.01534	5.30095	5.193	4.72285	5.31641	5.40621	5.71209	5.71221	6.61607	6.62038	6.12183	6.21185	5.37676	5.95271	5.9635	5.94192
YDL243C	6.97913	7.66892	7.32403	7.23232	7.49975	7.187	7.20033	7.0413	7.02532	7.1884	7.1884	7.16731	7.1937	6.80899	7.07501	7.09412	7.4243	7.54676	7.30183
YDL243C	2.37671	2.91926	2.64798	2.35233	3.64909	3.12413	2.87214	2.86838	2.91405	2.66481	3.03984	2.77831	3.08104	3.08729	3.29022	3.18658	3.58774	3.76297	3.41251
YDL244W	5.54171	6.02084	5.78128	5.91341	5.88142	5.71453	5.64705	5.62067	5.58377	5.68316	5.35088	4.70047	5.19386	5.68316	5.9638	5.92199	5.95524	5.92509	5.98539
YDL245C	2.76029	3.5608	3.16054	3.11814	2.67756	2.63912	2.46308	2.48035	2.51306	2.80278	2.62823	2.46389	2.76029	2.89653	2.86125	2.73647	3.40119	3.54275	3.25963
YDL246C	5.51905	5.81673	5.66789	5.93608	6.17199	5.94001	5.82805	5.75197	5.5689	5.68064	5.6847	5.5967	5.9779	5.89937	5.76527	5.59961	6.22996	6.27161	6.18832
YDL247W	3.24158	4.25847	3.75002	3.08719	3.99557	3.79635	3.71923	3.60168	3.2072	3.83142	3.97561	3.12172	3.4754	3.83142	4.0787	3.98657	4.5406	4.47587	4.60533
YDL247W	4.4268	5.98155	5.20417	4.7229	5.11894	5.13726	5.10471	5.04342	5.10471	5.04531	4.88821	4.5388	4.80781	5.37604	5.18417	5.03673	6.12603	6.23945	6.0126
YDL248W	6.56502	6.54851	6.55676	6.62411	6.66733	7.00581	6.51352	6.59422	5.77445	6.18868	6.18131	5.68549	6.48689	7.08003	6.64679	6.98184	7.04394	6.97804	7.10984
YDR001C	9.99744	9.93116	9.9643	10.2065	10.2911	10.2798	10.1624	9.93874	9.41741	9.64842	9.72473	9.51101	9.64695	9.79193	10.0874	10.1241	10.4796	10.603	10.3562
YDR002W	10.8704	10.9859	10.9282	10.8865	11.0864	11.1553	11.0122	11.0659	11.3672	11.0878	11.2106	11.035	11.0404	11.2985	11.2474	10.999	11.1391	11.1432	11.1351
YDR003W	7.5759	7.7643	7.6701	7.90852	7.67626	7.63699	7.53325	7.42838	7.33138	7.44504	7.25087	7.14737	7.16833	7.49332	7.62624	7.67082	8.08385	8.03764	8.13005
YDR003W-A	7.07455	7.90769	7.49112	7.71708	7.85327	7.9297	7.42835	7.40678	7.34362	7.47048	7.57396	7.3251	7.39019	7.34091	7.62092	7.50366	7.97482	8.10664	7.84299
YDR004W	7.38321	8.31878	7.85099	7.86954	7.51901	7.26942	7.37027	7.21181	7.23099	7.62715	7.28125	7.12701	7.48757	7.35694	7.69436	7.44764	8.14078	8.06201	8.21955
YDR005C	7.7818	8.0015	7.89165	7.85998	7.82339	7.75693	7.7818	7.78391	7.60939	7.71096	7.55915	7.39185	7.47046	7.89866	7.78737	8.01914	8.21617	8.04819	8.38416
YDR006C	8.28511	8.77067	8.52789	8.95968	9.16061	9.10217	9.15074	8.66878	8.5616	8.64085	8.90541	9.10644	8.67441	8.60888	8.27248	8.45134	8.20929	8.20892	8.20965
YDR009W	3.67514	4.52478	4.09996	4.96999	4.6764	5.01064	4.87991	5.00178	3.78793	4.71379	4.6764	4.51333	4.45704	5.06355	4.45414	4.34445	4.94536	4.75826	5.13247
YDR011W	10.0292	9.81808	9.92366	9.80412	9.61722	9.61732	9.78541	9.70054	9.23869	9.65774	9.62452	9.6838	9.3386	9.33217	9.4981	9.94838	9.46767	9.48198	9.45336
YDR012W	12.1457	12.5173	12.3315	12.2107	11.7641	10.9816	11.721	11.1816	12.171	12.1426	11.7755	11.9548	11.6043	10.8492	10.7988	10.7031	10.7467	10.9235	10.5699
YDR013W	7.24856	7.89403	7.5713	7.78453	7.76902	7.67313	7.55832	7.53024	8.15813	8.03668	7.90501	7.46908	7.45315	7.83925	7.83618	7.65436	7.82009	7.8442	7.79599
YDR014W	4.65553	5.24691	4.95122	5.07592	5.04043	5.38608	5.43804	5.49212	5.09187	5.42893	5.48525	4.90923	5.31749	5.76593	5.6847	5.49298	5.50877	5.33246	5.68507
YDR016C	6.83873	8.00363	7.42118	7.70406	7.82296	7.6234	7.44827	7.54834	7.96558	7.54868	7.82922	7.90552	7.95231	7.98952	7.97975	7.69239	7.80024	7.7654	7.83508
YDR017C	8.98443	8.73934	8.86188	8.66555	8.8537	8.93302	8.90391	8.935	9.10718	9.09183	9.17348	8.77029	8.80864	8.92685	9.10454	8.97626	8.93456	9.04589	8.82322
YDR018C	6.54595	7.18304	6.8645	6.73425	6.6964	6.80393	6.64652	6.60776	6.44003	6.43529	5.9344	5.74006	5.56888	6.64265	6.64265	6.44595	7.29276	7.2995	7.28603
YDR019C	8.55845	8.12956	8.34401	8.28626	8.4708	8.18469	8.49057	8.6182	8.90356	9.02192	8.83382	9.71525	9.21532	8.16163	7.84259	7.96311	8.39086	8.45628	8.32543
YDR020C	5.08758	5.32886	5.20822	5.68832	6.00999	5.92199	5.95808	6.06883	6.22968	6.05725	6.54936	6.986	6.50923	6.12607	5.62791	5.93103	5.52053	5.48908	5.55198
YDR021W	5.5878	6.02576	5.80678	5.70809	6.23865	5.97823	6.25432	6.3415	7.15082	7.0421	7.07895	7.39324	6.57419	5.79222	5.6847	6.41683	5.57934	5.60855	5.55012
YDR022C	5.42567	6.82548	6.12558	6.99719	7.13394	6.76191	6.58067	6.54295	6.78217	6.6434	6.48742	6.35009	6.06138	6.46199	6.75891	6.65738	6.9525	7.05936	6.84565
YDR023W	10.495	10.5375	10.5162	10.4315	10.7832	10.787	10.9439	10.8507	11.0072	10.9252	10.9377	11.0899	11.0437	10.9892	10.8161	10.8507	10.6698	10.6385	10.7011
YDR025W	11.7849	12.0997	11.9423	11.9511	11.6644	11.6426	11.7313	11.8237	12.3444	12.0464	12.2287	12.4227	12.3012	11.7232	11.5462	11.4919	11.5669	11.5278	11.6061
YDR026C	7.35055	7.42497	7.38776	7.07188	7.47513	7.29068	7.48625	7.47114	7.87477	7.83114	7.75277	7.88079	7.64514	7.56839	7.85545	7.53607	7.61903	7.67441	7.56365
YDR027C	8.11969	8.42417	8.27193	8.44776	8.69771	8.54732	8.40743	8.40743	8.3745	8.24419	8.31206	8.21052	8.40743	8.55566	8.47611	8.1789	8.42736	8.37599	8.47873
YDR028C	8.64724	8.50175	8.57449	8.67192	8.61904	8.65551	8.68064	8.74539	8.50325	8.49831	8.69694	8.6255	8.80871	8.72519	8.83542	8.83387	9.07476	9.02838	9.12115
YDR030C	7.47588	7.66768	7.57178	7.87321	7.69289	7.05612	7.20868	6.94073	7.52269	7.2703	7.12196	6.93247	6.44831	6.25154	6.67467	7.2238	7.35575	7.48994	7.22156
YDR031W	6.9154	7.04714	6.98127	7.54754	7.59694	7.27784	7.17333	7.02355	7.46177	7.13189	6.86261	6.6686	6.81414	7.15949	7.13339	7.1254	7.23155	7.3297	7.13339
YDR032C	11.2095	11.2812	11.2453	11.1593	11.4729	11.6537	11.293	11.3144	10.4848	10.6512	10.7811	10.3252	10.9988	11.4951	11.4074	11.703	11.4443	11.3252	11.5635
YDR033W	11.83	11.4248	11.6274	11.2226	11.4859	11.7923	11.8104	11.9654	11.2507	11.6296	11.6777	11.9999	11.7982	12.0511	11.8758	12.0677	11.491	11.4789	11.503
YDR034C	9.00273	8.88344	8.94308	9.1302	9.25462	9.14226	9.25785	9.1579	9.07473	9.18221	9.10877	9.46571	9.3106	9.02966	9.027	9.22971	9.10899	9.10454	9.11344
YDR034C-A	7.20029	8.22188	7.71108	7.92267	6.54761	5.71177	6.32751	5.41908	7.64438	6.82122	6.04892	5.9426	5.75528	5.12602	4.81045	5.30436	6.12989	6.29432	5.96546
YDR034W-B	7.50699	7.99039	7.74869	7.56724	7.98052	8.00907	7.4271	7.50699	7.50109	6.9922	7.21868	6.856	6.85532	7.16708	7.22617	7.66884	8.28753	8.21792	8.35714
YDR035W	9.21947	8.60038	8.90993	8.97074	9.32454	9.60107	9.5879	9.67431	9.11529	9.29269	9.39905	10.5126	10.6096	9.95549	10.375	10.7193	9.57121	9.65305	9.48937
YDR036C	7.80968	7.81218	7.81093	8.27038	7.91648	8.08577	8.14461	8.0434	8.17173	8.18415	8.02903	8.17095	8.06396	8.21911	8.28088	8.22341	8.2479	8.41634	8.07946
YDR037W	10.9006	10.6573	10.779	10.6455	10.884	10.9616	11.0824	11.0364	11.3376	11.2686	11.2736	11.6973	11.451	11.0576	10.9744	11.2415	10.8024	10.8399	10.7649
YDR038C	7.71811	8.34932	8.03372	7.94432	8.20407	7.8933	8.00941	7.84554	8.15358	8.47362	8.30515	7.93574	7.562	7.60246	7.93258	8.16316	8.03821	8.11221	7.96421
YDR038C	10.1883	10.2533	10.2208	10.6518	10.3995	10.6269	10.3469	10.1923	9.67694	10.1111	10.0736	9.41793	9.48072	9.85433	10.0227	10.533	10.4545	10.4394	10.4696
YDR041W	8.93131	9.18081	9.05606	9.24326	9.47635	9.3667	9.26204	9.3469	8.9876	8.97122	8.98172	8.71609	8.83062	9.2336	9.35506	9.58285	9.52451	9.4852	9.56382
YDR042C	5.87319	7.06476	6.46897	5.81673	5.11306	4.93527	5.42221	5.08488	5.40621	5.68122	5.47981	5.54746	5.17445	5.26044	5.62146	5.32968	6.51268	6.42742	6.59795
YDR043C	6.27409	7.17865	6.72637	7.9841	6.75188	6.91257	6.76304	6.9457	6.70573	7.14744	7.24164	7.37563	6.77966	7.42017	7.5022	7.65177	7.69073	7.65534	7.72612
YDR044W	7.55902	7.35615	7.45758	7.58691	7.17783	7.57841	7.84573	8.06322	7.40052	7.60216	7.50959	8.1948	8.4164	8.631	8.15049	8.00203	7.46104	7.62348	7.2986
YDR045C	7.88197	8.39202	8.137	8.27814	8.50853	8.52093	8.3485	8.41971	8.74356	8.53947	8.751	8.84779	8.68544	8.61036	8.38247	8.46993	8.16374	8.07609	8.2514
YDR046C	8.74526	8.90656	8.82591	8.97163	9.61571	9.70183	9.38493	9.5427	9.09604	9.41727	9.58206	9.76583	9.56875	8.69242	8.46877	8.9348	9.17258	9.16493	9.18024
YDR047W	7.89175	8.17144	8.03159	7.91977	8.51989	8.48414	8.37695	8.27425	8.15128	8.22118	8.48483	8.57437	8.51005	8.51989	8.37012	8.46836	8.30952	8.20278	8.41626
YDR049W	7.17616	7.33803	7.2571	7.45813	6.96878	7.03712	7.29391	7.20148	7.50354	7.42057	7.34696	7.2504	7.02839	7.08905	7.30516	6.93822	7.16204	7.22169	7.10239
YDR050C	13.0168	13.1481	13.0824	13.0342	13.164	13.1905	13.0884	13.0368	13.0453	13.0568	13.1487	12.93	13.0965	13.2793	13.2768	13.1477	13.1749	13.1876	13.1622
YDR051C	7.92077	8.36687	8.14382	8.43992	8.59935	8.28389	8.44577	8.23253	8.62165	8.41689	8.48827	8.33963	8.31345	8.20446	8.29631	8.13121	8.22903	8.27989	8.17817
YDR052C	7.70804	7.85738	7.78271	7.50926	7.72757	7.68133	7.68234	7.83362	8.0778	7.99439	7.9256	7.48923	7.66753	8.02693	8.01453	7.82735	7.875	7.86754	7.88245
YDR054C	8.33727	7.85972	8.09849	8.15189	8.43281	8.54207	8.45326	8.66173	8.22071	8.48828	8.30811	8.26117	8.45326	8.91541	8.94016	8.8984	8.60034	8.69282	8.50785
YDR055W	9.84131	9.87166	9.85648	9.61121	10.0012	10.0389	10.1876	9.81295	9.14946	9.34288	9.1672	9.12003	9.61769	9.33808	9.47597	10.0189	9.63051	9.57628	9.68473
YDR056C	8.72139	8.80349	8.76244	8.54348	8.7994	9.1376	8.86993	9.03952	8.8295	8.6487	8.90473	8.82077	9.09975	9.20028	9.23645	9.03064	8.92805	8.92239	8.93371
YDR057W	5.97833	6.03797	6.00815	6.53374	6.59169	6.60653	6.68466	6.39816	6.49422	6.46638	6.44311	6.45476	6.06247	6.16578	6.56634	6.30724	6.4818	6.52147	6.44214
YDR058C	7.17003	7.13482	7.15242	7.16556	7.85617	7.63778	7.51969	7.27282	6.86095	6.93897	7.09166	7.06135	7.29851	7.3648	7.53263	7.55449	7.56258	7.54857	7.5766
YDR059C	8.83155	8.96479	8.89817	8.87389	9.01901	9.08625	8.82895	8.97056	8.56313	8.29693	8.54154	7.92647	8.00673	8.57584	8.42403	8.92021	8.86552	8.75685	8.97419
YDR060W	9.49446	9.2753	9.38488	9.26702	8.69433	8.48422	9.22113	9.15262	10.3839	10.0306	9.75184	9.97956	9.25432	8.43224	8.6652	9.06311	8.48316	8.53831	8.42801
YDR061W	7.39505	7.69395	7.5445	7.59647	8.11041	7.79064	7.84368	7.964	7.6794	7.73196	7.78486	7.65314	7.64387	7.82766	7.79064	7.88803	7.87795	7.85318	7.90271
YDR062W	10.0677	9.60428	9.836	9.51305	9.88889	10.0507	9.93207	10.0746	9.54624	9.98316	9.8305	9.86674	10.0946	10.0468	9.90673	9.8785	9.62062	9.62983	9.61142
YDR063W	9.34621	9.78022	9.56322	9.56703	9.90678	9.56506	9.64132	9.46147	9.77197	9.40857	9.50157	9.55742	9.84154	9.80983	9.94554	9.72144	9.85193	9.80422	9.89964
YDR064W	12.4364	12.5678	12.5021	12.4119	12.484	12.5358	12.4842	12.5992	12.557	12.4973	12.6633	12.892	12.7957	12.629	12.2417	12.4274	12.3756	12.2457	12.5056
YDR065W	4.57604	5.52952	5.05278	4.80437	5.45418	5.55815	5.54655	5.26014	5.41143	5.44587	5.43609	5.45799	5.62777	5.65401	5.59648	5.50159	5.41564	5.3283	5.50297
YDR066C	5.71856	6.818	6.26828	6.45407	6.1416	5.96039	5.94904	5.90727	6.46635	6.11821	6.08414	6.06309	5.97808	5.71882	6.09873	6.02223	6.31393	6.45285	6.17501
YDR067C	7.71779	7.69787	7.70783	7.7389	7.90721	7.45225	7.78273	7.53053	7.95827	7.67561	7.46384	7.62524	7.17474	6.98815	7.39425	7.42423	7.47814	7.57372	7.38256
YDR068W	8.44365	8.01908	8.23137	8.20804	7.24968	7.88915	8.09883	7.71462	8.23873	8.23009	7.84902	7.9032	7.82009	7.66372	7.72461	7.75535	7.80443	7.95082	7.65804
YDR069C	7.80688	7.41218	7.60953	7.54013	8.27562	8.37246	8.08297	8.04296	7.24092	7.74959	7.6877	7.41578	7.82597	8.03476	7.94552	7.94049	8.06451	8.00398	8.12504
YDR070C	8.39401	8.05313	8.22357	9.4124	8.81802	8.4954	8.31272	8.25834	8.01549	7.34042	6.83049	8.28226	6.46248	7.34107	7.58943	8.07156	9.11949	9.84559	8.39339
YDR071C	9.59516	10.1091	9.85215	9.86542	10.1209	10.1001	10.0333	9.94626	10.1789	9.91668	9.92587	9.72585	10.0261	10.2953	10.2345	10.1537	10.0396	10.0314	10.0477
YDR072C	9.57885	9.5609	9.56987	9.71901	9.66998	9.62786	9.60125	9.52352	9.60869	9.5378	9.58719	9.06325	9.24697	9.48667	9.72431	9.74059	9.56175	9.66636	9.45714
YDR073W	8.28019	8.26748	8.27383	8.29493	8.29493	8.28315	8.46673	8.16864	8.37021	8.28614	8.29329	8.25936	8.34414	8.29493	8.36817	8.51923	8.29493	8.29493	8.29493
YDR074W	9.66741	9.53721	9.60231	9.80558	10.2033	10.5681	10.1108	9.89171	9.26104	9.29112	9.26633	9.28291	9.40812	10.0524	10.1898	10.0829	10.3759	10.5754	10.1765
YDR075W	7.4203	8.17144	7.79587	7.61239	7.60872	7.52916	7.43212	7.54682	7.68245	7.74787	7.70457	8.02197	7.78236	7.38797	7.50162	7.38021	7.6395	7.67029	7.60872
YDR076W	5.51128	6.1205	5.81589	5.9981	5.31	5.50202	5.73895	5.69784	5.06698	5.79128	5.48814	5.78202	5.69784	5.76966	5.57249	5.74291	5.81111	5.76945	5.85278
YDR077W	13.1805	13.0974	13.139	12.9831	12.8727	13.1391	13.1255	13.0995	12.5864	12.8917	12.8119	12.5035	12.4192	12.5555	12.7358	13.1076	13.1306	13.1603	13.1008
YDR078C	6.90576	7.64398	7.27487	7.38197	6.9618	6.62282	6.63642	6.28739	6.97605	6.81396	6.69802	6.44808	6.35401	6.69835	6.77373	6.70673	7.17175	7.1509	7.1926
YDR079C-A	6.9251	7.51949	7.2223	7.64958	7.61347	7.49869	7.32925	7.60294	7.73162	7.27227	7.50939	7.67581	7.8902	7.83494	7.46617	7.54288	7.91384	7.8158	8.01188
YDR079W	6.898	7.26267	7.08034	7.7907	7.27893	7.04416	7.33855	7.31759	7.79702	7.32306	7.11966	7.44331	7.33969	7.05446	6.97886	6.94416	7.20917	7.24833	7.17001
YDR080W	7.26326	7.39731	7.33028	7.03187	6.54295	6.3925	7.06511	6.67327	7.17746	7.36195	6.70426	6.46597	6.4031	6.35506	6.77169	7.08069	6.88371	7.0975	6.66992
YDR081C	8.21321	7.89462	8.05392	7.80959	7.6528	7.82447	8.0553	8.04754	8.01422	8.1528	8.02721	7.92443	7.9179	7.93159	7.61129	8.0288	7.6786	7.67597	7.68123
YDR082W	6.35032	6.88237	6.61635	6.76901	7.02121	6.71192	6.81587	6.64912	6.76901	6.88478	6.86901	6.92416	6.34552	6.44964	6.60552	6.76901	6.90379	6.96279	6.84479
YDR083W	7.49717	7.47828	7.48772	7.2781	7.16783	7.18508	7.41443	7.71629	8.33361	8.28094	8.15549	8.62168	7.85327	7.03277	6.79847	7.51523	7.42885	7.40821	7.44948
YDR084C	8.83203	8.93091	8.88147	8.74207	8.90529	8.91168	8.74314	8.70047	8.65357	8.43082	8.60527	8.35282	8.7937	9.14569	8.95386	8.86389	8.9942	8.7694	9.219
YDR085C	6.98831	7.02124	7.00478	6.85181	7.40599	7.39634	7.50388	7.20253	6.98595	6.79657	6.70619	6.67776	6.92222	7.05611	7.24838	7.2499	7.61255	7.83626	7.38885
YDR086C	10.1694	10.4319	10.3006	10.2409	10.5699	10.3083	10.1907	10.1518	10.4685	10.5302	10.4166	10.5511	10.5975	10.4157	10.5994	10.1755	10.3902	10.3676	10.4128
YDR087C	7.20396	7.58922	7.39659	7.32876	7.61791	7.46888	7.54242	7.72669	8.44809	8.14072	8.3447	8.71609	7.92579	7.33725	7.33725	7.72517	7.00201	6.91883	7.08518
YDR088C	7.1438	7.03416	7.08898	7.40672	7.01911	7.25479	7.27426	7.30699	7.56001	7.39533	7.37919	7.23398	7.1835	7.21455	7.69298	7.36127	7.53438	7.62071	7.44804
YDR089W	8.73717	8.98719	8.86218	8.65235	8.67439	8.83682	8.57892	8.91186	8.58532	8.84201	8.78013	9.25336	9.0017	8.85284	8.85453	8.53487	8.88749	8.82504	8.94995
YDR090C	7.95833	7.62082	7.78958	7.88929	7.8277	7.95997	7.74213	7.80816	7.40896	7.61289	7.59662	7.58939	7.87877	8.28052	8.09482	8.08898	7.86556	7.86202	7.8691
YDR091C	8.91331	8.38345	8.64838	8.3948	8.78876	9.12535	9.35024	9.56278	9.37964	9.41674	9.47729	9.66273	9.38666	9.41717	8.97886	9.06763	8.5247	8.52281	8.52659
YDR092W	8.89351	9.29705	9.09528	9.14129	9.42316	9.20203	9.08646	8.95168	9.14975	9.04832	9.14588	9.22446	9.27989	9.16835	8.98402	9.03051	9.02073	8.8796	9.16186
YDR093W	9.13592	9.27651	9.20621	9.00035	9.17703	9.30507	9.51838	9.49559	8.94881	9.33008	9.50209	9.52812	9.42437	9.41637	9.19213	9.16663	9.231	9.10062	9.36139
YDR096W	8.89484	8.41978	8.65731	9.14356	9.28692	9.77061	9.56072	9.31696	8.52324	8.74935	8.41402	8.43496	8.90093	9.24319	9.21816	8.85342	9.31414	9.37057	9.25772
YDR097C	8.41625	8.54397	8.48011	8.05783	8.46709	8.58533	8.42388	8.3919	8.46716	8.6302	8.56357	7.03405	8.16485	8.72428	8.57945	8.4539	8.54859	8.53164	8.56553
YDR098C	9.52882	9.59864	9.56373	9.51658	10.1268	10.1007	10.0864	10.1163	9.91565	9.81506	9.94685	9.58289	9.81958	10.0381	9.84804	9.78573	9.65634	9.52227	9.79041
YDR099W	11.321	10.9888	11.1549	11.0334	11.3239	11.3882	11.2815	11.2663	10.8691	11.0089	10.893	10.542	11.0232	11.4461	11.4666	11.5164	11.4152	11.4838	11.3465
YDR100W	7.77726	7.92126	7.84926	7.86867	8.30733	8.48299	8.01099	8.27053	7.98273	7.82489	7.987	7.88531	8.3789	8.61775	8.23592	8.07825	8.31802	8.32338	8.31267
YDR101C	8.82732	8.60458	8.71595	8.74952	8.55214	8.74529	9.05229	9.22799	9.62461	9.71321	9.69246	9.87466	9.24599	8.59631	8.50016	9.26097	8.18991	8.23728	8.14255
YDR103W	6.91363	7.34919	7.13141	7.44964	5.97255	5.84725	6.52647	6.10027	5.85304	6.38355	6.18259	6.3948	5.86871	5.63237	6.05726	5.97655	6.67614	6.9241	6.42818
YDR104C	6.5256	6.45042	6.48801	6.35527	6.68405	6.77456	6.71453	6.81003	6.87289	6.62503	6.91807	6.42865	6.52256	6.81624	6.88777	6.90072	6.77719	6.80931	6.74507
YDR105C	8.83563	8.90656	8.87109	8.95662	9.26777	9.07796	8.99142	8.90419	8.73772	8.80274	8.90391	8.76932	8.80274	9.07495	8.92045	8.72157	8.91129	8.92239	8.90018
YDR106W	3.73803	4.09411	3.91607	4.26537	4.33431	4.09411	3.31939	3.77264	3.46934	4.09411	3.75118	4.14811	3.85908	4.19663	4.37562	3.5676	4.44007	4.44816	4.43197
YDR107C	6.74712	7.49077	7.11894	6.88178	6.9767	7.21025	7.08025	6.9767	6.54295	6.8396	6.94399	6.77671	6.44204	7.01074	7.27077	6.93116	7.29047	7.28057	7.30036
YDR108W	7.14431	7.05476	7.09953	6.67504	7.47007	7.5867	7.38324	7.42529	7.19573	7.35607	7.50879	7.44952	7.28295	7.58676	7.6907	7.58381	7.34285	7.46161	7.2241
YDR109C	7.01491	7.44818	7.23155	6.47252	6.75379	7.00762	6.98901	7.11007	6.84183	7.12412	7.09274	6.83132	7.05276	7.08004	7.36124	7.12319	7.37838	7.29404	7.46271
YDR110W	7.7151	7.46227	7.58868	7.77832	7.86118	7.77619	7.97644	7.96494	7.86118	7.98877	8.01777	8.0664	7.99642	7.8988	7.67233	7.94083	7.39666	7.38253	7.41079
YDR111C	6.6798	6.71166	6.69573	6.99744	6.94532	6.73926	7.06047	6.77673	6.94958	6.94643	6.88068	7.4672	7.70022	7.57118	7.36969	7.29598	6.85731	6.79104	6.92359
YDR113C	8.12987	7.957	8.04343	7.8005	7.88397	7.77302	7.97497	8.02532	8.42521	8.26977	8.22633	7.50908	7.5703	8.09785	8.35389	7.81148	7.91658	7.94841	7.88474
YDR115W	7.34911	8.18404	7.76657	7.88413	8.05953	7.80822	7.66746	7.88413	7.99812	7.74544	7.72677	7.81625	8.21011	8.19032	7.86265	7.87801	7.89966	7.88413	7.91518
YDR116C	7.7062	7.83102	7.76861	7.75258	8.01159	8.07206	7.94172	8.01815	7.97246	7.83526	7.7735	7.77529	7.87942	8.07584	7.92166	7.94601	8.04192	8.02591	8.05793
YDR117C	8.39748	8.59989	8.49869	8.68443	8.82489	8.63824	8.57666	8.59313	8.6272	8.75569	8.75435	8.82852	8.68443	9.03856	8.98985	8.53879	8.60997	8.67536	8.54458
YDR118W	6.24369	6.87842	6.56105	5.9981	6.44895	6.48436	6.35854	6.17877	6.60465	6.35023	6.47392	6.38092	6.36806	6.55216	6.77792	5.96077	6.65687	6.71718	6.59656
YDR119W	8.75587	8.54631	8.65109	8.53493	9.17267	9.01085	9.04923	9.00069	8.65674	9.11786	9.05643	9.20814	9.06467	8.72232	8.55739	8.84056	8.51488	8.43764	8.59213
YDR120C	8.52379	8.41267	8.46823	8.2957	8.48334	8.58588	8.81148	9.09712	9.08344	9.15748	9.15283	9.40685	9.01097	8.53212	8.51258	9.23949	8.30118	8.24545	8.3569
YDR121W	7.59306	8.08865	7.84086	7.87729	8.05094	7.91319	8.05895	8.07708	8.29089	8.34122	8.32969	8.48052	8.13145	7.97367	8.0525	8.17985	8.00519	7.96998	8.0404
YDR122W	9.11452	9.15371	9.13411	9.22268	9.302	9.3419	9.24529	9.13706	9.03313	9.06069	9.01867	8.3717	8.88328	9.30772	9.56109	9.4847	9.71242	9.83318	9.59166
YDR123C	6.40906	6.22353	6.31629	6.29191	6.10724	6.43377	6.37381	6.54905	6.50407	6.59898	6.70561	6.6202	6.91061	7.00151	6.78852	6.92555	6.28885	6.30249	6.27522
YDR124W	5.81859	5.91319	5.86589	5.92855	5.14414	5.03846	5.28515	5.22167	6.11124	5.49716	5.27547	5.29241	5.64005	5.50982	5.44881	4.98839	5.45433	5.43468	5.47398
YDR125C	4.67188	5.27096	4.97142	4.73295	5.13816	4.68997	4.56392	5.02332	4.61052	4.63716	4.43421	4.64799	4.98912	5.20196	4.71959	4.86918	5.39695	5.21495	5.57894
YDR126W	4.74613	5.67103	5.20858	5.1391	5.67753	5.80737	5.6516	5.67674	5.63441	5.5366	5.78129	6.05811	5.96517	5.87474	5.69938	5.87519	5.48192	5.21235	5.75148
YDR127W	11.305	11.3554	11.3302	11.278	11.2698	11.2505	11.3639	11.2011	11.3007	11.4278	11.4584	11.7361	11.66	11.4077	11.7111	11.7656	11.6066	11.5997	11.6136
YDR128W	8.30457	8.12963	8.2171	8.41774	8.56145	8.40315	8.5875	8.52036	8.29485	8.59095	8.60214	8.65532	8.60258	8.52036	8.3984	8.56107	8.60143	8.47853	8.72434
YDR129C	10.7273	10.6805	10.7039	10.6061	10.8001	10.9215	10.6987	10.6298	10.1798	10.5729	10.6009	10.3004	10.6666	11.006	11.1551	11.2565	10.9616	10.9983	10.9249
YDR130C	6.44508	6.11271	6.2789	6.20771	6.35245	6.39182	6.73602	6.71647	6.96096	6.67978	6.74091	6.58052	6.51458	6.86901	6.94929	6.79471	6.45895	6.48644	6.43147
YDR131C	6.22667	6.117	6.17183	5.80466	6.15476	6.06696	6.21467	6.01837	6.12288	6.06696	6.20644	5.86264	6.01853	6.22078	6.12884	6.10672	6.08123	6.1342	6.02826
YDR132C	6.04067	7.20138	6.62102	7.01834	6.95187	6.60433	6.869	6.73717	6.91313	6.66117	6.76261	6.79338	6.80594	6.8355	6.84338	6.64333	7.23785	7.15158	7.32412
YDR135C	10.4268	10.3437	10.3852	10.4086	10.4856	10.4548	10.4089	10.5038	10.394	10.6256	10.6744	10.1535	10.5413	10.6895	11.0657	11.0166	10.9689	11.0123	10.9256
YDR137W	8.82742	8.89242	8.85992	8.75711	8.84356	8.65658	8.90932	8.75496	9.05352	8.86174	8.75457	8.59861	8.53681	8.7994	8.87017	8.81795	8.87986	8.92684	8.83288
YDR138W	5.53939	5.92996	5.73468	6.31593	6.28882	6.56532	6.2442	6.44214	6.12071	6.34954	6.46628	6.29167	6.47039	6.547	6.55111	6.59479	6.46417	6.4804	6.44794
YDR139C	8.8045	9.04722	8.92586	9.04421	9.13345	8.79166	8.71196	8.77048	8.8344	8.81	9.00773	9.30762	9.34644	8.9333	8.6944	8.71687	8.82201	8.75185	8.89217
YDR140W	7.14454	7.90469	7.52461	7.80955	7.56489	7.18745	7.27968	7.60396	7.52057	7.88987	7.60485	7.80283	7.76189	7.52811	7.60485	7.40265	7.82987	7.59509	8.06464
YDR141C	8.85326	8.85574	8.8545	8.52152	9.05064	9.06569	9.05265	9.14622	8.85984	9.07994	9.08854	8.97015	9.21826	9.21771	9.32362	9.31852	9.32833	9.31666	9.34
YDR142C	7.22932	7.48649	7.35791	7.53186	7.53603	7.571	7.55778	7.48479	7.30352	7.29091	7.23797	7.44974	7.46622	7.54069	7.52081	7.65981	7.61903	7.56423	7.67383
YDR143C	7.6962	7.80095	7.74857	7.93207	7.55058	7.83356	7.77026	7.75919	7.69433	7.81359	7.72182	8.00289	7.85861	7.86477	7.7962	7.76886	7.7472	7.74365	7.75075
YDR144C	7.95072	8.3311	8.14091	8.0324	8.31905	7.87829	8.00741	8.12694	8.40167	8.39336	8.53635	8.50549	8.62967	8.58695	8.44892	8.07548	7.97187	7.9595	7.98424
YDR145W	7.92722	7.79714	7.86218	7.72762	7.94029	7.91856	8.03208	7.95492	7.84259	7.97301	7.76302	7.85474	7.8795	7.80472	7.76798	7.57118	7.93848	7.96232	7.91464
YDR146C	8.4134	8.1024	8.2579	7.47303	7.77447	8.17919	8.23461	8.18632	7.85246	8.22185	8.0622	8.61809	7.63957	8.18031	8.67278	7.75271	8.00477	8.02241	7.98714
YDR147W	6.59987	6.99431	6.79709	6.74475	7.06934	6.8067	6.93044	7.20403	7.24041	7.2349	7.18901	7.14291	6.91193	7.23585	7.3382	7.00938	7.06739	6.98259	7.15219
YDR148C	10.4552	10.1562	10.3057	10.4219	10.4362	10.5936	10.775	10.8731	10.4227	10.3446	10.0665	10.0723	9.87434	10.0415	9.90902	10.146	10.6563	10.8029	10.5097
YDR150W	10.8607	10.7951	10.8279	10.7693	10.4833	10.4768	10.7787	10.7485	10.9534	10.8507	10.8712	10.4844	10.3089	10.3617	10.8305	10.7733	10.948	11.0734	10.8227
YDR151C	6.92246	7.1338	7.02813	7.68653	7.22833	7.37354	7.47479	7.57342	7.19975	7.14078	7.42159	7.27809	7.55614	7.46949	7.38041	7.62938	7.48287	7.57881	7.38694
YDR152W	8.91409	8.99637	8.95523	9.30862	9.38782	9.14046	9.21095	9.18465	9.64438	9.37405	9.55434	9.73612	9.42939	8.98335	9.0964	9.23174	8.94279	9.03963	8.84595
YDR153C	8.48013	8.69287	8.5865	8.95615	8.66724	8.50393	8.63045	8.45114	8.69116	8.70251	8.54596	8.61793	8.35552	8.33535	8.46764	8.54509	8.49097	8.5249	8.45705
YDR155C	12.91	13.0799	12.995	12.9065	12.9632	12.9886	12.8826	12.811	12.6363	12.5573	12.7084	12.2884	12.7235	12.9804	13.0093	13.0661	12.9447	12.9194	12.97
YDR156W	8.52531	8.9531	8.7392	8.85628	8.77975	9.0154	8.61085	8.98018	8.80948	8.83047	9.26529	9.69896	9.32616	8.86106	8.34941	8.70631	8.50164	8.39783	8.60546
YDR158W	11.2397	11.1612	11.2004	11.0354	11.6225	11.5668	11.5414	11.5498	11.178	11.4006	11.423	12.0474	12.1194	11.9866	12.0657	12.12	11.5364	11.4639	11.609
YDR159W	8.50389	8.76721	8.63555	8.98531	8.86325	8.55028	8.74622	8.53015	9.02728	8.89293	8.85368	8.65066	8.66683	8.58592	8.82423	8.81484	8.63504	8.74622	8.52385
YDR160W	6.23909	6.4208	6.32994	6.19745	6.14068	6.17852	6.06783	5.99732	5.91303	5.89513	6.06011	5.97029	6.05576	6.33798	6.3479	6.17686	6.4423	6.54996	6.33465
YDR161W	8.30054	8.00055	8.15055	8.20238	8.23467	8.27534	8.4646	8.52669	9.06411	8.85846	8.99475	9.18884	8.59583	7.98615	8.19285	8.60547	8.11584	8.17133	8.06035
YDR162C	6.15354	6.49711	6.32533	6.44336	6.72319	6.78651	6.70641	6.73123	6.79949	6.56602	6.66575	6.62964	6.43678	6.90304	6.86899	7.11026	6.6116	6.57446	6.64875
YDR163W	7.06048	7.15684	7.10866	7.52776	7.69295	7.42637	7.37972	7.16848	7.6218	7.48814	7.4443	7.62123	7.29469	6.97035	7.37558	7.42462	7.50372	7.42462	7.58281
YDR164C	7.94035	8.0636	8.00197	7.9924	8.02241	7.93135	8.22654	7.99083	8.06495	8.04652	8.03061	8.0928	8.04294	7.77532	7.96521	8.02013	8.09168	8.14436	8.039
YDR165W	8.61777	8.36977	8.49377	8.35233	8.41794	7.95832	8.4373	8.47652	9.20135	8.96118	8.85456	9.19652	8.61469	7.83228	7.79128	8.20233	7.30289	7.42404	7.18175
YDR166C	7.62655	7.51449	7.57052	7.57528	7.80725	7.93311	7.78026	7.94613	7.61952	7.77639	7.78026	7.62896	7.5766	7.95668	7.80305	7.94294	7.78919	7.90386	7.67451
YDR167W	8.97011	9.32144	9.14578	9.13381	9.10331	8.99404	8.81359	8.64811	9.28834	8.97865	9.09318	8.97011	8.76877	8.80815	8.89285	8.88099	8.96647	8.95602	8.97693
YDR168W	9.84811	9.91947	9.88379	10.0306	9.01254	9.16551	9.5402	9.10501	9.83106	9.55359	9.22511	9.13895	9.26446	9.23475	9.54392	9.31257	9.33511	9.45307	9.21715
YDR169C	8.46568	8.47678	8.47123	8.79482	8.13701	8.02515	8.45303	8.19885	8.34312	8.28659	8.00844	7.91836	7.9768	7.81856	8.03017	8.01842	8.3848	8.35273	8.41687
YDR169C-A	3.03748	3.19461	3.11604	2.69602	3.1536	2.91796	2.81176	3.26189	2.77668	3.00169	3.07765	3.13747	3.25533	2.89024	3.1131	3.26535	3.46505	3.57077	3.35934
YDR170C	10.4927	10.2982	10.3954	10.2252	10.4543	10.544	10.5089	10.5341	10.4519	10.5656	10.6627	10.2855	10.4793	10.7159	10.9431	10.8685	10.6926	10.7514	10.6338
YDR171W	9.00346	8.77635	8.88991	11.0893	9.92938	9.76511	9.4544	8.95313	8.25395	8.31709	8.13511	8.92587	8.18986	9.21016	9.17013	9.66368	9.78205	10.274	9.29008
YDR172W	10.5164	10.0048	10.2606	9.87926	10.1591	10.5295	10.5309	10.7004	10.3975	10.6394	10.6452	10.6376	10.6098	10.7293	10.6795	10.761	10.3644	10.4371	10.2917
YDR173C	5.0001	5.46823	5.23416	4.93718	5.46337	5.53123	5.16513	4.94927	5.01323	5.42892	4.94315	4.75645	4.8566	4.82647	5.05722	5.26127	5.56334	5.69775	5.42892
YDR174W	10.489	10.2729	10.3809	10.3066	10.2862	10.3896	10.3802	10.577	10.1597	10.3882	10.5489	10.9623	11.1556	11.0067	10.7791	10.5838	10.6132	10.6228	10.6037
YDR175C	7.07347	7.53518	7.30433	7.57161	7.69397	7.86331	7.84339	8.02791	7.75944	7.71862	7.68931	7.67621	7.90269	8.09958	7.75944	7.75944	7.75531	7.69523	7.81539
YDR176W	9.19909	9.16922	9.18415	9.31186	9.11206	8.8644	9.1532	8.91585	9.39629	9.24018	9.05074	8.97667	8.9656	8.87134	9.10814	8.95234	9.13212	9.1822	9.08204
YDR177W	9.80795	10.1396	9.97376	10.0678	10.4338	10.3166	10.0925	10.1849	10.0714	9.90485	10.0591	9.92334	9.86548	10.0699	9.98309	10.1074	10.0864	10.0191	10.1538
YDR178W	9.91906	9.76188	9.84047	10.3703	10.0155	10.0534	10.5604	10.8828	9.85523	9.86108	9.70745	10.1068	9.65291	9.3198	8.63854	9.51861	9.98972	10.0747	9.90477
YDR179C	5.16328	5.91105	5.53717	5.98895	6.50011	6.17321	6.15336	6.05079	6.77319	6.51474	6.49612	5.97402	5.15526	6.03899	6.03899	5.60613	5.66981	5.89496	5.44467
YDR179W-A	6.97355	7.35821	7.16588	7.01261	6.83225	6.70592	6.91905	6.65442	7.11896	7.15763	6.90794	7.02299	6.33568	6.69892	6.84338	6.77911	6.78225	6.87932	6.68518
YDR180W	8.78571	8.75919	8.77245	8.41341	8.41334	8.49974	8.45609	8.54897	8.73201	8.65761	8.80394	8.36349	8.68786	8.81963	8.81795	8.74643	8.74377	8.86294	8.6246
YDR181C	7.83283	7.62211	7.72747	7.51311	7.60921	7.62211	7.67456	7.72673	7.68945	7.62211	7.53474	7.57031	7.35084	7.73984	7.80147	7.52066	7.82752	7.82589	7.82914
YDR182W	8.55081	8.72214	8.63647	8.59002	8.60122	8.68859	8.83493	8.75426	8.59708	8.67287	8.65968	8.51063	8.55416	9.03089	8.83161	8.44954	8.73518	8.7522	8.71816
YDR182W-A	3.95146	5.15507	4.55327	4.71464	4.60531	4.51655	4.4642	3.97914	4.38438	4.38752	4.18481	4.21192	4.39459	4.24088	4.62312	3.94457	5.20358	5.37526	5.03191
YDR183W	7.19	7.77734	7.48367	7.28211	7.83125	7.66161	7.40397	7.52534	8.06624	7.72286	7.64276	7.4158	7.50712	7.83971	7.64391	7.79196	7.73994	7.64391	7.83597
YDR184C	6.55381	7.03929	6.79655	6.74809	6.94576	6.91925	6.95542	7.1019	7.51479	7.40245	7.41928	7.97006	7.11564	6.62889	6.42617	6.9618	6.40975	6.39254	6.42697
YDR185C	6.67587	6.7073	6.69158	6.6457	6.92898	6.8893	6.67587	6.64386	6.67587	6.6209	6.52691	6.76602	6.7433	6.64313	6.58799	6.84768	6.42091	6.41142	6.4304
YDR186C	9.60329	9.28414	9.44372	9.83141	9.60767	9.45449	9.56327	9.36636	9.75038	9.64717	9.50606	9.33711	9.26805	9.34932	9.59848	9.59371	9.49429	9.57825	9.41033
YDR188W	10.2288	10.1861	10.2074	10.1715	10.5043	10.4112	10.4613	10.4557	10.2899	10.3635	10.5035	10.6509	10.6213	10.6817	10.7742	10.5548	10.3387	10.2883	10.389
YDR189W	8.89337	9.09349	8.99343	8.99732	9.43185	9.16933	9.23035	9.0337	9.13553	9.13698	9.18752	9.0668	8.95225	9.41086	9.18817	8.97711	8.88472	8.8387	8.93074
YDR190C	9.71456	9.73908	9.72682	9.62861	10.0826	9.91232	9.85346	9.87377	10.0099	10.0364	10.0346	10.0554	9.79679	9.80127	9.83492	9.71894	9.68475	9.64916	9.72033
YDR191W	6.77146	7.54329	7.15737	6.63973	6.98069	6.84486	6.68582	6.62225	6.70355	6.75578	6.59579	6.59394	6.65809	6.75578	6.73512	6.75619	6.93523	6.96692	6.90354
YDR192C	6.36341	6.24533	6.30437	6.77262	6.38265	6.39875	6.45875	6.11271	6.53241	6.38974	6.41654	6.10794	5.76318	6.23964	6.30325	6.11761	6.03685	6.19338	5.88032
YDR194C	8.59626	8.51046	8.55336	8.6334	8.75183	9.01257	9.00838	8.99905	8.80288	8.80288	8.74291	9.10772	8.87249	8.8615	8.90132	8.62142	8.55594	8.57186	8.54002
YDR194W-A	3.27024	4.86828	4.06926	3.70073	3.07765	2.59288	3.08141	3.07765	2.93651	2.81946	2.37849	2.98964	3.04065	2.87955	3.3241	2.96066	4.32641	4.15423	4.49859
YDR195W	8.57445	8.11593	8.34519	8.31641	8.48123	8.21599	8.30489	8.28195	8.84329	8.33355	8.56351	8.65104	8.40378	8.45504	8.39015	8.25054	8.21464	8.31015	8.11912
YDR196C	7.90415	8.02198	7.96306	7.891	8.31096	8.26652	8.24737	8.05788	7.94187	7.82861	7.89031	8.16054	8.12532	8.25632	8.16432	8.19393	8.22915	8.32262	8.13568
YDR197W	6.06799	6.77606	6.42202	6.72342	7.22303	7.02075	6.7276	6.97646	6.79188	6.94355	6.95266	6.99532	6.96149	6.9047	7.10077	7.01436	7.01534	7.0975	6.93319
YDR198C	6.66871	6.85362	6.76117	7.12685	7.14354	6.93454	7.08749	6.92507	7.46301	7.41136	7.249	7.38435	7.01243	7.07501	7.09731	7.35659	6.98187	7.10977	6.85396
YDR200C	7.67632	7.79714	7.73673	7.94651	7.61575	7.97981	7.92023	7.92864	8.1649	8.07997	8.03585	7.81898	7.78966	7.928	8.15516	7.66066	8.0953	8.20612	7.98448
YDR201W	7.1402	7.64866	7.39443	7.41046	7.36185	7.398	7.13976	7.24689	7.69409	7.3958	7.46183	7.41046	7.38551	7.60783	7.81562	7.31154	7.58688	7.67705	7.4967
YDR202C	7.63253	7.32423	7.47838	7.98128	8.07444	7.98104	8.07529	7.97365	8.12105	8.05277	7.88868	7.71349	7.88432	8.17202	8.37759	8.43445	8.21512	8.32259	8.10764
YDR204W	8.48969	8.2956	8.39264	8.81176	8.94361	9.04771	8.80245	8.67378	8.28809	8.53622	8.37873	8.20859	8.50362	9.01598	9.17429	9.08225	9.08111	9.17756	8.98466
YDR205W	8.42118	8.63596	8.52857	8.38427	8.44792	8.58186	8.58993	8.65635	8.2396	8.41746	8.51002	8.28196	8.27773	8.69761	8.58874	8.76326	8.71493	8.68134	8.74852
YDR206W	7.57712	7.40728	7.4922	7.52319	7.88093	7.83629	7.83629	7.95834	7.55967	7.83629	7.91556	8.32562	8.21813	7.75864	7.52039	7.89602	7.93071	7.85773	8.00369
YDR207C	8.11223	8.27854	8.19539	8.55146	8.07089	7.98989	8.12895	8.01985	8.31612	8.04412	8.22492	8.07089	8.06582	8.04306	8.2566	7.97968	8.15089	8.2049	8.09687
YDR208W	9.38293	9.46686	9.4249	9.50932	9.54742	9.38212	9.42297	9.43517	9.40108	9.53533	9.4548	9.33249	9.0158	9.31287	9.38293	9.32442	9.21924	9.29222	9.14626
YDR210W	8.58916	9.23729	8.91323	8.70693	9.15017	9.08045	8.66866	8.91461	9.20674	9.04875	9.35745	8.88873	8.9611	9.28199	9.34472	9.09544	9.09014	8.98212	9.19817
YDR211W	8.77193	8.71652	8.74423	8.76306	9.01326	9.2219	9.08233	9.2821	9.28383	9.3727	9.39731	9.29254	9.14962	9.02114	9.06396	9.13415	9.06696	9.06782	9.0661
YDR212W	9.28621	9.41613	9.35117	9.13875	9.67596	9.81613	9.76187	9.76667	9.53723	9.64377	9.76245	9.87969	9.79217	9.94948	9.76774	9.81794	9.39852	9.38942	9.40763
YDR213W	7.40281	7.63964	7.52122	7.21184	7.51901	7.16024	7.2786	6.79851	7.48804	7.49923	7.34201	7.21485	7.09021	7.11751	7.34201	7.4641	7.48497	7.40645	7.56349
YDR214W	8.46698	8.52348	8.49523	9.22547	9.02519	8.98374	8.87279	8.91047	8.7273	8.71803	8.75472	8.91301	9.00746	9.0577	8.93305	8.98804	9.14383	9.18698	9.10068
YDR216W	8.64918	8.24977	8.44948	8.6089	8.61199	9.07965	8.99604	8.78244	7.82112	8.15254	8.20739	7.59691	7.35543	8.43242	8.27425	8.26931	8.53226	8.62569	8.43883
YDR217C	6.86697	7.43074	7.14886	7.06436	6.79834	6.93477	7.37137	7.12512	7.53869	7.55646	7.46922	7.17696	6.78966	6.982	7.19843	7.01401	7.25417	7.34571	7.16263
YDR218C	3.42054	4.37703	3.89879	3.56545	3.42054	3.1131	3.31364	3.28612	3.09106	3.52302	3.17631	3.00877	3.03972	3.10686	3.58555	3.72799	4.62293	4.79018	4.45569
YDR219C	6.76551	6.79189	6.7787	7.33757	7.32984	7.39646	7.32941	7.50326	7.46575	7.50248	7.39199	6.99736	7.04365	7.56626	7.7569	7.54313	7.53332	7.58942	7.47722
YDR221W	5.71385	6.50923	6.11154	6.32561	6.86336	6.45089	6.61033	6.51211	6.58598	6.78616	6.69884	6.69155	6.49604	6.56245	6.77478	6.78058	6.73699	6.72255	6.75143
YDR222W	7.19397	7.47903	7.3365	7.76354	7.42469	7.40146	7.43493	7.70951	7.53011	7.47034	7.90893	7.72298	6.70986	6.83192	6.45861	6.91424	6.41265	6.29432	6.53097
YDR223W	3.72531	4.88295	4.30413	4.59135	4.24875	4.31802	4.08542	4.00762	3.86719	3.96614	3.73987	3.48516	3.33067	3.7421	4.59287	4.12943	5.2542	5.4265	5.0819
YDR224C	12.7221	12.9295	12.8258	13.0062	12.8302	12.6466	12.7864	12.7156	12.8294	12.7431	12.8219	12.0903	12.2729	12.8157	13.022	12.8704	12.7887	12.8077	12.7698
YDR225W	12.2107	12.2957	12.2532	12.2056	12.2456	12.1934	12.0955	12.0147	12.2446	12.1889	12.2223	11.6351	11.8719	12.3494	12.4625	12.3345	12.339	12.3581	12.3199
YDR226W	11.0761	11.2428	11.1595	10.9702	11.2729	11.27	11.2353	11.3199	11.2742	11.2555	11.3253	11.33	11.3574	11.4734	11.4147	11.0844	11.2234	11.142	11.3048
YDR227W	8.2384	8.52373	8.38106	8.59195	7.65927	7.69054	8.10745	7.9727	8.27005	8.48126	8.1008	7.86715	7.65388	7.74033	8.04721	8.04682	8.33302	8.3918	8.27425
YDR228C	7.71481	7.71625	7.71553	7.82735	7.90703	7.78247	7.67456	7.74297	8.01336	7.88456	7.83369	7.74687	7.7635	7.93563	8.01134	7.65596	7.95	8.04444	7.85557
YDR229W	8.41693	7.97819	8.19756	8.39432	8.05501	8.02071	8.23709	8.01678	8.1611	7.99895	7.96958	7.65617	7.82081	8.07182	8.17252	8.02502	8.12783	8.21494	8.04072
YDR231C	8.45665	8.40038	8.42852	8.55097	8.87633	8.81019	8.72978	8.76197	8.43151	8.26594	8.33016	8.49988	8.468	8.48093	8.17082	8.41913	8.56426	8.53778	8.59074
YDR232W	9.90371	9.41616	9.65993	10.2258	9.97182	10.0358	10.5483	10.5277	9.58987	9.99611	10.001	10.5366	10.1161	9.61779	9.39207	9.78344	9.73284	9.80503	9.66064
YDR233C	10.7514	10.4764	10.6139	10.2989	10.6231	10.8902	10.9493	11.0409	10.632	10.9044	10.9361	10.7704	10.9216	11.2911	11.0743	11.2827	10.8749	10.8076	10.9422
YDR234W	9.42752	9.23773	9.33262	8.97913	9.25869	9.42752	9.77127	10.0211	9.68981	9.93289	9.82936	10.7494	10.0827	8.96355	8.92493	9.51572	9.11803	9.04236	9.1937
YDR235W	7.41038	7.68969	7.55003	7.64824	7.86649	7.7411	7.61452	7.62309	7.83823	7.60768	7.86751	7.60997	7.56866	7.51783	7.75011	7.57249	7.73449	7.72798	7.741
YDR236C	6.90711	7.01794	6.96253	7.01167	7.38405	7.34786	7.05332	7.1081	7.09475	6.84899	7.16055	7.20033	7.20686	7.84465	7.38903	7.49462	7.03096	7.07497	6.98696
YDR237W	7.74785	7.92636	7.8371	8.18831	8.36228	8.27705	8.22464	8.26948	8.31448	8.1548	8.27112	8.3775	8.59422	8.46638	8.46531	8.29991	8.24263	8.22464	8.26062
YDR238C	9.90175	9.82234	9.86205	9.76119	10.185	10.2119	10.1126	10.0596	9.96301	10.0354	10.2408	9.87255	10.0679	10.3968	10.4584	10.3013	10.1788	10.1937	10.164
YDR239C	7.23384	7.42941	7.33163	7.6401	7.70024	7.37856	7.39789	7.51909	7.84549	7.72696	7.79628	7.7731	7.43959	7.28968	7.56432	7.41857	7.6836	7.72295	7.64426
YDR240C	5.73183	6.33646	6.03414	6.37775	6.7746	6.72959	6.62928	6.84252	6.69383	6.85753	7.06889	6.76914	6.5839	7.03933	7.01896	6.72959	6.52352	6.70084	6.34619
YDR242W	8.22959	7.98323	8.10641	8.22302	7.49978	7.32306	7.58514	7.10933	7.66372	7.44257	7.33766	7.68621	7.74231	7.25554	7.66372	7.98377	7.87359	7.9291	7.81809
YDR243C	7.50225	7.36557	7.43391	7.21968	7.10121	6.66199	7.27645	7.00353	7.19737	7.26686	7.14273	7.14629	6.83354	6.75578	6.81821	7.30624	6.98927	7.0798	6.89873
YDR244W	7.54464	7.67581	7.61022	8.07312	7.90187	7.83777	7.77871	7.81867	7.79943	7.79943	7.72285	7.67337	7.66915	7.79714	7.8951	7.76486	7.91115	7.99267	7.82963
YDR245W	8.67363	8.58903	8.63133	8.94381	8.97209	9.19391	8.95771	9.05752	9.07762	9.04049	9.22668	9.19955	9.21244	9.31545	9.30089	9.24067	8.96806	8.99203	8.94409
YDR246W	7.51419	8.03575	7.77497	7.8148	8.03643	8.11987	7.93009	7.8975	7.5674	7.71091	7.84554	7.71241	7.84554	7.87332	7.51651	7.88448	8.00448	7.84554	8.16342
YDR246W-A	3.52638	4.58645	4.05642	3.64386	3.60168	3.81738	3.68693	3.74324	3.42914	3.11085	3.47216	3.73111	3.96806	3.7745	3.30748	3.8215	4.52921	4.21927	4.83914
YDR247W	7.65681	7.0746	7.3657	7.21714	6.80594	7.55172	7.98217	7.67915	6.56295	6.91331	6.78919	6.69495	7.18013	7.40245	6.9548	7.63333	7.1383	6.97281	7.30379
YDR248C	9.09248	8.97454	9.03351	9.00801	9.26809	9.10024	8.9675	8.87131	9.1523	8.81525	8.65846	8.45256	8.60213	8.72935	8.83141	8.68054	8.893	8.87131	8.9147
YDR249C	5.56575	6.5481	6.05692	6.77671	6.70585	6.52994	6.37537	6.60702	6.93585	6.51502	6.73401	6.5481	6.52014	6.58249	6.53138	6.55772	6.42239	6.49735	6.34742
YDR251W	9.15577	9.17574	9.16576	9.50755	9.13955	8.88795	8.99701	8.78588	9.2373	9.07939	8.73175	8.6342	8.89427	8.9063	9.19548	8.85306	9.30274	9.40127	9.2042
YDR252W	5.40621	8.31627	6.86124	6.71251	5.64478	5.6481	5.79435	5.74465	5.18643	6.0272	5.58267	5.88516	5.77039	5.80627	6.05106	5.56562	7.77663	7.73749	7.81578
YDR253C	6.86714	8.17568	7.52141	7.85274	7.95185	7.66194	8.37761	8.45185	8.90552	8.59848	8.1456	7.60987	7.58682	7.25763	7.61107	6.79605	8.2333	8.26513	8.20147
YDR254W	8.4405	9.03249	8.7365	9.07591	8.10055	6.8428	7.95124	6.94688	8.91839	7.649	7.03911	6.49012	6.46496	6.61869	6.92369	6.32557	7.03778	7.27241	6.80314
YDR255C	6.56847	6.50996	6.53922	7.00499	6.70092	6.93733	7.07251	6.82686	6.44832	6.33312	6.1669	6.06918	6.58162	6.5625	6.44696	6.43173	6.66897	6.56847	6.76947
YDR256C	3.70104	4.13241	3.91673	3.71833	3.76322	3.7462	4.12949	3.79458	3.87123	3.84952	3.77318	4.61308	4.13234	3.82181	4.20309	3.49559	4.30888	4.27474	4.34302
YDR257C	6.61552	6.82028	6.7179	6.8892	7.47007	7.35935	7.40355	7.50363	6.92533	7.35025	7.34252	7.70777	7.67548	7.54559	7.25246	7.47608	7.02496	6.8927	7.15722
YDR258C	9.57145	9.1638	9.36763	10.3497	9.8253	9.80661	9.55518	9.33967	9.35951	9.07679	8.75657	8.7774	8.81211	9.52162	9.87704	9.76539	10.2001	10.6377	9.76254
YDR259C	3.7653	5.5594	4.66235	5.3997	5.60922	5.74804	5.83118	5.81489	5.78948	5.74369	5.37354	5.04038	4.92384	4.91599	5.60348	4.12616	6.30676	6.34426	6.26926
YDR260C	5.65331	6.37525	6.01428	5.95856	6.37688	6.24719	6.03085	6.15188	5.55383	5.61247	6.05769	6.44928	6.70125	6.30368	6.11543	6.29324	6.74086	6.5536	6.92812
YDR261C	7.08502	7.61626	7.35064	7.49344	8.21359	8.01463	7.98525	7.89271	7.60494	8.06884	8.12844	7.95162	8.0707	8.30116	8.16461	7.95055	7.783	7.61347	7.95253
YDR261C-D	7.57891	7.38288	7.48089	7.31053	6.97828	8.07998	8.12857	8.35781	7.69078	8.30018	8.3761	8.15516	8.94309	8.82494	8.75015	8.49743	8.24639	8.43109	8.06169
YDR261W-B	9.93729	9.97597	9.95663	9.91644	9.75437	10.0047	10.3664	10.4146	10.2376	10.549	10.4146	10.5682	10.8977	10.8202	10.9977	10.7092	10.6221	10.8296	10.4146
YDR262W	9.19371	9.09577	9.14474	9.32394	9.16799	9.31004	9.16128	9.12592	9.05917	8.84363	8.94064	8.84824	8.51696	8.55422	8.58153	8.96039	9.14601	9.25411	9.03791
YDR263C	7.73443	7.6486	7.69152	7.75526	7.69086	7.66183	7.54023	7.33485	7.68146	7.70831	7.82183	6.98485	7.73058	7.52806	7.68146	7.62153	8.06991	8.06673	8.07308
YDR264C	9.27045	9.0969	9.18367	9.12069	9.5653	9.67298	9.26209	9.42134	9.1297	9.46101	9.4456	8.80916	9.65504	9.77065	9.69076	9.76528	9.72877	9.65289	9.80466
YDR265W	8.11251	8.3173	8.21491	8.43083	8.37634	8.11072	8.26586	8.09839	7.98582	8.06109	8.03513	7.93834	8.08282	7.98617	8.14295	8.38383	8.691	8.71699	8.66502
YDR266C	8.38936	8.3194	8.35438	8.5482	8.29547	8.10926	8.44761	8.49072	8.52664	8.59813	8.48616	8.72835	8.52764	8.38936	8.2701	8.28776	8.11231	8.09866	8.12596
YDR267C	7.74255	7.29874	7.52064	7.51052	7.79562	7.79064	7.8327	7.66581	7.87184	7.91489	8.05263	7.96987	7.90193	7.99063	8.1826	8.00751	7.80726	7.81177	7.80276
YDR268W	6.37373	7.30084	6.83729	7.31986	7.5091	7.08817	7.06689	7.04962	7.29037	7.04962	7.00961	6.95095	6.78798	7.04962	7.36184	6.90784	7.06583	7.08205	7.04962
YDR270W	10.1652	10.5313	10.3482	10.5825	10.1617	10.3018	10.0882	10.3082	10.0417	10.4888	10.6252	9.88313	10.5357	10.4837	10.675	10.5123	10.5054	10.5494	10.4615
YDR272W	8.52353	8.62487	8.5742	8.78637	9.35622	9.44771	9.08977	9.00829	8.63138	8.79622	8.95428	8.55661	8.78929	9.1581	9.39851	9.35256	9.13075	9.14491	9.11659
YDR273W	5.7668	5.8339	5.80035	6.79681	6.10209	6.34426	6.0603	5.82798	5.60584	5.73842	6.10576	5.80533	5.75639	5.96454	6.24373	6.09295	6.42209	6.4012	6.44297
YDR275W	7.45645	7.44159	7.44902	8.40465	7.58268	7.55092	7.24738	7.34138	7.58679	7.51974	7.47485	7.49796	7.68161	7.72274	7.90446	7.27572	7.80058	7.79709	7.80407
YDR276C	11.3249	11.5875	11.4562	11.5	11.2196	11.2648	11.0926	11.1305	11.1017	11.1518	11.2974	11.2955	11.304	11.2933	11.2439	11.342	11.3633	11.2961	11.4305
YDR277C	9.94597	9.13884	9.54241	9.84882	9.43035	9.50947	9.85427	9.36232	9.22226	9.18549	8.65465	9.04066	8.66204	8.64622	8.57339	9.36046	9.25584	9.3242	9.18748
YDR279W	6.30815	6.99237	6.65026	6.56299	7.07262	7.08009	6.8289	6.99154	6.98573	6.93222	6.94606	6.69692	6.93889	6.88148	6.87842	6.91311	6.96928	6.95728	6.98129
YDR280W	8.59125	8.74457	8.66791	8.9367	8.9405	8.98459	8.76606	8.95388	8.9924	9.00342	9.21862	9.01929	9.10296	9.14593	9.13015	9.21677	8.91606	8.99113	8.84098
YDR281C	5.19308	5.74373	5.46841	4.93718	4.50762	4.8909	4.81647	4.98332	5.20214	5.12764	5.12764	4.87643	5.16817	4.99638	5.12764	4.81673	5.8773	5.92507	5.82953
YDR282C	6.93895	6.72546	6.83221	6.89884	6.70761	6.43441	6.45933	6.55907	7.0667	6.77691	6.69319	6.54258	6.54339	6.77874	6.72783	6.7129	6.77226	6.80645	6.73808
YDR283C	8.46452	8.64558	8.55505	8.70812	8.92863	8.60758	8.77706	8.65161	8.87944	8.72128	8.86227	8.60998	8.83449	8.72875	8.9011	9.08306	8.9763	9.08306	8.86954
YDR284C	9.17112	9.56297	9.36705	9.53968	9.94912	9.66483	9.59767	9.40463	9.42879	9.24056	9.36677	8.78696	9.20622	9.91812	9.93778	9.72537	9.77818	9.78267	9.77369
YDR285W	3.90375	5.04387	4.47381	4.2937	3.80174	4.26398	4.50331	4.23793	3.45363	4.26398	3.88318	3.88273	3.6762	4.26398	4.66242	4.81673	4.90757	4.88331	4.93182
YDR286C	7.04128	7.53055	7.28591	7.38873	7.37933	6.8999	6.94248	6.97253	7.61949	7.25058	7.09856	7.2238	7.27072	7.13912	7.2238	6.97711	7.3582	7.38579	7.33061
YDR287W	6.97668	6.95343	6.96505	7.18233	7.71949	7.7388	7.44627	7.28535	7.08894	6.98036	7.33651	7.3449	7.53716	7.60722	7.50618	7.50366	7.55109	7.44627	7.6559
YDR288W	6.71159	6.3626	6.5371	6.46354	6.04114	6.84933	6.51288	6.85049	6.79244	6.69099	6.76283	6.96703	7.22187	7.07623	7.26723	7.07771	6.92563	6.97739	6.87387
YDR289C	6.72079	7.09253	6.90666	6.9951	6.82051	6.81779	6.98342	6.74272	7.3481	7.08771	6.73182	6.85121	6.80594	6.77684	7.01016	7.00898	7.15657	7.32972	6.98342
YDR291W	7.80685	7.94915	7.878	7.36227	7.72939	7.56085	7.67249	7.47007	7.92797	7.73828	7.85386	7.67044	7.4242	7.6345	7.79131	7.71572	7.74749	7.86908	7.62589
YDR292C	7.96308	8.23266	8.09787	8.25733	8.4366	8.38429	8.27614	8.38287	8.36526	8.37044	8.58803	8.76911	8.76113	8.73081	8.73169	8.49177	8.393	8.35032	8.43567
YDR293C	10.0893	10.0278	10.0586	10.2856	10.0201	10.2219	10.1454	10.1958	9.48786	9.84125	9.82827	9.73932	9.9537	9.91731	9.96085	10.3377	10.2622	10.2624	10.2621
YDR294C	8.78506	8.8895	8.83728	8.68938	8.89785	9.04162	8.99417	8.93273	8.67622	8.86949	9.05115	8.97456	9.03797	9.15395	9.21659	9.14205	8.9951	8.91732	9.07289
YDR295C	8.2219	8.23979	8.23085	8.24483	8.66165	8.44762	8.51921	8.42558	8.62978	8.4829	8.50339	8.41186	8.26945	8.50817	8.59522	8.51178	8.45453	8.4829	8.42615
YDR296W	8.22334	8.29766	8.2605	8.54068	8.50781	8.69296	8.47086	8.53851	8.86108	8.36242	8.40766	8.51958	8.62037	8.70632	8.62939	8.6238	8.61621	8.5857	8.64671
YDR297W	8.52774	8.0914	8.30957	8.1501	8.30666	8.50829	8.51921	8.6685	8.3161	8.28515	8.35578	8.1779	8.33043	8.68648	8.294	8.56092	7.84723	7.82954	7.86493
YDR298C	11.1814	11.0465	11.114	11.0444	11.4273	11.4683	11.2567	11.5086	11.1424	11.1293	11.1534	10.9425	10.7409	11.1676	11.0017	11.2489	11.3158	11.3344	11.2973
YDR299W	8.88669	8.72734	8.80702	9.00548	8.81814	8.93355	9.14523	9.19616	9.68519	9.57304	9.74582	9.67802	9.05808	8.77849	8.83078	9.17088	8.29176	8.43295	8.15057
YDR300C	8.34008	8.47362	8.40685	8.18783	8.9787	8.64495	8.81022	8.67282	8.77179	8.7437	8.73932	9.02647	8.65156	8.49058	8.22348	8.50545	8.18833	8.28341	8.09326
YDR301W	8.23879	8.25519	8.24699	8.17035	8.15033	8.31559	8.28559	8.31408	8.27841	8.36497	8.60697	8.42181	8.57626	8.47768	8.48192	8.43858	8.37148	8.37608	8.36687
YDR302W	7.44848	7.72808	7.58828	7.68899	7.98572	7.79326	7.60157	7.71753	7.72234	7.53342	7.74202	8.0122	7.68161	8.09273	7.68694	7.07043	7.43723	7.19499	7.67948
YDR303C	7.88696	8.46762	8.17729	8.08637	8.40011	8.58791	8.44553	8.31808	8.30875	8.33095	8.47355	8.20695	8.11316	8.39614	8.62613	8.29256	8.30217	8.39225	8.21209
YDR304C	9.96861	10.2039	10.0862	10.0476	10.7904	10.5215	10.3515	10.1755	10.008	10.1006	10.2677	9.93089	10.1229	10.5625	10.4905	10.5021	10.3034	10.1382	10.4686
YDR305C	8.22732	8.46174	8.34453	8.65419	8.72165	8.66197	8.37712	8.37102	8.38298	7.98472	8.27873	8.13688	8.1411	8.51587	8.38298	8.50132	8.60098	8.52465	8.67731
YDR306C	7.24906	7.26919	7.25912	7.76551	7.42173	7.39621	7.50786	7.23704	7.31986	7.04661	7.08004	6.98811	6.9352	7.07334	7.23696	7.29548	7.49908	7.56725	7.43091
YDR307W	8.25227	8.63529	8.44378	8.50148	8.52474	8.34929	8.41229	8.23451	8.00796	8.16414	8.1322	7.48243	7.84077	8.44785	8.3703	8.3605	8.49582	8.36131	8.63033
YDR308C	7.39743	7.86824	7.63283	7.51337	7.64253	7.55208	7.5052	7.40574	8.11893	7.63127	7.80017	7.99768	8.1485	7.85137	7.78526	7.75847	7.79024	7.73675	7.84374
YDR309C	10.4374	10.7545	10.596	10.4777	9.65524	9.52529	10.0182	9.64639	11.0365	10.262	9.54326	8.7647	8.53798	8.7994	8.898	9.08001	9.33518	9.3176	9.35276
YDR310C	10.0759	10.2812	10.1786	9.89661	9.27733	8.84256	9.64569	9.43486	10.0135	10.3628	9.5593	9.55985	9.38613	8.94551	9.17485	9.03542	9.12446	9.04185	9.20707
YDR311W	8.16768	8.55518	8.36143	8.55111	8.48743	8.27516	8.43601	8.245	8.6773	8.37715	8.42728	8.49084	8.35047	8.06362	8.23061	8.27857	8.22239	8.29053	8.15425
YDR312W	6.98677	7.10076	7.04376	6.84485	7.0168	7.02044	7.15222	7.24664	7.84782	7.95474	7.67604	7.90552	7.40577	6.93669	6.77721	7.15222	6.80584	6.88847	6.7232
YDR313C	7.63081	7.53618	7.5835	7.8219	7.6121	7.80064	7.67456	7.70584	7.42281	7.3705	7.34411	7.27119	7.29807	7.61754	7.50939	7.75115	7.95564	7.9572	7.95407
YDR314C	4.94914	5.37406	5.1616	4.89869	4.60125	5.43363	4.92607	4.718	4.71028	4.84504	4.90248	4.93995	4.83936	5.09352	4.94914	4.78189	5.34042	5.2865	5.39433
YDR315C	4.99129	6.24627	5.61878	5.43922	6.23251	6.1404	6.12485	6.05918	6.09399	6.00013	6.01269	5.72317	6.12485	6.6568	6.69303	6.05897	6.60098	6.65605	6.54591
YDR316W	7.34987	7.42018	7.38502	7.39318	7.19059	6.99078	7.51035	7.18879	7.62132	7.42686	7.24952	7.19512	7.01488	7.33662	7.45743	7.13239	7.57417	7.63132	7.51701
YDR316W-B	12.0568	11.9214	11.9891	12.0009	11.6323	11.9399	12.0711	12.0452	12.2268	12.3095	12.2149	12.1532	12.193	12.2448	12.4565	12.1735	12.2558	12.3924	12.1193
YDR317W	4.75376	5.5891	5.17143	5.44078	5.06666	5.29144	5.09863	5.09681	4.90783	5.12815	5.33875	5.34316	4.83998	5.07041	5.48094	5.18562	6.0059	5.96673	6.04506
YDR318W	7.42697	7.73987	7.58342	7.90534	7.53287	7.20711	7.61249	7.4227	7.66386	7.58856	7.42985	7.10194	6.87812	7.35639	7.48236	7.36788	7.61511	7.64775	7.58247
YDR319C	8.42983	8.69215	8.56099	8.60065	8.43798	8.23422	8.24472	8.02458	8.35301	8.17982	8.18317	7.74204	7.73163	8.18614	8.10957	8.24745	8.43049	8.29759	8.56339
YDR320C	7.40895	7.48524	7.4471	7.44549	7.36608	7.28497	7.27511	7.44834	7.44623	7.44055	7.51345	7.538	7.41764	7.47007	7.85801	7.68283	7.73653	7.79082	7.68224
YDR320C-A	8.86661	9.6013	9.23396	9.49535	9.24809	8.88323	8.76157	8.74802	9.66074	8.97755	9.08474	8.7767	8.72995	8.80902	8.81694	8.60946	8.9389	8.82987	9.04792
YDR321W	8.79797	8.83422	8.81609	8.86564	9.16031	9.2481	9.27202	9.37804	9.34944	9.47584	9.6483	9.94477	9.8498	9.50559	9.18961	9.15362	9.12738	9.00284	9.25192
YDR322C-A	10.6823	10.7607	10.7215	10.7885	10.8079	10.5403	10.6998	10.6899	10.9076	10.5695	10.4027	10.4036	10.1058	10.1241	10.1118	10.2075	10.6748	10.8184	10.5311
YDR322W	7.65993	7.56548	7.61271	7.77832	7.96373	7.85924	7.86263	8.09268	7.71268	7.86149	7.77578	7.90907	7.85828	8.0969	7.86024	7.62897	7.54545	7.48344	7.60747
YDR323C	5.46875	5.82957	5.64916	5.5527	5.99998	6.18094	6.03085	6.13382	5.72794	5.93976	5.95929	6.10129	5.90231	6.24046	6.01686	6.02027	6.03575	5.96713	6.10436
YDR324C	8.20965	8.35699	8.28332	8.15547	8.45741	8.21183	8.56477	8.62495	9.24571	9.26594	9.2378	9.59838	8.87889	8.23738	8.09953	8.69107	7.75548	7.74075	7.7702
YDR325W	7.14836	7.19785	7.1731	7.02082	7.395	7.31759	7.58031	7.5957	7.47485	7.85852	7.79718	7.65915	7.08493	7.55558	7.71508	7.37306	7.46506	7.49841	7.4317
YDR326C	9.25685	9.28274	9.2698	9.03218	9.04289	9.03754	9.2477	9.23637	9.30245	9.28139	9.3708	9.15756	8.97736	9.22875	9.31235	9.33663	9.18863	9.22064	9.15662
YDR328C	8.84773	8.93881	8.89327	9.17604	9.49034	9.50663	9.22411	9.18597	8.81051	8.66809	9.01895	9.10586	9.47085	9.525	9.29369	9.44225	9.36559	9.17777	9.55342
YDR329C	7.46191	7.71147	7.58669	8.16855	8.01668	7.73157	7.70409	7.53236	7.91856	7.62856	7.48814	7.32793	7.44034	7.56867	7.59812	7.6822	7.71686	7.67664	7.75709
YDR330W	7.32641	7.21483	7.27062	7.52064	7.29092	7.65886	7.30126	7.39541	7.32945	7.15681	7.14331	7.06154	7.00905	7.4853	7.47807	7.46253	7.45767	7.58286	7.33248
YDR331W	7.62254	7.88593	7.75423	7.92346	8.00506	7.89344	7.91138	7.80816	7.71933	7.97442	7.90531	7.65282	7.59969	8.20892	8.06839	7.48847	7.52155	7.4766	7.56651
YDR332W	7.47592	7.62211	7.54902	7.4212	7.6896	7.32306	7.25684	7.40155	7.92083	7.84626	7.53224	7.46346	7.04429	7.33593	7.56276	7.53697	7.51819	7.58679	7.4496
YDR333C	7.97901	7.94518	7.96209	7.91224	8.31391	8.46333	8.15735	8.29195	8.23873	8.27999	8.36316	8.34745	8.30673	8.40273	8.40817	8.27655	8.27125	8.33189	8.2106
YDR334W	8.56922	8.72742	8.64832	8.75601	8.70358	8.82657	8.81233	8.72117	8.82657	8.78293	8.97376	8.77432	8.93855	8.69768	8.99365	8.82841	9.01098	9.09267	8.92929
YDR335W	9.46282	9.41014	9.43648	9.44642	9.55216	9.71904	9.60919	9.69371	9.49435	9.5744	9.66542	9.27042	9.58048	9.89485	9.92801	9.70178	9.91865	9.99869	9.83862
YDR336W	6.15188	5.93592	6.0439	6.26863	6.36137	6.12351	6.28132	6.01121	6.23995	6.33061	6.28022	6.34729	6.30156	6.2954	6.47633	6.32253	6.30638	6.31863	6.29413
YDR337W	7.96311	7.64458	7.80385	7.62211	7.90951	7.87397	7.78352	7.83161	7.89916	7.88998	7.83014	7.96001	7.9347	7.91254	8.13649	7.85783	7.86097	8.0336	7.68834
YDR338C	6.47274	6.97029	6.72151	6.97734	6.76133	6.74881	6.67864	6.705	6.15089	6.34513	6.41319	6.12563	6.56193	6.70142	6.67864	6.80257	7.05613	7.11291	6.99936
YDR339C	8.86785	9.30836	9.08811	9.1941	9.45565	9.30836	9.20781	9.29207	9.41725	9.32075	9.61494	9.90847	9.53974	9.24279	9.00928	9.32802	9.04337	8.99589	9.09085
YDR341C	10.7699	10.694	10.7319	10.5376	10.9208	10.8337	10.9506	10.9874	11.075	11.0845	11.0582	11.4882	11.1578	10.697	10.6479	10.7889	10.6929	10.6433	10.7424
YDR342C	12.6188	11.9924	12.3056	12.5649	12.0528	12.11	12.2836	11.8959	11.8809	11.6989	11.1978	11.7082	11.1678	11.6663	11.8781	12.0727	12.2189	12.4123	12.0256
YDR345C	9.37019	8.56409	8.96714	8.37511	8.22489	8.53481	8.31327	8.31984	8.94967	9.32694	9.61111	12.2442	11.9408	11.6756	11.0805	11.2269	8.26924	8.17466	8.36382
YDR346C	8.25506	8.20103	8.22804	8.17154	8.683	8.71717	8.60235	8.54243	8.76253	8.78701	8.94395	9.04934	8.89686	8.94577	9.12115	8.75203	8.28428	8.44668	8.12189
YDR347W	8.3469	8.47638	8.41164	8.52247	8.71367	8.69331	8.54073	8.75869	8.73136	8.73136	8.60997	8.7949	8.90618	8.99182	8.89126	8.74886	8.79184	8.86369	8.71998
YDR348C	7.97538	7.77407	7.87472	7.68	7.81404	8.02099	7.86254	8.03762	8.01208	7.99807	8.07874	7.94147	7.97538	8.29458	8.27946	7.84026	7.96771	7.92419	8.01123
YDR349C	8.45015	8.432	8.44108	8.45015	8.39937	8.25641	8.47505	8.45015	8.5488	8.68107	8.5638	8.49161	8.43395	8.43333	8.36361	8.20808	8.43609	8.43685	8.43534
YDR350C	7.50225	7.1342	7.31822	7.64215	7.66701	7.56275	7.62041	7.53236	7.37824	7.31317	7.44662	7.32085	7.4255	7.52429	7.58117	7.59018	7.58076	7.62212	7.53939
YDR351W	8.41907	8.50649	8.46278	8.45716	8.77439	8.76567	8.76203	8.75465	8.84346	8.76967	8.77714	8.83984	8.71523	8.56885	8.71651	8.80469	8.74656	8.86712	8.62599
YDR352W	6.51518	6.89516	6.70517	6.41362	6.67638	6.92557	6.82621	6.99565	6.99565	6.8868	7.09689	7.1842	7.29	7.44669	7.24907	7.27729	6.9569	6.88449	7.02931
YDR353W	10.7216	10.8759	10.7988	10.6321	10.9273	10.9398	10.8862	10.8946	10.6638	10.7725	10.8288	10.9208	11.2507	11.1249	11.2067	11.1589	10.8573	10.7292	10.9853
YDR354W	8.63319	8.55507	8.59413	8.64106	8.77069	8.80369	8.62811	8.55651	8.69321	8.71071	8.73673	9.43538	9.35924	9.0661	9.32447	9.31356	8.80284	8.86553	8.74015
YDR356W	6.98677	7.47715	7.23196	7.49855	7.21449	7.7001	7.64343	7.59046	7.77472	7.6013	7.87065	7.35814	7.37409	7.99937	8.01663	7.67432	7.60419	7.60843	7.59995
YDR357C	7.41554	8.01606	7.7158	8.07762	8.06296	7.68828	7.5929	7.40018	7.83144	7.38589	7.66089	7.71077	7.67659	7.8014	7.71713	7.4516	7.78324	7.9319	7.63458
YDR358W	7.44155	7.39579	7.41867	7.83535	8.20857	8.23234	7.95489	7.75154	7.38834	7.2686	7.18349	6.93363	7.14577	7.78286	7.74288	7.93182	8.19724	8.31765	8.07682
YDR359C	7.45249	7.67328	7.56289	7.75258	7.45766	7.68048	7.6386	7.56604	7.62551	7.86915	7.73275	8.08402	7.72443	7.61971	7.70513	7.61833	7.75141	7.80551	7.6973
YDR361C	7.98625	7.76905	7.87765	7.87478	8.32488	8.13992	8.20288	8.31259	8.26366	8.20396	8.41352	8.74469	8.43993	7.69548	7.36401	8.10061	7.59909	7.44515	7.75303
YDR362C	7.58148	7.40529	7.49339	7.57127	7.84858	7.87674	7.62732	7.76097	7.70592	7.66974	7.94049	7.52031	7.57577	7.96956	7.99473	7.86153	7.70779	7.71713	7.69846
YDR363W	5.40621	5.5647	5.48546	6.03636	5.79374	6.14421	6.52907	6.14415	5.9145	6.21467	6.16608	6.52257	6.41798	6.26631	6.23968	6.34651	6.50769	6.58314	6.43224
YDR363W-A	9.9474	10.0806	10.014	10.1886	10.1082	9.74343	9.63348	9.59254	10.3276	9.89323	9.83103	9.59369	9.8869	9.88903	9.93572	9.6386	9.93157	9.98165	9.88149
YDR364C	7.1891	7.68468	7.43689	7.67673	7.49199	7.50038	7.60913	7.639	7.77916	7.63541	7.61921	7.64885	7.46527	7.71966	7.76659	7.54644	7.77887	7.76084	7.7969
YDR365C	7.17048	7.43733	7.3039	7.24769	6.688	7.04004	7.28987	7.5148	8.51103	8.29601	7.81563	8.04567	7.35168	6.73776	6.99421	7.37839	6.92928	6.96486	6.8937
YDR366C	6.11701	6.60482	6.36091	5.68362	5.10146	4.73416	5.33894	4.84733	5.25228	5.30769	4.84192	5.02811	4.56463	4.56718	5.16589	4.32855	5.66927	5.6132	5.72533
YDR367W	7.90013	8.0164	7.95827	8.0366	8.28121	8.23267	8.14891	8.17223	8.29857	8.14186	8.28959	8.21306	8.30059	8.55456	8.39022	8.43834	8.19354	8.04954	8.33753
YDR368W	9.60135	9.51078	9.55607	9.53275	10.0074	10.038	9.994	9.90262	9.57036	9.62011	9.63097	8.8765	9.4901	10.247	10.1977	10.1195	9.93592	9.90198	9.96986
YDR369C	6.56862	6.99236	6.78049	6.64214	6.57712	6.43041	6.70626	6.37245	6.7504	6.7618	6.42457	6.12792	6.15145	6.53496	6.77373	6.44799	6.67196	6.97212	6.37181
YDR370C	7.04295	7.15116	7.09705	7.1524	7.73255	7.34661	7.37148	7.47139	7.67797	7.67668	7.51951	7.63668	7.6197	7.4558	7.63199	7.45761	7.35209	7.40354	7.30063
YDR371W	5.11383	5.00053	5.05718	4.8289	5.40849	5.4536	5.19147	5.41739	5.42108	5.32565	5.40621	5.36104	5.77066	5.39419	5.53401	5.13564	5.46577	5.40888	5.52266
YDR372C	8.35802	8.54952	8.45377	8.66753	9.07008	8.80376	8.73827	8.65068	8.63261	8.89729	8.87625	8.68651	8.7735	8.79078	9.20775	8.8196	8.72543	8.83568	8.61517
YDR373W	8.44096	8.56428	8.50262	8.46018	8.98449	8.89335	8.74795	8.81886	8.60485	8.55778	8.74795	8.66246	8.75845	8.90648	8.95003	8.74795	8.76526	8.72461	8.80591
YDR374C	3.1612	5.14604	4.15362	3.81685	2.94041	2.70064	2.77495	2.74378	2.81807	3.24075	2.72672	2.97462	2.67749	2.88075	3.69062	2.74378	4.98628	5.05209	4.92046
YDR375C	6.58307	7.03416	6.80862	7.4374	7.92892	7.6581	7.54264	7.65358	7.59127	7.63071	7.61121	7.85291	7.84267	7.98852	7.72785	7.37387	7.54488	7.49357	7.59618
YDR376W	6.2616	6.60781	6.4347	6.59245	7.39534	7.01646	6.83294	6.9333	6.83951	6.97735	6.99876	6.82948	6.99876	7.20673	7.18991	7.15222	7.09483	7.1909	6.99876
YDR377W	10.2458	10.294	10.2699	10.3697	10.3865	10.5784	10.3289	10.5588	10.5229	10.4583	10.2797	10.0894	10.0888	10.3512	10.2372	10.2375	10.5718	10.5881	10.5555
YDR378C	8.27135	8.62496	8.44815	8.639	8.4874	8.55173	8.20144	8.43107	8.4874	8.35078	8.45534	8.55184	8.98148	8.61182	8.41387	8.21223	8.50838	8.51672	8.50005
YDR379C-A	8.48843	9.35666	8.92255	8.79752	8.92892	8.51843	8.51347	8.22546	8.08132	8.19259	7.74246	7.36533	7.73755	8.12325	7.89291	8.05414	8.56852	8.53283	8.60421
YDR379W	8.42618	8.49876	8.46247	8.4811	8.55331	8.3323	8.52056	8.31292	8.43489	8.5026	8.24901	8.1108	8.15785	8.05681	8.27174	8.22262	8.3777	8.51363	8.24178
YDR380W	5.31881	4.97937	5.14909	5.57652	5.26407	5.21654	4.61021	4.10485	5.03326	4.75471	4.09613	4.21193	3.81353	3.86456	4.50823	4.23333	5.01396	5.05336	4.97456
YDR381C-A	7.23982	7.69762	7.46872	8.51701	7.53056	7.38465	7.31636	7.26079	7.67	7.48676	7.48122	7.45707	7.34556	7.22864	7.38626	7.55588	7.71066	7.73942	7.6819
YDR381W	10.4989	10.2455	10.3722	10.188	10.6142	10.7418	10.5134	10.5572	10.0964	10.3028	10.4712	10.528	10.8508	11.1079	10.886	10.6542	10.6723	10.6118	10.7328
YDR382W	12.2565	12.3825	12.3195	12.1481	12.2962	12.3825	12.3792	12.4329	12.4188	12.5213	12.6462	12.6933	12.7647	12.37	12.2045	12.3269	12.3674	12.2992	12.4355
YDR383C	4.96032	6.38393	5.67212	6.15266	6.75264	6.57801	6.33672	6.5001	6.85571	6.5045	6.54613	6.01916	6.26985	6.44589	6.54843	6.81339	6.59268	6.63297	6.55239
YDR384C	7.40133	7.73602	7.56868	7.80399	7.20684	7.48006	7.65469	7.46899	6.90513	7.40237	7.6105	8.25355	8.03197	7.48003	7.44112	7.75528	7.69083	7.61771	7.76395
YDR385W	12.7292	12.6795	12.7043	12.5587	12.8077	12.7857	12.835	12.8266	12.5751	12.8717	12.8364	12.8284	12.8826	12.8091	12.7538	12.8359	12.7763	12.7746	12.778
YDR386W	6.2124	6.51752	6.36496	6.60585	6.68464	6.63023	6.31983	6.74392	6.60585	6.73878	6.5479	6.18511	6.16435	6.72752	6.89494	6.56093	6.75386	6.84338	6.66434
YDR387C	7.43056	7.69395	7.56225	7.67503	7.83817	7.71889	7.52316	7.35472	7.51623	7.39989	7.3974	7.41594	7.29625	7.39051	7.40287	7.43729	7.83077	7.83756	7.82398
YDR388W	9.87006	9.76972	9.81989	9.73485	9.89587	10.1961	10.0277	10.1068	8.72351	9.60299	9.88568	9.97768	10.2864	10.24	9.60377	10.3194	10.2272	10.0809	10.3736
YDR389W	8.62049	8.2131	8.4168	8.48977	8.43694	8.91697	8.79507	8.97328	8.56129	8.57435	8.7227	8.55812	8.66124	8.91789	8.75993	8.79234	8.80264	8.76392	8.84135
YDR390C	8.3119	8.3869	8.3494	8.10739	8.42681	8.15264	8.21616	8.14001	8.80122	8.58419	8.48895	8.61594	8.36731	8.24686	8.53647	8.06548	8.52894	8.57212	8.48575
YDR391C	7.06387	7.46031	7.26209	7.3901	7.56199	7.58894	7.33621	7.33152	7.21687	7.20396	7.23481	7.0631	7.28864	7.30605	7.41822	7.5149	7.63215	7.68779	7.57651
YDR392W	8.18581	8.20969	8.19775	8.31105	8.3517	8.11146	8.19013	8.06849	8.15128	8.10846	8.00972	7.88045	7.87831	8.06334	8.27818	8.12971	8.30795	8.33516	8.28075
YDR393W	6.41456	7.00088	6.70772	7.06428	7.20477	6.91407	7.2307	7.187	7.28136	7.3219	7.1092	6.94255	6.95434	7.08228	7.26127	7.20955	6.78006	6.67888	6.88124
YDR394W	9.08563	9.08742	9.08652	9.25351	9.64514	9.72923	9.49475	9.44856	8.91263	9.05704	9.34922	9.2269	9.47198	9.66989	9.48342	9.5211	9.33511	9.2832	9.38701
YDR395W	9.20945	8.95894	9.0842	8.99889	9.39861	9.23968	9.45942	9.49243	9.68074	9.65113	9.55726	9.67151	9.46538	9.13371	9.20472	9.45159	9.08135	9.07605	9.08666
YDR397C	9.53656	9.72476	9.63066	9.45943	9.27435	9.10223	9.15834	9.15034	9.71749	9.40102	9.3097	9.2826	9.09014	8.83823	8.87069	9.17186	9.03819	9.03659	9.0398
YDR398W	9.46491	9.25675	9.36083	9.70305	9.09687	9.04916	9.20749	9.28033	10.0211	9.80256	9.98021	9.99585	9.59708	9.38369	9.22457	9.63636	8.70814	8.80593	8.61036
YDR399W	11.0776	10.881	10.9793	11.0613	10.9126	10.8186	10.8537	10.8424	11.0785	10.9482	10.9795	11.2767	10.7077	10.3126	9.86941	10.4381	10.3561	10.3494	10.3628
YDR400W	7.65166	7.80162	7.72664	7.20801	7.8739	7.78182	7.80792	7.80205	7.3559	7.78182	7.83737	7.78106	7.84119	8.12439	7.87199	7.75854	7.83704	7.6757	7.99838
YDR402C	3.25294	3.08958	3.17126	3.12527	2.69793	2.46147	2.88688	2.76717	2.7514	2.88201	2.8959	2.89024	2.74004	2.68787	3.05083	2.93177	3.60194	3.76313	3.44075
YDR403W	3.50041	3.90848	3.70444	3.51799	3.97967	4.20082	3.80837	3.86051	3.56296	3.86051	3.92878	3.76733	3.82725	3.86719	4.34574	3.86795	4.65696	4.49878	4.81513
YDR404C	8.55845	8.80591	8.68218	8.7336	9.04083	8.74243	8.69397	8.67694	8.69093	8.83661	8.88526	9.16313	9.16492	8.94534	8.91907	8.73131	8.58006	8.52375	8.63637
YDR405W	8.16728	8.43601	8.30165	8.57289	7.84197	7.7431	8.07529	7.84896	8.03416	7.8176	7.71955	7.8176	7.57121	7.55263	7.55958	7.68652	7.7729	7.81084	7.73496
YDR406W	8.24161	8.19926	8.22044	8.62574	8.2072	8.44238	8.51366	8.35188	7.56046	7.97603	7.88744	7.72116	7.29669	7.77804	7.8885	8.27835	8.67522	8.84495	8.50549
YDR407C	8.84094	8.71257	8.77675	8.46639	9.10184	9.10726	9.08873	9.06908	9.03907	9.25412	9.36754	8.95443	9.3401	9.41576	9.54503	9.15714	9.2333	9.18402	9.28258
YDR408C	8.67869	8.58629	8.63249	8.56803	9.07006	9.04216	9.24815	9.37934	9.17234	9.19747	9.52392	10.6174	10.3671	9.2394	8.52988	8.60098	8.73636	8.59821	8.8745
YDR409W	7.36673	7.32315	7.34494	7.18233	6.83225	7.33625	7.53641	7.5881	7.02799	7.35508	7.36442	7.5786	7.5319	7.28145	7.15271	7.30762	7.47785	7.42161	7.5341
YDR410C	6.14621	6.97333	6.55977	6.76558	7.06611	6.94871	6.74172	6.65997	6.72458	6.83745	6.92212	7.27473	7.32001	7.46993	7.14266	6.80546	7.0521	6.97181	7.13239
YDR411C	8.00785	8.61765	8.31275	8.18021	8.57362	8.49723	8.49696	8.3979	8.41142	8.33937	8.43229	8.19132	8.36969	8.88954	8.74496	8.35547	8.50992	8.43295	8.58688
YDR412W	7.35655	7.56525	7.4609	7.59647	7.42591	7.32355	7.59647	7.56778	8.04666	8.13249	8.04522	8.30526	7.79965	7.51225	7.62006	7.70796	7.32578	7.35849	7.29307
YDR414C	6.74408	6.77534	6.75971	7.02428	6.65498	6.74209	6.86843	6.65064	6.95078	6.75037	6.91968	7.39485	7.49756	7.47717	6.97621	6.57879	6.70668	6.63242	6.78093
YDR415C	7.01657	7.23198	7.12427	7.14264	7.14977	7.08555	7.22266	7.06301	7.12046	7.1056	7.0917	7.25927	7.22608	7.21574	7.09778	7.1043	7.21112	7.23013	7.19211
YDR416W	5.15134	6.38283	5.76709	6.48275	6.5799	6.27925	6.4192	6.51077	6.26205	6.49172	6.69319	6.85963	6.69364	6.48794	6.47316	6.35861	6.52618	6.38601	6.66636
YDR418W	12.1918	12.3268	12.2593	12.2714	12.3624	12.2531	12.2853	12.436	12.3794	12.2896	12.4335	12.6354	12.5347	12.1632	11.9693	12.1122	12.1669	12.0873	12.2465
YDR419W	6.93844	6.70495	6.8217	6.75602	7.25262	7.10553	6.94047	7.16063	7.0924	7.0938	7.18203	6.97602	7.04522	7.12248	7.1319	7.12779	7.23639	7.13775	7.33504
YDR420W	9.80553	9.71997	9.76275	9.73696	9.66689	9.62486	10.0265	10.0339	10.1032	10.0794	10.0625	9.95485	9.94326	9.97526	10.1876	10.2822	10.1017	10.2159	9.98749
YDR421W	7.38005	7.18731	7.28368	7.41261	7.54246	7.30479	7.4329	7.18954	7.44764	7.3912	7.40831	7.18717	7.10185	7.32351	7.39015	7.52812	7.465	7.56006	7.36995
YDR422C	8.09497	8.19648	8.14573	8.26306	8.0093	8.39307	8.38616	8.44032	7.96867	8.35593	8.2932	8.25264	8.43049	8.30395	8.45638	8.4908	8.4484	8.42739	8.46941
YDR423C	8.76414	8.87134	8.81774	8.72513	8.47445	8.42852	8.53302	8.33289	8.67049	8.57198	8.44868	8.10147	8.50423	8.67049	8.7379	8.60562	8.8854	8.88682	8.88397
YDR424C	9.42553	9.91426	9.66989	9.8111	9.68277	9.43149	9.08093	9.08674	9.81924	9.44731	9.4934	9.33736	9.58145	9.53867	9.7099	9.50297	9.76528	9.77207	9.75849
YDR425W	6.72262	7.14923	6.93593	7.2238	7.24094	7.05935	7.10112	6.94237	7.43455	7.15714	6.79933	6.73924	6.88346	7.07259	7.53465	7.33887	7.61795	7.77816	7.45774
YDR427W	9.84026	9.76791	9.80408	9.63816	10.1475	10.0139	9.87592	9.7058	9.67504	9.638	9.65824	9.55322	9.74089	10.0459	9.92962	9.861	9.65416	9.6641	9.64423
YDR428C	6.59827	7.4428	7.02054	6.95186	7.14605	7.13035	7.14769	6.95155	7.21626	7.35823	7.41188	7.35192	7.17819	7.06637	7.13401	6.99382	7.01218	6.93439	7.08996
YDR429C	9.69112	9.79939	9.74526	9.72995	9.87341	9.92416	9.91042	9.9097	10.1298	10.1624	10.3087	10.4448	10.349	9.98632	9.86948	9.98607	9.58422	9.58037	9.58807
YDR430C	7.43854	7.56317	7.50086	7.74196	7.62717	7.92723	7.79905	7.79905	7.76842	7.78105	7.83369	7.70959	7.97007	8.08358	8.23427	7.91786	7.93812	8.11929	7.75696
YDR432W	11.0717	10.9951	11.0334	11.1287	10.5099	10.5665	10.786	10.7255	10.5589	10.8052	10.7536	10.9702	11.271	10.8379	10.7819	10.727	10.7572	10.7405	10.7738
YDR434W	8.57694	8.34317	8.46005	8.47055	8.7166	8.80472	8.63565	8.62992	8.74978	8.77694	8.78432	8.49903	8.66257	8.94124	9.07133	8.82448	8.63328	8.6248	8.64176
YDR435C	8.52695	9.02658	8.77676	8.32128	8.44243	8.4973	8.24099	7.99593	7.89616	8.03823	7.89087	7.67486	8.07039	8.23929	8.52498	8.55419	8.91573	8.9632	8.86827
YDR436W	7.40689	7.14923	7.27806	7.21691	7.57504	7.71319	7.39551	7.45754	6.98705	7.07555	6.9143	6.81265	7.18837	7.42689	7.04513	7.14331	7.4599	7.54583	7.37397
YDR437W	4.62222	5.13429	4.87825	4.59633	4.18828	4.85328	4.59197	4.68347	4.09625	4.51093	4.71838	4.44647	4.97583	5.19202	4.61801	4.75149	5.17661	5.07201	5.28122
YDR438W	6.39501	7.20313	6.79907	6.44967	6.04854	6.05199	5.81865	5.89307	6.178	5.98613	5.98752	5.64078	5.7011	5.86766	5.95106	5.9725	6.64207	6.71059	6.57356
YDR439W	6.61949	6.88359	6.75154	6.7006	6.71517	6.58991	6.88261	6.61083	7.10374	7.10314	6.84879	6.79262	6.8111	6.87367	7.16114	6.96942	7.11367	7.1031	7.12423
YDR440W	7.53952	7.68964	7.61458	7.5257	7.58408	7.60784	7.5721	7.67058	7.70899	7.763	7.73377	7.4872	7.81478	7.80892	7.8818	7.03444	7.31531	7.31081	7.31981
YDR441C	8.72815	8.53885	8.6335	8.30225	8.52498	8.98184	8.65136	8.9789	8.46207	8.69377	8.76913	8.92307	8.8722	8.54229	8.04132	8.59071	8.59572	8.34726	8.84418
YDR443C	6.90546	7.2594	7.08243	7.0797	7.53461	7.68351	7.54236	7.72428	7.0213	7.12689	7.44106	7.40555	7.59403	7.6897	7.13502	7.55525	7.45969	7.28739	7.63199
YDR444W	8.16873	8.21974	8.19424	7.89079	8.06339	7.88136	8.05053	8.05883	8.3277	8.19814	8.22466	8.03058	7.86751	8.04949	8.03573	7.92125	7.92778	7.84167	8.01389
YDR446W	3.51133	4.01453	3.76293	3.62651	3.29029	3.26442	3.46797	3.54029	2.88683	3.51133	3.28398	3.3666	3.27985	3.69457	3.70242	3.01192	4.32469	4.32106	4.32833
YDR447C	11.8032	11.8733	11.8383	11.9361	11.8233	11.757	11.7447	11.8674	12.1357	12.0098	12.0732	12.0354	12.0497	11.8567	11.7276	11.7924	11.8248	11.8209	11.8286
YDR447C	10.872	10.9458	10.9089	10.9097	10.9012	11.1115	10.9382	11.2525	11.2769	10.863	11.3439	11.6086	11.614	11.3005	10.8578	10.9565	10.9665	10.8269	11.1061
YDR448W	7.50313	7.74469	7.62391	7.67093	7.98739	7.80727	7.49499	7.86708	8.07087	7.89487	7.92765	8.01199	7.94705	7.53005	7.31183	6.90562	7.14731	7.33613	6.95849
YDR449C	8.18986	8.14547	8.16767	7.71746	8.22715	8.24815	8.27399	8.26314	8.99309	8.70568	8.73175	8.88435	8.29948	8.0589	8.03871	8.02985	7.42619	7.3716	7.48077
YDR450W	12.1786	12.3145	12.2466	12.1707	12.4087	12.294	12.2283	12.4537	12.7813	12.4958	12.5761	12.7952	12.7975	12.484	12.2152	12.01	12.2593	12.2531	12.2654
YDR451C	7.96532	7.79714	7.88123	7.53815	7.86063	7.75171	7.59131	8.08834	7.97532	7.83881	7.92625	7.94702	7.10615	7.96532	8.01776	7.14478	7.71612	7.63499	7.79725
YDR452W	9.70687	10.0686	9.88775	10.068	9.88716	9.58218	9.78712	9.74216	9.9123	9.89455	9.75243	9.44299	9.73443	9.74137	10.0312	9.91061	9.95388	10.0189	9.88886
YDR453C	5.21524	6.72292	5.96908	7.04393	6.51352	6.36256	6.1059	6.08425	5.91862	5.53557	5.47365	5.90007	5.21316	5.62547	5.86539	6.3005	6.65413	6.79738	6.51087
YDR454C	10.8545	11.038	10.9463	10.6356	11.3153	11.1053	11.0454	11.153	11.2181	11.2645	11.3675	11.4004	11.3406	11.284	11.1951	11.0332	11.0924	10.9836	11.2013
YDR456W	9.51467	9.6798	9.59724	9.59068	9.5998	9.57618	9.44795	9.34831	9.43034	9.60268	9.52998	9.03721	9.35001	9.59234	9.77265	9.77971	9.74298	9.83787	9.64809
YDR457W	10.0616	10.2761	10.1689	10.0865	10.136	10.2511	10.199	10.3729	10.1732	10.4023	10.6311	10.384	10.6374	10.0633	10.4794	10.4103	10.6149	10.715	10.5149
YDR458C	8.23357	8.28747	8.26052	8.11503	7.81865	8.12016	8.16133	8.05436	8.32433	8.35129	8.22811	8.07159	7.9365	8.2028	8.59516	8.24075	8.25802	8.47219	8.04386
YDR459C	7.40522	7.29282	7.34902	7.7484	7.78215	7.25652	7.31918	7.33699	7.43519	7.48024	7.49674	7.63869	7.44962	7.29095	7.5645	7.43519	7.28407	7.25039	7.31775
YDR460W	7.35284	7.65645	7.50464	7.56547	7.24106	7.10747	7.09367	7.12198	7.74212	7.47183	7.22946	7.42915	7.42915	7.48256	7.59811	7.36888	7.78035	7.9097	7.65101
YDR461W	6.4699	6.83581	6.65285	6.32137	5.76081	5.59782	5.87437	5.85238	6.36911	6.06835	5.94938	6.21743	6.13291	5.79662	5.80611	5.90029	6.07943	6.11685	6.042
YDR462W	7.73074	7.96082	7.84578	8.19033	8.20091	7.96082	7.84748	8.05788	8.09202	7.77074	7.84005	8.07319	8.12828	7.968	7.74198	8.00145	7.90258	7.86913	7.93602
YDR463W	7.91905	7.73824	7.82864	8.03246	8.09178	8.34908	8.32087	8.31584	8.03616	8.28126	8.12149	8.23169	8.13952	8.21321	8.23279	8.09393	7.96011	8.06331	7.8569
YDR464W	8.81037	8.24314	8.52675	8.65925	8.44847	8.37175	8.68013	8.64832	8.74644	8.87375	8.82374	8.80315	8.53129	8.60128	8.77416	8.91136	8.67964	8.70749	8.65179
YDR465C	5.99277	7.22828	6.61053	6.98074	6.63034	6.47507	6.82502	6.91747	7.91177	7.78603	7.51132	7.74837	7.23666	6.00046	6.13245	6.93083	6.53178	6.71465	6.34891
YDR466W	8.51432	8.37675	8.44554	8.71377	8.67371	8.55693	8.88303	8.6929	8.51373	8.59881	8.62077	8.62077	8.44646	8.36965	8.63123	8.52998	8.69153	8.67058	8.71248
YDR468C	7.92473	8.36687	8.1458	8.21313	8.23951	8.18007	8.03897	7.96719	8.51411	8.33203	8.30155	8.03179	8.03132	8.15636	8.30197	8.12684	8.11037	8.15936	8.06139
YDR469W	7.30872	7.65701	7.48286	7.34893	7.38072	7.29814	7.49123	7.5375	7.93081	7.72852	7.72716	7.74978	7.58286	7.60277	7.78179	7.58339	7.42865	7.45273	7.40456
YDR470C	7.26066	7.5188	7.38973	7.58529	7.68468	7.66456	7.41383	7.50566	7.32353	7.51767	7.2594	6.86236	7.25454	7.47913	7.52637	7.3733	7.58836	7.66142	7.5153
YDR471W	11.6285	11.7792	11.7038	11.6327	11.853	11.752	11.7237	11.9014	12.1866	11.9767	12.0354	12.3246	12.3036	11.979	11.6708	11.5377	11.5407	11.572	11.5095
YDR472W	7.74785	7.79362	7.77074	7.49831	7.67373	7.69099	7.57488	7.65954	8.0367	7.61564	7.88046	7.88236	7.70779	7.85677	7.9453	8.02404	7.69487	7.71044	7.67929
YDR473C	8.29723	7.83618	8.06671	7.94197	7.2827	7.94394	7.92056	7.94677	8.09735	8.17944	8.12387	7.87223	7.59678	7.83127	8.0469	8.10714	8.0522	8.13171	7.97269
YDR475C	8.55373	8.67001	8.61187	8.79701	8.70939	8.78599	8.84285	8.70995	8.38798	8.51434	8.58773	8.43247	8.41028	8.76507	8.90568	8.73952	8.87527	8.8518	8.89873
YDR476C	8.7956	8.9914	8.8935	8.80851	9.14678	9.29148	8.74094	8.93979	8.10534	8.77523	9.01943	8.87687	9.46306	9.50706	8.67738	9.47096	9.16806	8.84378	9.49234
YDR477W	8.52626	8.62128	8.57377	8.72609	8.8655	9.20838	9.01552	8.98558	8.80832	8.8289	8.7392	8.68632	8.87148	9.23579	9.11887	8.78255	9.02206	9.0517	8.99242
YDR478W	7.52435	7.81399	7.66917	7.68131	7.44451	7.04459	7.44451	7.37253	8.15378	7.58856	7.59199	7.89704	7.67718	7.09441	6.85033	7.36817	7.09551	7.07036	7.12065
YDR479C	7.86052	8.04447	7.95249	8.1881	8.19881	8.05277	7.91148	7.62872	7.89089	7.74415	7.41896	7.2233	7.28353	7.62009	7.98532	7.59629	8.18952	8.35244	8.0266
YDR480W	6.48174	6.02367	6.25271	6.13589	6.64853	6.60675	6.61274	6.6225	6.437	6.47677	6.47711	5.97266	6.53856	6.84313	6.54284	6.45369	6.27233	6.20519	6.33948
YDR481C	8.70094	8.15463	8.42778	8.37064	8.27562	8.53805	8.39763	8.31516	8.32048	8.19286	8.2158	8.39926	8.55055	8.7355	8.59529	8.48124	8.30907	8.39926	8.21888
YDR482C	6.38048	6.68966	6.53507	6.77832	6.98744	6.79104	6.6002	6.42994	6.96771	6.94634	7.05316	7.18231	7.0651	6.71287	6.83826	6.82776	6.69585	6.63828	6.75342
YDR483W	10.351	10.1391	10.2451	10.1126	10.6776	10.6107	10.5111	10.5638	10.2809	10.581	10.5019	10.3345	10.4243	10.6358	10.6508	10.5453	10.5568	10.5825	10.531
YDR484W	6.63742	6.9111	6.77426	6.85363	7.04799	6.83074	7.10651	6.77816	7.22089	6.85363	6.70212	6.63932	6.50966	6.78739	6.91966	6.91756	6.82194	6.89085	6.75302
YDR485C	8.23734	8.02176	8.12955	8.11026	7.95519	8.10147	8.16856	8.17804	8.11044	8.05515	8.06677	7.9378	7.99349	8.06677	8.05461	8.26655	8.03423	8.01998	8.04849
YDR486C	8.14979	8.44457	8.29718	8.22382	8.57317	8.30951	8.2699	8.08313	8.02031	8.01436	8.0931	7.85474	7.98392	8.09013	8.19327	8.38838	8.30235	8.22382	8.38087
YDR487C	9.46192	9.76285	9.61238	9.52372	10.071	10.1727	9.82393	10.0088	9.73836	9.69232	9.92194	10.3448	10.3866	10.1074	9.84298	10.1096	9.77647	9.631	9.92194
YDR488C	4.87591	5.48948	5.1827	4.89646	5.4445	5.458	5.31079	5.53511	5.05154	5.36392	5.4291	5.12328	5.51803	5.69796	5.48466	5.59193	5.61625	5.60565	5.62685
YDR489W	5.83586	6.36678	6.10132	6.27728	6.59647	6.42079	6.25275	6.67876	6.75563	6.605	6.58437	6.40059	6.78916	6.95134	6.63864	6.67455	6.10706	6.12241	6.09171
YDR490C	8.22476	8.27013	8.24744	8.36898	8.58012	8.56735	8.38918	8.24772	8.44843	8.39719	8.30315	7.92346	8.31078	8.52452	9.04287	8.71363	8.75668	8.7988	8.71456
YDR492W	8.87899	9.07369	8.97634	9.2967	9.05862	8.85498	9.09773	9.06738	9.1419	9.13632	9.12599	8.74888	8.85244	9.61049	9.63108	9.67249	8.86573	8.88464	8.84681
YDR493W	6.34892	6.84485	6.59689	7.14481	7.65332	7.25068	7.29532	7.29037	7.70757	7.30773	7.26324	7.59716	7.41178	7.37842	7.13409	7.22422	7.11888	7.16989	7.06788
YDR494W	7.64298	7.69001	7.6665	7.99389	7.93108	7.67622	7.84678	7.888	7.94584	7.7062	7.52733	7.73575	7.68406	7.72151	7.51284	7.75326	7.50939	7.46203	7.55674
YDR495C	6.51057	6.81916	6.66487	6.68708	6.67527	7.1199	7.1199	7.10307	7.10498	7.14744	7.22946	6.8761	7.18547	7.29487	7.27214	7.10136	7.13052	7.2164	7.04464
YDR496C	9.77734	9.55687	9.6671	9.45543	9.50792	9.42717	9.82	9.71135	10.2805	10.1926	10.0496	10.2081	9.60449	9.21972	9.27449	9.99885	8.99515	9.04524	8.94505
YDR497C	11.6026	11.4317	11.5171	11.2802	11.4652	11.3631	11.2979	11.2005	11.2129	11.5966	11.6955	11.5817	12.0091	12.158	12.1047	11.5579	11.5978	11.6165	11.5792
YDR498C	7.10738	7.50824	7.30781	7.30661	7.45229	7.30011	7.35023	7.36773	7.33903	7.33148	7.39764	7.61073	7.49351	7.38075	7.04532	7.38017	7.1168	6.90994	7.32367
YDR499W	7.39756	7.3746	7.38608	7.68461	7.3753	7.07593	7.40846	7.19445	7.67835	7.58702	7.49296	7.19637	7.12423	7.36464	7.54436	7.28322	7.38669	7.44788	7.32549
YDR500C	12.2502	12.5233	12.3867	12.4446	12.4848	12.2711	12.3209	12.3703	12.7685	12.4251	12.6654	12.8547	12.7231	12.3628	12.1979	12.0537	12.3144	12.2324	12.3964
YDR501W	5.00714	5.82725	5.41719	5.37177	5.55304	5.72541	5.77946	6.07504	6.1644	6.08692	6.06193	4.42823	4.85947	5.77445	5.79937	5.0481	5.63268	5.66823	5.59713
YDR502C	11.4597	11.5572	11.5084	11.2296	11.5387	11.7993	11.8928	12.0573	11.6861	12.0251	11.9354	11.3973	11.9237	12.3548	12.1477	11.686	11.8057	11.7381	11.8733
YDR503C	6.45698	7.11086	6.78392	6.58067	6.92109	7.0706	6.68339	6.60249	6.66833	6.71298	6.70788	5.86773	6.82135	7.45043	7.38174	6.49567	7.15549	7.02068	7.29031
YDR504C	8.84322	8.89949	8.87136	8.77074	8.98759	9.13105	9.04586	8.79306	8.42041	8.58055	8.57525	8.40793	8.61581	8.68859	8.41209	8.41714	8.51497	8.39953	8.63042
YDR505C	8.72815	8.25854	8.49334	8.53067	8.91305	9.49741	9.26367	9.36871	8.17125	8.52292	8.67522	8.58763	9.00842	9.33517	8.74037	9.02365	8.95038	8.85067	9.05009
YDR506C	5.47035	5.14572	5.30803	5.52939	5.4213	5.75036	5.66823	5.88949	4.73311	5.13956	5.39484	5.50647	5.66885	5.74995	5.48299	5.6889	5.507	5.48461	5.52939
YDR507C	9.25501	9.28025	9.26763	8.90169	9.10147	9.30483	9.24521	9.36467	9.55179	9.4234	9.38024	8.15875	8.61374	9.07825	9.07322	9.11541	9.25206	9.21346	9.29066
YDR508C	9.97481	9.78317	9.87899	10.3187	10.2596	10.2907	10.2884	10.2412	9.78393	10.2378	10.1542	10.5336	10.3104	9.37951	9.25003	9.39383	9.65597	9.61548	9.69646
YDR510W	10.6349	11.1097	10.8723	10.7389	10.81	10.8804	10.7764	11.0052	10.9375	10.9312	11.0956	11.2648	11.3984	11.241	11.002	10.42	10.8668	10.7137	11.0198
YDR511W	7.57083	7.6931	7.63197	7.49623	7.90296	7.88574	7.70586	7.8753	7.86812	7.7284	7.60425	7.92819	8.03564	7.77154	7.66372	7.56782	7.81075	7.84996	7.77154
YDR512C	3.57732	3.88002	3.72867	3.92655	3.83203	3.9587	3.62578	3.7056	3.67772	3.69626	3.52433	3.78946	3.84343	3.90362	3.85615	3.69	4.05344	4.1506	3.95628
YDR513W	9.98518	10.3153	10.1502	10.3034	10.341	10.4534	10.2172	10.2412	10.4806	9.81887	9.88776	9.78528	10.1418	10.396	10.2789	10.285	10.4011	10.4594	10.3427
YDR514C	7.16898	7.46018	7.31458	7.49507	7.49683	7.48951	7.3711	7.56697	8.01942	7.9582	7.95937	8.04864	7.3292	7.57918	7.54789	7.16357	6.79659	6.854	6.73919
YDR515W	4.90681	5.36431	5.13556	5.01324	5.43479	6.10819	5.61433	5.66065	5.56662	5.60105	5.77019	5.51092	5.63291	5.86866	5.99411	5.52032	5.48214	5.43363	5.53065
YDR516C	9.50556	9.19859	9.35208	9.8335	9.7834	9.80987	9.66047	9.27743	8.54242	8.27999	8.33842	9.21199	9.11858	10.0037	9.61838	9.92615	9.77829	10.0345	9.52211
YDR517W	10.3832	10.3442	10.3637	10.2908	10.2526	10.2304	10.2304	10.1164	9.95015	10.2522	9.98903	9.78378	10.1723	10.2711	10.1839	10.2337	10.2858	10.2331	10.3384
YDR518W	8.33554	8.60186	8.4687	8.48461	8.92874	8.84256	8.5872	8.43907	8.6134	8.56084	8.71831	7.94671	8.6412	9.80924	9.82454	8.98804	8.64665	8.66306	8.63024
YDR519W	8.74108	8.95004	8.84556	8.6112	8.92982	9.06931	8.5947	8.66873	8.76788	8.70952	9.00206	8.83343	9.41134	9.84034	9.81483	9.17584	8.81064	8.67329	8.94799
YDR520C	7.70576	7.82583	7.7658	7.41792	7.81654	7.81063	7.62829	7.78831	7.40976	7.649	7.75195	7.77144	7.8304	7.78719	7.5465	7.71241	7.66479	7.60837	7.7212
YDR522C	3.15309	3.88633	3.51971	3.741	3.07112	2.98327	2.91969	3.25307	3.2345	3.42039	2.894	3.25307	3.78094	3.06285	3.25307	2.94149	4.5869	4.2935	4.8803
YDR523C	4.94411	6.50723	5.72567	5.03226	4.09383	4.4586	4.6345	4.51488	4.70632	4.86921	4.50194	4.8803	4.58962	5.03229	5.06882	4.76761	5.80644	5.85336	5.75953
YDR524C	7.65844	8.107	7.88272	7.70336	7.5856	7.58845	7.28606	7.56653	7.39693	7.62997	7.38327	7.66889	7.72912	7.77386	7.7229	7.4519	8.33448	8.25739	8.41156
YDR524C-B	13.211	13.1606	13.1858	12.9932	12.9961	13.0446	13.0602	12.9803	13.053	13.0361	13.0835	12.9159	12.9932	12.9647	12.8288	12.9159	12.872	12.7683	12.9757
YDR524W-A	8.65447	9.13261	8.89354	9.83237	8.12024	6.3148	7.83643	6.55847	8.90856	7.8753	7.12527	7.17292	7.14532	6.35775	6.73031	6.96434	6.64153	6.81182	6.47123
YDR525W-A	9.96138	10.15	10.0557	10.0403	10.0255	10.4656	9.97436	10.1146	9.35258	9.52933	9.7681	9.75189	9.86708	10.05	9.78252	10.0925	10.1593	10.0936	10.2251
YDR527W	8.40905	8.63483	8.52194	8.82788	8.87414	8.79831	8.98926	9.13769	9.20413	9.24745	9.28212	9.3141	8.82612	8.62101	8.6539	8.86759	8.41212	8.47952	8.34472
YDR528W	6.65665	7.24307	6.94986	6.58067	7.33474	7.06769	6.86708	7.31646	7.37795	7.32319	7.39844	6.99813	7.74469	8.11285	7.82199	5.87894	7.27122	7.20027	7.34217
YDR529C	11.711	11.5501	11.6305	12.0301	11.7283	11.6141	11.9345	12.2195	12.0342	11.711	11.707	11.8115	11.5162	11.4999	11.3562	11.5167	11.8712	11.9964	11.7459
YDR530C	7.54557	7.65512	7.60035	7.85874	8.17861	7.84211	7.99839	7.79626	7.51213	7.544	7.70659	7.7722	7.7756	7.84509	7.88221	7.9927	7.86384	7.854	7.87367
YDR531W	8.72815	9.12898	8.92857	8.93587	9.29037	9.09681	9.28163	9.09691	9.0607	9.18773	9.12772	9.41968	9.19282	9.09371	9.08421	9.32224	9.04754	9.03261	9.06247
YDR532C	6.01763	6.46344	6.24054	6.66602	6.03286	6.40223	6.70928	6.37835	6.72323	6.75558	6.57868	6.22272	5.80406	6.26144	6.37835	6.29749	6.3986	6.64652	6.15067
YDR533C	8.99413	8.9128	8.95347	9.13334	9.48805	9.41579	9.09093	9.13356	8.38638	8.33368	8.42793	8.69945	8.6424	8.87187	8.79108	9.42125	9.30611	9.21819	9.39403
YDR534C	7.76792	8.36119	8.06455	8.65235	8.68216	8.63861	8.10852	7.89782	7.26648	8.27321	8.70022	7.52193	9.45699	10.2523	10.3609	10.0696	9.503	9.4006	9.60541
YDR536W	4.51596	4.94106	4.72851	6.46328	6.36759	6.48015	5.00763	5.26964	4.91568	5.1389	4.65825	4.14755	4.11033	4.15364	4.18285	4.14353	5.28783	5.5064	5.06925
YDR538W	5.11428	6.28887	5.70157	6.06121	6.69189	6.52001	6.47561	6.44214	6.33167	6.52001	6.62149	6.29876	6.7522	6.99126	6.66721	6.62027	6.50191	6.48382	6.52001
YDR539W	7.5818	7.44246	7.51213	7.59647	7.85543	8.03508	7.90848	7.89344	7.63839	7.8784	7.88291	7.77964	7.8926	8.20547	7.85758	8.04188	7.87991	7.76242	7.9974
YDR540C	5.28277	6.49057	5.88667	6.2939	5.316	5.50502	5.41039	5.00183	5.35771	5.44167	5.14114	5.13394	5.60776	6.45904	6.97008	6.34426	6.57047	6.53382	6.60713
YDR541C	6.94966	7.58966	7.26966	7.44788	7.61262	7.36536	7.2753	7.26161	6.75716	7.37384	7.31782	7.45081	7.44198	7.31605	7.46941	7.32856	7.68829	7.60606	7.77051
YEL001C	8.7721	8.92319	8.84764	8.69661	8.97364	8.7834	8.67089	8.83584	9.20609	8.98197	9.05835	8.72706	8.91866	8.99789	9.15307	8.85782	8.86327	8.74171	8.98482
YEL002C	10.1627	10.2849	10.2238	10.141	10.516	10.3135	10.3609	10.2146	10.3171	10.2891	10.4203	10.1202	10.4073	10.6326	10.735	10.5769	10.491	10.4681	10.5139
YEL003W	8.10567	8.13473	8.1202	8.26046	8.30367	8.21619	8.21179	8.17044	8.59409	8.41648	8.57558	8.35629	8.27331	8.29129	8.17924	8.0965	8.3318	8.26482	8.39878
YEL004W	7.22149	7.25653	7.23901	7.33536	6.83225	6.49813	6.83225	6.4237	7.38834	6.92576	6.59353	6.58727	6.87784	6.73386	6.80439	6.83225	6.98149	7.04594	6.91705
YEL005C	6.73016	7.02163	6.87589	6.88885	6.51617	6.55215	6.61671	6.45502	6.71312	6.58554	6.43627	6.41562	6.5996	6.41859	6.50108	6.60818	6.95387	7.04846	6.85928
YEL006W	7.76766	7.835	7.80133	8.11339	8.18693	7.71755	7.90112	7.99392	7.64894	7.78767	7.86287	8.27425	8.31777	8.10907	7.95866	7.96576	8.23857	8.1115	8.36563
YEL007W	9.56602	9.39145	9.47874	9.43485	9.28299	9.24886	9.59211	9.56964	9.05674	9.37626	9.24143	9.21869	9.46913	9.55749	9.69149	9.62733	9.6556	9.59388	9.71731
YEL009C	12.9537	12.9289	12.9413	13.0356	13.0439	12.9451	12.9848	12.8664	12.9009	12.9704	12.9537	12.906	12.8684	12.8445	12.9456	13.053	13.1038	13.162	13.0457
YEL011W	10.2012	9.88581	10.0435	10.8288	10.5306	10.5338	10.4129	9.83424	8.79997	9.04065	8.59769	9.7808	9.27816	9.918	10.2213	10.3135	10.8648	11.1737	10.5559
YEL012W	8.87302	8.70284	8.78793	9.13667	9.12483	9.38322	9.02439	8.54449	8.62758	8.32879	8.20158	7.90222	8.08112	8.85645	9.05726	9.19069	9.42649	9.56417	9.2888
YEL013W	9.1669	8.61225	8.88958	8.65525	8.89413	9.75842	9.34571	9.5834	8.43678	9.0084	9.16896	9.09263	9.59732	9.94641	9.68473	9.4639	9.32207	9.25882	9.38533
YEL015W	7.80896	7.77294	7.79095	7.9456	8.01289	8.09824	7.91527	7.86608	8.10133	8.04294	8.12076	8.14791	8.10865	7.91795	7.83182	7.49548	7.87777	7.86271	7.89282
YEL016C	7.47841	7.64666	7.56254	7.30712	8.00481	7.58148	7.74033	7.81334	7.74033	7.91959	7.99007	7.74775	7.49696	7.7301	8.03611	7.58695	7.73615	7.87729	7.59501
YEL017C-A	10.1096	10.3154	10.2125	10.2763	9.89282	10.4678	10.2863	10.453	9.85346	10.0181	10.7228	11.0024	11.044	10.7517	10.1425	10.3851	10.2534	10.008	10.4988
YEL017W	8.60029	8.54624	8.57327	8.36146	8.61301	8.69095	8.66202	8.66202	8.16316	8.67121	8.77495	8.48328	8.47455	9.21171	9.06519	8.86998	8.58589	8.49147	8.6803
YEL018W	7.99269	8.23141	8.11205	8.09645	8.05959	7.88571	7.94463	8.0109	7.93495	8.0567	8.29754	8.11771	7.92809	7.99596	8.10592	8.14792	8.08049	8.06963	8.09135
YEL019C	4.08245	5.09068	4.58657	4.718	4.53843	4.63009	4.67952	4.6952	4.53699	4.73641	4.67375	4.57915	4.61441	4.49367	4.45165	4.5481	4.92922	5.14351	4.71493
YEL020C	7.36442	7.19588	7.28015	7.4023	7.30761	7.2652	7.22832	7.30761	7.1759	7.22443	7.31946	7.26821	7.18321	7.20489	7.34746	7.46955	7.45182	7.53282	7.37082
YEL020W-A	7.47838	8.29725	7.88781	8.1594	8.18323	8.01295	7.95655	8.06677	8.52557	8.09723	8.26362	8.60809	8.46188	8.20892	8.14327	8.1304	8.10658	8.15768	8.05547
YEL021W	2.75974	2.98093	2.87034	2.75066	2.63659	2.63091	2.82123	2.61211	2.7274	2.7617	2.61887	2.82658	2.71639	2.53726	2.6603	2.78935	2.74429	2.73793	2.75066
YEL022W	9.05646	9.09363	9.07505	9.03838	9.2318	9.45728	9.42612	9.33778	9.45468	9.64409	9.63339	9.26057	9.67119	9.73135	9.8052	9.61542	9.53714	9.53903	9.53525
YEL023C	6.58887	6.83334	6.7111	6.36692	6.35022	6.22685	6.47935	6.18338	5.95341	6.58887	6.31807	6.37315	6.18903	6.02815	6.67989	6.33569	6.99587	7.06047	6.93127
YEL024W	9.06649	8.51878	8.79263	8.85218	9.13099	9.58601	9.80666	10.269	9.22132	9.08482	9.07863	9.22942	9.04111	9.07863	8.20949	8.96666	9.07057	9.04754	9.09359
YEL025C	6.26545	6.08353	6.17449	6.17384	6.75856	7.17236	7.07523	6.85461	6.42963	6.82777	6.73459	6.64714	6.72587	6.7487	6.78748	6.889	6.81441	6.7487	6.88012
YEL026W	10.9835	11.1686	11.076	11.1839	11.1731	10.8401	11.0513	11.2457	11.4737	11.4799	11.4485	11.9656	11.624	10.8032	10.4889	10.8567	10.4055	10.242	10.569
YEL027W	11.7354	11.7126	11.724	11.611	11.8652	12.0073	11.7713	11.7867	11.5849	11.6339	11.8458	11.8872	11.9202	12.0664	11.8751	11.9132	11.8378	11.7142	11.9613
YEL029C	7.14975	7.59343	7.37159	7.22444	7.36279	7.33549	7.1891	7.26166	7.56622	7.57824	7.459	7.75454	7.62735	7.44425	7.6886	7.45467	7.52268	7.55994	7.48542
YEL030W	5.20502	5.13519	5.17011	5.00141	5.23517	5.1878	4.82896	5.02332	4.22752	4.98995	5.01811	4.85589	4.69749	5.01811	5.01811	4.75603	5.25931	5.46882	5.04979
YEL031W	10.1562	10.24	10.1981	10.1354	10.1511	10.4791	10.4364	10.4182	9.954	10.3864	10.5456	10.1578	10.7017	11.0376	10.9581	10.7238	10.4708	10.4268	10.5148
YEL032W	8.91363	8.75189	8.83276	8.67068	8.50329	8.76071	8.85155	8.84335	8.64529	8.74719	8.78381	8.87117	9.28161	8.90333	8.84087	9.02738	8.93163	8.94147	8.92179
YEL034W	11.2652	11.419	11.3421	11.4511	11.6512	11.6916	11.566	11.5478	11.2415	11.3172	11.4209	11.7006	11.8194	11.4798	11.4887	11.3037	11.3439	11.3385	11.3494
YEL035C	3.27839	3.38539	3.33189	3.26032	3.19777	3.17965	3.10005	2.79449	3.50687	3.39845	2.96516	2.94489	3.15621	3.02326	2.85405	2.98571	3.60217	3.72303	3.4813
YEL036C	7.6941	7.60986	7.65198	7.68443	7.61008	8.07249	8.04207	8.04431	7.95987	7.98287	7.9982	7.96429	7.82555	8.19306	8.17251	7.72981	7.7501	7.70456	7.79563
YEL037C	8.87125	8.72023	8.79574	8.79513	8.89816	9.07402	9.06018	9.12453	8.63261	8.96454	9.06753	9.29657	9.33896	9.43548	9.37715	9.21424	9.02219	8.96027	9.0841
YEL038W	8.00206	8.39084	8.19645	8.05287	8.3342	8.54556	8.15605	8.24308	7.98957	7.93544	8.33155	8.34465	8.66978	8.67343	8.34135	8.50641	8.27679	8.13205	8.42154
YEL039C	4.61461	6.06262	5.33862	7.10281	5.49262	5.48348	5.61616	5.33958	5.11084	4.62656	4.0354	5.75876	5.33218	5.56824	5.63891	6.56968	6.62829	7.09997	6.1566
YEL040W	9.90795	9.84388	9.87591	9.67234	9.89789	9.66665	9.69632	9.93577	10.0146	10.2645	10.2108	10.7502	10.6748	10.2963	10.2516	9.53445	9.79371	9.72226	9.86516
YEL041W	7.81052	7.29167	7.5511	7.3503	7.85787	7.65322	7.44878	7.37449	6.78968	7.02361	6.90479	6.86901	7.11471	7.25957	7.04122	6.89335	7.50851	7.39396	7.62307
YEL042W	9.44728	9.15086	9.29907	9.00312	9.24195	9.38525	9.43671	9.48711	9.75765	9.70601	9.73473	9.54882	9.48711	9.79332	9.72772	9.48729	9.40429	9.32146	9.48711
YEL043W	8.39157	8.34849	8.37003	8.2451	8.44259	8.5438	8.73354	8.68197	8.686	8.69064	8.75105	8.67589	8.46865	8.47457	8.66486	8.59214	8.47199	8.5287	8.41528
YEL044W	8.24854	8.53344	8.39099	8.68174	8.90404	8.79757	8.54078	8.47693	8.44178	8.30339	8.77268	8.81137	8.93545	8.70132	8.58874	8.65067	8.52564	8.39745	8.65384
YEL046C	9.34676	9.11244	9.2296	9.44695	9.34638	9.67816	9.57253	9.86309	9.10246	9.6286	9.68758	10.0648	10.0679	10.0255	9.65742	10.1673	9.56884	9.48141	9.65626
YEL047C	8.47046	8.35	8.41023	8.2661	8.79533	9.16067	8.98194	8.81455	8.29599	8.57658	8.65688	8.29489	8.58091	9.17699	8.85448	8.86044	8.53529	8.55236	8.51822
YEL048C	3.64505	4.73682	4.19094	4.54953	4.63825	4.99876	4.52118	4.73705	4.34093	4.84424	5.06865	5.49441	5.40519	4.63834	4.5038	4.81673	4.88271	4.79534	4.97008
YEL049W	5.01588	5.64096	5.32842	5.61883	5.55775	5.38608	5.59115	5.28043	5.28664	5.24415	5.08342	4.96028	5.33721	5.39215	5.07039	5.50186	5.71873	5.72445	5.71301
YEL050C	8.32054	8.06169	8.19112	8.36674	8.38403	8.58256	8.36674	8.59584	8.08406	8.1625	8.28354	8.58587	8.48834	8.76355	8.44352	8.38836	8.28505	8.3172	8.25291
YEL051W	10.1126	10.0767	10.0946	10.0397	10.3898	10.6271	10.2873	10.4064	10.4966	10.3709	10.4279	10.292	10.5003	10.7787	10.9696	10.7997	10.4799	10.532	10.4279
YEL052W	8.725	8.62787	8.67643	8.65432	8.94314	8.87167	8.91431	8.79313	8.97567	8.79939	8.82321	9.06403	9.31618	9.15566	8.92323	9.00854	8.91431	8.91431	8.91431
YEL053C	7.37747	7.28484	7.33115	7.18788	7.61258	7.42453	7.4627	7.60356	8.24254	7.92905	7.83009	7.82847	7.65995	7.69765	7.73627	7.61258	7.32676	7.45118	7.20234
YEL054C	11.3392	11.5217	11.4305	11.3569	11.5578	11.4483	11.5591	11.7737	11.846	11.7406	11.9044	12.2479	12.134	11.7608	11.0674	11.1274	11.1929	11.0938	11.292
YEL055C	8.34835	8.39279	8.37057	8.43482	8.55491	8.39617	8.70962	8.89466	8.97949	9.07678	8.98419	9.13082	8.8984	8.38783	8.32499	8.57724	8.29251	8.23706	8.34796
YEL056W	8.30622	8.5875	8.44686	8.27478	8.36506	8.45172	8.36764	8.3443	8.62921	8.44258	8.41476	8.72424	8.66917	8.54636	8.65623	8.4527	8.54173	8.59247	8.49098
YEL057C	5.59051	6.42466	6.00758	6.31588	4.94983	4.94256	5.03777	5.21707	4.1838	5.07082	4.80047	5.02196	4.76863	4.47775	5.2162	4.51337	6.69747	6.70256	6.69237
YEL058W	9.75087	9.87084	9.81086	9.70353	10.0324	10.0699	9.88003	9.76796	9.86837	9.76674	9.88599	9.75587	9.89938	9.88599	9.9909	10.0294	10.081	10.0886	10.0734
YEL059C-A	6.69221	7.88593	7.28907	7.65716	7.90067	7.29242	7.26929	7.06344	7.64491	7.38704	7.37693	7.3453	7.15074	7.17438	6.98479	7.07501	6.90542	6.75574	7.0551
YEL060C	11.4174	11.0706	11.244	11.0584	11.1047	11.6958	11.3448	11.1707	9.88157	10.6069	10.7803	9.82045	10.1402	10.842	10.9195	11.3504	11.4492	11.3621	11.5362
YEL061C	8.5459	8.39084	8.46837	8.24577	7.25248	8.31224	8.61432	8.62511	8.94145	8.92867	8.82276	8.10442	8.14539	8.83258	9.07979	8.33145	8.56826	8.63307	8.50345
YEL062W	7.08192	7.50739	7.29466	7.40475	7.61347	7.58579	7.57154	7.59504	7.32039	7.50319	7.50062	7.56546	7.61078	7.69352	7.96838	7.78351	7.79851	7.73233	7.86468
YEL063C	10.2653	9.88005	10.0727	9.7819	9.20204	9.39372	9.4528	9.52295	9.42008	9.31536	9.55453	9.95654	10.334	10.4829	10.233	10.4977	10.0279	10.0735	9.98236
YEL064C	6.11244	6.97321	6.54282	5.99955	6.40798	6.38536	6.35149	6.61349	6.52031	6.50327	6.35576	6.20177	6.37434	6.68836	6.97663	6.48823	7.10236	7.14851	7.05622
YEL065W	11.7965	11.7719	11.7842	11.7433	11.386	11.4206	11.1341	11.2796	11.3486	11.5443	11.4692	10.7946	11.4704	11.6134	11.683	11.8708	11.7159	11.7831	11.6488
YEL066W	7.52761	7.90512	7.71636	7.44626	8.15989	7.90512	7.54995	7.78728	7.48223	7.68344	8.10617	8.334	8.64863	8.09131	7.57898	8.07673	7.92827	7.80551	8.05102
YEL069C	3.20971	3.44293	3.32632	3.10721	2.93324	2.91475	2.83376	2.79312	2.98178	2.98869	3.00936	3.24417	2.74746	2.74539	3.03065	2.49164	3.96108	4.4859	3.43625
YEL069C	2.97225	3.93724	3.45474	2.97225	2.79828	3.10851	2.70034	2.68123	2.81166	2.82158	2.89683	2.96075	2.52889	3.10591	3.24611	2.75105	3.67481	3.80997	3.53965
YEL070W	5.64161	5.66173	5.65167	5.52239	5.20725	5.52612	5.70309	5.40597	4.49044	4.64889	4.70663	5.15792	5.05019	4.88994	5.27078	5.41021	6.4948	6.57322	6.41638
YEL071W	8.78497	9.54204	9.16351	10.4449	11.0703	11.2188	10.6164	10.3143	10.3207	10.3026	10.4117	10.1161	10.0309	10.4023	10.245	9.38847	9.78324	9.80146	9.76501
YEL072W	5.78482	7.64656	6.71569	7.4199	7.84136	7.82877	7.87444	8.07988	7.70265	7.71766	7.79618	7.25543	7.50706	7.61783	7.53268	7.02944	7.73653	7.74761	7.72544
YEL073C	5.00761	5.75351	5.38056	5.10506	5.40784	5.34912	5.33825	5.27268	5.00465	4.96549	5.33793	5.61637	5.99802	5.71976	5.64521	5.33785	6.00302	6.16347	5.84257
YEL075C	2.61295	2.61214	2.61254	2.36677	2.62095	2.65378	2.62753	2.65378	2.46693	2.57647	2.34591	2.6154	2.9111	2.78423	2.57895	2.54891	2.85779	2.86949	2.84609
YEL076C	6.46571	6.71733	6.59152	5.46349	4.4173	5.43363	5.6134	5.43363	3.10935	5.13453	4.44244	4.82572	6.33377	5.58445	5.00436	5.29822	6.68934	6.43547	6.94321
YEL076C-A	7.71228	7.67	7.69114	7.17949	6.28077	7.20681	7.32941	7.3634	4.88229	6.62691	5.97228	6.35762	8.35905	7.61763	6.3923	7.45467	7.70935	7.41947	7.99924
YER001W	8.98996	9.0604	9.02518	8.2642	8.74752	8.8984	8.91548	9.04942	8.90805	9.07495	9.02972	8.36043	8.5099	8.95837	9.0117	9.2041	8.85786	8.88412	8.83161
YER002W	8.54427	8.53791	8.54109	8.54389	7.82054	8.1332	8.29132	8.32267	9.29232	8.99429	8.8713	9.0275	8.55815	8.24701	8.46618	8.56422	8.08896	8.22776	7.95015
YER003C	10.3918	10.4204	10.4061	10.2531	10.5061	10.5092	10.6046	10.8265	10.7597	10.8486	10.7862	9.91704	10.5943	11.2867	11.2213	10.9128	10.6162	10.5961	10.6364
YER004W	8.88808	8.63582	8.76195	8.88303	9.11133	9.24903	9.0717	9.08444	8.19823	8.68778	8.7876	8.96537	9.25484	9.34411	9.12559	9.01784	9.05785	8.97324	9.14247
YER005W	6.33806	7.11838	6.72822	6.93667	7.23556	7.17999	7.24676	7.25746	7.1599	7.27896	7.29976	7.42408	7.40874	6.97432	7.27726	7.31968	7.25631	7.27984	7.23279
YER006W	9.18806	9.08484	9.13645	9.02039	9.15113	8.84714	9.30286	9.48748	10.0076	9.81916	9.77685	9.9955	9.41515	8.43882	8.32313	9.26548	8.83732	8.87873	8.7959
YER007C-A	9.46167	9.95127	9.70647	9.72334	10.045	9.85402	9.78129	9.92924	10.181	9.90448	10.1103	10.0277	10.0882	10.2829	9.97174	9.99645	9.82717	9.68628	9.96806
YER007W	7.24856	8.11223	7.6804	7.26278	7.14744	6.64075	7.01039	6.65976	7.17246	7.22587	6.82879	6.72938	6.1139	6.54218	7.01039	6.93249	7.53484	7.66411	7.40558
YER008C	8.83519	8.94167	8.88843	8.9964	9.0274	8.8296	9.13112	9.02529	9.04594	9.00968	9.05756	8.96816	9.01317	9.05849	9.24513	9.31887	9.06597	9.06424	9.0677
YER009W	11.1349	11.2403	11.1876	11.0106	11.1774	10.9926	10.8689	10.9725	11.3772	11.2759	11.1945	11.2642	11.3671	11.2004	11.2607	11.089	11.122	11.0927	11.1513
YER010C	8.235	8.29367	8.26434	8.27009	8.49816	8.35611	7.97328	8.38527	8.22564	7.96897	8.11984	8.16621	8.57149	8.63624	8.45144	8.46359	8.22409	8.14415	8.30403
YER011W	5.90368	6.17266	6.03817	5.56175	5.91781	5.99784	5.90368	5.60922	5.8837	5.90368	5.78155	6.1832	5.90368	5.94968	5.68968	5.98207	5.88979	5.85387	5.92571
YER012W	10.0771	10.2153	10.1462	10.1912	10.2717	10.289	10.076	9.9385	10.2418	9.8952	10.0203	9.86686	10.2375	10.5482	10.6268	10.4189	10.337	10.2835	10.3906
YER013W	9.09464	8.93717	9.01591	9.05295	8.89884	8.9386	8.98341	9.01634	8.99737	9.0772	9.20258	8.9987	9.11863	9.05628	9.30131	9.37812	9.21036	9.30091	9.1198
YER014C-A	2.94836	4.11656	3.53246	3.496	3.49452	2.64543	3.08979	3.17641	3.24451	3.18088	3.17832	3.01683	3.09312	2.85434	3.21186	3.01981	4.00697	3.8032	4.21075
YER014W	7.10738	7.12052	7.11395	7.03635	7.5661	7.48427	7.46273	7.40983	7.51406	7.33159	7.31711	6.96752	7.32011	7.57287	7.79894	7.70681	7.58105	7.59369	7.56841
YER015W	6.38189	6.07596	6.22892	5.9051	6.20033	6.19844	6.28132	6.31873	5.98082	5.98996	5.71481	5.8769	5.65869	5.33328	5.36743	6.26705	6.14074	6.22459	6.0569
YER016W	7.57159	7.5582	7.56489	7.25161	7.8119	7.61849	7.7436	7.42051	7.58679	7.56226	7.74152	7.45161	7.41302	7.5446	7.85942	7.49949	7.4816	7.48069	7.4825
YER017C	8.77603	8.49094	8.63349	8.61651	8.37421	8.6777	8.5993	8.77617	8.34232	8.68737	8.55976	8.51264	8.78017	8.90037	8.80914	8.86985	8.78014	8.855	8.70529
YER018C	6.70137	7.11952	6.91045	6.85614	7.49707	7.63145	7.36691	7.55642	6.55705	7.00052	7.5766	7.58109	7.60274	7.71981	7.23742	7.43374	7.42662	7.10356	7.74968
YER019C-A	10.5952	11.0167	10.8059	10.9613	10.6728	10.414	10.4528	10.3566	10.6712	10.4612	10.5005	10.6788	10.635	10.2972	10.2026	10.1406	10.3421	10.2029	10.4814
YER019W	7.30375	7.57304	7.43839	7.55995	7.74535	7.55225	7.62887	7.60112	6.75781	7.33481	7.70457	7.68827	7.87653	7.74949	7.22946	7.29595	7.22837	7.02989	7.42686
YER020W	9.53652	8.99382	9.26517	9.44666	9.19546	9.08972	9.134	8.9196	8.72597	8.78627	8.53491	8.44906	8.66076	8.63312	8.76271	9.53476	9.45093	9.47734	9.42452
YER021W	9.76749	9.26384	9.51567	9.47706	9.90591	9.94769	9.77241	9.58711	9.77241	9.77472	9.69067	9.46459	9.70823	9.97066	10.1857	9.83236	9.77816	9.91085	9.64547
YER023W	10.2556	10.1192	10.1874	10.0199	10.1726	10.6061	10.2131	10.4489	10.17	10.3172	10.4915	10.3722	10.82	10.9649	10.848	10.6186	10.5498	10.4828	10.6168
YER024W	8.128	7.09899	7.61349	8.8318	8.2494	8.08222	7.73847	7.43667	7.42906	7.15561	7.14804	7.90554	7.31863	6.61104	6.98379	7.52116	7.55497	7.79191	7.31802
YER025W	10.5041	10.3184	10.4113	10.2997	10.4859	10.7704	10.7704	10.8702	10.6845	10.6893	10.8172	10.9946	10.7943	10.7513	10.5885	10.6405	10.3887	10.3725	10.4049
YER026C	8.71481	8.65164	8.68323	8.47505	8.89453	9.02396	8.69556	8.63309	8.31979	8.70438	8.8349	8.83581	9.42968	9.66043	9.26134	8.88678	8.77601	8.7009	8.85111
YER027C	7.88376	7.88471	7.88424	7.87222	7.95185	8.08618	8.08813	8.04326	7.73466	7.93391	7.94405	7.78058	8.12717	8.42061	8.32501	7.96854	7.8726	7.8158	7.92939
YER028C	5.54773	5.73476	5.64124	5.59978	4.87589	4.94852	5.07766	5.1832	4.7877	5.33793	5.366	6.1832	6.1417	5.96518	5.98731	5.54773	5.65435	5.81477	5.49393
YER029C	7.6555	7.96727	7.81138	8.06993	7.98859	7.86689	7.76581	7.70441	8.05523	7.96926	7.90921	8.03678	7.90358	7.90429	7.91329	8.13937	7.71629	7.73956	7.69302
YER030W	9.38108	9.61125	9.49617	9.56409	8.66976	9.3709	9.31668	9.10772	9.9324	9.46717	9.38913	9.10353	9.34523	9.60254	9.97913	9.50567	9.62165	9.72712	9.51617
YER031C	8.92867	8.94159	8.93513	8.59973	9.12422	9.20266	8.97199	9.13918	8.73023	8.86889	9.14889	9.20481	9.43075	9.5195	9.42019	9.06021	9.05823	8.96147	9.15498
YER032W	8.32203	8.58948	8.45576	8.16236	8.01096	7.58829	8.304	8.17879	8.48685	8.51753	8.22766	8.07308	7.718	8.11582	8.08189	7.69942	7.69149	7.6388	7.74418
YER033C	7.07188	7.53495	7.30342	7.72117	7.39994	7.33716	7.42628	7.2941	7.10121	7.12475	7.19798	6.90482	7.11337	7.28411	7.68605	7.40694	7.81274	7.80638	7.8191
YER034W	7.42741	7.63966	7.53354	7.53307	7.65263	7.99957	7.88368	7.87484	7.72792	7.68249	7.84775	7.4872	7.30283	7.42732	7.43279	7.83939	7.53918	7.38973	7.68864
YER035W	9.41332	9.45555	9.43444	9.58334	9.6666	10.1055	9.6317	9.53229	8.711	8.81304	9.0906	8.78077	8.70081	8.86668	8.69365	9.5471	9.4805	9.32375	9.63724
YER036C	9.89178	10.0112	9.95148	10.1022	10.1237	10.2964	10.414	10.5427	10.4811	10.486	10.658	10.8591	10.6571	10.1555	9.84016	10.4161	9.94061	9.87576	10.0054
YER037W	5.7676	6.74953	6.25856	7.31225	7.11045	7.21229	6.8435	5.97013	6.25049	6.23529	6.11881	6.77063	6.62589	6.61916	6.56029	6.80938	6.94206	7.1753	6.70881
YER038C	4.37707	5.24115	4.80911	4.8148	4.42958	4.49169	4.44926	4.2596	4.16833	4.41738	4.14074	4.19097	4.13554	4.12209	4.33379	4.32981	5.0222	5.03197	5.01244
YER039C	3.5853	4.91069	4.24799	4.72215	5.12911	4.97744	4.77602	4.43885	3.57509	4.2977	4.24802	4.26074	4.44837	4.62119	4.40351	4.65213	4.93265	4.8716	4.9937
YER039C-A	2.69853	3.44841	3.07347	3.3613	3.39573	3.73156	3.37959	3.231	3.17908	3.13103	3.34399	3.231	3.46137	3.31536	2.89317	3.44317	3.83077	3.80838	3.85317
YER040W	7.8593	7.93183	7.89556	8.38466	8.13084	8.28416	8.18986	8.27092	8.13144	8.14103	8.19468	8.39484	8.50182	8.31692	8.47755	8.48452	8.16103	8.25324	8.06883
YER041W	7.23917	7.19723	7.2182	6.99595	7.10416	7.08558	7.18584	7.13955	7.35149	7.15232	7.22176	7.13734	6.95367	6.86619	6.95141	7.196	7.26551	7.30723	7.2238
YER042W	8.34976	8.78024	8.565	8.50727	8.95934	9.03733	8.89239	9.16555	9.29649	9.0205	9.01829	8.54513	8.56714	8.82835	8.88094	8.7108	9.01716	8.95908	9.07524
YER043C	12.464	12.4571	12.4605	12.3751	12.3921	12.5298	12.4685	12.4868	12.3722	12.6288	12.6121	12.5046	12.6324	12.6998	12.8396	12.6808	12.4174	12.4023	12.4325
YER044C	8.89189	8.94071	8.9163	9.05821	9.02579	9.08985	8.78997	8.62506	8.79261	8.28767	8.36378	8.62263	8.7019	8.9822	8.94465	9.112	8.99409	9.02838	8.95979
YER044C-A	3.17203	3.17203	3.17203	3.0504	2.99273	3.30515	2.98931	3.10275	3.07029	2.78823	3.24298	3.17203	3.18228	3.17203	3.16858	3.03499	3.96763	4.02483	3.91043
YER045C	7.93009	7.44034	7.68521	7.82793	7.64391	7.34904	7.63388	7.3734	7.48679	7.34347	7.10843	7.29986	7.09293	7.0763	7.37703	7.72883	7.8348	7.98965	7.67995
YER046W	7.64413	7.89748	7.77081	7.999	7.99718	7.60565	7.55718	7.35711	7.73154	7.26512	7.21447	7.04038	7.27349	7.20366	7.53681	7.71872	7.89733	7.94024	7.85441
YER047C	7.36044	7.08488	7.22266	7.2238	7.12512	7.05345	7.32941	7.02855	7.66478	7.33698	7.29267	7.1419	6.88865	7.10736	7.37225	7.2246	7.31013	7.54164	7.07862
YER048C	9.39549	9.3373	9.3664	9.4719	9.88373	9.86308	9.68677	9.6708	9.57163	9.70221	9.74865	9.73186	9.813	9.98945	10.0308	10.043	9.84338	9.85954	9.82722
YER048W-A	7.1971	7.93329	7.5652	7.80935	8.19542	8.03451	7.61386	7.77962	7.62667	7.77022	7.83678	8.11654	8.40167	8.2422	8.18019	8.07146	8.17085	8.01828	8.32343
YER049W	9.15073	9.22677	9.18875	9.05806	9.27804	9.20231	9.29079	9.3841	9.71184	9.58614	9.77034	9.73472	9.47632	9.40235	9.41189	9.66866	8.91469	8.95673	8.87265
YER050C	8.92047	9.34129	9.13088	9.36793	9.32304	9.42746	9.27619	9.29181	9.58188	9.30356	9.31181	9.3124	9.34757	9.51029	9.54612	9.29964	9.41824	9.44892	9.38755
YER051W	6.98677	7.71665	7.35171	7.26985	7.2238	7.14532	7.06185	6.99636	7.07517	7.2238	7.22998	7.14778	7.21535	7.16707	7.2918	7.139	7.5214	7.5895	7.45329
YER052C	9.86974	10.2537	10.0617	10.2174	10.6617	10.7509	10.8024	10.8452	10.6296	10.7727	10.6349	11.0375	10.9728	10.643	10.9124	10.8367	10.6249	10.6316	10.6183
YER053C	9.12277	8.96593	9.04435	9.84904	9.18341	9.25888	9.16518	8.83173	8.37963	8.25017	7.98365	9.2327	8.50047	8.97589	9.19338	9.57505	9.87146	10.5684	9.1745
YER053C-A	5.68316	6.75952	6.22134	6.56617	6.30724	6.8466	6.82403	6.38623	5.27249	5.73217	5.53872	5.26999	5.38202	5.72972	5.65985	6.39048	7.10526	7.06551	7.14502
YER054C	3.49189	4.73329	4.11259	6.23931	6.01621	5.96042	5.65488	5.15968	5.09661	4.91776	4.65757	5.2595	4.36103	4.93098	5.13729	4.91535	5.99673	6.57232	5.42115
YER055C	10.8056	10.7537	10.7797	10.7283	11.0464	10.9074	10.7429	10.8943	11.2624	11.176	11.277	11.8719	11.8264	11.3599	11.7633	11.397	11.1761	11.1819	11.1703
YER056C	10.6146	10.5231	10.5689	10.999	10.631	10.534	10.4544	10.2949	10.577	10.4968	10.6829	11.1015	10.7751	10.4808	10.0935	10.7998	10.1949	10.1627	10.2272
YER056C-A	11.5808	11.6321	11.6065	11.3727	11.4992	11.4738	11.4596	11.639	11.9714	11.7345	11.8309	12.2208	12.1394	11.4504	11.1459	11.0628	11.1723	11.1087	11.2359
YER057C	9.92126	10.4057	10.1635	10.1656	10.4221	10.346	10.1177	10.2286	10.6129	10.251	10.3601	10.3316	10.4106	10.1573	10.0824	10.0715	10.2649	10.1967	10.3331
YER058W	5.17761	5.56826	5.37294	5.61692	5.67266	5.46978	5.49515	5.50622	5.84912	5.51572	5.27056	5.38086	5.7154	5.79374	5.77759	4.96648	5.6982	5.82525	5.57115
YER059W	7.40191	7.65982	7.53087	7.6568	7.86142	7.85355	7.69745	7.62211	7.50921	7.62498	7.56744	7.43959	7.90269	8.04451	8.09602	8.09602	8.00846	7.98857	8.02835
YER060W	5.06983	5.72578	5.39781	5.545	4.80781	5.30436	4.6793	5.17454	4.9626	5.31931	5.6005	5.04717	5.14342	5.52157	5.47737	5.73282	5.44212	5.36268	5.52157
YER060W-A	3.48876	4.76644	4.1276	4.15164	3.84937	4.04139	3.84362	3.89047	3.87447	4.07022	3.84937	4.4297	3.98397	3.74676	4.11149	3.94317	4.6523	4.58206	4.72255
YER061C	6.40445	6.3137	6.35908	6.43721	6.77992	6.17659	6.78991	6.46023	6.92066	6.70839	6.734	7.15693	6.82628	6.38793	6.05247	6.30901	5.95381	5.96599	5.94163
YER062C	9.77354	9.48055	9.62705	10.1287	10.4085	10.6181	10.4944	10.4501	9.7692	9.83755	9.84762	8.93648	9.1154	9.98361	9.74988	9.89873	9.50228	9.42277	9.58179
YER063W	9.15957	9.01956	9.08956	9.14887	9.05531	9.21687	8.99604	9.13796	9.27634	9.11611	9.34757	9.29532	9.63096	9.58513	9.79008	9.59295	9.32026	9.25165	9.38887
YER064C	8.21223	7.43282	7.82252	7.99849	7.84001	7.85254	8.11825	8.2306	8.02261	8.00364	8.04231	8.91989	8.38097	7.36485	6.83435	7.64306	7.46191	7.4049	7.51893
YER065C	7.06905	5.96471	6.51688	9.34213	6.83889	6.58435	6.74345	6.44507	6.59073	6.26706	6.30427	6.56874	6.20771	6.24807	6.21951	6.47112	7.07965	7.84753	6.31178
YER066W	5.2405	5.75351	5.497	6.26894	6.48587	6.08337	6.09409	5.75305	5.80319	5.87677	5.98232	6.01785	5.65644	6.01635	6.01785	6.16182	6.24257	6.28568	6.19946
YER067W	10.0522	9.2316	9.6419	10.4078	9.90225	9.39208	10.233	8.98871	8.6295	8.69346	7.96651	9.49912	8.68783	8.56328	8.61843	10.4229	9.88758	10.3423	9.43283
YER068W	8.9535	8.89217	8.92283	8.88703	8.89369	8.89217	9.09582	9.0066	8.9573	9.07698	8.89217	8.89217	8.77828	8.96499	8.84407	8.9026	8.73183	8.72059	8.74308
YER069W	10.7118	10.7712	10.7415	11.1058	11.2756	11.2922	11.3144	10.9956	10.9017	11.0569	11.0117	11.8263	11.481	10.6815	11.3243	11.3561	11.3735	11.364	11.383
YER070W	11.3355	11.0678	11.2017	10.7178	10.9912	11.195	11.3268	11.4999	10.9881	11.3665	11.2762	9.62359	10.9533	11.5891	10.9505	11.1581	10.9554	10.781	11.1299
YER071C	6.43953	5.98069	6.21011	6.1644	6.6731	6.20279	6.28995	6.03786	6.38508	6.04378	6.21064	6.1644	6.09811	6.0395	6.06842	6.17896	6.14227	6.14418	6.14037
YER072W	10.0846	10.2262	10.1554	10.2452	10.1163	10.2862	9.99413	10.266	10.0955	10.1487	10.3317	10.5373	10.8108	10.9096	10.678	10.5223	10.452	10.3883	10.5158
YER073W	9.63109	9.29774	9.46441	9.092	8.14928	8.38179	8.5028	8.51921	9.19483	8.95079	8.59241	9.67403	9.3613	8.62673	9.89466	9.49052	8.79509	8.93316	8.65703
YER074W	11.6863	11.9526	11.8195	11.8794	11.9303	11.9161	11.896	11.9169	12.1308	12.0247	12.1013	12.3444	12.3123	11.9704	11.7058	11.7524	11.8421	11.8211	11.8632
YER074W	11.92	12.1082	12.0141	11.8424	11.9495	12.1665	11.9685	12.0802	12.1866	12.0224	12.2526	12.2491	12.3482	12.2198	11.9338	11.8069	12.0284	11.9676	12.0893
YER074W-A	8.37235	8.71737	8.54486	8.39485	8.48626	8.1503	8.10024	7.99139	8.64401	8.34285	8.34538	8.47577	8.39429	8.22289	8.17932	8.10589	8.3192	8.34037	8.29803
YER075C	8.56205	8.69167	8.62686	8.51419	8.67474	8.96445	8.71522	8.94512	8.74634	8.85204	8.91745	8.07972	8.2917	8.6921	8.69167	8.84579	8.62437	8.61935	8.6294
YER076C	5.08689	5.92006	5.50347	5.76359	5.64989	5.68227	5.74585	5.6151	5.69148	5.64297	5.66655	6.09942	6.03021	5.80726	6.05666	5.85606	6.33013	6.2471	6.41316
YER077C	6.79931	7.06301	6.93116	7.31156	7.61418	7.46908	7.37606	7.20073	7.37443	7.50686	7.45959	7.54753	6.96044	6.89419	7.41424	7.21738	7.31252	7.33734	7.2877
YER078C	6.8166	7.09484	6.95572	7.15922	7.74307	7.64642	7.50506	7.40949	7.51934	7.42301	7.40396	7.82432	7.80254	7.85471	7.88591	7.53923	7.47852	7.53877	7.41828
YER078W-A	3.81396	5.02712	4.42054	3.68172	3.37032	3.30777	3.33519	3.26157	3.14046	3.73264	3.20338	3.32306	3.3593	3.12401	3.26962	3.49189	4.16906	4.26122	4.0769
YER079W	8.10764	8.14019	8.12392	8.90734	8.40977	8.15516	8.358	8.00487	8.07656	7.79383	7.32441	7.26481	7.52997	7.82374	7.66372	8.37836	8.14685	8.14909	8.14462
YER080W	9.68354	9.40546	9.5445	9.30575	9.59098	9.65604	9.52761	9.59988	9.48826	9.55167	9.48383	9.06732	9.55707	9.70635	9.87409	9.58105	9.78641	9.80828	9.76454
YER081W	9.19463	9.06917	9.1319	9.12685	9.67441	9.80953	10.2163	10.2856	9.93733	10.232	10.076	9.33934	8.205	9.07414	9.50045	9.90702	9.12686	9.22171	9.03202
YER082C	7.56275	7.56365	7.5632	7.63867	7.89523	7.88863	8.10884	7.99296	8.19109	8.35952	8.30851	8.55013	8.0787	7.56359	7.5722	8.18725	7.54847	7.53806	7.55887
YER083C	8.89295	9.204	9.04848	9.17459	9.29529	9.30011	9.18791	9.24333	8.59607	8.98369	9.2294	9.2222	9.3775	9.38631	8.94835	9.42022	9.13645	8.98151	9.29139
YER085C	2.98754	4.71212	3.84983	3.37434	2.93057	3.21758	3.09321	3.07765	2.78212	3.46687	2.90424	3.19547	3.05762	3.20199	3.39099	3.11681	4.13719	3.92609	4.34829
YER086W	9.64691	9.77446	9.71068	9.34911	9.57647	9.87849	9.9539	10.1195	9.98803	10.214	10.1852	10.4121	10.293	10.1099	10.1378	10.1239	9.69498	9.66524	9.72473
YER087C-B	9.99353	10.2786	10.1361	9.94422	10.1393	9.87802	9.92268	9.81794	9.87613	10.0919	10.0827	9.85149	10.0653	10.1998	10.0822	10.0117	9.86377	9.78557	9.94197
YER087W	6.70419	7.12154	6.91287	7.02311	7.35315	7.48921	7.29814	7.39659	7.11305	7.28773	7.31414	7.12442	7.1542	7.78174	7.57004	7.31547	7.2811	7.24435	7.31785
YER088C	10.1114	10.1991	10.1553	10.5947	9.57615	9.38729	9.85631	9.76262	9.91409	10.0335	9.85092	9.66362	9.85092	9.49812	9.68743	9.84467	9.98306	10.0776	9.8885
YER089C	8.82956	8.6088	8.71918	8.60002	8.79308	8.98372	8.99418	9.11892	8.22321	8.67174	9.04586	9.80636	9.91771	9.49998	8.85462	9.05131	8.90611	8.55884	9.25338
YER090W	9.12571	9.151	9.13835	8.96848	9.52972	9.64143	9.48659	9.47921	9.30796	9.54271	9.63099	10.3144	10.1723	9.61944	9.71556	9.78515	9.49851	9.42437	9.57266
YER091C	12.5402	12.5861	12.5631	12.2591	12.5532	12.7688	12.9585	13.0752	12.8619	12.986	12.9197	12.8186	12.9403	13.0002	12.9053	12.8024	12.8288	12.834	12.8235
YER092W	7.61459	8.52285	8.06872	8.20662	8.47791	8.02323	8.12386	8.12932	8.56788	8.202	8.23873	8.01055	8.16716	7.83013	7.74123	7.92966	8.25511	8.12932	8.38089
YER093C	8.08764	8.0564	8.07202	8.05451	8.21182	7.8585	8.1968	8.05714	8.3683	8.36074	8.23488	8.0339	7.86549	7.82028	8.00049	8.06173	7.9744	8.08938	7.85943
YER093C-A	6.70137	7.19295	6.94716	6.8892	6.82892	6.80643	6.6293	6.73811	7.06742	6.71025	6.82741	6.7937	7.02341	6.76995	6.85589	6.88624	6.79255	6.7738	6.81129
YER094C	9.77779	9.84268	9.81024	9.69383	10.4164	10.4589	10.0189	9.98206	9.37702	9.58329	9.89249	9.78815	10.272	10.3746	10.0192	10.0413	10.0817	9.99074	10.1727
YER095W	9.02623	8.88569	8.95596	8.94684	9.12745	9.3752	9.06083	9.3418	8.26958	8.88114	9.00218	8.26073	9.08501	9.43855	8.8867	9.03577	9.27412	9.09142	9.45682
YER096W	4.54862	4.30527	4.42694	4.61046	4.44699	4.51163	4.20427	4.17033	3.74435	4.35021	3.90792	4.01093	4.43182	4.042	4.26082	4.37442	4.9316	4.8751	4.9881
YER098W	6.68984	6.80364	6.74674	7.02311	6.58448	6.78417	6.84602	6.75832	6.31722	6.71532	6.37384	6.28649	6.29241	6.63689	6.60334	6.65075	6.98749	7.06869	6.90628
YER099C	7.50225	7.46316	7.48271	7.51988	7.48144	7.57262	7.30761	7.44465	7.67902	7.39763	7.62571	7.98472	7.66573	7.36242	7.28081	7.40877	7.14825	7.16231	7.13419
YER100W	8.7656	8.72696	8.74628	8.60214	8.98335	9.24944	8.97042	8.91938	8.8344	8.66796	8.72134	8.44722	8.68892	8.92447	9.01618	9.05939	8.79838	8.75822	8.83855
YER101C	6.38643	6.37597	6.3812	6.89934	6.98749	7.10021	6.90972	6.80043	6.94534	6.91732	6.78088	5.99932	6.02653	6.28707	6.6126	6.86829	6.94921	7.084	6.81443
YER102W	11.7981	11.7599	11.779	11.6444	11.97	12.2082	12.0147	12.3874	12.1144	12.0104	12.3038	12.5861	12.5749	12.4471	11.9657	12.1289	11.8838	11.7258	12.0418
YER103W	8.23402	7.75697	7.99549	10.1825	8.46043	8.13311	8.11172	8.03476	7.46575	8.05943	7.84064	8.03002	7.77082	8.03088	8.12627	8.81282	8.63221	9.01768	8.24675
YER104W	5.77221	6.08139	5.9268	5.57282	5.96257	6.02902	5.83644	6.05107	5.85647	5.96142	6.01193	5.15377	5.597	6.05857	5.71632	6.03427	5.78403	5.66297	5.9051
YER105C	9.28777	9.18642	9.2371	8.90535	9.17915	9.23391	9.14224	9.28777	9.29735	9.37638	9.44889	9.21145	9.30235	9.41538	9.46582	9.37173	9.32908	9.39813	9.26003
YER106W	5.14318	6.63213	5.88765	5.92681	4.70696	4.91083	5.35255	5.22521	4.08806	5.21298	4.76581	4.81387	4.50958	4.61216	5.44632	5.21707	6.18637	6.08131	6.29143
YER107C	7.62836	7.67581	7.65208	7.7553	7.86678	7.76853	7.77615	7.85249	7.80454	7.86383	7.90182	8.11283	8.19658	7.92541	7.89426	7.69125	7.81134	7.92956	7.69313
YER109C	7.30312	7.23722	7.27017	7.3945	7.08385	7.07487	7.36019	7.49334	7.27125	7.49036	7.64891	7.55078	7.80668	7.68326	7.72445	7.46525	7.65567	7.64891	7.66242
YER110C	9.98903	9.81324	9.90113	9.57514	9.93914	10.1366	10.4289	10.689	10.2331	10.7912	10.6895	10.896	10.3187	9.67282	9.66892	10.3285	9.97545	9.95874	9.99217
YER111C	6.77068	6.56467	6.66767	6.67655	7.15149	7.54701	7.52316	7.48525	6.79435	7.09232	7.14144	6.46013	7.01158	7.52661	7.29932	6.76442	7.2887	7.38361	7.19379
YER112W	8.14979	8.15057	8.15018	8.05085	8.02389	7.966	8.11525	8.01687	8.77249	8.38795	8.18608	7.99507	8.12415	8.2115	8.43987	8.26501	8.20937	8.2476	8.17114
YER113C	7.83957	7.8691	7.85433	7.71092	7.86787	8.1011	7.95923	8.07021	8.18123	8.19367	8.1596	7.89884	7.8929	8.18882	8.151	7.69846	7.81489	7.89209	7.73768
YER114C	8.82017	8.74923	8.7847	8.58433	8.76171	8.95884	9.05956	9.24783	8.88806	9.2573	9.21476	9.08815	8.99664	9.00306	9.15391	9.33704	9.15863	9.1681	9.14917
YER115C	7.55727	7.54605	7.55166	7.98358	7.91089	7.73193	8.0698	7.83079	7.70768	7.84554	7.91829	8.27425	7.97838	7.53499	7.24214	7.76287	7.82606	7.64473	8.00739
YER116C	5.65188	6.10656	5.87922	6.36172	6.09825	6.40311	6.30613	6.12144	5.67268	5.78434	5.95346	6.10656	6.15877	6.10656	6.31133	5.97808	6.38318	6.47963	6.28674
YER117W	12.033	12.1567	12.0948	12.0475	12.0786	12.0678	12.0183	12.0551	12.3765	12.1299	12.24	12.3794	12.2536	12.0477	11.8685	11.8178	11.9972	11.9678	12.0267
YER118C	8.41913	8.42061	8.41987	8.01369	8.53416	8.60169	8.38803	8.60388	8.74326	8.76451	8.77352	8.39108	8.45283	8.71008	8.5875	8.25492	8.26738	8.31629	8.21846
YER119C	8.057	8.06386	8.06043	8.04092	8.01444	8.16239	7.95405	7.96506	7.54832	7.8125	7.94442	7.90516	8.37737	8.66799	8.58212	8.27301	8.5154	8.52693	8.50386
YER120W	11.051	11.1075	11.0792	10.9111	11.006	11.121	11.0615	11.2924	10.9926	11.1543	11.3288	11.3132	11.3817	11.4694	11.4917	11.348	11.3807	11.3586	11.4028
YER122C	9.58374	9.51949	9.55161	9.50219	9.50219	9.60995	9.52307	9.529	9.72215	9.70772	9.54919	9.51717	9.2937	9.39524	9.64929	9.14783	9.23902	9.30353	9.1745
YER123W	7.92242	7.58023	7.75133	7.73231	7.878	7.98014	7.91751	7.94271	7.77446	7.85883	7.68701	7.90651	8.038	8.24405	8.13107	7.97272	7.76273	7.71702	7.80845
YER124C	8.85275	8.44584	8.64929	8.89579	9.14908	9.12199	9.21277	9.21052	9.02766	9.15946	9.08901	9.16488	9.99267	8.57447	9.14908	9.67659	9.50865	9.49621	9.52109
YER125W	9.89021	9.63488	9.76254	9.66427	9.65778	10.2375	10.1081	10.084	9.51186	9.84567	9.9201	9.87248	10.0435	10.2837	10.3792	10.0622	10.1423	10.2049	10.0797
YER126C	8.99399	8.99795	8.99597	9.0389	9.14682	9.23905	9.37462	9.48567	9.61223	9.42024	9.68405	10.0195	9.57132	9.07131	8.82466	9.46899	8.63689	8.52001	8.75377
YER127W	7.60109	7.80093	7.70101	8.05953	7.95672	8.17776	7.85938	7.9044	8.55071	8.27789	8.49909	8.52556	8.02404	7.85041	8.05128	8.04884	7.56818	7.71216	7.4242
YER128W	5.93776	6.98004	6.4589	6.33643	6.28575	6.1083	6.17149	6.26787	6.76834	6.32942	6.33643	6.38005	5.86209	6.00756	6.33643	6.30077	6.67406	6.6	6.74812
YER129W	7.22175	6.71845	6.9701	6.8892	7.27966	7.57356	7.44788	7.44788	7.30263	7.48135	7.701	7.44788	7.47608	7.56844	7.57573	7.44788	7.47636	7.46328	7.48944
YER130C	8.6555	8.79375	8.72462	8.73907	8.88117	8.91551	8.90438	8.7329	8.57465	8.83628	8.89631	8.26651	8.35991	8.8613	9.01851	9.35503	8.78271	8.92366	8.64176
YER131W	11.7208	11.7464	11.7336	11.5876	11.6959	11.5776	11.6188	11.7974	12.1302	11.9463	11.9324	12.2544	12.1181	11.7803	11.4507	11.4494	11.3397	11.3436	11.3359
YER132C	8.37326	8.35422	8.36374	8.40921	8.22028	8.32133	8.5441	8.75363	8.49513	8.71023	8.77571	8.67277	8.45439	8.35341	8.47328	8.58609	8.43305	8.46236	8.40375
YER133W	10.1167	9.64862	9.88264	9.88264	9.90261	10.3195	10.1563	10.1053	9.91903	9.97729	9.92828	9.97543	10.0474	10.2995	10.3312	10.2558	10.1299	10.1904	10.0693
YER134C	7.44427	7.50326	7.47376	7.26534	7.4872	7.84415	7.52492	7.85977	7.20595	7.41742	7.66691	7.66691	8.0373	8.28781	7.83876	7.87575	7.65152	7.4979	7.80513
YER136W	9.54362	9.13394	9.33878	9.44738	9.69672	9.92192	9.62969	9.69017	9.03926	9.36964	9.38802	9.04731	9.55133	10.1207	9.95386	9.97281	9.9363	9.84209	10.0305
YER137C	7.78781	8.27092	8.02936	8.219	7.80386	7.32803	7.64391	7.38289	8.578	7.95128	7.88897	8.26842	7.5806	6.74984	7.15296	7.23761	7.59757	7.60259	7.59254
YER138W-A	11.8158	11.9648	11.8903	12.067	11.5433	11.4839	11.5121	11.3849	11.8404	11.8946	11.695	11.3887	11.4618	11.5996	12.0517	11.6569	11.6411	11.7862	11.4961
YER139C	4.72628	5.72625	5.22627	5.80811	5.74726	6.06918	6.0855	6.13904	5.95505	5.78139	5.93496	5.89006	6.04249	6.39251	6.38339	6.46809	6.21379	6.19137	6.23622
YER140W	7.53258	7.61204	7.57231	7.41031	7.20603	7.05261	6.87646	6.98803	7.25871	7.18159	7.2238	7.44837	7.10892	7.18783	7.23989	7.2238	7.22343	7.28765	7.15921
YER141W	8.80464	8.53889	8.67177	9.27383	8.88303	8.97052	9.07622	9.01257	8.43079	8.57857	8.54155	8.75901	8.77714	8.83719	8.93117	8.74484	8.98314	9.11024	8.85604
YER142C	6.65665	7.06555	6.8611	6.91418	6.63969	6.49889	6.55112	6.34724	6.24902	6.23327	6.05547	5.80937	6.4097	6.64049	6.79061	6.67504	6.71459	6.78142	6.64775
YER143W	6.42575	6.54567	6.48571	6.4922	6.79132	6.80048	6.67291	6.46697	6.47178	6.24697	6.33377	6.35799	6.40813	6.51321	6.53606	6.75827	6.75948	6.85123	6.66773
YER144C	8.30783	8.60038	8.4541	8.36958	8.14799	8.40592	8.43892	8.27137	8.28851	8.35065	8.38929	8.03517	7.94441	8.03739	8.22665	8.29143	8.48673	8.47051	8.50295
YER145C	11.5623	11.5741	11.5682	11.4002	11.333	11.3404	11.1203	11.2721	11.4466	11.5531	11.5494	10.7212	11.2052	11.5697	11.6072	11.4939	11.3579	11.4173	11.2984
YER146W	8.49022	9.19275	8.84148	8.92576	9.23196	9.10501	8.74544	8.94779	8.97526	8.89324	9.2294	9.30135	9.36153	9.41737	9.30233	8.79485	8.94197	8.86675	9.0172
YER147C	7.37058	7.37667	7.37363	7.63138	7.33043	7.0505	7.26372	7.26079	7.36175	7.29978	7.21978	7.3956	7.34202	6.94818	6.85589	7.28657	7.11561	7.16949	7.06174
YER148W	9.83586	9.68746	9.76166	9.88553	9.81644	9.79279	9.9725	10.0204	9.78363	9.90958	9.88513	10.2546	9.96368	9.95906	9.90395	9.94037	9.87048	9.85317	9.88779
YER149C	7.98907	8.3398	8.16443	8.04714	8.27602	7.91441	7.98907	7.94805	8.17697	8.17419	8.17571	7.61025	7.62743	7.98642	7.90565	7.9942	7.81063	7.76824	7.85302
YER150W	8.03045	7.19954	7.61499	10.8293	7.97598	7.47704	7.82658	7.20427	6.91756	6.70927	6.46725	7.90021	6.88614	7.40929	7.24909	8.81329	8.3033	9.17096	7.43565
YER151C	8.92465	8.67816	8.80141	9.1039	8.5971	8.79512	8.98565	9.02734	9.13335	9.27452	9.18034	8.89968	8.95293	8.99138	9.27968	8.91263	9.04133	9.09129	8.99138
YER152C	8.58857	8.74674	8.66766	8.70859	9.00398	8.82108	8.73286	8.71966	7.95764	8.29585	8.77484	8.78889	9.50729	9.02686	8.78568	9.12453	9.05712	8.90053	9.21372
YER153C	5.61935	4.84684	5.23309	4.73078	5.3348	5.49944	5.92866	5.71926	5.01572	5.31079	5.31506	5.62413	6.66262	6.05009	5.10684	5.86209	5.5867	5.30404	5.86936
YER154W	8.01531	7.9934	8.00435	7.77832	8.0373	8.23877	8.09149	8.23066	7.85215	8.22319	8.28571	8.50298	8.75645	8.66662	8.45057	8.32814	8.24282	8.21824	8.2674
YER155C	8.81123	8.96575	8.88849	8.82065	8.89166	9.08959	9.09205	9.07345	8.86682	8.80511	9.1112	9.01306	9.09801	9.07894	9.11069	9.09571	9.1773	9.13698	9.21762
YER156C	7.15532	7.1442	7.14976	7.65129	7.7829	7.91998	8.56317	8.55596	8.427	8.28442	8.49136	9.49931	8.6553	8.10024	7.71715	7.37323	7.11656	7.13627	7.09686
YER157W	6.02231	6.23437	6.12834	5.81785	7.10121	6.81982	6.8198	6.85001	6.93861	6.82118	6.82219	6.64018	6.51332	6.57858	6.71742	6.54696	6.35702	6.39081	6.32323
YER158C	9.45926	9.40239	9.43082	9.45601	8.83704	9.14104	9.15122	9.01872	9.01141	9.04366	8.77685	8.38876	8.21728	8.59732	8.69413	9.14145	9.29778	9.41725	9.17832
YER159C	9.83147	9.7977	9.81458	9.99455	9.84019	9.78106	9.96257	9.78513	9.89416	9.79328	9.68301	9.76582	9.43659	9.4757	9.63743	9.87898	9.7839	9.75894	9.80885
YER161C	6.67262	6.94898	6.8108	6.97185	7.00394	7.20272	7.22266	7.16971	7.09212	6.99186	7.05537	7.23756	7.3133	7.28711	7.37654	7.46007	7.07865	7.00746	7.14983
YER162C	6.77992	6.93894	6.85943	7.44788	7.08955	7.24168	7.06047	7.14435	6.85981	7.04201	6.87585	6.80859	6.61916	6.89376	7.41783	7.23054	7.50851	7.73626	7.28077
YER163C	7.71121	7.66563	7.68842	7.29549	7.91673	8.0983	7.58215	7.83669	7.28168	7.58257	7.83385	7.77145	8.18112	8.40743	8.33439	8.02829	7.97675	7.84923	8.10426
YER164W	9.05732	8.89099	8.97416	8.90903	8.75668	8.79567	9.09087	9.27186	8.93495	9.25933	9.14614	9.09103	9.38759	9.15121	9.21894	9.21086	9.25051	9.2543	9.24671
YER165W	11.6303	11.3724	11.5013	11.3435	11.5699	11.8	11.9377	12.1074	11.5883	11.9949	12.0182	12.1851	12.1299	12.0221	11.8508	12.0123	11.8542	11.7939	11.9146
YER166W	9.87943	9.92186	9.90064	9.70195	9.96138	9.66832	9.94264	9.85588	9.92753	9.91344	9.99921	9.72871	9.66796	9.83503	9.92055	10.0134	9.9973	9.99236	10.0022
YER167W	10.3861	10.5917	10.4889	10.3648	9.74733	9.1389	9.81491	9.28137	10.5446	9.93606	9.35743	9.35096	9.26223	9.1185	9.42198	9.0695	9.51871	9.62821	9.40921
YER168C	8.05788	8.13447	8.09617	7.94121	8.31796	8.11068	8.05788	8.05788	8.25832	8.15717	8.16145	8.00082	7.90882	8.00236	8.12545	8.27642	7.96923	8.01236	7.92609
YER169W	8.12799	8.18709	8.15754	8.73854	8.25604	8.2174	8.31804	8.05578	8.38661	8.17358	8.16599	7.92144	7.57532	7.70103	8.13222	8.67798	8.14577	8.37913	7.91241
YER170W	6.25603	6.07118	6.1636	5.36788	6.25944	6.76162	6.62938	6.58046	5.87112	6.07064	6.15252	5.7521	6.35926	7.0438	6.4948	6.54789	6.21773	6.16619	6.26926
YER171W	7.50814	7.40399	7.45607	7.50926	7.57358	7.8787	7.67546	7.90641	8.05983	7.98986	8.12206	8.17446	8.12498	7.97729	7.8804	7.77903	7.75125	7.84694	7.65555
YER172C	8.78834	8.40275	8.59555	8.61192	8.92384	9.01396	8.95319	9.11815	8.73408	9.23013	9.242	9.08449	9.20774	9.0362	9.10779	9.23623	9.26222	9.35119	9.17325
YER173W	6.77992	7.11725	6.94859	7.21206	7.29683	7.02399	6.98342	6.93621	6.99611	7.31509	7.33765	6.97728	6.9121	7.07883	7.33392	7.12654	7.0613	7.08244	7.04016
YER174C	7.30659	7.61843	7.46251	7.93802	7.61843	7.38519	7.2844	7.11889	7.27421	7.15202	7.16266	8.471	8.03005	7.66832	8.25922	8.28142	7.92063	7.93428	7.90698
YER175C	7.68333	7.71147	7.6974	8.00592	8.04893	8.17232	7.76335	7.70701	7.20038	7.21099	7.60652	8.37584	8.81528	8.8034	9.2826	9.46946	8.13295	8.07869	8.18722
YER175W-A	2.75253	3.05594	2.90424	2.69439	2.75351	2.60084	2.5414	2.72054	3.13745	2.69439	2.61072	2.6688	2.68038	2.48404	2.60107	2.34134	2.91305	3.01131	2.81479
YER176W	8.13598	8.18923	8.16261	8.39447	8.30089	8.25657	8.61535	8.43396	8.43742	8.62767	8.7269	8.5221	8.4544	8.46041	8.65656	8.65334	8.3497	8.3501	8.3493
YER177W	11.6723	11.799	11.7356	11.7604	11.6362	11.7508	11.6226	11.533	11.7289	11.7528	11.6174	11.2387	11.1669	11.4777	11.6075	11.5208	11.1903	11.2148	11.1658
YER178W	12.1946	12.0184	12.1065	12.0191	12.2865	12.5264	12.4228	12.4327	12.1121	12.3075	12.261	11.9679	12.034	12.4776	12.605	12.5644	12.5475	12.594	12.501
YER179W	4.40823	6.64693	5.52758	5.6651	4.80781	5.35597	4.99941	4.77114	4.49706	4.88007	4.93718	4.93086	4.70426	4.95834	5.52733	5.02332	5.90102	5.8589	5.94314
YER180C	6.62519	7.10151	6.86335	6.77694	6.61525	6.25542	6.7697	6.37837	6.84928	6.69811	6.60441	6.75694	6.38489	6.1735	6.35851	6.20319	6.64473	6.66585	6.6236
YER180C-A	3.44926	4.36366	3.90646	4.05268	3.44926	3.33181	2.69195	2.97268	2.94924	3.77573	3.38305	3.59832	3.35466	3.18752	3.83454	3.05049	4.64213	4.68447	4.59979
YER182W	7.06346	7.52777	7.29561	7.80427	7.17267	6.90618	7.44788	7.40191	7.15764	7.07343	6.78279	7.13717	6.77888	6.67302	6.7645	6.95122	7.38265	7.51516	7.25013
YER183C	7.64575	8.0339	7.83982	7.68724	8.18754	8.26698	8.0175	8.28675	8.14023	7.81837	8.12325	8.11979	8.32805	8.51056	8.29311	8.28367	7.97968	7.86092	8.09844
YER184C	5.628	6.04508	5.83654	5.74458	5.90186	5.79966	5.39819	5.60018	5.24676	5.82853	5.67802	5.53718	5.25617	5.33704	5.74207	5.76301	6.04468	5.89044	6.19892
YER185W	4.55673	5.75683	5.15678	4.53357	4.53314	4.72545	4.90296	4.20821	4.49729	4.6507	4.72126	4.62358	4.31473	4.60488	5.12373	4.74062	5.61967	5.55461	5.68473
YER186C	7.29039	7.51548	7.40293	7.30933	7.78057	7.43715	7.72853	7.77601	7.56273	7.75012	7.77601	7.7308	7.93593	7.66163	7.60542	7.66736	7.69072	7.69447	7.68697
YER187W	6.10079	6.33377	6.21728	7.03081	6.8283	6.18881	6.36915	6.069	6.21068	6.23087	6.10271	6.68749	6.33377	6.20554	6.33377	6.51804	6.46753	6.67351	6.26155
YER188C-A	6.18452	7.39541	6.78997	6.93331	5.27794	4.69762	5.92199	5.38355	5.61094	6.13481	5.73474	5.70937	5.26495	4.74178	5.48254	4.60044	6.28674	6.32769	6.24578
YFL001W	7.02889	7.36544	7.19716	7.25814	7.09392	7.33225	7.4259	7.35459	7.50838	7.44941	7.61461	7.58326	7.34016	7.40999	7.26381	7.47007	7.19984	7.20659	7.19308
YFL002C	8.07841	7.97247	8.02544	7.75386	7.99839	7.79676	8.05933	7.979	8.39488	8.38837	8.25047	8.3564	8.04013	7.91972	7.98768	8.1235	7.56551	7.64576	7.48525
YFL003C	3.73156	5.08238	4.40697	5.19386	4.47896	4.41738	4.33933	4.15848	4.29847	4.78781	4.40893	4.62063	4.07063	4.42191	4.76725	4.24196	5.32044	5.27583	5.36505
YFL004W	9.76769	9.77634	9.77202	9.52991	9.67328	9.71104	9.61636	9.59239	9.4402	9.73442	9.74316	9.54411	9.73442	9.88455	10.0219	9.87976	9.96249	9.9915	9.93348
YFL005W	9.55964	9.55533	9.55749	9.57452	9.72438	9.91037	9.68535	9.72116	9.67999	9.48794	9.5149	9.43979	9.58868	10.0543	9.99881	9.75857	9.64961	9.58976	9.70945
YFL007W	8.64835	8.70543	8.67689	8.76874	9.0035	9.04549	9.1578	8.92643	8.67919	8.91105	9.07525	9.04282	9.05609	8.70645	8.86432	9.25829	9.21477	9.12018	9.30936
YFL008W	8.95479	8.99143	8.97311	8.77074	8.75015	8.77882	9.05067	8.99354	8.96817	9.11416	9.08358	8.26267	8.79473	8.99354	8.94588	8.84938	8.88575	8.84038	8.93111
YFL009W	8.67536	8.58359	8.62948	8.81022	8.87802	8.81636	8.8156	8.84503	8.61175	8.7124	8.81022	8.75328	9.08835	8.88786	8.76449	8.8786	8.79695	8.66742	8.92648
YFL010C	10.4297	10.521	10.4753	10.2464	10.4638	10.6683	10.4262	10.4541	10.2161	10.1935	10.4659	10.1626	10.4802	10.5907	10.5709	10.611	10.5239	10.3836	10.6642
YFL010W-A	8.11347	9.00695	8.56021	9.03974	8.0778	6.78378	7.61704	6.69983	9.04752	8.03509	7.3903	7.18896	6.88992	6.70795	6.91481	7.25405	6.79533	6.82417	6.76648
YFL011W	3.79492	5.03881	4.41687	3.90659	3.62184	3.51619	3.34205	3.90012	3.71199	3.64707	3.79212	3.91779	3.56048	3.6359	4.01162	3.29832	4.64274	4.59266	4.69283
YFL012W	4.3988	5.57344	4.98612	4.70678	4.93166	4.72934	5.00763	4.41523	5.44074	4.93166	4.97462	4.6153	4.84361	4.85555	5.23605	4.65213	5.27959	5.21707	5.34212
YFL013C	8.56922	8.48872	8.52897	8.33498	8.27731	8.54088	8.52551	8.63123	8.33174	8.49917	8.48686	8.40945	8.29644	8.49896	8.50433	8.37916	8.42335	8.53645	8.31025
YFL014W	12.5109	12.5332	12.5221	13.1649	13.142	13.1839	13.0994	12.9419	12.5647	12.1746	12.0476	11.8981	11.6612	12.2895	12.6895	13.0531	13.1208	13.2151	13.0266
YFL016C	8.42999	8.21663	8.32331	8.96265	8.48432	8.97086	8.64155	8.87294	8.10382	8.47371	8.38869	8.39804	8.62313	8.7555	8.68733	8.77157	8.84875	9.00573	8.69178
YFL017C	8.66619	8.74523	8.70571	8.55898	8.61761	8.62991	8.51088	8.69831	8.83066	8.74395	8.90338	8.78527	8.60975	8.7867	8.75386	8.3249	8.70926	8.56944	8.84909
YFL017W-A	8.25053	8.78029	8.51541	8.44614	8.72895	8.44979	8.36232	8.53577	8.4541	8.52735	8.67336	9.01303	8.97865	8.62165	8.47964	8.43858	8.44808	8.32536	8.57081
YFL018C	11.0408	11.1949	11.1179	11.1538	11.3602	11.1272	11.2588	11.3555	11.2372	11.2619	11.1657	11.0895	10.9427	11.1275	11.2304	11.2003	11.3211	11.3237	11.3185
YFL020C	5.28564	4.10798	4.69681	4.50875	4.17517	4.51033	4.15159	3.93666	3.50486	4.34893	4.14205	4.03224	4.11716	3.93973	4.09455	3.58261	4.65897	4.80067	4.51727
YFL020C	6.29034	4.8875	5.58892	5.24015	4.86907	5.10141	4.66362	4.52609	5.23504	5.33836	4.85265	4.46896	4.91317	4.4219	4.7237	4.4372	4.83688	4.86907	4.80469
YFL021W	8.75345	8.67074	8.71209	8.9459	7.61041	7.14783	7.62192	7.62805	7.79449	7.75832	7.75222	8.50442	9.03821	8.177	8.24729	8.49898	8.17018	8.20258	8.13779
YFL022C	9.9612	9.85466	9.90793	9.67142	9.81341	9.85005	10.028	10.1744	10.0697	10.1595	10.207	10.3443	10.3386	10.3526	10.159	10.3535	9.85727	9.78377	9.93077
YFL023W	7.52208	7.59133	7.5567	7.5904	7.02272	7.05901	7.68914	7.74988	8.10662	8.1779	8.16625	8.0898	7.57928	6.91772	7.19921	8.06364	7.10625	7.08264	7.12986
YFL024C	8.14326	8.19639	8.16982	8.30548	7.60926	7.62418	7.81545	7.88602	8.15502	8.21121	7.84849	7.7097	7.38737	7.45563	7.84849	7.84849	7.84375	8.04413	7.64336
YFL025C	8.16906	8.25212	8.21059	8.02057	8.69821	8.44687	8.37312	8.26158	8.06741	8.2706	8.37176	8.27425	8.33071	8.62442	8.41096	8.2746	8.34813	8.34813	8.34813
YFL026W	4.46805	5.92929	5.19867	5.56175	5.38208	5.39901	5.39999	5.41874	5.20872	5.65809	5.55995	6.24867	5.75379	5.44806	5.57447	5.29284	5.87371	5.82538	5.92205
YFL027C	7.22894	6.86636	7.04765	7.12567	7.58232	7.40544	7.44913	7.3314	7.56244	7.33833	7.33833	7.31029	7.21361	7.29253	7.29467	7.59778	7.36734	7.39006	7.34463
YFL028C	8.30167	8.30553	8.3036	8.21091	8.66641	8.61573	8.40743	8.39113	8.80003	8.63658	8.66283	8.98024	9.09309	8.97697	9.10446	8.95197	8.68011	8.66641	8.69381
YFL029C	6.18116	6.40451	6.29284	6.15034	6.72124	6.39129	6.25022	6.44214	6.24851	6.19039	6.39129	6.33852	6.57787	6.41389	6.61723	6.62003	6.37666	6.45959	6.29373
YFL030W	8.38602	8.13482	8.26042	8.934	8.68749	8.52113	8.58451	8.54942	8.29893	8.17708	7.83369	7.77771	7.1079	7.41594	7.71188	8.1952	8.88214	9.35459	8.40969
YFL031W	11.0777	10.862	10.9698	10.8926	11.1535	11.5604	11.3925	11.337	10.0747	10.687	11.0796	11.2493	11.3174	11.2784	11.1002	11.504	11.2557	11.0457	11.4658
YFL033C	8.13797	7.81821	7.97809	7.86001	8.17687	8.28299	8.32608	8.26475	7.24483	7.88413	7.88505	7.74271	8.00451	8.08367	8.04549	8.46082	8.31594	8.31425	8.31763
YFL034C-A	10.1028	10.3505	10.2267	10.3938	10.4364	10.0834	9.96156	10.055	10.6753	10.2676	10.4227	10.8441	10.64	9.99176	9.6536	9.40975	9.76231	9.79307	9.73156
YFL034C-B	7.21087	7.48384	7.34736	7.23463	7.33293	7.6045	7.64814	7.80061	7.53513	7.69755	7.59252	7.53442	7.2578	7.54559	7.51884	7.56023	7.39427	7.36075	7.42779
YFL034W	8.21228	8.11861	8.16545	8.124	8.0556	7.81548	7.84415	7.85885	8.28734	8.21212	8.12295	7.71007	7.79867	7.84026	8.30262	8.19706	8.33696	8.41569	8.25823
YFL036W	9.67475	9.52541	9.60008	9.62261	9.40513	9.71172	9.64246	9.64559	9.57802	9.62045	9.49975	9.58916	9.45298	9.58408	9.84633	9.6162	9.83081	10.0027	9.65891
YFL037W	10.9618	10.669	10.8154	10.4246	10.8413	11.1461	11.0694	11.1676	10.6829	11.0369	10.9963	10.4404	10.6331	11.5601	11.4274	11.1923	10.9379	10.9121	10.9638
YFL038C	11.1731	11.3815	11.2773	11.2903	11.4321	11.5125	11.1828	11.3223	11.3302	11.1183	11.339	11.0099	11.1426	11.4877	11.5241	11.3664	11.4848	11.4812	11.4884
YFL039C	13.1386	13.1451	13.1419	13.0626	13.1721	13.1887	13.2008	13.1523	13.0377	13.127	13.0519	12.9081	13.0005	13.223	13.2865	13.3066	13.1726	13.1503	13.1948
YFL040W	3.44836	4.65648	4.05242	3.53003	3.01627	3.22441	3.46797	3.69593	3.53003	3.81878	3.67665	3.49318	3.30525	3.20199	3.48972	3.35287	4.66446	4.79588	4.53304
YFL041W	9.56861	9.45752	9.51306	9.55937	9.53868	9.78801	9.30121	9.65471	9.29693	9.70755	9.71775	8.99096	9.57595	10.0158	10.0296	10.0661	9.76705	9.83172	9.70239
YFL041W-A	6.04021	6.96155	6.50088	6.49283	6.17919	5.95541	6.04419	5.80749	5.91426	6.09211	5.70273	5.36008	5.52898	5.64282	5.88109	6.0618	6.55035	6.57979	6.52091
YFL042C	8.02718	7.87068	7.94893	8.13684	8.15433	8.1855	8.11415	7.84537	8.00038	7.94766	7.6957	7.71432	7.88545	7.97558	8.16845	7.89331	8.36839	8.46884	8.26794
YFL044C	6.78728	7.02287	6.90507	6.79681	7.35358	7.4033	6.88943	7.20351	6.67952	6.99892	7.08917	6.8434	7.20925	7.51055	7.22618	7.39693	7.19108	7.13138	7.25079
YFL045C	11.4325	11.3671	11.3998	11.2758	11.6283	11.543	11.5118	11.5149	11.5954	11.6525	11.6616	11.2336	11.4896	11.9515	11.865	11.5386	11.5014	11.4214	11.5813
YFL046W	7.54035	8.05389	7.79712	8.08455	7.90244	7.83777	7.97079	8.02023	8.2741	8.05788	8.04001	8.0853	7.97981	8.10526	8.11176	7.87576	7.86155	7.96362	7.75949
YFL047W	7.47595	8.04924	7.7626	7.68234	7.60852	7.52039	7.56353	7.52663	7.27784	7.62509	7.4253	7.2971	7.21214	7.43238	7.48119	7.24316	7.57238	7.58679	7.55797
YFL048C	7.9945	7.90304	7.94877	8.30166	8.33668	8.08776	8.15605	8.00993	8.42662	8.21938	8.05981	7.94118	7.90284	8.2621	8.24855	8.23653	7.99874	8.01739	7.98008
YFL049W	8.10152	8.03818	8.06985	8.1101	8.36238	7.94957	7.94536	8.03476	8.14149	8.1101	8.0693	8.06173	8.23507	8.1101	8.33836	8.11502	8.29476	8.30163	8.28789
YFL050C	4.92142	5.58155	5.25149	5.25243	4.74211	4.86882	4.66158	4.86811	4.21416	4.9572	4.96648	5.51092	5.29183	4.73161	4.96146	4.85984	5.55312	5.42611	5.68013
YFL051C	4.72545	5.57872	5.15209	4.95629	3.92458	3.52373	3.86026	3.85854	4.15956	4.21088	3.60187	3.51799	3.79737	3.2141	3.94364	3.39643	4.55524	4.55393	4.55654
YFL052W	5.64879	5.21763	5.43321	5.56175	5.34166	5.50753	5.83461	5.34166	4.18096	4.84792	4.79135	4.71153	5.47099	5.41799	4.8412	5.03686	5.63924	5.7781	5.50038
YFL053W	3.9159	5.82575	4.87082	4.62845	4.0285	3.97771	3.98115	4.17331	3.6093	4.19297	3.81973	4.15458	4.00382	4.01637	4.65213	3.81535	5.72553	5.75623	5.69483
YFL054C	7.40085	7.29984	7.35034	7.48344	7.33982	7.54461	7.71209	7.12591	6.19184	6.79585	6.58881	7.09952	7.11229	6.74492	6.6694	6.91332	7.80003	7.73237	7.86769
YFL055W	5.96091	7.3633	6.6621	6.58067	6.13289	6.42847	6.92392	7.36652	6.35608	6.32316	5.8195	5.59972	5.60225	5.88805	5.64257	5.45474	7.03128	7.10579	6.95676
YFL056C	3.41813	4.22956	3.82384	3.31403	4.50562	4.2455	4.50562	4.52297	3.16591	4.16101	4.74673	4.1859	4.11735	4.31616	3.74989	4.26338	4.52216	4.56537	4.47896
YFL059W	6.50871	6.38011	6.44441	6.45863	7.05033	6.91756	6.74967	7.05652	6.73019	7.00889	7.03391	6.62303	6.804	6.93344	6.69015	6.91272	6.78958	6.67946	6.8997
YFL060C	6.7737	7.48625	7.12997	6.93639	7.28819	7.00868	7.27932	7.18302	7.49328	7.3856	7.34411	6.88696	7.39138	7.28668	7.08649	7.03666	7.54188	7.43829	7.64547
YFL061W	3.34571	4.47858	3.91215	3.86627	3.45359	3.80122	3.60577	3.97835	4.39132	4.11611	4.0354	4.21909	4.27171	4.0354	4.0354	3.97388	4.49609	4.51298	4.47919
YFL062W	11.0483	11.1727	11.1105	11.0194	11.1237	10.9184	10.8107	10.4046	10.7831	10.754	10.6039	10.0951	10.2653	10.6348	11.0523	10.9335	11.1502	11.2202	11.0802
YFL064C	4.57951	5.31096	4.94524	4.59157	4.13987	4.37681	4.70977	4.53223	3.83083	4.27224	4.21788	4.03177	5.15841	4.94704	4.24593	4.73782	5.20734	5.08045	5.33424
YFL065C	6.40478	7.53911	6.97195	6.94835	6.84921	6.95796	7.31607	7.15232	6.20485	6.87675	6.76001	6.83523	8.03226	7.25288	6.71699	7.06834	7.61112	7.28796	7.93429
YFL067W	7.3746	8.78885	8.08173	8.21574	6.08399	5.08171	6.48416	5.71062	7.16667	6.86597	5.65528	6.23846	5.76497	5.48768	6.65494	5.78418	8.49686	8.48858	8.50514
YFL068W	8.06715	8.88432	8.47573	8.74486	7.10735	5.92864	7.29359	6.5223	8.27659	7.16615	6.54061	6.93634	6.83285	6.42968	6.81508	7.16615	7.92813	7.73496	8.1213
YFR001W	7.90445	7.96847	7.93646	8.04021	6.96211	7.94392	8.11759	8.0977	8.53137	8.3485	8.54597	8.65256	8.17107	7.99398	7.95537	8.42648	7.88431	7.88089	7.88772
YFR002W	9.01982	8.99637	9.0081	8.62637	9.12642	9.2367	9.16249	9.25719	9.17607	9.32693	9.26867	9.17112	9.11085	9.37455	9.38197	9.16995	9.08142	9.09581	9.06702
YFR003C	7.20564	7.41742	7.31153	7.56757	7.72117	7.45944	7.22977	7.15968	7.46552	7.13023	6.974	6.9072	7.16704	7.44333	7.80333	7.5485	7.56719	7.70075	7.43363
YFR004W	9.31054	9.46603	9.38829	9.59448	9.5721	9.61948	9.47175	9.18409	9.47542	9.39222	9.42385	9.14423	9.35305	9.49091	9.87032	9.7903	9.59693	9.70831	9.48554
YFR005C	7.00637	7.3056	7.15599	7.18233	7.38447	7.05128	7.15081	7.00388	6.8705	6.80964	6.99734	7.31754	7.04932	6.72795	6.67718	6.61856	6.86174	6.85001	6.87347
YFR006W	9.47162	9.39532	9.43347	8.96163	9.81715	9.9229	9.67255	9.76652	9.42554	9.55953	9.62486	9.46417	9.63696	9.9383	9.79694	9.62733	9.72634	9.64296	9.80973
YFR007W	6.73164	6.88422	6.80793	6.75213	7.28779	7.1738	7.02803	6.99057	6.92746	6.87876	6.82226	6.86901	6.92746	7.16411	6.91178	6.91756	6.77002	6.87126	6.66878
YFR008W	5.00659	4.81998	4.91329	4.53357	5.40621	5.66949	5.30723	5.66111	5.05211	4.83177	5.15349	5.12201	5.01464	5.39764	5.51284	5.49966	5.35573	5.3827	5.32876
YFR009W	9.26158	9.28177	9.27168	9.19709	9.57923	9.56669	9.51121	9.4805	9.29345	9.56669	9.57144	9.75954	9.81974	9.68194	9.67823	9.64579	9.38454	9.34996	9.41911
YFR010W	9.55731	9.10269	9.33	9.26461	9.57634	9.85955	9.61245	9.58002	9.38394	9.40912	9.38156	9.15705	9.40709	9.77892	9.94417	9.73425	9.71789	9.81138	9.62439
YFR011C	8.60243	8.66231	8.63237	8.5203	8.67686	8.88798	8.69824	9.14295	8.94659	8.76646	8.75659	8.59602	8.72039	9.07494	8.89499	8.7457	8.85717	8.94788	8.76646
YFR012W	3.66952	5.51577	4.59265	4.8164	3.60168	4.06462	4.05444	4.16462	3.19636	4.37681	4.22329	4.44876	3.99311	4.41034	4.54691	4.28196	5.27905	5.32906	5.22904
YFR012W-A	5.14531	5.93592	5.54062	5.56175	5.17149	5.22242	5.30321	5.34133	5.54668	5.45247	5.01717	5.35432	4.89819	5.23321	5.66049	5.22615	5.59628	5.83824	5.35432
YFR013W	7.73042	7.5882	7.65931	7.48111	7.49474	7.21452	7.3113	7.14144	7.92245	7.75413	7.54991	7.52501	7.46009	7.37376	7.49474	7.3019	7.43089	7.51715	7.34463
YFR014C	8.44564	7.93006	8.18785	8.34184	8.5867	8.90815	8.51727	8.36044	8.1976	7.9515	7.80584	7.60302	7.93642	8.49988	8.34433	8.34358	8.60711	8.75334	8.46087
YFR015C	7.98828	7.5837	7.78599	8.7425	8.85254	8.98446	8.62517	8.07068	6.99414	7.14162	7.05289	8.86833	8.42765	9.27831	9.36628	9.36139	9.04316	9.35998	8.72635
YFR016C	8.82433	8.68986	8.7571	9.06384	8.66512	8.7189	8.95458	8.94108	9.01633	9.03051	8.90224	8.75357	8.94782	8.95934	9.18009	9.06848	9.23865	9.33938	9.13792
YFR017C	7.63673	7.46258	7.54966	8.39536	7.83627	7.67836	7.98689	7.40961	6.58186	6.64845	6.33834	6.89393	6.78003	6.91705	6.68167	7.77293	8.16879	8.41412	7.92346
YFR018C	7.00781	7.44227	7.22504	7.23899	7.83595	7.9934	7.71755	7.79743	6.10558	7.15178	7.79324	7.93258	8.16755	7.82323	6.8737	7.73091	7.7068	7.35318	8.06043
YFR019W	9.02217	8.95848	8.99033	8.82776	9.10501	9.31428	9.15997	9.16155	8.90267	9.077	9.11346	8.55298	8.8015	8.8923	9.20927	9.12478	9.46092	9.52648	9.39536
YFR021W	6.33392	6.57179	6.45285	6.67599	6.78378	6.83956	6.85369	6.78059	6.65638	6.71798	6.83391	6.8071	6.94167	7.0205	6.94141	6.94317	6.69185	6.76243	6.62128
YFR022W	5.97657	6.39108	6.18382	6.29735	6.37215	6.79706	5.90928	6.17031	5.70629	6.05009	6.11881	6.21617	5.91488	6.09788	6.28166	6.1918	6.47083	6.49953	6.44214
YFR023W	5.0747	5.34664	5.21067	4.51337	4.95958	4.9492	5.12273	5.09827	5.17503	5.21217	4.90065	5.03533	4.46251	4.96046	5.12273	5.36067	5.47095	5.48893	5.45297
YFR024C-A	9.21059	8.76173	8.98616	8.61927	9.54245	9.6223	9.25719	9.30305	8.531	9.06276	9.03761	8.7424	9.61022	9.89771	9.6488	9.55715	9.41564	9.28729	9.544
YFR025C	7.18882	7.71463	7.45173	7.49864	8.2477	8.16563	7.93303	8.04797	7.83554	7.90529	7.96632	8.59824	8.68184	8.59998	8.42469	8.36748	7.99454	7.94112	8.04797
YFR026C	4.88764	5.51401	5.20083	4.86965	5.2397	4.99455	5.10427	5.2347	5.23998	5.32639	5.17594	4.44711	5.24843	5.36557	5.4047	5.22297	5.57985	5.47014	5.68956
YFR027W	5.69336	6.47355	6.08346	5.9051	6.41654	6.41654	6.69113	6.54619	6.69483	6.49853	6.43456	5.28992	6.13116	6.48821	6.42434	6.22232	6.41335	6.28392	6.54277
YFR028C	8.16718	8.17146	8.16932	8.18895	8.3965	8.10808	8.31505	8.31325	8.58316	8.48169	8.37303	8.52316	8.20116	8.37699	8.4417	8.04255	7.87489	7.90274	7.84703
YFR029W	7.60584	7.93597	7.7709	8.15742	7.77519	7.77832	7.90697	8.01393	8.22489	8.18861	8.17794	7.96743	8.24041	7.96766	8.18317	8.17435	8.17832	8.23118	8.12547
YFR030W	10.481	11.1196	10.8003	10.4887	10.9536	11.0986	11.6128	11.6292	11.5402	11.5504	11.3514	11.0021	11.2005	11.0503	10.8071	10.5033	11.1009	11.1009	11.1009
YFR031C	9.31237	9.69822	9.5053	9.10234	8.88721	8.84285	9.20818	8.84325	9.5584	9.31847	9.31413	8.99704	8.76652	8.77074	8.93647	8.86408	8.99031	9.02207	8.95855
YFR031C-A	11.5595	11.8558	11.7076	11.7457	11.7877	11.6792	11.6405	11.5809	11.91	11.9762	11.9325	12.0717	12.0574	11.541	11.3557	11.3306	11.5055	11.5622	11.4487
YFR031C-A	12.8331	12.8585	12.8458	12.7193	12.9429	13.131	12.957	13.1862	12.9465	13.0507	13.1709	13.3173	13.321	13.1233	13.0061	13.0097	12.9522	12.9511	12.9533
YFR032C	3.92925	6.84485	5.38705	5.32897	3.1775	3.35503	3.59697	3.42658	2.99016	3.99271	3.4307	3.76798	3.75481	3.47368	4.32106	3.28359	6.00112	5.71105	6.29118
YFR032C-A	12.1343	12.4884	12.3114	12.3888	12.2242	12.1652	12.1385	12.305	12.665	12.2878	12.4702	12.6843	12.5873	12.3094	11.9365	12.0003	12.1204	11.9879	12.2529
YFR032C-B	3.49189	4.24557	3.86873	3.46621	3.38046	3.31605	3.36368	3.38523	4.35767	3.52822	3.67283	3.38305	3.49189	3.30528	3.1207	3.28715	4.29241	4.40254	4.18228
YFR033C	11.0647	10.993	11.0289	11.1329	10.8881	10.5674	11.2229	11.0925	11.2676	11.1371	10.8149	10.7343	10.3441	9.92793	10.1089	10.2982	10.6371	10.8432	10.431
YFR034C	8.0696	7.67894	7.87427	7.68502	7.95535	8.37414	8.20144	8.3678	6.39293	7.5487	8.0112	8.44283	8.46083	8.1231	7.28779	8.19555	7.6813	7.32222	8.04037
YFR035C	3.42054	4.20834	3.81444	4.10232	4.93167	3.61883	3.89513	3.34711	5.2435	4.4702	4.45128	4.50352	3.69516	3.23587	3.13094	3.78049	3.53702	3.3902	3.68383
YFR036W	6.59729	7.0139	6.80559	7.24362	6.91295	6.73761	6.60642	6.57736	7.04478	6.8537	6.84279	6.73999	6.73999	6.45214	6.51232	6.62561	6.56167	6.48871	6.63462
YFR037C	9.9217	10.0482	9.98494	9.48491	9.46004	8.89098	9.53449	9.07161	9.75668	10.0418	9.40136	9.54808	9.37442	9.04276	9.2294	8.79458	8.61485	8.67541	8.5543
YFR038W	7.52815	7.96973	7.74894	7.49395	7.4872	7.43495	7.72938	7.72721	8.02071	8.03329	8.01948	8.00169	7.80943	7.53011	7.68323	7.8611	7.91289	7.96087	7.86491
YFR039C	7.748	7.7183	7.73315	7.84644	8.18406	8.14112	7.97478	7.92741	8.20117	8.11908	8.27287	7.90052	7.58868	8.10152	8.37428	8.18022	7.92389	7.94744	7.90034
YFR040W	8.77841	8.16452	8.47146	8.68202	8.48471	8.7452	8.60298	8.75295	8.77645	8.81925	8.72612	8.60475	8.57249	8.65836	8.94628	8.76626	8.95211	9.2142	8.69003
YFR041C	7.40811	7.78306	7.59559	7.68526	7.56926	7.71142	7.51381	7.47007	7.61503	7.53651	7.66037	7.10687	7.45353	8.33138	8.3346	7.86177	7.82157	7.84237	7.80077
YFR042W	7.41107	8.13964	7.77535	7.71154	7.6898	7.75076	7.2645	7.31365	7.82735	7.58611	7.58943	7.30077	7.5802	8.22489	8.22059	7.51951	7.79938	7.75229	7.84646
YFR043C	7.69477	7.789	7.74189	7.62011	7.34248	7.19494	7.33997	7.371	7.58799	7.38222	7.16295	7.44647	6.95506	6.91556	7.32143	7.43281	7.72794	7.77441	7.68147
YFR044C	10.9708	11.0126	10.9917	10.8637	11.3145	11.3054	11.3435	11.354	10.9728	11.1775	11.1032	11.1148	11.1922	11.3732	11.3753	11.491	11.2743	11.2624	11.2862
YFR045W	7.04029	8.1974	7.61884	7.56724	6.91122	6.54038	6.74173	6.56372	6.79605	7.01239	6.32211	6.60092	6.42131	6.42831	6.79605	6.46744	7.79317	7.80802	7.77832
YFR046C	6.92196	6.65614	6.78905	6.62132	6.73387	6.51505	6.61397	6.31283	6.78735	6.61127	6.53713	6.60022	6.53198	6.47639	6.7179	6.35857	6.79187	6.6974	6.88633
YFR047C	10.4786	10.5044	10.4915	10.5355	10.7225	10.5184	10.4793	10.3806	10.4024	10.3256	10.407	10.4604	10.48	10.6047	10.649	10.7324	10.5459	10.5044	10.5874
YFR048W	8.74779	8.93355	8.84067	8.99803	8.7517	8.50133	8.56745	8.57225	8.8684	8.74063	8.74901	8.63879	8.62033	8.54357	8.59517	8.39744	8.67192	8.64086	8.70298
YFR049W	9.72039	10.0296	9.87498	10.1663	10.3018	9.99351	9.90034	9.86008	9.79309	9.49287	9.50618	9.53852	9.42075	9.43405	9.42905	9.68167	10.0736	10.1382	10.0089
YFR050C	9.77703	9.63245	9.70474	9.51365	9.85545	9.97197	9.77149	9.69867	9.46926	9.52172	9.5581	9.39537	9.93262	10.1214	10.1003	9.91868	9.84164	9.80367	9.87961
YFR051C	9.79378	9.7152	9.75449	9.56383	9.84499	9.9788	9.99069	9.92596	9.68164	10.04	10.0673	9.79404	10.0672	10.4845	10.5031	10.2471	9.92891	9.97653	9.88128
YFR052W	8.9974	9.11136	9.05438	9.02529	9.43035	9.32343	9.25869	9.19721	9.0782	8.96425	9.00995	8.86579	9.27769	9.51069	9.50255	9.41903	9.25514	9.28143	9.22886
YFR053C	12.1867	11.4091	11.7979	12.242	12.262	12.4357	12.3863	11.8919	10.7522	10.5939	10.2341	11.6003	10.943	12.2167	12.1251	12.3118	12.4894	12.7221	12.2567
YFR055W	6.7718	6.3844	6.5781	5.99713	6.21873	6.64878	6.40358	6.63718	5.82004	6.12073	6.47969	7.05042	7.34657	6.88938	6.49876	6.97886	6.82281	6.67835	6.96726
YFR057W	3.20434	3.83524	3.51979	2.81084	2.7448	2.5142	2.62289	2.79811	2.98638	2.70331	2.90045	2.89024	2.7796	2.716	2.90876	2.66176	3.94285	3.99684	3.88885
YGL001C	8.34635	8.41127	8.37881	8.18783	8.94311	9.01462	8.7077	8.83904	8.41295	8.43435	8.67106	8.69643	8.99078	9.03841	8.79185	8.76602	8.79998	8.69762	8.90233
YGL002W	6.64723	6.80881	6.72802	7.04911	6.80594	6.65304	6.73252	6.69197	6.80594	6.80594	6.68175	6.82159	7.00898	6.83728	6.93083	6.81128	6.9275	6.95833	6.89666
YGL003C	7.40183	7.31951	7.36067	7.88913	7.57209	7.67234	7.6714	7.66979	7.64661	7.58017	7.66388	7.75972	7.8967	7.81119	7.90206	7.72183	7.70585	7.83978	7.57192
YGL004C	7.7294	7.94484	7.83712	8.06898	7.99839	7.83384	7.94804	7.55348	7.91097	7.98159	7.80141	7.64307	7.53618	7.52165	7.76822	7.89703	7.78502	7.80141	7.76863
YGL005C	6.95395	6.84862	6.90128	7.33617	7.55943	7.36919	7.29389	7.05081	7.30191	7.37591	7.11291	7.10096	7.29847	7.12792	7.37953	7.32511	7.26485	7.45153	7.07816
YGL006W	9.49131	9.59536	9.54334	9.62382	9.66182	9.66542	9.42186	9.26423	9.10581	9.11985	9.3301	8.98219	9.09035	9.26876	9.46774	9.63536	9.87261	9.91011	9.83512
YGL006W-A	3.37018	3.6359	3.50304	2.94989	2.586	2.80803	3.10682	2.63086	2.85008	2.84682	2.50363	2.62717	3.26164	2.43467	2.90903	2.67998	3.46836	3.34681	3.5899
YGL007C-A	8.20294	9.42432	8.81363	7.76869	6.40465	6.21038	7.09477	6.60871	6.98679	7.05166	6.41755	6.86257	6.59077	6.02125	6.78455	6.31289	8.2374	7.99798	8.47683
YGL008C	12.3835	12.1152	12.2493	12.2677	11.9662	12.3415	12.327	12.39	11.7068	12.3292	12.2796	12.2073	12.2162	12.3003	12.2428	12.3876	12.2259	12.1856	12.2663
YGL009C	10.3503	8.961	9.65564	9.99741	9.26379	9.16897	9.6462	9.97964	9.55242	9.94424	9.54174	10.2164	9.98287	10.4265	11.6108	12.0429	9.73448	10.5261	8.94284
YGL010W	5.80372	6.32073	6.06223	6.26096	6.31344	6.28614	5.60192	6.23012	6.2597	6.0855	5.81511	5.865	6.03675	6.76361	6.28207	6.29654	6.6157	6.45336	6.77804
YGL011C	9.44622	9.4534	9.44981	9.52127	9.72372	10.2006	9.69388	9.91027	9.60567	9.71689	9.81273	9.58466	10.0032	10.4257	10.4913	10.2194	10.0828	10.0714	10.0943
YGL012W	10.5234	10.5866	10.555	10.3798	10.9277	10.9135	10.8716	10.9016	10.5636	10.9784	10.981	10.7567	10.8743	11.2053	11.0325	11.0917	10.8123	10.7809	10.8437
YGL013C	9.14249	8.76558	8.95403	8.9768	8.88338	8.85174	8.86894	8.73137	8.94043	9.02664	8.93102	8.53964	8.58574	8.80004	8.86204	8.88926	8.89417	8.94509	8.84326
YGL014W	9.40799	9.33946	9.37373	9.64823	9.37476	9.41934	9.63836	9.53037	9.62946	9.69452	9.61527	9.75547	9.53037	9.46462	9.636	9.53037	9.35225	9.38704	9.31745
YGL015C	3.01704	4.22782	3.62243	3.31222	3.24581	3.12787	2.96501	3.26088	3.23184	3.40018	3.12986	3.25307	3.0923	3.16974	3.17608	3.15309	3.71	3.97965	3.44035
YGL016W	7.29318	7.40948	7.35133	6.9101	7.58761	7.63626	7.62375	7.78741	7.71147	7.79294	7.73598	7.9079	7.92094	7.69536	7.69327	7.62035	7.44674	7.43673	7.45675
YGL017W	6.41438	7.01349	6.71394	7.19175	7.28903	7.06174	7.12252	7.24921	7.07188	7.20522	7.14264	7.26445	7.06455	7.26055	7.40923	7.17236	7.05939	7.17611	6.94267
YGL018C	6.60702	6.45961	6.53332	6.89037	6.54295	6.57801	6.51352	6.54203	7.04686	6.36925	6.72242	6.87506	6.61137	6.6782	6.60702	6.63897	6.54356	6.51769	6.56943
YGL019W	8.97521	9.07022	9.02272	8.90841	9.01459	9.10182	9.05775	9.12855	8.98318	9.06516	9.24051	9.27162	9.39568	9.08176	9.14747	9.20341	9.11488	9.11298	9.11678
YGL020C	8.23844	8.45707	8.34775	8.2421	8.38146	8.33743	8.18938	8.3262	8.70894	8.37065	8.45994	8.36944	8.44398	8.57254	8.74605	8.49388	8.34072	8.31078	8.37065
YGL021W	8.0488	7.89382	7.97131	7.50802	7.86455	8.09855	7.99983	7.94709	8.16512	8.01465	8.26655	8.29743	7.60469	8.23687	8.38104	7.62417	7.59537	7.67519	7.51555
YGL022W	10.066	9.94721	10.0066	9.88331	10.0743	10.0528	10.1004	10.2103	10.2577	10.3584	10.2835	10.03	10.3185	10.5814	10.934	10.5529	10.563	10.6588	10.4673
YGL023C	8.80549	8.64503	8.72526	8.75409	8.70965	8.66814	8.82706	8.78793	8.94548	8.93568	8.89983	8.67682	8.70476	8.70721	8.96238	8.75386	8.87272	8.93762	8.80781
YGL025C	7.24856	7.15457	7.20157	7.58881	7.50513	7.3486	7.5766	7.58856	7.37662	7.71696	7.67453	7.71817	7.58502	7.47673	7.65156	7.91617	7.63538	7.6822	7.58856
YGL026C	11.0274	10.9776	11.0025	10.8202	11.0261	11.3633	11.161	11.2345	10.8011	11.048	11.1939	11.341	11.392	11.4759	11.6396	11.7616	11.2992	11.323	11.2755
YGL027C	7.66163	8.11732	7.88947	8.07572	8.70597	8.49486	8.43981	8.33819	8.27844	8.28363	8.55861	8.08575	8.3968	8.86277	8.89936	8.66843	8.4382	8.41215	8.46425
YGL028C	9.83491	9.73311	9.78401	9.67483	9.65933	9.69471	9.94379	9.9215	9.53604	9.83709	9.88774	9.90814	10.6234	9.64817	10.3175	10.5278	10.1053	10.1226	10.088
YGL029W	8.03729	8.29844	8.16786	8.57816	7.25073	7.58961	7.69394	7.89344	9.04699	8.28212	8.4549	9.05512	8.3202	7.06396	7.40778	7.67976	7.81947	7.93067	7.70827
YGL030W	12.5513	12.6818	12.6165	12.6131	12.6509	12.5758	12.627	12.6559	12.6797	12.6307	12.7336	12.8969	12.8999	12.6189	12.4776	12.589	12.6384	12.6311	12.6458
YGL031C	12.0631	12.104	12.0836	12.0182	12.1996	12.1867	12.1996	12.2252	12.4213	12.2628	12.4213	12.6363	12.5194	12.2597	12.1026	11.9275	12.1162	12.069	12.1633
YGL032C	5.97257	6.73537	6.35397	5.9051	5.96013	5.5963	5.88572	5.57005	5.95505	5.81611	5.68325	5.88195	5.96443	5.00465	5.36116	5.27954	6.30621	6.39496	6.21747
YGL033W	3.17401	6.90318	5.03859	4.31479	2.89634	2.83278	3.24786	2.97225	2.73158	3.34157	2.80222	3.04212	2.86098	2.80652	3.44927	3.03399	5.74579	6.05009	5.44148
YGL035C	9.45523	9.14015	9.29769	9.66796	8.98694	8.93666	9.27352	8.93525	9.46811	9.12458	8.86769	9.04473	8.98519	9.09537	9.28724	9.03121	8.93685	8.9627	8.91101
YGL036W	7.49853	7.82557	7.66205	7.99978	7.7275	7.73856	7.99978	7.6561	8.0286	7.52655	7.34806	7.58793	7.48311	7.66064	7.78039	7.21605	8.15639	8.27972	8.03307
YGL037C	11.0695	11.14	11.1048	11.3478	11.612	11.5786	11.4792	11.0485	10.8363	10.7009	10.5216	10.4466	10.6054	11.3802	11.6907	11.6808	11.5965	11.7058	11.4872
YGL038C	9.90843	9.78254	9.84548	9.43065	9.82048	9.81646	9.74814	9.95024	9.45723	9.72608	9.40996	8.68017	8.75083	9.26358	9.19394	9.14841	9.70947	9.7152	9.70374
YGL039W	8.09338	8.14788	8.12063	7.80033	8.58612	8.36377	8.11197	8.25409	8.06571	8.39294	8.48103	8.32488	8.7294	8.98716	8.82234	8.66447	8.35063	8.35505	8.3462
YGL040C	9.30608	9.11024	9.20816	9.3869	9.2368	9.22174	9.3966	9.49966	9.21529	9.428	9.26915	9.42952	9.375	9.34352	9.38657	9.24286	9.26779	9.27841	9.25717
YGL041C-B	3.58462	6.30941	4.94702	5.54896	4.29518	3.46718	3.98249	3.92375	4.18007	4.77768	3.85097	3.7266	3.9363	3.49189	4.09799	3.39284	5.52966	5.40592	5.6534
YGL043W	8.05099	8.20309	8.12704	8.28346	8.5534	8.34427	8.24099	8.34579	8.53041	8.32389	8.50026	8.56172	8.37495	8.25203	8.26187	8.00864	8.06197	8.05939	8.06455
YGL044C	6.77844	6.93346	6.85595	6.8892	7.0248	7.15711	6.75833	7.04573	6.84656	6.81658	6.94259	7.19793	7.11243	7.22833	7.03898	7.1641	7.05181	6.99889	7.10473
YGL045W	7.75454	7.67469	7.71462	8.34433	7.83361	7.52003	7.82638	7.70509	7.63388	7.75245	7.68551	7.92691	7.50592	7.52307	7.53093	7.69093	7.67318	7.65363	7.69272
YGL047W	7.02278	7.43959	7.23119	7.22881	7.62545	7.43623	7.20658	6.82144	6.84985	6.87356	7.01985	6.96805	7.30431	7.48114	7.64795	7.15721	7.33011	7.28956	7.37066
YGL048C	10.1719	10.0296	10.1008	10.1533	10.5334	10.27	10.2501	10.0087	10.0869	10.1522	10.2231	10.1599	10.4171	10.6577	10.9477	10.602	10.4536	10.4468	10.4604
YGL049C	8.70374	8.95764	8.83069	8.68063	8.68664	8.90975	8.98576	8.88387	8.6181	8.90975	8.90048	8.82105	8.76438	9.21899	9.28252	9.12924	9.03703	9.16133	8.91274
YGL050W	7.61453	7.8768	7.74566	7.80893	7.87101	7.81195	7.92621	7.77948	8.03563	8.08387	7.95727	7.97645	7.90782	7.95939	8.08936	7.83433	7.80022	7.84482	7.75562
YGL051W	3.39543	4.23318	3.81431	4.04757	4.0724	4.20668	3.70936	3.44317	3.33291	3.61125	3.65706	3.3262	3.65137	3.967	4.2246	4.16486	4.8726	5.01911	4.72609
YGL053W	7.08626	7.32273	7.2045	7.44788	7.90505	7.83829	7.60521	7.44983	7.44517	7.27827	7.13518	6.36434	6.68076	7.33488	7.40296	7.72503	7.70295	7.77832	7.62758
YGL054C	9.63097	9.8177	9.72434	9.59736	9.80388	9.8906	9.80898	9.90085	9.78288	9.78288	9.70958	9.90798	9.81594	9.95333	9.73114	9.6931	9.74766	9.73969	9.75563
YGL055W	11.0914	10.5674	10.8294	11.0784	10.7758	10.6076	10.7095	10.3582	10.4079	10.4789	10.2693	10.5062	10.9937	11.0524	10.9326	10.9208	10.3182	10.5203	10.1161
YGL056C	8.38497	8.3742	8.37959	8.5087	8.34433	8.6651	8.65644	8.2679	8.07652	8.45033	8.47051	8.6241	7.94526	8.02835	8.23297	8.47869	8.02215	8.11324	7.93106
YGL057C	6.93667	7.19466	7.06567	7.12112	7.46149	7.28065	7.42781	7.40696	6.78327	7.11499	7.10762	7.06949	6.76586	7.01586	7.11229	7.14744	7.28442	7.16025	7.40859
YGL058W	8.33304	8.19818	8.26561	8.65897	8.32581	8.64435	8.19957	8.39107	8.40652	8.2043	8.48588	8.28707	8.47507	8.77092	8.58151	8.37361	8.22448	8.19853	8.25042
YGL059W	7.39001	7.64112	7.51557	7.74953	7.77138	7.53161	7.41357	7.21529	7.66312	7.39341	7.17816	8.04987	7.77614	7.40388	7.8518	7.59778	7.57947	7.64201	7.51693
YGL060W	6.90837	7.04333	6.97585	7.06428	7.12322	7.52685	7.14604	7.38327	7.14992	7.35244	7.41439	7.35244	7.38513	7.61564	7.55826	7.518	7.41448	7.42785	7.40111
YGL061C	7.0045	7.39995	7.20222	7.12105	7.15425	7.08995	7.18763	7.09244	7.59735	7.37097	7.50977	6.84202	6.89777	7.17402	7.39592	7.22833	7.19724	7.11291	7.28158
YGL062W	12.074	12.0897	12.0818	12.5442	12.5424	12.3955	12.5748	12.5157	12.3956	12.4966	12.352	11.9159	11.6759	11.7616	12.1085	11.5818	12.7133	12.7589	12.6677
YGL063W	6.17154	5.66018	5.91586	5.90574	5.85071	6.05514	6.1998	6.02177	4.61446	5.77688	5.97124	6.50716	6.54333	6.28327	5.63038	6.10335	5.79793	5.5622	6.03366
YGL064C	7.43269	7.1417	7.28719	7.43251	7.28778	7.05024	7.27664	7.13663	7.88516	7.30479	7.15151	7.09139	6.76549	6.70932	6.89454	6.76985	6.8323	6.85535	6.80925
YGL065C	8.18548	8.26555	8.22552	7.85788	8.37423	8.39606	8.30473	8.41067	8.11137	8.25459	8.30274	8.10464	7.99115	8.67134	8.40758	8.22252	8.16955	8.10468	8.23441
YGL066W	8.05716	8.19797	8.12757	8.22748	8.20364	8.23958	8.28113	8.26347	8.03477	8.13431	8.11895	8.12781	8.4398	8.28773	8.37809	8.34433	8.36597	8.3897	8.34224
YGL067W	8.52346	8.63756	8.58051	8.34433	8.86178	8.64622	8.70577	8.60948	8.75784	8.83388	8.84132	8.90018	9.04445	8.87499	8.87088	8.63837	8.42875	8.37688	8.48062
YGL068W	8.3939	8.41717	8.40553	8.17802	8.67474	8.50876	8.3905	8.97261	8.38621	8.50876	8.40743	8.67469	8.85657	8.58278	8.57657	8.50032	8.39247	8.45025	8.33468
YGL070C	7.46201	7.58394	7.52297	7.43919	7.65162	7.77233	7.46575	7.75531	7.68092	7.59457	7.83047	8.11824	8.00864	7.90633	7.59595	7.63042	7.57095	7.47276	7.66913
YGL071W	9.28772	9.39568	9.3417	9.37412	9.24004	9.32803	9.46371	9.46714	9.50161	9.49763	9.36426	9.16151	9.25252	9.17194	9.44018	9.35598	9.50104	9.62945	9.37263
YGL073W	8.64506	8.45021	8.54764	8.70637	8.25722	7.90449	8.36421	8.05209	8.47938	8.38039	8.24964	8.27257	8.24797	8.06993	8.34567	8.163	8.25662	8.25722	8.25602
YGL075C	4.66523	5.04656	4.8559	5.40672	5.52665	5.54016	5.40518	5.60922	4.90343	5.54141	5.63991	5.58788	5.44004	5.59173	5.77393	5.542	5.50916	5.48893	5.52939
YGL076C	12.5838	12.7165	12.6501	12.5345	12.7528	12.704	12.7862	12.8473	12.8473	12.8362	12.9096	12.9638	12.9181	12.7676	12.5937	12.5039	12.603	12.5932	12.6128
YGL077C	9.39185	9.56677	9.47931	9.16849	9.40636	9.45619	9.45619	9.68428	9.18737	9.52094	9.70597	10.168	10.1655	9.95982	9.28375	9.09505	9.211	9.09556	9.32644
YGL078C	8.83198	8.65091	8.74145	8.62304	8.47464	8.66531	9.14243	9.46603	9.36789	9.55208	9.61557	10.1238	9.41224	8.43319	8.14583	8.98678	8.11848	8.04274	8.19422
YGL079W	7.24856	7.66846	7.45851	7.23587	7.76431	7.64143	7.4893	7.51324	7.58193	7.49673	7.62496	7.5766	7.71026	7.86453	7.58193	7.53245	7.5575	7.40806	7.70693
YGL080W	8.5396	8.61453	8.57706	8.64587	8.75417	8.65564	8.42737	8.5901	8.61063	8.47505	8.39925	8.48822	8.61453	8.81554	8.6287	8.84193	8.67184	8.72914	8.61453
YGL081W	4.24866	5.22842	4.73854	4.32672	4.07548	3.92481	4.02238	3.91668	4.51701	4.83033	4.07309	4.10805	3.73156	3.90851	4.30107	4.14353	4.9322	4.83846	5.02593
YGL082W	7.74785	7.49743	7.62264	7.85327	8.3627	8.55696	8.15846	8.26699	7.7962	8.05913	8.0366	8.06734	8.29999	8.71534	8.47803	8.22598	8.19361	8.21792	8.16931
YGL083W	6.65911	7.14281	6.90096	7.15674	7.30962	7.18801	7.32941	7.31411	7.31669	7.36188	7.38681	7.15734	7.30773	7.65197	7.63502	7.49774	7.27323	7.30559	7.24087
YGL084C	8.10638	8.41565	8.26102	8.23555	8.67489	8.83893	8.44194	8.47757	8.28109	8.4133	8.39084	8.10936	8.50733	8.96085	8.64789	8.50455	8.35137	8.23923	8.46352
YGL085W	6.70392	7.48449	7.09421	6.83692	7.22939	7.23373	7.01841	7.38327	7.0799	7.32306	7.09257	7.31681	7.20168	7.47112	7.47261	7.42677	7.48318	7.48574	7.48063
YGL086W	8.15396	7.84622	8.00009	8.17918	7.13751	7.48636	7.82613	7.59192	8.40978	7.96869	7.97289	7.96823	7.81534	7.64814	7.83315	7.53388	7.86133	7.97941	7.74324
YGL087C	9.27571	9.59495	9.43533	9.52392	9.64663	9.58358	9.23861	9.35979	9.51806	9.36407	9.46514	9.34261	9.55314	9.65616	9.6267	9.67941	9.58006	9.49688	9.66325
YGL089C	4.19616	5.533	4.86458	4.34481	3.65956	3.89574	3.9271	3.90801	4.15956	4.22782	3.6209	3.85327	3.70414	3.97613	4.23127	3.67805	5.08963	5.12654	5.05272
YGL090W	4.47826	5.19573	4.837	5.36167	4.7762	4.58217	4.78927	4.8936	5.38345	4.86224	5.18984	4.71495	4.79939	4.60845	4.77056	5.01448	5.03538	5.193	4.87775
YGL091C	7.25097	7.3057	7.27834	7.32882	7.37409	7.51448	7.44788	7.31818	7.01628	7.27499	7.32882	7.45709	7.37409	7.52685	7.40296	7.56312	7.28972	7.25923	7.32022
YGL092W	9.50738	9.70651	9.60694	9.54392	9.46916	9.33079	9.61325	9.49564	9.58258	9.75652	9.76685	9.82443	9.5189	9.41264	9.44038	9.46921	9.43676	9.42787	9.44564
YGL093W	8.9582	9.0421	9.00015	9.09442	9.12809	8.88955	9.00218	8.73071	9.06085	9.08498	9.06188	8.33201	8.30541	8.91475	9.15681	8.85425	9.01631	9.09367	8.93895
YGL094C	8.1976	8.27116	8.23438	7.98907	8.40507	8.23188	8.31095	8.41239	8.1232	8.42911	8.39746	8.02209	8.25826	8.36053	8.36781	8.21466	8.10227	8.05478	8.14977
YGL095C	7.33618	7.37519	7.35569	7.88152	7.82323	7.64949	7.69662	7.55893	8.23841	7.62297	7.63999	7.42288	7.51909	7.65153	7.86681	7.8673	7.68784	7.74207	7.63362
YGL096W	7.33615	7.41676	7.37646	7.91558	7.1835	6.94045	7.33768	7.06301	6.9067	6.96928	6.39603	7.12032	7.11081	6.89637	7.32556	7.36536	8.29369	8.36409	8.22329
YGL097W	8.62427	8.67643	8.65035	8.57301	9.20769	9.28531	9.04387	9.1637	8.89899	9.11529	9.38738	9.19845	9.09393	9.23884	9.19713	9.12418	8.88321	8.83916	8.92726
YGL098W	6.1692	7.10515	6.63717	6.45863	5.93761	6.09096	6.24591	5.96791	5.77246	6.16121	5.90175	6.14057	6.2041	6.23949	6.2662	6.27475	6.77205	6.74249	6.80161
YGL099W	8.78871	8.71023	8.74947	8.60662	8.50737	8.66869	8.84984	9.18057	9.18737	9.24488	9.33002	9.63183	9.21248	8.63862	8.71662	8.99663	8.56417	8.5991	8.52925
YGL100W	8.07084	8.26702	8.16893	8.19903	8.32488	8.46186	8.18703	8.29561	8.37316	8.38863	8.43298	8.17825	8.28222	8.58607	8.6135	8.32488	8.25423	8.23158	8.27687
YGL101W	6.56354	6.94125	6.75239	6.82524	7.16278	7.31979	7.08443	7.32351	7.2255	7.27801	7.50976	7.31781	7.46527	7.87192	7.9138	7.51337	7.27657	7.23777	7.31538
YGL103W	12.2766	12.5743	12.4255	12.3178	12.4488	12.3905	12.3204	12.4192	12.5964	12.5284	12.6148	12.8012	12.7233	12.3274	12.2544	12.2193	12.3526	12.2861	12.4192
YGL104C	6.55991	6.85272	6.70631	6.89463	7.1219	7.10511	6.95511	6.77261	6.41303	6.47203	6.38121	6.2633	6.58686	7.50926	7.48942	7.00715	7.12522	7.14221	7.10822
YGL105W	10.7159	10.3952	10.5555	10.3695	10.781	11.1153	10.9173	11.0663	10.9208	11.0663	11.1358	11.1117	11.4013	11.4491	11.436	11.1473	11.0394	11.0663	11.0125
YGL106W	8.4944	8.42259	8.45849	8.26448	8.91305	8.79245	8.82534	8.86992	8.31357	8.45166	8.69986	8.95826	8.96861	8.73363	8.66441	8.47975	8.58248	8.47862	8.68634
YGL107C	8.0296	8.24845	8.13902	8.45383	8.68282	8.51736	8.46465	8.49708	8.65808	8.57189	8.58293	8.7155	8.53173	8.60202	8.48879	8.33377	8.24982	8.31164	8.188
YGL108C	6.40378	6.76302	6.5834	6.27739	6.56924	6.55727	6.50427	6.56372	6.15298	6.62332	6.69985	6.83818	6.82301	6.64741	6.73979	6.57889	6.98529	6.83074	7.13983
YGL110C	6.4778	6.69167	6.58473	6.92517	6.83225	7.10725	7.05741	7.03538	7.03321	7.05106	7.27229	7.12611	6.88166	7.02832	7.10345	7.05403	7.00088	7.11543	6.88633
YGL111W	8.22945	7.93043	8.07994	8.1388	8.3001	8.16017	8.20665	8.68801	8.57729	8.75255	8.81049	9.25219	8.63657	7.94738	7.89564	8.43448	7.89747	7.87243	7.92252
YGL112C	7.59031	7.46929	7.5298	7.36095	7.85518	8.28191	8.06427	8.3498	7.83554	7.92816	8.24808	8.34459	8.45463	8.64457	8.60182	8.24489	7.95974	8.04875	7.87074
YGL113W	6.10718	6.30387	6.20552	6.34216	6.48738	6.30722	6.37744	6.6318	6.54909	6.40358	6.4928	6.19644	6.25791	6.47593	6.37612	6.53566	6.33192	6.34253	6.32131
YGL114W	8.39042	8.01787	8.20415	8.23763	8.13959	7.84836	8.22291	8.03894	7.98347	8.26498	8.14709	8.2694	8.09187	7.81272	7.95766	8.23204	7.85594	7.89832	7.81356
YGL115W	7.95292	7.74106	7.84699	7.83003	8.3125	8.34528	7.92382	8.16815	8.09125	8.14489	8.15852	8.22672	8.48787	8.67578	8.83719	8.45074	8.31585	8.39666	8.23505
YGL116W	6.37435	6.33533	6.35484	6.36851	7.0361	6.80978	6.9113	6.86538	6.40407	6.83966	6.93391	7.70865	7.22559	7.07339	7.43027	7.08278	6.68241	6.69712	6.66769
YGL117W	7.81368	8.22567	8.01967	8.57586	8.72335	8.42601	8.13411	7.58423	8.05692	7.69731	7.79873	10.0644	9.30094	8.19621	8.95833	9.16655	8.3806	8.3612	8.39999
YGL119W	8.36811	8.39773	8.38292	8.28466	8.39202	8.466	8.47269	8.45463	8.32504	8.33798	8.30041	8.2744	8.14538	8.45463	8.59908	8.73019	8.69276	8.66983	8.71569
YGL120C	9.19342	9.19155	9.19249	9.08266	8.88059	8.54923	9.17074	9.09698	9.82444	9.79468	9.46186	9.76003	9.33051	8.4581	8.46065	9.08266	8.37351	8.40926	8.33776
YGL121C	8.90408	9.02533	8.9647	9.0711	8.88877	9.14002	8.62557	8.70413	8.768	8.28122	8.29869	7.39835	7.26023	8.29649	8.66765	8.98519	9.00543	9.04346	8.9674
YGL122C	9.57644	9.64566	9.61105	9.91913	9.20428	9.23983	9.58797	9.36612	9.58506	9.49745	9.33274	9.51688	9.3564	9.1147	9.33049	9.43631	9.2981	9.33724	9.25895
YGL123W	12.4915	12.4818	12.4867	12.3717	12.5672	12.531	12.5414	12.6803	12.6032	12.7098	12.7095	12.805	12.805	12.5474	12.4123	12.4743	12.4529	12.4166	12.4892
YGL124C	6.39286	6.79259	6.59272	6.59514	6.68738	6.81823	6.82568	6.77218	6.73445	6.60478	6.72814	6.79857	6.68309	6.76416	6.76416	6.99371	6.99535	7.0975	6.89321
YGL125W	9.44099	9.42183	9.43141	9.34144	9.28837	10.0245	10.3983	10.4234	9.42024	9.89664	9.78516	9.97367	10.3302	10.3687	9.93601	9.79127	9.62555	9.44892	9.80217
YGL126W	7.32177	7.12665	7.22421	7.37674	8.08088	8.3195	7.70274	7.62211	6.05057	6.94469	7.54654	7.41928	8.22996	8.70208	7.7536	8.23883	7.51578	6.97745	8.05411
YGL127C	7.03328	7.7629	7.39809	7.59103	7.5014	7.51495	7.39972	7.58244	7.84457	7.53772	7.53603	7.3869	7.61512	7.93445	7.7558	7.49474	7.56563	7.59524	7.53603
YGL128C	5.40557	6.9077	6.15663	6.72834	6.50591	6.60199	6.74987	6.56228	6.5041	6.60738	6.61064	6.24487	6.57033	6.59607	6.69072	6.71115	6.85181	6.6978	7.00583
YGL129C	7.84217	7.49209	7.66713	8.10758	8.23069	8.52136	8.24237	8.45305	8.26372	8.32456	8.24237	8.08391	8.36637	8.651	8.47383	8.15497	8.16519	8.21038	8.12
YGL130W	7.93749	7.76082	7.84916	8.12933	8.02241	7.87729	7.88797	7.81995	7.87661	7.99712	7.92328	7.54157	7.60749	7.76438	8.15144	8.02413	7.87904	7.92839	7.82969
YGL131C	7.28991	7.21754	7.25373	6.6884	6.85034	6.85662	7.26392	7.38842	6.91503	7.07626	7.04128	6.89163	7.26023	7.03211	6.73123	7.28285	7.20202	7.05632	7.34773
YGL133W	8.61548	8.61879	8.61713	8.47325	8.75957	8.77187	8.7375	8.93194	8.86403	9.06484	8.93597	8.54903	8.57048	8.73654	9.08975	8.8011	8.97676	9.01703	8.9365
YGL134W	8.3485	8.38302	8.36576	8.2155	8.20317	7.73871	8.16389	7.79037	8.20912	8.0375	7.88805	7.85333	7.4908	7.6166	7.66941	7.64577	7.86993	7.88489	7.85497
YGL135W	12.739	12.7728	12.7559	12.6343	12.7754	12.6845	12.7654	12.7881	12.96	12.8243	12.9032	12.8734	12.8963	12.6714	12.7518	12.6169	12.7221	12.7426	12.7015
YGL136C	6.90773	7.2011	7.05442	7.33998	7.34746	7.01671	6.8764	6.87511	7.12225	6.98476	6.98476	6.8668	6.83357	6.58225	6.68529	7.24222	7.18303	7.23665	7.12941
YGL137W	10.2625	10.1854	10.2239	10.064	10.3768	10.6408	10.4706	10.512	10.4295	10.3909	10.5037	10.1857	10.5987	10.8925	10.9732	10.7699	10.5713	10.6425	10.5001
YGL138C	2.84361	5.60149	4.22255	3.15893	2.88392	2.71206	2.48826	2.68123	2.70077	2.92809	2.51416	2.68271	2.46389	2.91711	3.25096	2.82666	4.70906	4.86935	4.54877
YGL139W	7.80563	7.33165	7.56864	7.30922	7.65423	8.00412	8.01781	8.23519	7.47316	7.9499	8.00048	7.83347	7.82803	8.12953	7.86009	7.66372	7.64646	7.64316	7.64977
YGL140C	8.83788	8.87242	8.85515	8.67323	8.50779	8.84459	8.77191	9.01306	8.56788	8.98002	9.06062	8.99735	9.1981	9.316	9.31823	9.52312	9.28032	9.3139	9.24673
YGL141W	8.58376	8.44621	8.51498	8.61175	8.55146	8.67113	8.48142	8.41128	8.26653	8.33863	8.31313	8.11654	8.25888	8.62322	8.74053	8.68496	8.69636	8.8202	8.57251
YGL142C	7.64735	7.3262	7.48678	7.50714	7.84594	7.51814	7.60701	7.45757	7.48674	7.57266	7.50755	7.59235	7.5946	7.9701	7.72232	7.5791	7.44795	7.44278	7.45313
YGL143C	6.97911	6.9396	6.95936	6.8892	7.10121	7.19927	7.05703	7.24463	7.28659	7.14744	7.20286	7.20033	7.37409	7.48544	7.47161	7.29282	7.20033	7.20033	7.20033
YGL144C	7.30767	7.39541	7.35154	7.51886	7.44596	7.41299	7.23123	7.31426	7.75162	7.63636	7.53603	7.22002	7.06546	7.41335	7.5218	7.4608	7.36338	7.46222	7.26454
YGL145W	6.74967	6.77606	6.76286	7.06428	6.82294	7.11352	7.06428	7.00428	7.25787	7.44627	7.23891	7.18991	6.79234	7.13885	7.06428	7.21518	6.81398	6.87531	6.75264
YGL146C	6.64641	6.54047	6.59344	6.50789	6.30742	6.6735	6.52045	6.53535	5.75181	6.3647	5.92852	5.54746	6.09999	6.09202	6.00794	6.30451	6.99084	7.02056	6.96112
YGL147C	10.7094	10.9318	10.8206	10.7334	10.9759	10.8539	10.9744	11.2098	11.581	11.449	11.5744	11.9753	11.8718	11.0657	10.5023	10.4388	10.5593	10.484	10.6347
YGL148W	9.6255	9.68035	9.65292	9.3687	9.53202	9.85691	9.67656	9.79853	9.71778	9.83646	10.1049	10.8198	10.5928	10.034	9.86111	9.97489	9.56568	9.41546	9.7159
YGL150C	8.58362	8.61552	8.59957	8.60245	8.51549	8.65837	8.69823	8.79673	8.60268	8.73931	8.86109	8.87731	9.01423	8.8549	8.94045	9.11202	8.87812	8.9704	8.78583
YGL151W	7.43516	7.87484	7.655	7.72656	7.84128	7.87913	8.02169	7.93738	8.20036	8.1358	8.07277	7.96888	7.9977	7.98642	8.23721	7.90388	8.09092	8.19211	7.98973
YGL153W	7.91948	8.40185	8.16066	8.56509	8.45971	8.15285	8.2989	8.11257	8.67857	8.34899	8.2989	8.29013	8.24699	8.14372	8.44056	8.48104	8.30242	8.30595	8.2989
YGL154C	6.85801	6.16625	6.51213	7.05356	6.83001	6.72446	6.53982	6.51109	6.45863	6.33241	6.76087	7.06635	7.05415	6.72159	7.00255	7.39584	7.01554	7.0043	7.02677
YGL155W	6.19801	5.93592	6.06697	6.38582	6.71917	6.59917	6.47798	6.70767	6.49647	6.60651	6.86983	7.14686	7.15755	6.91733	6.86189	6.47811	6.49609	6.41327	6.5789
YGL156W	9.09586	8.84126	8.96856	8.82631	9.2108	9.69755	9.40069	9.12431	8.37538	8.53676	8.60676	7.58774	7.76902	9.09586	9.16262	9.5361	9.38397	9.37528	9.39265
YGL157W	7.94865	7.70999	7.82932	7.57812	8.55805	8.63931	8.26141	8.23253	7.93461	8.18629	8.49735	8.2	8.92798	9.26963	9.11712	9.00816	8.02383	7.94084	8.10682
YGL158W	3.24449	4.03861	3.64155	4.53357	3.72098	3.74383	3.53749	3.47402	3.57779	3.71162	4.0356	4.08623	3.78094	3.78094	3.89987	3.06507	4.07113	4.13305	4.0092
YGL159W	6.11881	7.01662	6.56772	6.9727	7.00557	6.97049	6.83963	7.00142	6.96674	7.02246	7.02997	6.83523	7.01988	7.3659	7.30135	7.08471	7.00281	7.01277	6.99285
YGL160W	7.50225	7.36054	7.4314	7.52259	7.77409	7.62899	7.50225	7.44492	7.60278	7.50225	7.42366	7.12025	7.28576	7.57003	7.81611	7.45949	7.54452	7.64623	7.44281
YGL161C	9.24687	9.26575	9.25631	9.00582	9.58647	9.5364	9.30194	9.19427	8.67123	9.00942	9.09868	8.99646	9.22221	9.49753	9.34798	9.26575	9.33624	9.26575	9.40673
YGL162W	5.71671	5.78168	5.7492	7.03913	6.43556	6.62413	6.40618	6.58598	6.37577	6.28538	6.54172	6.96229	6.53198	6.57889	6.24846	5.79314	5.7566	5.77947	5.73374
YGL163C	7.83336	7.67035	7.75185	7.83336	7.53916	7.72645	7.7937	7.67035	7.93613	7.94285	7.91329	7.48224	7.51994	7.73421	8.07851	7.65701	8.03599	8.11311	7.95887
YGL164C	7.39571	7.65069	7.5232	7.77872	7.4694	7.58079	7.55781	7.23659	7.7243	7.75233	7.516	7.49769	7.3667	7.51675	7.84315	7.5609	7.68518	7.80671	7.56365
YGL166W	8.02472	8.37404	8.19938	8.28982	8.52498	8.31616	8.30102	7.90817	7.89798	8.16972	8.10949	7.82102	7.52054	7.5575	7.5297	8.2255	8.01201	7.98546	8.03855
YGL167C	9.85965	9.86602	9.86283	9.71294	9.98029	10.1484	9.97054	9.8463	9.63376	9.95744	9.86602	9.52739	9.65907	9.82298	9.85052	9.91816	9.97752	9.98831	9.96673
YGL168W	6.46863	7.32835	6.89849	7.12714	6.45678	5.35128	6.29588	5.81938	7.23656	6.71643	6.02144	6.02144	5.74271	5.59861	5.50593	5.86557	5.74959	5.6281	5.87108
YGL169W	6.73331	6.89784	6.81558	6.59784	7.08157	6.78378	7.09776	7.11146	7.23602	7.19281	7.18981	7.39578	7.16296	6.92134	6.81587	7.30754	6.63553	6.63303	6.63803
YGL170C	3.27328	4.50899	3.89114	3.27441	2.82445	2.87552	2.9797	2.48848	3.32194	3.34157	2.96028	2.86581	2.72444	2.73954	2.71814	2.87523	3.76154	4.14162	3.38146
YGL171W	7.67453	7.77751	7.72602	7.4573	7.33608	7.15069	7.61463	7.75847	8.57896	8.48974	8.24099	8.59161	7.91013	6.93852	7.08276	7.69396	7.41547	7.50308	7.32786
YGL172W	8.63007	8.82186	8.72596	9.04385	9.07464	9.00536	9.0148	9.06554	8.92965	9.1948	9.19101	9.29204	9.28746	9.24141	9.24207	9.12468	9.00256	8.96882	9.0363
YGL173C	10.3322	10.2085	10.2703	10.3512	10.281	10.3094	10.5698	10.4752	10.1386	10.4906	10.4528	10.3041	10.6218	10.8065	10.5526	10.6753	10.5553	10.5007	10.6099
YGL174W	6.4392	6.59605	6.51763	5.90625	6.38988	6.32051	6.41613	6.51722	6.25664	6.40881	6.3896	6.4392	6.4392	6.65902	6.78518	6.19043	6.5191	6.52468	6.51352
YGL175C	4.37033	5.46132	4.91583	4.07299	4.03357	4.66129	4.36177	4.83142	4.21906	4.24125	4.27474	4.45773	4.84538	4.77567	4.4864	4.59815	4.83413	4.84354	4.82473
YGL176C	7.14981	7.2708	7.21031	7.35933	7.44445	7.38327	7.51922	7.49709	6.98781	7.44311	7.4092	7.38327	7.45137	7.56129	7.42085	7.21801	7.38327	7.38327	7.38327
YGL178W	9.86185	10.0735	9.96769	9.9107	9.46733	9.28657	9.57177	9.29181	9.51836	9.29181	9.14266	9.19799	9.04511	8.87476	8.79831	9.03205	9.38457	9.27413	9.49501
YGL179C	6.95498	7.20432	7.07965	7.2582	7.24715	7.32937	6.82422	6.88274	7.43304	7.04572	7.17693	6.71181	7.28924	7.63217	7.888	7.14782	7.19761	7.20707	7.18814
YGL180W	7.70272	7.62031	7.66152	7.76945	7.41483	8.12751	7.91279	7.92809	6.91289	7.16037	7.03565	6.76559	7.22861	7.62301	8.16418	8.17911	8.10821	8.23171	7.98472
YGL181W	7.95903	7.85039	7.90471	8.07028	8.20187	8.0312	8.12721	7.88725	7.94211	8.00864	7.95237	7.66538	8.06513	7.99342	8.04209	7.97925	8.14033	8.16849	8.11216
YGL183C	4.02148	4.83503	4.42825	3.92392	3.78094	3.89616	3.74646	3.92039	3.39154	3.99719	3.64978	3.6065	3.38823	3.47015	3.41261	3.71055	4.42135	4.50816	4.33455
YGL184C	5.71329	6.83631	6.2748	7.40219	7.10113	7.30177	8.08813	8.34707	7.99301	7.68145	7.45089	8.0004	7.38885	6.50234	6.97323	6.93884	7.27659	7.35296	7.20021
YGL185C	7.24856	7.19568	7.22212	7.50776	7.83488	7.77445	7.53148	7.3106	7.36409	7.29986	7.33026	6.87889	6.89852	7.26553	7.30811	7.61196	7.5987	7.54318	7.65422
YGL186C	8.56111	8.99354	8.77733	9.09142	9.14671	8.95934	8.87852	8.8493	8.92417	8.99354	9.04525	9.56606	9.49973	8.89377	8.89102	8.83337	9.02391	9.00212	9.0457
YGL187C	11.0356	10.9419	10.9887	11.2275	11.0993	11.2062	11.3308	11.577	11.1222	11.0193	11.0397	10.9118	10.7204	10.8776	10.6425	10.9773	11.2465	11.237	11.256
YGL188C-A	2.23375	2.6564	2.44508	2.56027	2.5843	2.5574	2.56977	2.61714	2.43868	2.68646	2.86698	2.97408	2.93587	2.45488	2.70347	2.6564	2.90907	3.16173	2.6564
YGL189C	12.4083	12.4988	12.4535	12.4595	12.4109	12.4515	12.3089	12.4735	12.7677	12.5023	12.64	12.8281	12.6475	12.4614	12.2567	12.1357	12.3405	12.2696	12.4115
YGL189C	12.4594	12.5294	12.4944	12.4189	12.3792	12.4153	12.2553	12.4045	12.7337	12.5336	12.5979	12.6975	12.6145	12.441	12.2976	12.1117	12.2864	12.1751	12.3978
YGL190C	8.71874	8.71085	8.71479	8.78165	8.97293	9.17234	8.93718	8.9882	8.87327	8.98925	8.84683	8.90359	9.03102	9.19086	9.22242	8.73361	9.13445	9.28141	8.9875
YGL191W	10.6175	10.4488	10.5332	10.7671	10.71	10.8249	10.6357	10.9731	10.9474	10.7616	10.5912	10.4501	10.2974	10.3037	10.2939	10.4174	10.7901	10.8426	10.7376
YGL192W	6.08815	6.11271	6.10043	6.54525	6.42389	6.48262	6.46628	6.41555	6.35989	6.41555	6.37754	6.30617	6.29994	6.46686	6.50234	6.05188	6.60847	6.69401	6.52294
YGL194C	5.09817	6.06991	5.58404	5.59712	5.53167	5.33835	4.76532	4.8803	5.38569	6.35019	6.38283	5.6212	4.36482	4.71918	5.3442	4.26856	5.42829	5.46382	5.39275
YGL195W	9.83523	9.79345	9.81434	9.56641	9.70879	9.92489	10.0965	10.2069	10.0855	10.2569	10.3488	10.3654	10.5101	10.2691	10.3657	10.2475	10.2341	10.3	10.1683
YGL196W	7.92893	8.0427	7.98581	8.26512	8.26393	8.15499	8.11528	8.09727	7.94175	7.95806	8.13678	8.08813	8.20111	8.35646	8.26296	8.4022	8.46421	8.58643	8.34199
YGL197W	9.17468	9.33537	9.25502	9.2655	9.29161	9.50346	9.49976	9.54368	8.70289	9.09839	9.29988	9.19425	9.57873	9.59574	9.52619	9.67499	9.94265	9.84807	10.0372
YGL198W	8.66021	8.85266	8.75643	8.75033	8.90014	9.10223	8.778	8.80605	8.33409	8.43561	8.82957	8.64265	9.07355	9.11358	8.62852	8.89324	8.87192	8.65449	9.08935
YGL200C	10.2196	10.3979	10.3088	10.1994	10.3364	10.397	10.194	10.3623	10.1655	10.132	10.4182	9.96417	10.5324	10.9547	10.557	10.2091	10.3388	10.2369	10.4406
YGL201C	8.38061	8.27018	8.32539	8.00522	7.8146	8.07519	8.23774	8.15514	8.25659	8.28573	8.23112	8.3719	8.66275	8.38598	8.60496	8.31301	8.39857	8.45058	8.34655
YGL202W	10.3441	10.4747	10.4094	10.2558	10.5556	10.5729	10.5907	10.4814	10.4503	10.4723	10.561	11.2047	11.073	10.8289	10.9589	11.0418	10.542	10.4946	10.5894
YGL203C	8.39645	8.32858	8.36252	8.41871	8.3537	8.31796	8.29918	8.25266	8.84117	8.68046	8.43532	8.34036	8.22242	8.40267	8.93111	8.38363	8.3567	8.50757	8.20583
YGL205W	4.9095	5.6847	5.2971	6.29568	6.10163	6.01148	5.92199	5.624	5.01811	5.55105	5.65108	4.94393	4.65491	5.6847	5.71278	5.6847	5.90661	6.05485	5.75836
YGL206C	10.2002	9.88945	10.0448	9.7867	9.94984	10.6759	10.3598	10.3974	9.83449	9.95843	10.2518	9.872	10.1937	10.6516	10.683	10.5735	10.4457	10.4828	10.4086
YGL207W	9.4107	9.40355	9.40712	9.34855	9.59565	9.80248	9.73933	9.80595	9.69529	9.84231	9.89015	9.51107	9.90934	10.0277	10.2254	9.86406	10.06	10.1253	9.99478
YGL208W	7.76206	7.4764	7.61923	7.98361	7.97151	7.75022	7.83629	7.612	7.57819	7.62442	7.33533	6.99623	7.12922	7.47321	7.318	7.50205	7.83653	7.83014	7.84293
YGL209W	7.69574	7.55152	7.62363	7.72465	7.50391	7.39944	7.52316	7.58856	7.80968	7.98581	7.90267	8.84236	8.93093	8.82135	8.11947	7.85776	6.621	6.4537	6.7883
YGL210W	7.72868	7.86639	7.79754	7.55665	7.99265	7.88387	7.77576	7.75516	7.88646	7.80881	7.79111	7.73539	7.72319	7.93775	7.70804	7.76659	7.66381	7.56367	7.76395
YGL211W	7.83369	7.17053	7.50211	7.27208	7.42184	7.59092	7.58344	7.73482	7.33462	7.45428	7.60654	7.65862	7.66252	7.76473	7.4554	7.50926	7.62236	7.44195	7.80277
YGL212W	5.71333	6.50327	6.1083	6.65192	6.83982	6.12854	6.25282	6.25701	6.3015	6.19465	6.34488	6.6413	6.44871	6.08089	6.06575	5.96786	6.08999	6.19873	5.98124
YGL213C	7.90171	7.76141	7.83156	7.87729	8.04933	8.21534	7.91793	8.23765	8.10796	8.16023	8.27337	8.17092	8.48702	8.83709	8.74494	8.2549	8.1416	8.12297	8.16023
YGL215W	10.3193	10.368	10.3436	10.6308	9.59475	9.36154	9.97567	9.38491	9.81117	10.169	9.5511	9.76123	9.64385	9.18353	9.35912	9.62905	9.69468	9.80176	9.58761
YGL216W	7.92703	7.83678	7.8819	8.03727	8.20144	7.98081	8.14799	8.11541	7.89751	8.25187	8.16314	8.13308	7.88089	7.95153	7.99436	7.91104	8.03537	7.96228	8.10847
YGL219C	8.95378	8.79408	8.87393	9.17365	8.99404	9.015	8.99184	9.15244	9.1535	8.95447	8.88848	8.89081	8.69761	9.00394	9.10808	9.25089	9.09253	9.15558	9.02949
YGL220W	7.91918	8.2503	8.08474	8.08308	8.32139	8.15605	7.81886	8.24821	8.26102	8.04744	8.36878	8.85827	8.92975	8.60975	8.41358	8.14195	8.15421	7.97332	8.33509
YGL221C	9.13792	9.02012	9.07902	9.18081	9.60767	9.43026	9.24178	9.434	9.11632	9.38449	9.54584	9.38844	9.75505	9.76071	9.66654	9.55171	9.39423	9.29273	9.49573
YGL222C	4.51299	5.00277	4.75788	4.34868	4.0976	4.09748	4.12841	3.92206	4.17097	4.79054	3.89357	4.02103	3.84577	3.50168	4.12841	3.35606	4.4211	4.29048	4.55172
YGL223C	6.61657	6.79659	6.70658	7.32631	7.38684	7.17999	7.31936	7.18119	7.47258	7.32203	7.20456	7.14105	7.21277	7.36907	7.44429	7.28053	7.08962	6.98101	7.19822
YGL224C	5.50178	6.3996	5.95069	6.40066	6.62323	6.69981	6.20812	6.6498	6.48766	6.56688	6.71598	7.35832	7.37409	7.16877	7.41046	7.04719	6.67427	6.52001	6.82852
YGL225W	9.6905	9.7703	9.7304	9.58646	9.84657	10.1148	9.94301	10.0794	9.76987	10.0226	10.1959	9.83059	9.82871	10.131	9.87656	9.59861	9.6824	9.50781	9.85699
YGL226C-A	9.36958	9.58817	9.47888	9.52396	9.70147	9.47371	9.20344	9.41008	9.7335	9.51626	9.65306	9.48136	9.86194	9.77799	9.521	9.30753	9.43578	9.20771	9.66386
YGL226W	7.577	8.0194	7.7982	7.58347	7.51824	7.48008	7.12826	7.34031	7.9491	7.62979	7.58856	7.41594	7.5987	7.73119	7.76517	7.45321	7.56199	7.67514	7.44884
YGL227W	7.40374	7.27456	7.33915	7.91007	8.03522	8.2471	7.89357	7.66722	7.87758	7.69516	7.35752	7.04152	7.34593	7.79943	8.04663	7.84348	8.31957	8.52475	8.1144
YGL228W	8.94117	8.96864	8.95491	9.05162	9.34167	9.13764	9.076	9.04956	9.4282	9.29058	9.23068	8.91987	8.96286	9.024	9.48817	9.03605	9.14854	9.28386	9.01322
YGL229C	5.49683	6.56732	6.03208	6.28076	6.26926	6.37129	6.17226	5.68434	5.32678	5.71277	5.78146	5.50568	6.75051	6.72954	6.8316	6.32639	7.00822	7.06251	6.95393
YGL230C	3.0102	4.94318	3.97669	4.10197	3.08556	3.14836	3.37031	3.19642	3.37031	3.46375	3.1429	3.30665	3.19697	3.2395	3.71633	3.28054	4.82315	4.83951	4.80679
YGL231C	9.31092	9.66103	9.48598	9.50871	9.48158	9.31738	9.35079	9.22077	9.81219	9.34109	9.30058	9.05161	9.12343	9.43105	9.63131	9.59672	9.40264	9.41207	9.39322
YGL232W	7.94827	8.08413	8.0162	7.77832	7.97469	8.03275	8.13532	8.1608	8.52186	8.4501	8.28531	8.02553	8.23836	8.38007	8.53789	8.22317	8.30288	8.33554	8.27022
YGL233W	8.18662	8.02586	8.10624	8.18813	8.41189	8.39384	8.28516	8.18813	8.20258	8.28516	8.22839	8.15962	8.18763	8.25662	8.59354	8.31141	8.41421	8.51897	8.30945
YGL234W	11.4438	11.1937	11.3188	11.0769	11.3025	11.2753	11.7337	11.8576	11.6638	12.1198	12.0853	12.5263	12.115	11.4506	11.2545	11.3258	11.3855	11.3747	11.3964
YGL235W	2.78914	3.37003	3.07958	2.93993	2.77834	2.85542	2.8522	2.89639	3.02956	3.24459	3.01128	2.87561	2.86304	2.75991	3.08037	2.62771	3.0231	2.97225	3.07395
YGL236C	7.34178	7.81445	7.57811	7.74901	7.73247	7.07174	7.55774	7.60923	8.12369	7.97246	7.99457	8.5199	7.81593	7.27214	6.86804	7.42413	6.8852	6.86255	6.90786
[truncated: 3,717 more rows]

## Sheet: Bonferroni_corrected_p-val
Gene Name	p-value
YGR192C	7.71827e-06
YHR053C	1.0291e-05
YLR044C	1.28638e-05
YKL152C	1.54365e-05
YGR254W	1.80093e-05
YKL096W-A	2.05821e-05
YGL255W	2.31548e-05
YAL038W	2.57276e-05
YOR383C	2.83003e-05
YLR109W	3.08731e-05
YOL154W	3.34458e-05
YML028W	3.60186e-05
YFL039C	3.85914e-05
YDR524C-B	4.11641e-05
YGR118W	4.37369e-05
YDR077W	4.63096e-05
YDR050C	4.88824e-05
YKL060C	5.14552e-05
YOR382W	5.40279e-05
YMR251W-A	5.66007e-05
YIL148W	5.91734e-05
YEL009C	6.17462e-05
YOR375C	6.43189e-05
YDR155C	6.68917e-05
YLR167W	6.94645e-05
YDR224C	7.20372e-05
YDL229W	7.46099e-05
YGR279C	7.71827e-05
YCR012W	7.97555e-05
YHR203C	8.23282e-05
YOL155C	8.4901e-05
YIL169C	8.74738e-05
YFL014W	9.00465e-05
YHR174W	9.26193e-05
YNL036W	9.51921e-05
YFR031C-A	9.77648e-05
YMR058W	0.000100338
YBL072C	0.00010291
YBR181C	0.000105483
YBL003C	0.000108056
YLR075W	0.000110629
YGL135W	0.000113201
YJL052W	0.000115774
YGR085C	0.000118347
YNL178W	0.00012092
YBL099W	0.000123492
YDR385W	0.000126065
YJL136C	0.000128638
YBL092W	0.000131211
YGR282C	0.000133783
YGL030W	0.000136356
YLR249W	0.000138929
YGL076C	0.000141502
YDL075W	0.000144074
YNL301C	0.000146647
YLR287C-A	0.00014922
YKR042W	0.000151793
YKL056C	0.000154365
YLR388W	0.000156938
YJR123W	0.000159511
YBR011C	0.000162084
YNR016C	0.000164656
YJL159W	0.000167229
YHL001W	0.000169802
YBR191W	0.000172375
YHR141C	0.000174948
YBR009C	0.00017752
YPR043W	0.000180093
YAR075W	0.000182666
YOR369C	0.000185239
YBR196C	0.000187811
YML026C	0.000190384
YDL191W	0.000192957
YHL015W	0.00019553
YLR303W	0.000198102
YOL127W	0.000200675
YNL055C	0.000203248
YOL120C	0.000205821
YDR064W	0.000208393
YGL189C	0.000210966
YGL189C	0.000213539
YBR010W	0.000216112
YDR342C	0.000218684
YLR388W	0.000221257
YAL005C	0.00022383
YGL123W	0.000226403
YHR021C	0.000228975
YER043C	0.000231548
YDR500C	0.000234121
YDL061C	0.000236694
YER091C	0.000239266
YBR048W	0.000241839
YNL209W	0.000244412
YLR340W	0.000246985
YBR031W	0.000249557
YGL103W	0.00025213
YMR307W	0.000254703
YJL138C	0.000257276
YFR032C-A	0.000259849
YNL302C	0.000262421
YPL131W	0.000264994
YOR247W	0.000267567
YMR116C	0.00027014
YGL062W	0.000272712
YKR057W	0.000275285
YCR031C	0.000277858
YLR354C	0.000280431
YOL109W	0.000283003
YIL018W	0.000285576
YDR012W	0.000288149
YPL143W	0.000290722
YDR418W	0.000293294
YGL008C	0.000295867
YPL154C	0.00029844
YJL158C	0.000301013
YGR085C	0.000303585
YDL055C	0.000306158
YDR382W	0.000308731
YDR225W	0.000311304
YGL253W	0.000313876
YHL033C	0.000316449
YDL229W	0.000319022
YGR032W	0.000321595
YKL175W	0.000324167
YOR063W	0.00032674
YDL124W	0.000329313
YDR450W	0.000331886
YBL030C	0.000334458
YHR183W	0.000337031
YKL085W	0.000339604
YLL050C	0.000342177
YBL072C	0.00034475
YKL182W	0.000347322
YDL061C	0.000349895
YNL302C	0.000352468
YBR078W	0.000355041
YOL040C	0.000357613
YLR300W	0.000360186
YLR061W	0.000362759
YBL027W	0.000365332
YHR007C	0.000367904
YIL133C	0.000370477
YER117W	0.00037305
YML024W	0.000375623
YER178W	0.000378195
YLR150W	0.000380768
YGL031C	0.000383341
YHL047C	0.000385914
YAL003W	0.000388486
YMR143W	0.000391059
YFR053C	0.000393632
YMR143W	0.000396205
YCR005C	0.000398777
YPR074C	0.00040135
YGR027C	0.000403923
YDR316W-B	0.000406496
YGR189C	0.000409068
YNL069C	0.000411641
YER138W-A	0.000414214
YDL130W	0.000416787
YJR104C	0.000419359
YIL094C	0.000421932
YML063W	0.000424505
YDR025W	0.000427078
YGR209C	0.000429651
YPL249C-A	0.000432223
YLR355C	0.000434796
YLR432W	0.000437369
YLR390W-A	0.000439942
YML026C	0.000442514
YOR303W	0.000445087
YER074W	0.00044766
YOL039W	0.000450233
YJR139C	0.000452805
YDR447C	0.000455378
YMR142C	0.000457951
YPL079W	0.000460524
YMR186W	0.000463096
YLR342W	0.000465669
YBR286W	0.000468242
YJR121W	0.000470815
YER074W	0.000473387
YCL040W	0.00047596
YDR529C	0.000478533
YOR312C	0.000481106
YHR039C-A	0.000483678
YPL271W	0.000486251
YGR060W	0.000488824
YLR344W	0.000491397
YNL208W	0.000493969
YPR036W-A	0.000496542
YDL182W	0.000499115
YKL156W	0.000501688
YPR035W	0.00050426
YPR145W	0.000506833
YEL065W	0.000509406
YJR094W-A	0.000511979
YHL033C	0.000514552
YMR122W-A	0.000517124
YER177W	0.000519697
YJL034W	0.00052227
YOR285W	0.000524843
YJL130C	0.000527415
YML073C	0.000529988
YMR256C	0.000532561
YCL025C	0.000535134
YFR031C-A	0.000537706
YPL078C	0.000540279
YJL189W	0.000542852
YER102W	0.000545425
YOR167C	0.000547997
YDL185W	0.00055057
YKL016C	0.000553143
YBR039W	0.000555716
YNR050C	0.000558288
YBR189W	0.000560861
YNL015W	0.000563434
YDL126C	0.000566007
YBL003C	0.000568579
YKL180W	0.000571152
YKR094C	0.000573725
YLR325C	0.000576298
YPL106C	0.00057887
YDR471W	0.000581443
YEL027W	0.000584016
YER131W	0.000586589
YGR118W	0.000589162
YNL031C	0.000591734
YDL004W	0.000594307
YJL055W	0.00059688
YGR148C	0.000599452
YMR226C	0.000602025
YMR120C	0.000604598
YOR293W	0.000607171
YOR312C	0.000609744
YMR173W	0.000612316
YMR297W	0.000614889
YHR010W	0.000617462
YBR072W	0.000620035
YBL087C	0.000622607
YCR024C-B	0.00062518
YKL006W	0.000627753
YGL245W	0.000630326
YLL045C	0.000632898
YMR145C	0.000635471
YLR327C	0.000638044
YOL052C-A	0.000640616
YBL002W	0.000643189
YMR305C	0.000645762
YLR185W	0.000648335
YDL084W	0.000650908
YBR294W	0.000653481
YLR048W	0.000656053
YDL083C	0.000658626
YLR293C	0.000661199
YNL135C	0.000663771
YPL037C	0.000666344
YJL079C	0.000668917
YLR304C	0.00067149
YLR027C	0.000674062
YDL192W	0.000676635
YIL052C	0.000679208
YLR286C	0.000681781
YER056C-A	0.000684354
YAR010C	0.000686926
YOL058W	0.000689499
YER145C	0.000692072
YBR127C	0.000694645
YDR276C	0.000697217
YBR084C-A	0.00069979
YCR024C-A	0.000702363
YKR013W	0.000704935
YLL024C	0.000707508
YJL177W	0.000710081
YJR077C	0.000712654
YLR406C	0.000715226
YJL190C	0.000717799
YOR136W	0.000720372
YDR033W	0.000722945
YER165W	0.000725518
YCL057C-A	0.000728091
YML058W	0.000730663
YNL300W	0.000733236
YKR039W	0.000735809
YMR205C	0.000738381
YLR259C	0.000740954
YDR497C	0.000743527
YEL034W	0.000746099
YGR034W	0.000748672
YEL054C	0.000751245
YLR180W	0.000753818
YHR193C	0.000756391
YOR096W	0.000758964
YPR149W	0.000761536
YNL142W	0.000764109
YOR293W	0.000766682
YPR132W	0.000769255
YPL163C	0.000771827
YIL069C	0.0007744
YDR502C	0.000776973
YCL043C	0.000779545
YGR155W	0.000782118
YOR310C	0.000784691
YJR045C	0.000787264
YFL045C	0.000789836
YLR029C	0.000792409
YMR194W	0.000794982
YJL166W	0.000797555
YPR028W	0.000800128
YLR058C	0.000802701
YDR127W	0.000805273
YPL240C	0.000807846
YLL026W	0.000810419
YOR234C	0.000812991
YCL030C	0.000815564
YNR001C	0.000818137
YFL038C	0.000820709
YDL081C	0.000823282
YGR214W	0.000825855
YLR333C	0.000828428
YHR162W	0.000831001
YBR302C	0.000833574
YDL137W	0.000836146
YGR204W	0.000838719
YNL079C	0.000841292
YLR448W	0.000843865
YLR038C	0.000846437
YOL086C	0.00084901
YNL327W	0.000851583
YGL037C	0.000854155
YPR165W	0.000856728
YPR036W	0.000859301
YDR032C	0.000861874
YGL234W	0.000864446
YGR086C	0.000867019
YNL160W	0.000869592
YPL231W	0.000872165
YAL035W	0.000874738
YJR010W	0.000877311
YEL060C	0.000879883
YKL142W	0.000882456
YGR285C	0.000885029
YFL018C	0.000887601
YBR082C	0.000890174
YEL026W	0.000892747
YIL123W	0.000895319
YPL218W	0.000897892
YLR399C	0.000900465
YDR158W	0.000903038
YLR194C	0.000905611
YGL187C	0.000908184
YOR270C	0.000910756
YNL067W	0.000913329
YLR043C	0.000915902
YER009W	0.000918475
YDR099W	0.000921047
YNL190W	0.00092362
YDR432W	0.000926193
YFR033C	0.000928765
YDR298C	0.000931338
YPL262W	0.000933911
YOL139C	0.000936484
YFL062W	0.000939056
YDR226W	0.000941629
YGR240C	0.000944202
YLR155C	0.000946775
YOR326W	0.000949348
YML081C-A	0.000951921
YLR056W	0.000954493
YDR399W	0.000957066
YNL241C	0.000959639
YGL256W	0.000962211
YOR302W	0.000964784
YER120W	0.000967357
YJL133C-A	0.000969929
YOR374W	0.000972502
YPR102C	0.000975075
YJR073C	0.000977648
YBL045C	0.000980221
YER070W	0.000982794
YBR162C	0.000985366
YOL121C	0.000987939
YMR295C	0.000990512
YGL055W	0.000993085
YPL221W	0.000995657
YPL028W	0.00099823

## Sheet: expression_significant
Transcript ID	SS1av	20''	40''	60''	8'	16'	24'	32'	1hr	2hr	3hr	4hr	5hr	7hr	SS2avg
YLR110C	13.7744	13.7553	13.6336	13.6685	13.6779	13.6347	13.5461	13.6641	13.7458	13.6379	13.569	13.5489	13.4463	13.6325	13.6566
YBR118W	13.7322	13.7402	13.7226	13.709	13.7632	13.6984	13.7822	13.746	13.7415	13.648	13.6307	13.6132	13.6622	13.709	13.709
YGR192C	13.7632	13.6652	13.8212	13.8788	13.8661	13.8661	13.5666	13.7697	13.8212	13.6979	13.8161	13.8985	13.8559	13.8665	13.8002
YHR053C	13.6236	13.746	13.4965	13.359	13.3934	13.3209	13.8417	13.6069	13.4315	13.5303	13.2583	12.9582	13.2611	13.4169	13.5433
YLR044C	13.5482	13.4838	13.4449	13.472	13.5011	13.3565	13.3295	13.4803	13.4857	13.2759	13.4429	13.4397	13.5091	13.5194	13.4885
YKL152C	13.5038	13.4513	13.5366	13.5823	13.5633	13.5353	13.2458	13.448	13.5382	13.304	13.4752	13.6799	13.6043	13.5811	13.5675
YGR254W	13.4688	13.418	13.4226	13.5504	13.4432	13.4078	13.0737	13.2783	13.2827	12.7938	13.112	13.5893	13.5445	13.5616	13.4391
YKL096W-A	13.3918	13.4252	13.2738	13.2406	13.2488	13.189	13.1441	13.2596	13.2537	13.0749	12.9314	12.9499	12.8919	13.0494	13.1337
YGL255W	13.3185	13.4225	13.3773	13.4036	13.4588	13.3405	13.3464	13.4033	13.3776	13.0239	13.0492	13.2757	13.3303	13.3507	13.3689
YAL038W	13.3764	13.3526	13.3303	13.4177	13.4434	13.3674	13.2104	13.3505	13.4164	13.1968	13.3308	13.5152	13.5102	13.4938	13.4306
YOR383C	13.3435	13.3179	13.234	13.3217	13.2067	13.15	12.5802	13.0715	13.1211	12.517	12.9738	13.2204	13.1627	13.314	13.3583
YLR109W	13.2357	13.2673	13.2706	13.3429	13.1824	13.1099	13.0656	13.0741	13.1726	12.8274	13.1126	13.3674	13.3682	13.2634	13.2996
YOL154W	13.1915	13.2433	13.3238	13.3677	13.3209	13.2795	13.1559	13.261	13.3638	12.71	13.1601	13.4407	13.5324	13.5179	13.4107
YML028W	13.2528	13.1762	13.2052	13.2131	13.0991	13.0866	13.116	13.1394	13.1877	12.7068	13.0412	13.2961	13.3106	13.2756	13.2552
YFL039C	13.1419	13.0626	13.1721	13.1887	13.2008	13.1523	13.0377	13.127	13.0519	12.9081	13.0005	13.223	13.2865	13.3066	13.1726
YDR524C-B	13.1858	12.9932	12.9961	13.0446	13.0602	12.9803	13.053	13.0361	13.0835	12.9159	12.9932	12.9647	12.8288	12.9159	12.872
YGR118W	13.0362	13.1216	12.9753	12.9323	12.918	12.8874	13.1371	13.015	12.9871	12.9416	12.8808	12.8194	12.9074	12.868	12.938
YGR118W	11.6507	11.6554	11.7158	12.0472	11.7178	12.0075	11.9475	11.7183	12.0234	12.1156	12.2884	12.1482	11.9499	12.0423	12.0402
YDR077W	13.139	12.9831	12.8727	13.1391	13.1255	13.0995	12.5864	12.8917	12.8119	12.5035	12.4192	12.5555	12.7358	13.1076	13.1306
YDR050C	13.0824	13.0342	13.164	13.1905	13.0884	13.0368	13.0453	13.0568	13.1487	12.93	13.0965	13.2793	13.2768	13.1477	13.1749
YKL060C	13.0668	13.0073	13.0836	13.1011	13.0688	13.0748	13.0893	13.1456	13.1511	13.1002	13.1152	13.2108	13.2373	13.1705	13.1196
YOR382W	13.0084	13.0607	12.9465	13.0826	12.7605	12.7592	12.7758	12.839	12.9772	12.1096	12.793	13.0503	13.084	13.0789	13.1806
YMR251W-A	12.9048	13.1055	13.0356	13.0953	12.9337	12.7847	12.5791	12.4472	12.514	12.5414	12.4783	12.5825	12.7363	13.0387	12.9526
YIL148W	12.958	13.0406	12.8842	12.8999	12.8908	12.8788	13.2236	13.0082	13.084	13.0591	13.0552	12.8557	12.8246	12.7192	12.9581
YEL009C	12.9413	13.0356	13.0439	12.9451	12.9848	12.8664	12.9009	12.9704	12.9537	12.906	12.8684	12.8445	12.9456	13.053	13.1038
YOR375C	12.9967	12.9342	12.9117	13.0307	12.8343	12.7432	12.3084	12.5414	12.6033	12.7146	12.8326	13.1537	13.1496	13.0867	13.0877
YDR155C	12.995	12.9065	12.9632	12.9886	12.8826	12.811	12.6363	12.5573	12.7084	12.2884	12.7235	12.9804	13.0093	13.0661	12.9447
YLR167W	12.9124	12.9354	12.9836	12.7267	12.8752	12.7448	13.1073	12.9679	12.9981	12.9869	12.8914	12.8037	12.7505	12.7035	12.777
YDR224C	12.8258	13.0062	12.8302	12.6466	12.7864	12.7156	12.8294	12.7431	12.8219	12.0903	12.2729	12.8157	13.022	12.8704	12.7887
YDL229W	12.2712	12.1603	12.1147	12.3627	12.4769	12.6558	12.4866	12.6512	12.6781	12.8566	12.8103	12.5369	12.2161	12.4387	12.1179
YGR279C	12.9363	12.8775	12.7163	12.8161	12.8632	12.8027	12.6278	12.8702	12.8287	12.6911	12.5814	12.7192	12.8189	12.8404	12.9327
YCR012W	12.9657	12.8198	13.013	13.2253	13.1163	13.1206	12.7554	13.038	13.1193	12.9263	13.1663	13.4476	13.4354	13.2667	13.1574
YHR203C	12.9187	12.8627	12.8671	12.997	12.9882	12.9701	12.9991	13.0494	13.1031	13.0515	13.0353	12.9555	12.9187	12.8862	12.9338
YOL155C	12.8112	12.9504	12.9816	13.0424	13.0194	12.8646	12.6226	12.9253	12.9253	11.5936	11.7727	12.4232	12.8328	13.0719	13.1075
YIL169C	12.8167	12.9101	13.1294	13.1705	13.2041	13.1077	12.5894	12.9829	13.0077	11.4345	11.6532	12.5011	13.0022	13.3544	13.3115
YIL169C	8.16137	8.40824	8.6667	8.71656	8.71021	8.64452	8.13676	8.64739	8.57396	6.96808	7.14988	7.82488	8.17567	9.04858	8.89329
YFL014W	12.5221	13.1649	13.142	13.1839	13.0994	12.9419	12.5647	12.1746	12.0476	11.8981	11.6612	12.2895	12.6895	13.0531	13.1208
YHR174W	12.8567	12.8008	12.8585	13.0016	12.958	12.9217	12.7005	12.9844	13.0855	12.9233	13.1915	13.3812	13.3735	13.1896	13.0473
YNL036W	12.6682	12.9135	13.1449	13.2727	13.0953	13.1093	13.0146	12.9719	12.8288	11.9845	12.0891	12.1424	12.671	11.9884	13.2961
YFR031C-A	11.7076	11.7457	11.7877	11.6792	11.6405	11.5809	11.91	11.9762	11.9325	12.0717	12.0574	11.541	11.3557	11.3306	11.5055
YFR031C-A	12.8458	12.7193	12.9429	13.131	12.957	13.1862	12.9465	13.0507	13.1709	13.3173	13.321	13.1233	13.0061	13.0097	12.9522
YMR058W	12.755	12.8002	12.6278	12.7796	12.6037	12.6863	12.6322	12.7724	12.8126	12.1577	12.5815	12.8792	12.9542	12.9835	12.9224
YBL072C	12.7754	12.7639	12.805	12.7679	12.8101	12.8344	12.9514	12.8708	12.9347	12.9745	12.9973	12.9657	12.7496	12.7595	12.788
YBR181C	12.8236	12.7125	12.8662	12.8247	12.8821	12.8726	13.0889	12.9931	12.9914	13.0301	13.1028	12.9706	12.9281	12.8364	12.8384
YBL003C	12.7376	12.6946	12.7671	12.7771	12.694	12.6869	12.7633	12.6776	12.8154	12.2102	12.4938	12.9052	12.9829	12.8706	12.85
YLR075W	12.7674	12.6626	12.6384	12.819	12.8266	12.9333	12.9669	12.8852	12.9516	12.8478	13.0159	12.896	12.7682	12.7626	12.8019
YGL135W	12.7559	12.6343	12.7754	12.6845	12.7654	12.7881	12.96	12.8243	12.9032	12.8734	12.8963	12.6714	12.7518	12.6169	12.7221
YJL052W	12.7206	12.6684	12.7696	12.7734	12.7844	12.5912	12.1838	12.3308	12.177	12.2405	11.839	12.945	12.9882	13.0628	12.7581
YGR085C	12.2485	12.2371	12.2678	11.9935	12.1544	12.0245	12.3912	12.1674	12.2184	12.3807	12.3427	11.9175	11.6831	11.8486	11.9074
YNL178W	12.6784	12.6268	12.7421	12.7208	12.7652	12.8147	12.925	12.8651	12.9192	12.987	12.9219	12.8028	12.6302	12.6336	12.6412
YBL099W	12.5932	12.6901	12.3774	12.433	12.6465	12.6316	12.5492	12.7384	12.3845	12.1765	12.074	12.3372	12.3196	12.5024	12.5036
YDR385W	12.7043	12.5587	12.8077	12.7857	12.835	12.8266	12.5751	12.8717	12.8364	12.8284	12.8826	12.8091	12.7538	12.8359	12.7763
YJL136C	12.5974	12.6518	12.6886	12.7001	12.6431	12.7416	13.0718	12.7152	12.8052	13.0348	12.8894	12.8003	12.5957	12.4543	12.6085
YBL092W	12.6236	12.625	12.7327	12.6387	12.6514	12.68	12.8241	12.6785	12.8425	12.9112	12.8512	12.5603	12.4767	12.4895	12.5615
YGR282C	12.6495	12.5923	12.7474	12.8432	12.7096	12.7844	12.4784	12.6417	12.6737	12.3152	12.3518	12.8196	12.7781	12.9521	12.8198
YGL030W	12.6165	12.6131	12.6509	12.5758	12.627	12.6559	12.6797	12.6307	12.7336	12.8969	12.8999	12.6189	12.4776	12.589	12.6384
YLR249W	12.6474	12.5499	12.5874	12.6694	12.806	12.8469	12.8322	12.9546	12.9388	12.8616	12.8304	12.6289	12.7723	12.8502	12.7369
YGL076C	12.6501	12.5345	12.7528	12.704	12.7862	12.8473	12.8473	12.8362	12.9096	12.9638	12.9181	12.7676	12.5937	12.5039	12.603
YDL075W	12.577	12.5988	12.4192	12.388	12.4185	12.39	12.7875	12.6293	12.5343	12.6059	12.5124	12.3273	12.2553	12.1918	12.2735
YNL301C	8.7399	8.61793	8.97975	9.16157	8.88158	9.41115	9.40699	9.03326	9.52081	9.85745	9.99123	9.66749	9.05736	8.97251	8.86673
YLR287C-A	12.4176	12.7246	12.2967	12.1823	12.1242	12.212	12.6591	12.4487	12.4837	12.4261	12.3503	12.1797	12.1925	11.9806	12.2996
YKR042W	12.6782	12.4547	12.5544	12.7255	12.8566	12.8597	12.1166	12.733	12.6989	12.714	12.6286	12.714	12.6753	12.7469	12.7896
YKL056C	12.566	12.5621	12.6815	12.7285	12.6855	12.7833	12.6385	12.7184	12.8634	12.9859	12.8908	12.6928	12.6465	12.6511	12.586
YLR388W	12.481	12.6463	12.3991	12.1852	12.2033	12.1764	12.6056	12.3611	12.3798	12.4127	12.39	12.1648	12.1915	12.2494	12.3782
YJR123W	12.5572	12.5565	12.5469	12.5334	12.5844	12.5748	12.7481	12.6959	12.6877	12.6905	12.6763	12.5272	12.5001	12.3294	12.4675
YBR011C	12.5719	12.533	12.7048	12.6942	12.6738	12.702	12.6717	12.7092	12.702	12.399	12.5812	12.7983	12.8894	12.7608	12.8077
YNR016C	12.4662	12.6379	12.5875	12.4668	12.6644	12.5357	12.6924	12.7712	12.7154	12.526	12.6571	12.5175	12.7485	12.4104	12.8676
YHL001W	10.7626	10.8059	10.7776	10.7758	10.5612	10.8065	11.0408	10.6107	10.9845	11.4083	11.2959	10.89	10.34	10.412	10.5419
YHL001W	12.5489	12.5201	12.5675	12.5456	12.4182	12.5737	12.7753	12.6602	12.722	12.8575	12.8169	12.5385	12.3817	12.2503	12.4685
YBR191W	10.9085	10.8518	10.9867	11.1633	11.1194	11.2542	11.41	11.1188	11.363	11.4709	11.4532	11.3015	10.8933	10.986	10.8699
YHR141C	12.4926	12.5575	12.4844	12.4456	12.3837	12.4726	12.7253	12.5522	12.6379	12.6828	12.6834	12.4873	12.4094	12.2711	12.5003
YBR009C	12.4883	12.5501	12.3527	12.303	12.3241	12.1271	12.5817	12.4054	12.4355	11.8027	11.9857	12.319	12.4851	12.3174	12.3741
YPR043W	12.5042	12.5246	12.5101	12.5768	12.4293	12.6209	12.7862	12.5631	12.7667	12.7541	12.8963	12.5338	12.3425	12.305	12.5415
YAR075W	12.5986	12.3905	12.5015	12.6266	12.7006	12.6722	12.7015	12.8971	12.8552	12.97	12.7866	12.7152	12.768	12.6805	12.6599
YOR369C	12.4937	12.4918	12.5612	12.5586	12.5908	12.6225	12.75	12.7445	12.7495	12.8792	12.7695	12.4703	12.3985	12.4858	12.4763
YBR196C	12.5187	12.4656	12.5909	12.5409	12.5152	12.3981	12.314	12.3878	12.373	12.0474	12.333	12.7368	12.7032	12.7137	12.4681
YML026C	11.9938	11.8771	11.9331	11.9348	12.0083	12.1333	12.3169	12.099	12.2382	12.458	12.4451	12.0932	11.8567	11.841	11.8282
YDL191W	12.4637	12.5025	12.4597	12.3716	12.38	12.3845	12.8043	12.5497	12.5598	12.6849	12.595	12.4154	12.3349	12.2502	12.3287
YHL015W	12.4322	12.5329	12.647	12.5255	12.6364	12.7275	12.9179	12.6762	12.7851	12.9536	12.9871	12.7436	12.5724	12.6424	12.7189
YLR303W	12.5213	12.4392	12.6237	12.5877	12.7213	12.6964	12.7839	12.7271	12.5718	11.9662	12.3051	12.6709	12.7598	12.5635	12.6415
YOL127W	12.4466	12.4974	12.4776	12.6079	12.4837	12.6193	12.652	12.4237	12.6705	12.7719	12.7635	12.6594	12.3482	12.4411	12.3884
YNL055C	12.4744	12.4599	12.5789	12.7402	12.6225	12.6254	12.2226	12.3585	12.3968	12.1045	12.0731	12.4359	12.4261	12.5702	12.6037
YOL120C	12.4739	12.4452	12.4751	12.6661	12.5265	12.7931	12.637	12.56	12.7916	12.875	13.035	12.737	12.259	12.486	12.5545
YDR064W	12.5021	12.4119	12.484	12.5358	12.4842	12.5992	12.557	12.4973	12.6633	12.892	12.7957	12.629	12.2417	12.4274	12.3756
YGL189C	12.4944	12.4189	12.3792	12.4153	12.2553	12.4045	12.7337	12.5336	12.5979	12.6975	12.6145	12.441	12.2976	12.1117	12.2864
YBR010W	12.4137	12.4717	12.4408	12.3967	12.2836	12.3933	12.4164	12.447	12.5461	11.7806	12.0306	12.5742	12.6474	12.5382	12.5138
YDR342C	12.3056	12.5649	12.0528	12.11	12.2836	11.8959	11.8809	11.6989	11.1978	11.7082	11.1678	11.6663	11.8781	12.0727	12.2189
YAL005C	12.3202	12.5435	12.5115	12.5858	12.538	12.2625	11.9469	11.8108	11.5507	11.763	11.7581	12.3603	12.4523	12.7059	12.7199
YGL123W	12.4867	12.3717	12.5672	12.531	12.5414	12.6803	12.6032	12.7098	12.7095	12.805	12.805	12.5474	12.4123	12.4743	12.4529
YHR021C	12.474	12.363	12.1362	12.2769	12.1498	12.3053	12.6449	12.4428	12.5051	12.4218	12.4814	12.3276	12.0953	12.144	12.1774
YER043C	12.4605	12.3751	12.3921	12.5298	12.4685	12.4868	12.3722	12.6288	12.6121	12.5046	12.6324	12.6998	12.8396	12.6808	12.4174
YDR500C	12.3867	12.4446	12.4848	12.2711	12.3209	12.3703	12.7685	12.4251	12.6654	12.8547	12.7231	12.3628	12.1979	12.0537	12.3144
YDL061C	12.5119	12.3172	12.3152	12.4747	12.2903	12.4625	12.7196	12.5733	12.594	12.7297	12.7205	12.6222	12.2705	12.3539	12.4848
YER091C	12.5631	12.2591	12.5532	12.7688	12.9585	13.0752	12.8619	12.986	12.9197	12.8186	12.9403	13.0002	12.9053	12.8024	12.8288
YBR048W	12.4216	12.3813	12.2352	12.2707	12.3515	12.3613	12.6669	12.4831	12.5951	12.6969	12.5593	12.3651	12.2121	12.1454	12.2318
YNL209W	12.4344	12.3573	12.4516	12.5934	12.5922	12.7816	12.6179	12.7278	12.764	12.7746	12.7826	12.6113	12.484	12.5674	12.6167
YLR340W	12.3956	12.378	12.3836	12.4525	12.547	12.5703	12.3159	12.5803	12.6001	12.7093	12.6329	12.5198	12.1131	12.2949	12.305
YBR031W	12.4923	12.27	12.5896	12.6318	12.6721	12.7259	12.3253	12.7383	12.7771	12.8813	12.9017	12.7313	12.5075	12.7175	12.623
YGL103W	12.4255	12.3178	12.4488	12.3905	12.3204	12.4192	12.5964	12.5284	12.6148	12.8012	12.7233	12.3274	12.2544	12.2193	12.3526
YMR307W	12.4239	12.3167	12.403	12.4505	12.4073	12.4507	12.0133	12.3525	12.3803	11.9649	11.8578	12.3041	12.17	12.3929	12.2737
YJL138C	12.3826	12.3187	12.5865	12.5295	12.5483	12.5537	12.5165	12.5678	12.5573	12.5224	12.5133	12.582	12.4914	12.5976	12.4459
YFR032C-A	12.3114	12.3888	12.2242	12.1652	12.1385	12.305	12.665	12.2878	12.4702	12.6843	12.5873	12.3094	11.9365	12.0003	12.1204
YNL302C	12.1674	12.0977	12.3368	12.3248	12.2153	12.3111	12.5149	12.399	12.4007	12.4838	12.3684	12.1528	12.1686	12.054	12.1873
YPL131W	12.4057	12.2397	12.2704	12.4548	12.4531	12.5401	12.6026	12.6608	12.6457	12.7123	12.7427	12.5826	12.4173	12.4238	12.3805
YOR247W	12.3126	12.3277	12.2838	12.481	12.4923	12.3835	11.9662	12.4428	12.3854	11.7876	11.5414	12.1766	11.9649	12.2509	12.1555
YMR116C	12.3966	12.2285	12.5568	12.5697	12.5801	12.6474	12.4248	12.6103	12.6719	12.7853	12.7922	12.6461	12.222	12.4084	12.3442
YGL062W	12.0818	12.5442	12.5424	12.3955	12.5748	12.5157	12.3956	12.4966	12.352	11.9159	11.6759	11.7616	12.1085	11.5818	12.7133
YKR057W	12.3118	12.3024	12.476	12.5144	12.3792	12.5752	12.6459	12.4392	12.6713	13.0512	12.9988	12.7487	12.4373	12.3449	12.4007
YCR031C	12.3088	12.3042	12.3532	12.3988	12.3143	12.4692	12.4884	12.4341	12.6368	12.6569	12.687	12.3959	11.9676	12.097	12.2157
YLR354C	12.3776	12.2274	12.5505	12.6656	12.6294	12.6556	12.2976	12.4925	12.4442	11.9736	12.2848	12.7077	12.6865	12.6151	12.5825
YOL109W	12.2412	12.3464	12.2321	12.1335	12.3527	12.2281	12.3432	12.213	12.1547	11.9405	11.8125	11.9727	12.206	12.4684	12.2608
YIL018W	12.1821	12.4008	12.1272	12.0519	12.0413	12.0943	12.4253	12.4543	12.4147	12.3739	12.4114	12.1289	11.861	11.7307	11.8693
YDR012W	12.3315	12.2107	11.7641	10.9816	11.721	11.1816	12.171	12.1426	11.7755	11.9548	11.6043	10.8492	10.7988	10.7031	10.7467
YPL143W	12.3186	12.2179	12.2746	12.4287	12.2863	12.5297	12.6455	12.3139	12.6318	12.734	12.6798	12.4573	12.1545	12.092	12.2826
YDR418W	12.2593	12.2714	12.3624	12.2531	12.2853	12.436	12.3794	12.2896	12.4335	12.6354	12.5347	12.1632	11.9693	12.1122	12.1669
YGL008C	12.2493	12.2677	11.9662	12.3415	12.327	12.39	11.7068	12.3292	12.2796	12.2073	12.2162	12.3003	12.2428	12.3876	12.2259
YPL154C	12.2398	12.2615	12.37	12.4153	12.3524	12.1986	11.8567	12.0733	12.0529	11.4395	11.9124	12.3007	12.4347	12.5683	12.4248
YJL158C	12.3665	12.1317	12.2156	12.4075	12.2891	12.3447	12.0091	12.3401	12.3976	11.9552	11.7611	12.106	12.0878	12.2101	12.3347
YDL055C	12.3097	12.173	12.0598	11.8332	12.0129	11.8613	12.2063	12.2803	11.9615	11.4895	11.6398	11.7187	11.9179	11.9436	11.6163
YDR382W	12.3195	12.1481	12.2962	12.3825	12.3792	12.4329	12.4188	12.5213	12.6462	12.6933	12.7647	12.37	12.2045	12.3269	12.3674
YDR225W	12.2532	12.2056	12.2456	12.1934	12.0955	12.0147	12.2446	12.1889	12.2223	11.6351	11.8719	12.3494	12.4625	12.3345	12.339
YGL253W	12.2545	12.198	12.4235	12.453	12.451	12.3183	12.0698	12.1605	12.139	11.8869	12.1505	12.5606	12.4069	12.3971	12.3452
YHL033C	12.2522	12.1965	12.4086	12.3749	12.4354	12.5469	12.1955	12.3097	12.3812	12.5157	12.5128	12.4797	12.2175	12.3123	12.1184
YGR032W	12.2462	12.1816	12.1184	12.1281	12.1568	11.9583	11.7619	11.9844	11.9874	11.1041	11.0039	11.5075	11.8333	12.2147	12.2432
YKL175W	12.153	12.2715	12.238	12.2314	12.1771	12.093	12.0946	12.3125	12.2831	11.4722	11.9037	12.3028	12.5765	12.4844	12.3435
YOR063W	12.2836	12.138	12.3775	12.4621	12.4501	12.5125	12.3917	12.6106	12.5311	12.7969	12.7573	12.4514	12.3391	12.3695	12.4067
YDL124W	12.2011	12.2177	12.4384	12.464	12.3456	12.1725	11.9813	11.9719	11.9634	11.2229	11.6484	12.4105	12.6769	12.6485	12.5511
YDR450W	12.2466	12.1707	12.4087	12.294	12.2283	12.4537	12.7813	12.4958	12.5761	12.7952	12.7975	12.484	12.2152	12.01	12.2593
YBL030C	12.1609	12.2062	12.2063	12.4433	12.3312	12.4611	12.0452	12.3348	12.0601	12.1567	11.9769	12.0802	12.1146	12.1872	12.4165
YHR183W	12.2256	12.1276	12.4031	12.431	12.4652	12.4552	12.1262	12.3868	12.3056	12.0949	12.0974	12.3148	12.2707	12.1467	12.2535
YKL085W	12.1034	12.2448	11.4339	11.498	11.9667	11.7111	11.9587	11.6421	11.0019	10.8741	10.7599	11.0437	11.2238	11.5134	11.7824
YLL050C	12.1909	12.1561	12.376	12.3273	12.1787	12.1996	12.2263	12.0531	12.1229	11.775	12.0482	12.4484	12.5118	12.4045	12.4483
YKL182W	12.1468	12.1336	12.294	12.1505	12.2255	12.0755	12.0401	12.2609	12.2922	12.1702	12.2728	12.3152	12.5096	12.3291	12.2947
YBR078W	12.261	11.9843	12.2872	12.3032	12.291	12.2358	11.9258	12.3458	12.2358	11.953	11.9688	12.3536	12.2965	12.2726	12.1609
YOL040C	12.195	12.0473	12.1074	12.2224	12.2062	12.4806	12.4109	12.221	12.4801	12.8309	12.7087	12.3519	11.8108	11.8899	11.9644
YLR300W	12.1012	12.0983	12.0623	12.1951	12.1657	12.1176	12.1407	12.2361	12.1848	11.442	11.7556	12.2073	12.5606	12.3184	12.2748
YLR061W	12.0604	12.1341	12.1429	11.9705	12.0796	12.1998	12.4624	12.2769	12.3983	12.5751	12.5178	12.1227	11.8499	11.7351	11.9141
YBL027W	12.0752	12.1019	12.0756	12.0305	12.1168	12.1253	12.4461	12.1886	12.3466	12.423	12.4702	12.1466	11.9469	11.9356	12.0764
YHR007C	12.1012	12.0632	11.6528	11.4968	11.9087	11.6776	12.0199	11.8011	11.566	11.5358	11.4158	11.1867	11.4282	11.7821	11.5935
YIL133C	12.1367	12.0205	12.2269	12.1759	12.2425	12.3283	12.4659	12.3291	12.4941	12.6234	12.5511	12.3334	12.1852	12.0726	12.0573
YER117W	12.0948	12.0475	12.0786	12.0678	12.0183	12.0551	12.3765	12.1299	12.24	12.3794	12.2536	12.0477	11.8685	11.8178	11.9972
YML024W	12.1261	12.0018	11.999	12.2035	12.0552	12.4499	12.2841	12.2161	12.3972	12.6157	12.6228	12.5075	12.1965	12.1569	12.1377
YER178W	12.1065	12.0191	12.2865	12.5264	12.4228	12.4327	12.1121	12.3075	12.261	11.9679	12.034	12.4776	12.605	12.5644	12.5475
YLR150W	12.1402	11.968	12.1452	12.3307	12.2916	12.4783	12.3477	12.4503	12.4908	12.569	12.7138	12.4977	12.3589	12.3241	12.3693
YGL031C	12.0836	12.0182	12.1996	12.1867	12.1996	12.2252	12.4213	12.2628	12.4213	12.6363	12.5194	12.2597	12.1026	11.9275	12.1162
YHL047C	12.0259	12.0329	12.1808	12.0885	11.8228	11.639	11.607	11.9068	11.9297	10.708	11.8007	12.2058	12.5149	12.5197	12.3989
YAL003W	12.1326	11.9238	12.288	12.3741	12.251	12.3093	11.9983	12.138	12.2734	12.244	12.3178	12.2797	11.9934	12.1362	12.0137
YMR143W	12.013	12.0367	11.9618	11.9228	11.9278	11.9527	12.2982	12.1164	12.1233	12.3846	12.2675	11.9668	11.8832	11.7898	11.9481
YFR053C	11.7979	12.242	12.262	12.4357	12.3863	11.8919	10.7522	10.5939	10.2341	11.6003	10.943	12.2167	12.1251	12.3118	12.4894
YCR005C	11.1053	12.9589	12.9388	12.9508	12.2419	11.7107	11.326	11.5563	11.3017	11.9222	11.2459	11.1723	11.0962	11.287	11.302
YPR074C	12.0474	11.9643	12.1647	12.252	12.4353	12.3537	11.9192	12.2191	12.1738	12.1997	12.0236	12.1858	12.2058	12.3417	12.0313
YGR027C	11.9779	12.0164	11.985	11.8925	11.7953	11.8576	12.161	11.997	12.0543	12.0127	12.0428	11.8171	11.8623	11.6374	11.7951
YDR316W-B	11.9891	12.0009	11.6323	11.9399	12.0711	12.0452	12.2268	12.3095	12.2149	12.1532	12.193	12.2448	12.4565	12.1735	12.2558
YGR189C	12.0279	11.9369	11.8107	11.7705	12.054	11.8252	11.7821	12.0195	11.8349	10.8449	10.8441	11.1848	11.358	11.8275	11.7361
YNL069C	12.0132	11.9505	12.1694	12.2649	12.1878	12.3987	12.2906	12.2325	12.4146	12.6033	12.5639	12.3116	11.9115	11.8722	11.93
YER138W-A	11.8903	12.067	11.5433	11.4839	11.5121	11.3849	11.8404	11.8946	11.695	11.3887	11.4618	11.5996	12.0517	11.6569	11.6411
YDL130W	12.0032	11.9521	11.8273	11.9314	11.8334	12.0392	12.2996	12.0152	12.2207	12.3116	12.279	11.9663	11.6573	11.6485	11.938
YJR104C	11.9828	11.9459	12.0949	11.9982	11.8101	11.7519	11.8303	11.7081	11.7538	11.8897	12.0724	11.8381	11.6591	11.5451	12.0669
YIL094C	12.0165	11.883	12.3011	12.1256	12.1587	12.1064	12.2045	12.2316	12.2628	12.3871	12.1644	11.9622	11.8189	11.8464	11.9032
YML063W	11.9533	11.945	12.1642	12.0255	12.1342	12.0618	12.2579	12.2653	12.2279	12.2393	12.3256	12.0456	11.852	11.8226	11.8836
YDR025W	11.9423	11.9511	11.6644	11.6426	11.7313	11.8237	12.3444	12.0464	12.2287	12.4227	12.3012	11.7232	11.5462	11.4919	11.5669
YGR209C	11.9319	11.9531	12.0768	11.9934	11.7543	11.7067	11.6849	11.5436	11.6023	11.3706	11.6528	11.9828	12.0473	11.9064	11.9339
YPL249C-A	11.9451	11.9375	11.9834	11.9885	12.0116	12.0755	12.2256	12.0874	12.2127	12.3068	12.3138	12.111	11.7493	11.791	11.994
YLR355C	11.9787	11.9002	12.0349	12.466	12.3304	12.3783	12.0609	12.1205	12.1262	12.1798	12.0132	12.1819	12.4201	12.2742	12.0512
YLR432W	12.0321	11.8421	11.8729	11.8442	12.1123	12.1663	12.2778	12.4712	12.3401	12.4085	12.1639	11.9763	12.0874	12.1223	11.8858
YLR390W-A	12.0742	11.8003	11.5918	11.8631	11.9901	11.9541	11.1342	11.7405	11.8508	11.6788	11.6183	11.6814	11.5364	11.9934	11.8292
YOR303W	11.6661	12.2074	12.6522	12.8016	12.8046	12.74	12.3155	12.5157	12.3639	12.124	11.9545	11.2529	11.46	11.5328	12.8328
YER074W	12.0141	11.8424	11.9495	12.1665	11.9685	12.0802	12.1866	12.0224	12.2526	12.2491	12.3482	12.2198	11.9338	11.8069	12.0284
YOL039W	11.8883	11.9608	11.9485	12.0444	11.9518	12.1333	12.0162	11.9246	12.2033	12.4247	12.4635	12.1202	11.613	11.7827	11.7153
YJR139C	11.9908	11.8231	12.2373	12.2441	12.1816	12.1702	12.1062	12.2586	12.2251	11.9734	12.0505	12.3424	12.4099	12.2124	12.1899
YDR447C	11.8383	11.9361	11.8233	11.757	11.7447	11.8674	12.1357	12.0098	12.0732	12.0354	12.0497	11.8567	11.7276	11.7924	11.8248
YMR142C	11.9091	11.8403	11.9995	12.1933	11.9877	12.2054	12.2323	12.1118	12.3507	12.3771	12.4735	12.3093	11.8616	11.9711	12.1163
YPL079W	11.8759	11.8613	11.815	12.0324	11.9298	12.3667	12.4021	11.8625	12.2449	12.5196	12.6454	12.5489	12.0222	12.0195	11.9042
YMR186W	11.8319	11.8996	11.8191	11.8704	11.7839	11.7326	11.862	11.8481	11.8716	11.6792	11.8934	12.056	12.1359	11.9813	11.973
YLR342W	11.9065	11.8045	11.9374	12.082	12.2155	12.1411	11.8301	12.1009	12.1245	11.6856	11.6929	12.0276	12.0251	12.3521	12.1572
YBR286W	11.7835	11.9215	12.0921	12.0106	11.9786	11.8082	11.4848	11.6668	11.627	11.4516	11.5803	12.087	12.3347	12.4164	12.2015
YJR121W	11.861	11.8388	12.0454	12.5639	12.4096	12.4828	11.6535	12.0536	11.9967	11.8633	11.8806	12.1908	12.0171	12.2377	12.2214
YCL040W	11.7094	11.9667	11.9811	12.2619	12.0085	11.7081	10.489	10.6647	10.7333	11.3117	11.073	11.9615	11.899	12.1326	12.1601
YDR529C	11.6305	12.0301	11.7283	11.6141	11.9345	12.2195	12.0342	11.711	11.707	11.8115	11.5162	11.4999	11.3562	11.5167	11.8712
YOR312C	11.7682	11.8904	11.9751	12.0117	11.9521	11.996	12.3229	11.9899	12.0692	12.2498	12.2584	12.0367	11.7295	11.8141	11.8192
YHR039C-A	11.8378	11.8131	11.9318	11.6918	11.6011	11.5192	12.0009	11.7585	11.7425	11.6519	11.8449	11.807	11.7995	11.6661	11.7584
YPL271W	11.7291	11.8616	11.7929	11.633	11.575	11.6217	11.7364	11.3333	11.4812	11.3878	11.2043	11.2855	11.0604	11.3409	11.7021
YGR060W	11.7812	11.8011	11.29	11.1919	11.3725	11.2385	11.5627	11.5569	11.2072	10.6767	10.8039	10.9723	11.209	11.6803	11.258
YLR344W	11.8113	11.7686	11.9923	11.9062	11.8479	12.0348	11.9917	11.7867	12.031	12.2996	12.2111	11.9687	11.5703	11.8201	11.767
YNL208W	11.8157	11.7582	12.1188	12.1912	11.8728	11.7281	11.3858	11.3438	11.5341	10.7834	11.1445	11.6722	11.7076	12.0765	11.8831
YPR036W-A	11.1628	12.4251	12.3163	12.4803	12.0474	11.6628	11.243	11.2384	11.1933	11.6087	11.0994	10.6751	10.5602	11.5034	11.4418
YDL182W	11.6394	11.9156	12.132	11.7963	11.6946	11.4687	11.7636	11.8258	11.7713	12.4006	11.9628	11.0457	10.9754	11.1777	11.3982
YKL156W	11.7174	11.8353	11.7161	11.6542	11.4855	11.6543	12.0072	11.6438	11.8228	11.9957	11.8943	11.6717	11.4602	11.4316	11.6373
YPR035W	11.6331	11.917	11.5552	11.6706	12.0522	11.883	11.6023	11.8091	11.6012	12.0403	11.8822	11.5274	11.2974	11.7245	11.6362
YPR145W	11.9054	11.6306	11.5749	11.2887	11.49	11.4126	11.6273	11.6134	11.6738	12.4282	12.0914	11.5983	11.6649	11.7264	11.7395
YEL065W	11.7842	11.7433	11.386	11.4206	11.1341	11.2796	11.3486	11.5443	11.4692	10.7946	11.4704	11.6134	11.683	11.8708	11.7159
YJR094W-A	11.7218	11.7987	11.7423	11.7537	11.7099	11.731	12.1274	11.8576	11.9728	12.0856	12.0788	11.8505	11.6325	11.6136	11.6979
YMR122W-A	11.8949	11.6054	11.7132	11.6979	11.8562	11.8116	11.4128	11.5638	11.5585	11.3761	11.395	11.0518	10.9655	11.2478	11.6492
YER177W	11.7356	11.7604	11.6362	11.7508	11.6226	11.533	11.7289	11.7528	11.6174	11.2387	11.1669	11.4777	11.6075	11.5208	11.1903
YJL034W	11.7103	11.7826	11.9138	12.0453	11.8304	11.6107	11.2788	11.7195	11.9271	11.2152	12.0285	12.8081	12.828	12.4625	12.0642
YOR285W	11.714	11.7772	11.985	11.7837	11.4673	11.2164	11.2362	10.9208	11.021	10.6019	11.1708	11.4658	11.5311	11.5363	11.7493
YJL130C	11.74	11.7433	11.7812	11.7848	11.9931	12.0172	11.9581	12.1791	12.0982	11.727	11.4924	11.2171	11.579	12.1014	11.9481
YML073C	11.7743	11.6984	11.8182	11.8938	11.8429	11.9314	11.889	11.9474	12.0277	12.2289	12.2999	12.07	11.541	11.5783	11.569
YMR256C	11.5535	11.9182	11.4811	11.4388	11.3982	11.5276	11.7916	11.4166	11.3556	11.3053	10.8617	10.7504	10.5992	10.878	11.4268
YCL025C	12.1561	11.3135	10.8049	10.7727	11.3835	11.3901	11.1276	11.1322	11.3218	11.8744	12.0564	11.9777	11.5028	12.019	11.8017
YPL078C	11.5783	11.8549	11.5444	11.0962	11.4236	11.2865	11.6387	11.3933	11.1065	10.8201	10.5658	10.8318	10.9038	11.1847	11.2591
YJL189W	11.6021	11.8254	11.209	11.5021	11.3854	11.5512	11.9979	11.7382	11.8919	12.0239	12.0391	11.6299	11.3698	11.4094	11.6816
YER102W	11.779	11.6444	11.97	12.2082	12.0147	12.3874	12.1144	12.0104	12.3038	12.5861	12.5749	12.4471	11.9657	12.1289	11.8838
YOR167C	11.7356	11.68	11.68	11.5967	11.532	11.6756	12.026	11.826	11.882	12.0576	12.1146	11.6534	11.3298	11.3619	11.5751
YDL185W	11.8241	11.5906	11.8552	11.843	12.0426	11.9613	11.5016	11.8826	11.8346	11.766	11.8127	11.8825	11.9994	12.038	11.8264
YKL016C	11.6223	11.7857	11.8204	11.6655	11.6153	11.7648	11.8962	11.5229	11.4834	11.2382	11.0752	11.3124	11.3432	11.6192	11.7917
YBR039W	11.6948	11.7105	12.0331	12.0239	12.0458	12.0398	11.7144	11.8005	11.6627	11.3754	11.1613	11.56	11.5061	11.7907	11.7706
YNR050C	11.7226	11.6751	12.0266	12.1243	11.9293	12.0257	12.1878	12.1873	12.1699	12.4261	12.1934	11.8755	11.9955	11.9658	12.0903
YBR189W	11.6905	11.6963	11.8964	11.8529	11.8162	12.0115	12.116	11.9836	12.1775	12.3706	12.4309	11.8781	11.5104	11.5496	11.6677
YNL015W	11.6249	11.7408	11.7849	11.762	11.3498	11.2961	11.4581	10.9688	10.945	10.1676	10.5377	11.2406	11.5463	11.6298	11.8608
YDL126C	11.6554	11.7095	11.96	12.0188	11.8563	11.7163	11.4917	11.6479	11.6757	11.2918	11.6402	12.0599	12.2618	12.1604	12.0993
YKL180W	11.774	11.575	11.7299	11.8136	11.7357	12.0368	12.0812	12.0372	12.1609	12.2669	12.3358	12.1013	11.7446	11.7138	11.7789
YKR094C	11.6896	11.6586	11.8524	11.7589	11.7705	11.7992	12.0785	11.8979	11.9514	12.1977	12.1773	11.8304	11.5857	11.5046	11.5422
YLR325C	11.6667	11.6779	11.7101	11.8158	11.7539	11.7278	11.7278	11.7261	11.9987	12.1011	12.0886	11.7278	11.489	11.418	11.7021
YPL106C	11.5534	11.789	11.4352	11.6836	11.7521	11.7501	11.73	11.8714	11.8392	11.9047	11.9005	11.9356	11.9773	11.7672	11.6883
YDR471W	11.7038	11.6327	11.853	11.752	11.7237	11.9014	12.1866	11.9767	12.0354	12.3246	12.3036	11.979	11.6708	11.5377	11.5407
YEL027W	11.724	11.611	11.8652	12.0073	11.7713	11.7867	11.5849	11.6339	11.8458	11.8872	11.9202	12.0664	11.8751	11.9132	11.8378
YER131W	11.7336	11.5876	11.6959	11.5776	11.6188	11.7974	12.1302	11.9463	11.9324	12.2544	12.1181	11.7803	11.4507	11.4494	11.3397
YNL031C	11.6324	11.6435	11.7696	11.8718	11.7428	11.6814	11.6689	11.6936	11.8097	11.3569	11.7062	12.0992	11.9585	11.7819	11.7214
YDL004W	11.6618	11.6115	11.8937	11.902	11.7477	11.9286	11.6205	11.3923	11.5265	11.4251	11.2799	11.4917	11.2162	11.4518	11.6347
YJL055W	11.6149	11.6574	11.9586	11.7756	11.6739	11.482	11.6008	11.7071	11.6989	11.4981	11.6113	11.5694	11.774	11.4856	11.7644
YGR148C	11.6361	11.634	11.6973	11.6726	11.6791	11.8138	12.1082	11.7845	11.9154	12.0996	12.1015	11.7833	11.5888	11.5535	11.6247
YMR226C	11.5854	11.6331	11.8538	11.8235	11.6321	11.568	11.5821	11.5413	11.6019	11.0592	11.3993	11.7536	12.0092	11.9644	11.8779
YMR120C	11.593	11.6215	11.5967	11.2202	11.9329	11.8607	12.0897	12.0777	11.937	12.2433	12.0022	11.1901	10.6716	11.0499	11.3026
YOR293W	11.3507	11.4038	11.3562	11.3027	11.3789	11.4756	11.9105	11.5207	11.6886	11.9023	11.894	11.4883	11.1649	11.2078	11.1858
YMR173W	11.574	11.6183	11.9028	11.7414	11.7686	11.3299	11.5107	11.3211	11.0544	10.3106	10.5404	11.2186	11.6596	11.5814	11.5228
YMR297W	11.6095	11.5825	11.8669	11.8819	11.6876	11.5616	11.0898	11.1635	11.2891	10.8324	11.3047	11.8599	12.1411	12.2649	12.1009
YHR010W	11.5447	11.6329	11.758	11.7214	11.6639	11.7872	12.0074	11.7775	11.9085	12.1642	12.1653	11.8842	11.596	11.478	11.6499
YBR072W	11.4565	11.7172	11.6463	12.0539	11.5695	11.3698	10.2309	9.94678	9.22952	10.4846	7.61875	10.3204	10.6431	11.7815	12.0897
YBL087C	11.6479	11.5111	11.6807	11.6756	11.5095	11.8565	11.891	11.7213	11.9542	12.3056	12.321	11.8947	11.2753	11.2787	11.3952
YCR024C-B	11.5885	11.5616	11.333	11.2709	11.3168	11.1129	11.2957	11.4033	11.3749	11.2938	11.2755	11.1654	11.2226	11.2496	11.1841
YKL006W	11.5751	11.563	11.2709	11.5471	11.3536	11.7061	12.1657	11.8099	12.0007	12.1529	12.0355	11.7463	11.4181	11.2788	11.5575
YGL245W	11.6545	11.4756	11.6726	11.5744	11.755	11.6013	11.7475	11.8655	11.829	11.8784	11.8858	11.8397	12.0573	11.862	11.8057
YLL045C	11.5939	11.5357	11.6724	11.7334	11.7176	11.9541	11.8215	11.8787	12.1044	12.2574	12.3274	11.9316	11.582	11.745	11.6882
YMR145C	11.5681	11.551	11.4588	11.6679	11.6613	11.7097	11.3256	11.3069	11.1611	11.1995	10.987	11.1522	11.352	11.668	11.7069
YLR327C	11.37	11.7417	11.6045	11.4686	11.5026	10.9664	10.7549	10.5861	10.1605	8.99033	9.14648	9.90103	10.1781	11.5965	11.5872
YOL052C-A	11.5229	11.5864	11.1856	11.5822	11.3033	11.356	10.4712	10.2386	10.2008	9.74751	9.13789	9.90704	9.61337	10.8731	11.5366
YBL002W	11.6307	11.4769	11.7139	11.7795	11.6537	11.8156	11.5469	11.7128	11.8621	11.2151	11.5175	11.9859	12.0007	11.812	11.6003
YMR305C	11.6633	11.4428	11.6667	11.8481	11.5798	11.6951	11.2871	11.6066	11.6486	10.3711	10.0965	11.1133	10.9572	11.65	11.6222
YLR185W	11.5028	11.5897	11.6268	11.6652	11.5977	11.8011	12.1203	11.9439	12.1019	12.2564	12.1474	11.7624	11.5177	11.4286	11.6037
YDL084W	11.5547	11.5208	11.8559	11.7824	11.776	11.6061	11.7862	11.7443	11.7748	11.6262	11.5525	11.8385	12.0171	11.7572	11.6781
YBR294W	11.5153	11.5582	11.9665	11.9396	12.2642	12.2318	12.1738	12.0565	11.8212	11.4325	11.5933	11.855	12.0342	11.6922	12.172
YLR048W	11.6842	11.3877	11.6982	11.9926	11.899	12.2078	11.7516	11.9332	12.0903	12.3692	12.4272	12.1168	11.7915	11.7744	11.6531
YDL083C	11.6403	11.4307	11.7846	11.7867	11.78	12.0305	11.9002	11.8085	11.9856	12.4208	12.305	11.8567	11.3485	11.368	11.4456
YLR293C	11.5632	11.5001	11.6331	11.6096	11.7331	11.8363	11.9377	11.885	11.8249	11.8813	11.8902	11.9948	11.7809	11.7194	11.554
YNL135C	11.5319	11.5017	11.6259	11.6822	11.461	11.6568	11.6755	11.4096	11.708	11.6712	11.7813	11.9975	11.7108	11.6568	11.7845
YPL037C	11.6294	11.4	11.7482	11.7205	11.599	11.7718	11.9812	11.6773	11.7949	11.9249	11.8131	11.6534	11.549	11.3852	11.5172
YJL079C	11.6305	11.392	11.4686	11.5134	11.6022	11.4318	10.1525	11.1272	11.1957	11.4312	11.7288	11.3496	10.4839	11.6299	11.6903
YLR304C	11.4159	11.5912	11.2822	11.473	12.1584	12.3751	11.7803	11.4738	11.2155	11.5356	11.0627	11.238	11.534	11.5992	11.7765
YLR027C	11.5299	11.4766	11.5023	11.5841	11.5357	11.4296	11.285	11.2877	11.2733	11.5454	11.5198	11.7013	11.8758	12.0401	11.6156
YDL192W	11.4521	11.5428	11.636	11.6007	11.4327	11.3839	11.7608	11.5456	11.6745	11.4821	11.5754	11.7637	11.7841	11.5427	11.5712
YIL052C	11.535	11.4591	11.5778	11.5237	11.5018	11.6048	12.0913	11.7894	11.9807	12.1097	11.9635	11.4804	11.3742	11.4406	11.4239
YLR286C	11.44	11.5536	10.9938	11.1977	11.3529	11.4003	10.9812	11.3208	11.301	11.4286	11.9247	11.144	11.5657	12.036	11.7261
YER056C-A	11.6065	11.3727	11.4992	11.4738	11.4596	11.639	11.9714	11.7345	11.8309	12.2208	12.1394	11.4504	11.1459	11.0628	11.1723
YAR010C	11.3848	11.5889	10.3066	11.0235	11.2585	11.2164	10.3381	11.2231	10.9634	11.0359	11.4115	11.4115	11.0878	11.3401	11.3694
YOL058W	11.4565	11.5146	11.8423	11.9961	11.6722	11.3238	10.9926	11.2184	11.2651	12.4876	12.3429	11.3907	11.8422	11.9051	11.8244
YER145C	11.5682	11.4002	11.333	11.3404	11.1203	11.2721	11.4466	11.5531	11.5494	10.7212	11.2052	11.5697	11.6072	11.4939	11.3579
YBR127C	11.5782	11.3836	12.0062	12.1557	12.0095	11.9669	11.1603	11.5715	11.7931	11.6823	11.8925	12.029	12.0084	12.0646	11.7686
YDR276C	11.4562	11.5	11.2196	11.2648	11.0926	11.1305	11.1017	11.1518	11.2974	11.2955	11.304	11.2933	11.2439	11.342	11.3633
YBR084C-A	11.5708	11.3681	11.7065	11.5176	11.5781	11.7219	11.8833	11.718	11.8656	12.0828	12.0672	11.6031	11.2334	11.1584	11.4105
YCR024C-A	11.4397	11.482	11.255	11.7426	11.4657	11.4745	11.036	11.3752	11.5952	11.5396	11.5383	11.5496	11.5286	11.6318	11.4209
YKR013W	11.6534	11.2622	11.3318	11.6872	11.5371	11.7565	11.3327	11.6901	11.6024	10.4887	9.99249	10.8038	10.7183	11.4845	11.5895
YLL024C	11.2825	11.6287	11.6076	11.6289	11.572	11.6274	11.4081	11.7982	11.888	12.2363	12.3826	12.2789	12.027	11.6317	11.6397
YJL177W	11.4221	11.4872	11.5036	11.5435	11.5441	11.7502	11.9458	11.6158	11.8932	12.0344	12.049	11.8299	11.3902	11.3522	11.3394
YJR077C	11.4844	11.41	11.3832	11.6656	11.6275	12.0135	11.2155	11.6417	11.5807	11.5136	11.3258	11.4269	10.7093	11.6119	11.526
YLR406C	11.3836	11.4949	11.4168	11.0237	11.1772	11.1824	11.6246	11.4414	11.4543	12.0201	11.8961	11.0791	10.8149	10.8612	11.0464
YJL190C	11.4067	11.468	11.4086	11.392	11.3494	11.5641	11.8782	11.619	11.881	12.056	12.0195	11.7235	11.2283	11.1909	11.2042
YOR136W	11.3724	11.4793	11.5432	11.6192	11.7371	11.8659	11.1559	11.0211	10.9062	11.0106	10.8715	11.4732	11.6305	11.8162	11.5928
YDR033W	11.6274	11.2226	11.4859	11.7923	11.8104	11.9654	11.2507	11.6296	11.6777	11.9999	11.7982	12.0511	11.8758	12.0677	11.491
YER165W	11.5013	11.3435	11.5699	11.8	11.9377	12.1074	11.5883	11.9949	12.0182	12.1851	12.1299	12.0221	11.8508	12.0123	11.8542
YCL057C-A	11.3174	11.5249	11.5211	11.3059	11.1314	11.436	11.4061	11.0006	11.3317	11.3288	11.1748	10.9423	10.4253	10.8268	11.3512
YML058W	11.4127	11.4008	11.3641	11.5027	11.1791	11.36	10.5767	11.0269	11.321	11.5011	11.2802	11.3414	11.118	11.2061	11.2634
YNL300W	11.53	11.2828	11.344	11.7713	11.581	11.7682	10.9827	11.5023	11.5379	10.056	10.7702	11.2992	10.8024	11.4036	11.4895
YKR039W	11.526	11.2859	10.7993	10.9357	10.0173	10.3648	9.9993	10.3277	10.375	10.8528	11.5242	11.7612	11.9287	12.0719	11.9223
YMR205C	11.5337	11.2713	11.4876	11.8178	11.7856	11.8327	11.3019	11.5796	11.6447	11.5362	11.7563	12.1089	12.0018	11.8854	11.7397
YLR259C	11.3601	11.4375	11.5179	11.7325	11.5599	11.5023	10.9887	11.3382	11.3586	11.4679	11.6832	11.8342	11.6411	11.5616	11.5282
YDR497C	11.5171	11.2802	11.4652	11.3631	11.2979	11.2005	11.2129	11.5966	11.6955	11.5817	12.0091	12.158	12.1047	11.5579	11.5978
YEL034W	11.3421	11.4511	11.6512	11.6916	11.566	11.5478	11.2415	11.3172	11.4209	11.7006	11.8194	11.4798	11.4887	11.3037	11.3439
YGR034W	11.4008	11.3873	11.2669	11.2554	11.2123	11.3681	11.7369	11.4686	11.6144	11.6678	11.6905	11.4653	11.1986	11.2111	11.2612
YEL054C	11.4305	11.3569	11.5578	11.4483	11.5591	11.7737	11.846	11.7406	11.9044	12.2479	12.134	11.7608	11.0674	11.1274	11.1929
YLR180W	11.555	11.2173	11.437	11.8249	12.0203	12.1599	11.6263	12.0529	12.0874	11.9788	12.0089	11.9167	11.8525	11.9704	11.8601
YHR193C	11.5241	11.2404	11.7965	11.5974	11.5679	11.6772	11.6699	11.8174	11.719	11.893	11.8726	11.5617	11.6311	11.5233	11.5029
YOR096W	11.3478	11.4129	11.5024	11.649	11.672	11.9001	11.8582	11.6172	11.8576	11.9993	12.1411	11.9195	11.4761	11.5982	11.5253
YPR149W	11.1669	11.5932	11.6383	11.889	11.7005	11.6355	10.9732	11.1699	11.1001	11.1902	11.175	11.6207	11.6329	11.6502	11.7422
YNL142W	11.3425	11.4125	10.0262	9.83644	9.27664	9.30686	9.50802	9.40929	9.59997	10.7022	11.1693	11.5327	11.374	11.6379	11.0113
YPR132W	11.3969	11.3537	11.504	11.8822	11.4726	11.8268	11.8573	11.5914	11.9226	12.0074	12.1029	11.8436	11.336	11.4403	11.5666
YPL163C	11.5122	11.2359	11.3305	11.719	11.466	11.5622	11.1784	11.4288	11.3328	9.79072	9.78121	10.6853	10.473	11.0522	11.3895
YIL069C	11.4534	11.2904	11.6822	11.6935	11.6063	11.8266	11.4046	11.4655	11.7502	12.2119	12.1703	11.7366	11.0711	11.4149	11.2915
YDR502C	11.5084	11.2296	11.5387	11.7993	11.8928	12.0573	11.6861	12.0251	11.9354	11.3973	11.9237	12.3548	12.1477	11.686	11.8057
YCL043C	11.4241	11.2977	11.5215	11.6325	11.5067	11.4287	11.0539	11.1972	11.4581	11.0183	11.3904	12.2322	12.3065	12.071	11.7654
YGR155W	11.4445	11.2765	11.8617	11.8079	11.9636	11.9455	11.8663	11.8784	11.7736	11.3856	11.5366	11.7748	11.7468	11.5574	11.6894
YOR310C	11.2572	11.4521	10.7127	10.5591	11.0557	11.0425	11.6235	11.5382	11.3931	11.662	11.2616	10.5844	10.6972	10.8683	10.4565
YJR045C	11.2312	11.4466	11.4219	11.4783	11.4868	11.6121	11.3106	11.617	11.3494	11.3911	11.6479	11.9013	11.9037	11.5526	11.7282
YFL045C	11.3998	11.2758	11.6283	11.543	11.5118	11.5149	11.5954	11.6525	11.6616	11.2336	11.4896	11.9515	11.865	11.5386	11.5014
YLR029C	11.446	11.2097	11.4037	11.718	11.526	11.5865	11.8506	11.86	11.9335	12.0589	11.6245	11.6537	11.5649	11.2596	11.3997
YMR194W	11.3259	11.3279	11.484	11.3174	11.3543	11.4362	11.6553	11.405	11.6331	11.9114	11.8484	11.5337	11.1807	11.3287	11.3213
YJL166W	11.2054	11.4439	11.1349	11.3492	11.4779	11.6793	11.3968	11.2199	11.0623	11.0678	10.6916	10.6428	10.3557	11.0728	11.1759
YPR028W	11.2705	11.3626	11.5402	11.4059	11.4316	11.2252	11.313	11.2729	11.253	10.8079	10.9866	11.3428	11.5057	11.5951	11.5801
YLR058C	11.3768	11.2557	11.2629	11.4147	11.8847	11.9879	11.8929	12.0159	11.9503	12.3221	11.9107	11.4497	11.0102	11.327	11.4051
YDR127W	11.3302	11.278	11.2698	11.2505	11.3639	11.2011	11.3007	11.4278	11.4584	11.7361	11.66	11.4077	11.7111	11.7656	11.6066
YPL240C	10.4665	12.1779	10.7355	10.6688	10.3633	10.0288	10.1136	10.0826	9.94039	10.1192	10.1086	10.4968	10.8417	10.576	11.0823
YLL026W	10.834	11.7773	11.2057	11.4843	11.0683	10.8451	10.1107	10.2217	10.0674	10.4088	9.88723	10.7602	11.0413	11.2696	11.528
YOR234C	11.3461	11.2523	11.351	11.4491	11.2585	11.4305	11.7118	11.4183	11.6751	11.8885	11.768	11.4316	11.0441	11.0693	11.0655
YCL030C	11.3793	11.2019	11.3111	11.4901	11.4176	11.3785	11.0964	11.3303	11.4892	12.0727	12.0327	11.5828	11.6926	11.9845	11.6203
YNR001C	11.0754	11.4998	11.6833	11.6846	11.7566	11.5847	10.9622	10.9614	10.6289	10.7991	10.6367	11.0671	10.8433	10.9875	11.3856
YFL038C	11.2773	11.2903	11.4321	11.5125	11.1828	11.3223	11.3302	11.1183	11.339	11.0099	11.1426	11.4877	11.5241	11.3664	11.4848
YDL081C	11.3293	11.2365	11.5543	11.5236	11.4419	11.5486	11.2692	11.5248	11.6774	11.8466	11.8696	11.3406	10.8923	11.1376	11.307
YGR214W	11.3951	11.1662	11.4418	11.6458	11.452	11.7271	11.5587	11.6457	11.8389	11.9704	12.0128	11.6886	11.2295	11.3248	11.3922
YLR333C	11.2672	11.2861	11.218	10.9631	11.0241	11.1226	11.7071	11.4729	11.4234	11.5744	11.3824	10.9555	10.9278	10.835	11.0134
YHR162W	11.0676	11.4857	11.6136	11.4832	11.484	11.2372	11.226	11.2152	11.3552	11.5171	11.4137	11.2438	11.1724	11.5316	11.3523
YBR302C	11.3275	11.2169	11.3446	10.9774	10.9508	10.5723	10.811	10.8144	10.6711	10.3723	10.4437	10.8884	11.2927	11.0957	11.1867
YDL137W	11.2659	11.2762	11.4734	11.2395	11.1024	10.9809	11.1275	10.9412	11.146	10.7747	10.9856	11.363	11.4918	11.2214	11.3778
YGR204W	11.2913	11.2436	11.2943	11.3498	11.7366	11.6152	11.2343	11.5664	11.6056	11.6901	11.6379	11.5226	11.3366	11.4008	11.3044
YNL079C	11.1839	11.3491	11.438	11.2118	11.0963	11.0816	11.265	11.1804	11.2052	10.9412	11.1654	11.2525	11.6087	11.4654	11.5036
YLR448W	11.4182	11.0987	11.2683	11.539	11.5521	11.8452	11.5704	11.6165	11.8437	12.0319	12.0695	11.8655	11.3872	11.3544	11.177
YLR038C	11.1909	11.3102	11.3343	11.197	11.266	11.4896	11.3351	11.1696	11.0602	10.9608	10.76	10.8397	10.7137	11.1093	11.464
YOL086C	11.1541	11.3217	11.4145	11.4145	11.4094	11.2177	10.4583	11.2341	11.3327	12.6573	11.8407	11.3388	11.4256	11.7299	11.7705
YNL327W	11.2605	11.2084	10.948	11.0569	11.2533	11.0812	10.521	11.0988	11.0306	11.0634	11.5638	10.8297	11.1678	11.7234	11.0386
YGL037C	11.1048	11.3478	11.612	11.5786	11.4792	11.0485	10.8363	10.7009	10.5216	10.4466	10.6054	11.3802	11.6907	11.6808	11.5965
YPR165W	11.2338	11.1879	11.512	11.4575	11.3574	11.3336	11.2999	11.3422	11.3878	11.1247	11.11	11.4916	11.6178	11.5775	11.4933
YPR036W	11.2143	11.1948	11.524	11.4149	11.3779	11.125	11.3913	11.2194	11.2481	11.0734	11.2354	11.2904	11.5116	11.4521	11.4139
YDR032C	11.2453	11.1593	11.4729	11.6537	11.293	11.3144	10.4848	10.6512	10.7811	10.3252	10.9988	11.4951	11.4074	11.703	11.4443
YGL234W	11.3188	11.0769	11.3025	11.2753	11.7337	11.8576	11.6638	12.1198	12.0853	12.5263	12.115	11.4506	11.2545	11.3258	11.3855
YGR086C	11.1457	11.2364	11.1809	11.6628	11.4122	11.3937	10.798	11.1568	11.145	10.9846	11.3681	11.5986	11.6964	11.6583	11.5195
YNL160W	10.8984	11.4616	10.7408	11.0099	11.0409	11.017	10.3173	10.2835	10.232	10.73	10.0954	10.254	9.94617	10.7773	10.9376
YPL231W	11.1913	11.1603	11.2624	11.1507	11.1287	11.2102	11.0393	11.3961	11.5185	11.4551	11.8389	11.7761	11.8511	11.5262	11.6481
YAL035W	11.1687	11.1624	11.0467	10.9374	11.2982	11.3851	11.3958	11.4903	11.4084	11.5558	11.5132	11.2272	11.3998	11.6416	11.2451
YJR010W	11.159	11.1582	11.4056	11.5452	12.1236	12.0497	12.0004	11.9319	11.6615	10.9826	11.3941	11.8063	11.6578	10.8134	11.4376
YEL060C	11.244	11.0584	11.1047	11.6958	11.3448	11.1707	9.88157	10.6069	10.7803	9.82045	10.1402	10.842	10.9195	11.3504	11.4492
YKL142W	11.0453	11.248	11.6958	11.4915	11.2564	11.0833	10.7554	10.7666	10.7899	10.3418	10.549	10.9677	11.0587	11.4804	11.4633
YGR285C	11.3309	10.9578	11.2891	11.423	11.4704	11.5629	11.5772	11.6928	11.8006	11.8329	11.6476	11.5403	11.6043	11.6889	11.5555
YFL018C	11.1179	11.1538	11.3602	11.1272	11.2588	11.3555	11.2372	11.2619	11.1657	11.0895	10.9427	11.1275	11.2304	11.2003	11.3211
YBR082C	10.9784	11.2879	11.408	11.266	11.1226	11.0567	11.3026	11.0616	11.1386	11.0411	11.3036	11.3951	11.3845	11.233	11.2775
YEL026W	11.076	11.1839	11.1731	10.8401	11.0513	11.2457	11.4737	11.4799	11.4485	11.9656	11.624	10.8032	10.4889	10.8567	10.4055
YIL123W	11.2061	11.0491	10.9618	11.7343	11.5496	11.8649	10.9445	11.6546	11.7385	10.9778	10.7781	11.5616	11.6247	11.7022	11.6356
YPL218W	11.1303	11.1241	11.596	11.1666	11.2476	11.0109	11.2038	11.3032	11.3032	11.0277	11.3638	11.6947	11.71	11.3414	11.4086
YLR399C	11.1678	11.081	10.5917	10.5438	10.8932	10.7285	11.1237	11.0679	10.6588	10.7202	10.8543	10.6071	10.909	10.8657	10.975
YDR158W	11.2004	11.0354	11.6225	11.5668	11.5414	11.5498	11.178	11.4006	11.423	12.0474	12.1194	11.9866	12.0657	12.12	11.5364
YLR194C	11.3478	10.8795	11.1621	11.2592	10.9623	10.7003	10.855	10.9055	10.9625	10.0765	10.3022	10.1341	10.4106	11.2078	11.2582
YGL187C	10.9887	11.2275	11.0993	11.2062	11.3308	11.577	11.1222	11.0193	11.0397	10.9118	10.7204	10.8776	10.6425	10.9773	11.2465
YOR270C	11.1443	11.0647	11.2662	11.2965	11.2718	11.2303	10.9813	11.1854	11.2541	11.3231	11.3044	11.3841	11.5547	11.4164	11.4266
YNL067W	10.9841	11.2254	11.3554	11.3449	11.218	11.1374	11.2735	11.2359	11.3704	11.2456	11.4459	11.2095	10.9652	11.0077	11.089
YLR043C	11.0956	11.104	11.1543	11.0552	10.9591	11.0301	11.0703	10.8736	11.0822	10.9417	11.1887	11.2865	11.0269	11.076	11.1204
YER009W	11.1876	11.0106	11.1774	10.9926	10.8689	10.9725	11.3772	11.2759	11.1945	11.2642	11.3671	11.2004	11.2607	11.089	11.122
YDR099W	11.1549	11.0334	11.3239	11.3882	11.2815	11.2663	10.8691	11.0089	10.893	10.542	11.0232	11.4461	11.4666	11.5164	11.4152
YNL190W	10.9165	11.2548	10.4898	11.1395	11.1665	11.3224	10.3165	11.0555	11.0588	11.2432	11.2822	11.3629	10.9914	11.2741	11.1196
YDR432W	11.0334	11.1287	10.5099	10.5665	10.786	10.7255	10.5589	10.8052	10.7536	10.9702	11.271	10.8379	10.7819	10.727	10.7572
YFR033C	11.0289	11.1329	10.8881	10.5674	11.2229	11.0925	11.2676	11.1371	10.8149	10.7343	10.3441	9.92793	10.1089	10.2982	10.6371
YDR298C	11.114	11.0444	11.4273	11.4683	11.2567	11.5086	11.1424	11.1293	11.1534	10.9425	10.7409	11.1676	11.0017	11.2489	11.3158
YPL262W	11.0418	11.0955	11.181	11.2925	11.1811	11.2455	11.1319	11.0536	10.9349	10.6238	10.6217	11.0582	11.1282	11.3044	11.3124
YOL139C	11.1085	11.0269	11.1738	11.187	11.1738	11.2596	11.3914	11.1578	11.3041	11.4571	11.2825	11.4273	11.1204	11.0128	10.8668
YFL062W	11.1105	11.0194	11.1237	10.9184	10.8107	10.4046	10.7831	10.754	10.6039	10.0951	10.2653	10.6348	11.0523	10.9335	11.1502
YDR226W	11.1595	10.9702	11.2729	11.27	11.2353	11.3199	11.2742	11.2555	11.3253	11.33	11.3574	11.4734	11.4147	11.0844	11.2234
YGR240C	11.166	10.9564	11.3182	11.3855	11.4624	11.3886	11.3637	11.4205	11.4242	11.4172	11.5823	11.7895	11.7192	11.563	11.3078
YLR155C	11.0242	11.0945	11.0794	10.8963	10.9058	10.8765	10.4793	10.9687	10.9861	10.8652	11.061	10.9503	10.9555	11.0861	11.1358
YOR326W	11.0223	11.0692	10.1994	9.82178	10.4989	10.2104	11.0701	10.9263	10.5296	10.1456	10.1137	10.1558	10.5419	10.3706	10.3101
YML081C-A	10.885	11.1789	10.873	10.5948	10.612	10.6816	10.9981	10.69	10.655	10.4873	10.0201	10.0793	9.7931	10.0674	10.5397
YLR056W	11.0956	10.9526	11.1684	11.1261	11.0353	11.0353	10.8245	11.0353	11.0256	10.3513	10.6339	10.9578	11.0347	11.3233	11.0519
YDR399W	10.9793	11.0613	10.9126	10.8186	10.8537	10.8424	11.0785	10.9482	10.9795	11.2767	10.7077	10.3126	9.86941	10.4381	10.3561
YNL241C	10.9525	11.0728	11.1434	11.4916	11.3962	11.3218	10.4745	10.8659	10.9762	10.6648	11.2689	11.5347	11.5376	11.3664	11.6301
YGL256W	11.0567	10.9559	11.3555	11.5354	11.9179	12.0243	11.5419	11.7404	11.7823	11.0434	11.3431	12.4302	12.2778	12.1138	11.4153
YOR302W	10.6689	11.35	11.4194	11.9807	11.8816	11.9189	10.6033	11.0872	11.0118	10.6355	10.6588	10.2365	9.4636	10.5947	11.6373
YER120W	11.0792	10.9111	11.006	11.121	11.0615	11.2924	10.9926	11.1543	11.3288	11.3132	11.3817	11.4694	11.4917	11.348	11.3807
YJL133C-A	10.802	11.1524	10.9625	11.355	10.849	10.7376	10.4288	10.4382	10.4026	10.8331	10.7318	10.658	10.0931	10.0917	10.5692
YOR374W	10.5744	11.3711	11.1642	11.3226	11.0562	10.5875	10.037	10.0434	9.97068	10.2354	10.3599	10.8859	11.2602	11.2399	11.168
YPR102C	11.0355	10.8959	11.079	10.9685	10.9835	11.3518	11.4735	11.2444	11.5282	11.7511	11.8014	11.4505	10.943	10.7945	10.9253
YJR073C	10.9515	10.9696	11.2321	11.1654	10.8656	10.6154	10.2528	10.3728	11.0705	11.1693	11.7323	11.6589	11.4115	10.8811	11.1009
YBL045C	10.8753	11.0445	10.905	10.8982	11.3812	11.6406	11.1913	11.2882	10.9716	11.037	10.6154	10.6015	10.6076	10.7293	11.0919
YER070W	11.2017	10.7178	10.9912	11.195	11.3268	11.4999	10.9881	11.3665	11.2762	9.62359	10.9533	11.5891	10.9505	11.1581	10.9554
YBR162C	11.084	10.8315	10.7177	10.777	10.8857	10.7532	10.664	11.1846	10.7968	10.4474	10.278	10.4305	10.6203	10.6994	10.4838
YOL121C	10.8401	11.0691	11.0067	10.9803	10.8351	10.9521	11.4582	11.1221	11.2988	11.4273	11.2834	10.8161	10.7027	10.5536	10.8634
YMR295C	11.065	10.843	11.2759	11.5237	11.093	11.2955	10.8327	10.899	11.1127	10.64	10.64	11.1401	11.1305	11.3185	11.2454
YGL055W	10.8294	11.0784	10.7758	10.6076	10.7095	10.3582	10.4079	10.4789	10.2693	10.5062	10.9937	11.0524	10.9326	10.9208	10.3182
YPL221W	10.9723	10.9283	11.1544	11.1568	10.9934	10.8642	10.9547	10.9624	10.9473	10.1722	9.91946	10.4067	10.6447	10.8847	10.8675
YPL028W	10.9907	10.9072	11.429	11.4459	11.1546	11.1305	10.9505	11.0541	11.1414	10.9287	11.2864	11.6018	11.6019	11.4134	11.2426

## Sheet: SOM_clustering
Gene Name	Cluster no
YLR044C	0
YGR254W	0
YOR383C	0
YLR109W	0
YOL154W	0
YML028W	0
YFL039C	0
YOR382W	0
YDR155C	0
YDR224C	0
YMR058W	0
YBL003C	0
YJL052W	0
YGR282C	0
YBR011C	0
YBR009C	0
YBR196C	0
YLR303W	0
YBR010W	0
YAL005C	0
YLR354C	0
YPL154C	0
YDR225W	0
YGL253W	0
YKL175W	0
YDL124W	0
YLL050C	0
YBR078W	0
YLR300W	0
YER178W	0
YHL047C	0
YFR053C	0
YGR209C	0
YBR286W	0
YCL040W	0
YNL208W	0
YEL065W	0
YOR285W	0
YNL015W	0
YDL126C	0
YJL055W	0
YMR226C	0
YMR297W	0
YER145C	0
YPR149W	0
YPR028W	0
YPL240C	0
YFL038C	0
YBR302C	0
YDL137W	0
YNL079C	0
YGL037C	0
YPR165W	0
YPR036W	0
YDR032C	0
YDR099W	0
YFL062W	0
YLR056W	0
YOR374W	0
YER070W	0
YGR192C	1
YKL152C	1
YAL038W	1
YDR050C	1
YKL060C	1
YOR375C	1
YCR012W	1
YHR174W	1
YKL182W	1
YLR355C	1
YJR139C	1
YMR186W	1
YJL034W	1
YDL185W	1
YEL027W	1
YNL031C	1
YBL002W	1
YDL084W	1
YNL135C	1
YLR027C	1
YDL192W	1
YBR127C	1
YKR039W	1
YMR205C	1
YLR259C	1
YDR497C	1
YDR502C	1
YCL043C	1
YJR045C	1
YFL045C	1
YGR086C	1
YBR082C	1
YPL218W	1
YOR270C	1
YLR043C	1
YNL241C	1
YGL256W	1
YJR073C	1
YGL055W	1
YPL028W	1
YGR118W	2
YDR385W	2
YLR249W	2
YAR075W	2
YER043C	2
YER091C	2
YBR031W	2
YJL138C	2
YLR150W	2
YDR316W-B	2
YPL106C	2
YGL245W	2
YLL024C	2
YDR033W	2
YER165W	2
YLR180W	2
YDR127W	2
YCL030C	2
YPL231W	2
YAL035W	2
YGR285C	2
YDR158W	2
YDR226W	2
YGR240C	2
YER120W	2
YGL255W	3
YDR077W	3
YMR251W-A	3
YEL009C	3
YGR279C	3
YOL155C	3
YIL169C	3
YIL169C	3
YFL014W	3
YNL055C	3
YDR342C	3
YMR307W	3
YOR247W	3
YOL109W	3
YJL158C	3
YGR032W	3
YBL030C	3
YHR183W	3
YGR189C	3
YLR342W	3
YJR121W	3
YBR039W	3
YMR173W	3
YBR072W	3
YMR145C	3
YLR327C	3
YOL052C-A	3
YMR305C	3
YBR294W	3
YKR013W	3
YOR136W	3
YNL300W	3
YPL163C	3
YGR155W	3
YLL026W	3
YNR001C	3
YEL060C	3
YKL142W	3
YFL018C	3
YIL123W	3
YLR194C	3
YDR298C	3
YPL262W	3
YMR295C	3
YPL221W	3
YKR042W	4
YGL008C	4
YPR074C	4
YLR390W-A	4
YPR035W	4
YCL025C	4
YJL079C	4
YLR286C	4
YAR010C	4
YOL058W	4
YDR276C	4
YCR024C-A	4
YML058W	4
YEL034W	4
YNL142W	4
YHR162W	4
YOL086C	4
YNL327W	4
YNL190W	4
YDR432W	4
YLR155C	4
YDL229W	5
YHR203C	5
YFR031C-A	5
YBL072C	5
YBR181C	5
YLR075W	5
YGL076C	5
YNL301C	5
YKL056C	5
YBR191W	5
YHL015W	5
YOL127W	5
YOL120C	5
YDR064W	5
YGL123W	5
YNL209W	5
YLR340W	5
YPL131W	5
YMR116C	5
YKR057W	5
YDR382W	5
YHL033C	5
YOR063W	5
YOL040C	5
YIL133C	5
YML024W	5
YAL003W	5
YNL069C	5
YLR432W	5
YER074W	5
YOL039W	5
YMR142C	5
YPL079W	5
YLR344W	5
YML073C	5
YER102W	5
YNR050C	5
YKL180W	5
YLL045C	5
YLR048W	5
YDL083C	5
YLR293C	5
YJL177W	5
YHR193C	5
YOR096W	5
YPR132W	5
YIL069C	5
YLR029C	5
YLR058C	5
YDL081C	5
YGR214W	5
YGR204W	5
YLR448W	5
YGL234W	5
YOL139C	5
YPR102C	5
YLR110C	6
YBR118W	6
YKL096W-A	6
YNL036W	6
YBL099W	6
YGL062W	6
YDL055C	6
YKL085W	6
YHR007C	6
YCR005C	6
YOR303W	6
YDR529C	6
YPL271W	6
YGR060W	6
YPR036W-A	6
YMR122W-A	6
YER177W	6
YJL130C	6
YMR256C	6
YPL078C	6
YKL016C	6
YDL004W	6
YLR304C	6
YJR077C	6
YCL057C-A	6
YJL166W	6
YLR038C	6
YNL160W	6
YJR010W	6
YGL187C	6
YFR033C	6
YML081C-A	6
YOR302W	6
YJL133C-A	6
YBL045C	6
YBR162C	6
YHR053C	7
YDR524C-B	7
YGR118W	7
YIL148W	7
YLR167W	7
YGR085C	7
YDL075W	7
YLR287C-A	7
YLR388W	7
YNR016C	7
YDR012W	7
YGR027C	7
YER138W-A	7
YJR104C	7
YHR039C-A	7
YDL182W	7
YCR024C-B	7
YOR310C	7
YLR399C	7
YOR326W	7
YDR399W	7
YFR031C-A	8
YGL135W	8
YNL178W	8
YJL136C	8
YBL092W	8
YGL030W	8
YJR123W	8
YHL001W	8
YHL001W	8
YHR141C	8
YPR043W	8
YOR369C	8
YML026C	8
YDL191W	8
YGL189C	8
YHR021C	8
YDR500C	8
YDL061C	8
YBR048W	8
YGL103W	8
YFR032C-A	8
YNL302C	8
YCR031C	8
YIL018W	8
YPL143W	8
YDR418W	8
YDR450W	8
YLR061W	8
YBL027W	8
YER117W	8
YGL031C	8
YMR143W	8
YDL130W	8
YIL094C	8
YML063W	8
YDR025W	8
YPL249C-A	8
YDR447C	8
YOR312C	8
YKL156W	8
YPR145W	8
YJR094W-A	8
YJL189W	8
YOR167C	8
YBR189W	8
YKR094C	8
YLR325C	8
YDR471W	8
YER131W	8
YGR148C	8
YMR120C	8
YOR293W	8
YHR010W	8
YBL087C	8
YKL006W	8
YLR185W	8
YPL037C	8
YIL052C	8
YER056C-A	8
YBR084C-A	8
YLR406C	8
YJL190C	8
YGR034W	8
YEL054C	8
YMR194W	8
YOR234C	8
YLR333C	8
YEL026W	8
YNL067W	8
YER009W	8
YOL121C	8
