# Supplementary material for: How yeast re-programmes its transcriptional profile in response to different nutrient impulses
Source: BMC Syst Biol. 2011 Sep 25;5:148. doi: 10.1186/1752-0509-5-148 (PMC3224505; doi:10.1186/1752-0509-5-148)
Supplement: Additional file 4 — Clustering of the differentially expressed genes in response to ammonium impulse. The file contains the significantly associated process GO terms (if such exist) for the clusters of genes responsive to ammonium impulse, as determined via self-organizing maps. [file 1752-0509-5-148-S4.XLS]

## Sheet: cluster0
GOID	GO_term	Cluster frequency	Background frequency	P-value	Gene(s) annotated to the term	Directly Annotated GOID List
6007	glucose catabolic process	7 out of 60 genes, 11.7%	26 out of 7158 background genes, 0.4%	2.88e-07	PGI1:GLK1:HXK1:HXK2:ENO1:TDH1:TAL1	6096:8361:6013:1302:6006:32889:46323:6094:46015:6000:6098:32445
6096	glycolysis	6 out of 60 genes, 10.0%	16 out of 7158 background genes, 0.2%	4.93e-07	PGI1:GLK1:HXK1:HXK2:ENO1:TDH1	6096:8361:6013:1302:6006:32889:46323:6094:46015:6000:32445:6098
19320	hexose catabolic process	7 out of 60 genes, 11.7%	31 out of 7158 background genes, 0.4%	1.11e-06	PGI1:GLK1:HXK1:HXK2:ENO1:TDH1:TAL1	6096:8361:6013:1302:6006:32889:46323:6094:46015:6000:32445:6098
46365	monosaccharide catabolic process	7 out of 60 genes, 11.7%	36 out of 7158 background genes, 0.5%	3.43e-06	PGI1:GLK1:HXK1:HXK2:ENO1:TDH1:TAL1	6096:8361:6013:1302:6006:32889:46323:6094:46015:6000:32445:6098
46164	alcohol catabolic process	7 out of 60 genes, 11.7%	39 out of 7158 background genes, 0.5%	6.2e-06	PGI1:GLK1:HXK1:HXK2:ENO1:TDH1:TAL1	6096:8361:6013:1302:6006:32889:46323:6094:46015:6000:32445:6098
6006	glucose metabolic process	7 out of 60 genes, 11.7%	44 out of 7158 background genes, 0.6%	1.49e-05	PGI1:GLK1:HXK1:HXK2:ENO1:TDH1:TAL1	6096:8361:6013:1302:6006:32889:46323:6094:46015:6000:32445:6098
33212	iron assimilation	4 out of 60 genes, 6.7%	8 out of 7158 background genes, 0.1%	7.46e-05	SIT1:FTR1:ARN2:FET3	6827:9237:46688:6879:15892:33215
15891	siderophore transport	4 out of 60 genes, 6.7%	9 out of 7158 background genes, 0.1%	0.00013	SIT1:ARN2:FIT2:FIT3	9237:6879:15892:15891
46323	glucose import	3 out of 60 genes, 5.0%	3 out of 7158 background genes, 0.0%	0.00014	GLK1:HXK1:HXK2	6096:8361:6013:1302:6006:46323:46015:6000:32445
19318	hexose metabolic process	7 out of 60 genes, 11.7%	61 out of 7158 background genes, 0.9%	0.00015	PGI1:GLK1:HXK1:HXK2:ENO1:TDH1:TAL1	6096:8361:6013:1302:6006:32889:46323:6094:46015:6000:32445:6098
6066	alcohol metabolic process	10 out of 60 genes, 16.7%	161 out of 7158 background genes, 2.2%	0.00018	PGI1:GLK1:HXK1:HXK2:ENO1:TDH1:PDC1:ERG3:TAL1:ALD4	6096:6559:1302:6006:32889:46323:6094:46015:6000:32445:6098:6897:6696:6013:8361:19655:6569:949:6090:6067
16052	carbohydrate catabolic process	7 out of 60 genes, 11.7%	67 out of 7158 background genes, 0.9%	0.00029	PGI1:GLK1:HXK1:HXK2:ENO1:TDH1:TAL1	6096:1302:6006:32889:46323:6094:46015:6000:32445:6098:8361:6013
44275	cellular carbohydrate catabolic process	7 out of 60 genes, 11.7%	67 out of 7158 background genes, 0.9%	0.00029	PGI1:GLK1:HXK1:HXK2:ENO1:TDH1:TAL1	6096:1302:6006:32889:46323:6094:46015:6000:32445:6098:8361:6013
6090	pyruvate metabolic process	5 out of 60 genes, 8.3%	25 out of 7158 background genes, 0.3%	0.0004	PGI1:PDA1:ENO1:TDH1:PDC1	6096:6559:32889:6094:6098:19655:6569:949:6090
5996	monosaccharide metabolic process	7 out of 60 genes, 11.7%	73 out of 7158 background genes, 1.0%	0.00053	PGI1:GLK1:HXK1:HXK2:ENO1:TDH1:TAL1	6096:1302:6006:32889:46323:6094:46015:6000:32445:6098:8361:6013
15758	glucose transport	3 out of 60 genes, 5.0%	5 out of 7158 background genes, 0.1%	0.00136	GLK1:HXK1:HXK2	6096:1302:6006:46323:46015:6000:32445:8361:6013
44262	cellular carbohydrate metabolic process	9 out of 60 genes, 15.0%	163 out of 7158 background genes, 2.3%	0.00177	PGI1:GLK1:BMH2:HXK1:HXK2:ENO1:TDH1:EXG1:TAL1	7124:6096:51436:1302:6006:32889:46323:5977:6094:7047:77:46015:6000:32445:6098:6073:7265:8361:6013:1402:6038:30437
6013	mannose metabolic process	3 out of 60 genes, 5.0%	6 out of 7158 background genes, 0.1%	0.0027	GLK1:HXK1:HXK2	6096:1302:6006:46323:46015:6000:32445:8361:6013
5975	carbohydrate metabolic process	9 out of 60 genes, 15.0%	181 out of 7158 background genes, 2.5%	0.00413	PGI1:GLK1:BMH2:HXK1:HXK2:ENO1:TDH1:EXG1:TAL1	7124:6096:51436:1302:6006:32889:46323:5977:6094:7047:77:46015:6000:32445:6098:6073:7265:8361:6013:1402:6038:30437
6826	iron ion transport	4 out of 60 genes, 6.7%	20 out of 7158 background genes, 0.3%	0.00479	SIT1:FTR1:ARN2:FET3	9237:46688:15892:33215:6827:6879
6810	transport	21 out of 60 genes, 35.0%	971 out of 7158 background genes, 13.6%	0.005	SSA1:GLK1:CDC48:ARF2:SIT1:FTR1:YPT1:ACT1:HXK1:HXK2:TRX2:ARN2:ZRT3:ERG3:FET3:TPM1:FIT2:FIT3:YOP1:NCE102:RHO1	6096:6261:6006:916:6890:9237:15891:42144:33215:8298:30447:6013:30433:6281:9306:103:6891:6882:6888:11:8154:7047:15031:6979:6887:8361:6950:6827:30010:6970:60:6915:1300:30437:6461:910:6457:46323:15892:1:6511:6000:30050:30037:7118:6696:7117:6906:45011:42026:278:7124:7119:7264:16573:1302:6412:46688:6616:46015:6829:32445:6626:6897:7015:6357:6879:132:30503:16192
51234	establishment of localization	21 out of 60 genes, 35.0%	985 out of 7158 background genes, 13.8%	0.00624	SSA1:GLK1:CDC48:ARF2:SIT1:FTR1:YPT1:ACT1:HXK1:HXK2:TRX2:ARN2:ZRT3:ERG3:FET3:TPM1:FIT2:FIT3:YOP1:NCE102:RHO1	6096:6261:6006:916:6890:9237:15891:42144:33215:8298:30447:6013:30433:6281:9306:103:6891:6882:6888:11:8154:7047:15031:6979:6887:8361:6827:6950:30010:6970:60:6915:1300:30437:910:6461:6457:46323:1:15892:6000:6511:30037:30050:7118:6696:7117:6906:45011:42026:278:7124:7119:7264:1302:16573:6412:46688:6616:6829:46015:32445:6897:6626:7015:6357:6879:30503:132:16192
41	transition metal ion transport	5 out of 60 genes, 8.3%	46 out of 7158 background genes, 0.6%	0.00901	SIT1:FTR1:ARN2:ZRT3:FET3	9237:33215:6882:6827:15892:46688:6829:6879

## Sheet: cluster1
GOID	GO_term	Cluster frequency	Background frequency	P-value	Gene(s) annotated to the term	Directly Annotated GOID List
6096	glycolysis	8 out of 40 genes, 20.0%	16 out of 7158 background genes, 0.2%	7.71e-13	CDC19:PGK1:TPI1:TDH3:ENO2:FBA1:GPM1:PFK2	6096:6915:32889:6800:6090:6094
6007	glucose catabolic process	9 out of 40 genes, 22.5%	26 out of 7158 background genes, 0.4%	8.09e-13	CDC19:PGK1:TPI1:TDH3:ENO2:FBA1:GPM1:PFK2:ZWF1	6096:6740:42542:32889:6094:6915:9051:6090:6800
19320	hexose catabolic process	9 out of 40 genes, 22.5%	31 out of 7158 background genes, 0.4%	5.12e-12	CDC19:PGK1:TPI1:TDH3:ENO2:FBA1:GPM1:PFK2:ZWF1	6096:6740:42542:32889:6094:6915:9051:6800:6090
46365	monosaccharide catabolic process	9 out of 40 genes, 22.5%	36 out of 7158 background genes, 0.5%	2.34e-11	CDC19:PGK1:TPI1:TDH3:ENO2:FBA1:GPM1:PFK2:ZWF1	6096:6740:42542:32889:6094:6915:9051:6800:6090
46164	alcohol catabolic process	9 out of 40 genes, 22.5%	39 out of 7158 background genes, 0.5%	5.21e-11	CDC19:PGK1:TPI1:TDH3:ENO2:FBA1:GPM1:PFK2:ZWF1	6096:6740:42542:32889:6094:6915:9051:6800:6090
6006	glucose metabolic process	9 out of 40 genes, 22.5%	44 out of 7158 background genes, 0.6%	1.71e-10	CDC19:PGK1:TPI1:TDH3:ENO2:FBA1:GPM1:PFK2:ZWF1	6096:6740:42542:32889:6094:6915:9051:6800:6090
19318	hexose metabolic process	9 out of 40 genes, 22.5%	61 out of 7158 background genes, 0.9%	3.91e-09	CDC19:PGK1:TPI1:TDH3:ENO2:FBA1:GPM1:PFK2:ZWF1	6096:6740:42542:32889:6094:6915:9051:6800:6090
19752	carboxylic acid metabolic process	15 out of 40 genes, 37.5%	313 out of 7158 background genes, 4.4%	5.99e-09	CDC19:PGK1:SAM2:OLE1:ADH4:TDH3:ENO2:HOM6:FBA1:GPM1:FAS1:AAT2:ILV5:FPR1:GDH1	6096:9092:6556:6537:32889:2:6094:6636:1:42493:6555:6532:6566:6113:9082:947:6915:9090:6633:6325:6090:6800
6082	organic acid metabolic process	15 out of 40 genes, 37.5%	313 out of 7158 background genes, 4.4%	5.99e-09	CDC19:PGK1:SAM2:OLE1:ADH4:TDH3:ENO2:HOM6:FBA1:GPM1:FAS1:AAT2:ILV5:FPR1:GDH1	6096:9092:6556:6537:32889:2:6094:6636:1:42493:6555:6532:6566:6113:9082:6915:947:6633:9090:6325:6800:6090
16052	carbohydrate catabolic process	9 out of 40 genes, 22.5%	67 out of 7158 background genes, 0.9%	9.43e-09	CDC19:PGK1:TPI1:TDH3:ENO2:FBA1:GPM1:PFK2:ZWF1	6096:32889:6094:6740:42542:6915:9051:6800:6090
44275	cellular carbohydrate catabolic process	9 out of 40 genes, 22.5%	67 out of 7158 background genes, 0.9%	9.43e-09	CDC19:PGK1:TPI1:TDH3:ENO2:FBA1:GPM1:PFK2:ZWF1	6096:32889:6094:6740:42542:6915:9051:6800:6090
5996	monosaccharide metabolic process	9 out of 40 genes, 22.5%	73 out of 7158 background genes, 1.0%	2.09e-08	CDC19:PGK1:TPI1:TDH3:ENO2:FBA1:GPM1:PFK2:ZWF1	6096:32889:6094:6740:42542:6915:9051:6800:6090
6066	alcohol metabolic process	11 out of 40 genes, 27.5%	161 out of 7158 background genes, 2.2%	9.55e-08	CDC19:PGK1:TPI1:ADH4:TDH3:ENO2:FBA1:GPM1:PFK2:ZWF1:ERG10	6096:32889:6094:6696:6740:42542:6113:6915:947:9051:6800:6090
6090	pyruvate metabolic process	6 out of 40 genes, 15.0%	25 out of 7158 background genes, 0.3%	4.62e-07	CDC19:PGK1:TDH3:ENO2:FBA1:GPM1	6096:32889:6094:6915:6800:6090
6094	gluconeogenesis	5 out of 40 genes, 12.5%	15 out of 7158 background genes, 0.2%	1.66e-06	PGK1:TDH3:ENO2:FBA1:GPM1	6096:32889:6094:6915:6800
19319	hexose biosynthetic process	5 out of 40 genes, 12.5%	17 out of 7158 background genes, 0.2%	3.39e-06	PGK1:TDH3:ENO2:FBA1:GPM1	6096:32889:6094:6915:6800
46165	alcohol biosynthetic process	6 out of 40 genes, 15.0%	42 out of 7158 background genes, 0.6%	1.27e-05	PGK1:ADH4:TDH3:ENO2:FBA1:GPM1	6096:32889:6094:6113:6915:947:6800
46364	monosaccharide biosynthetic process	5 out of 40 genes, 12.5%	22 out of 7158 background genes, 0.3%	1.41e-05	PGK1:TDH3:ENO2:FBA1:GPM1	6096:32889:6094:6915:6800
44262	cellular carbohydrate metabolic process	9 out of 40 genes, 22.5%	163 out of 7158 background genes, 2.3%	2.7e-05	CDC19:PGK1:TPI1:TDH3:ENO2:FBA1:GPM1:PFK2:ZWF1	6096:32889:6094:6740:42542:6915:9051:6800:6090
32787	monocarboxylic acid metabolic process	8 out of 40 genes, 20.0%	119 out of 7158 background genes, 1.7%	3.11e-05	CDC19:PGK1:OLE1:TDH3:ENO2:FBA1:GPM1:FAS1	6096:32889:6094:6636:1:6915:6633:6800:6090
6091	generation of precursor metabolites and energy	9 out of 40 genes, 22.5%	176 out of 7158 background genes, 2.5%	5.2e-05	CDC19:PGK1:TPI1:ADH4:TDH3:ENO2:FBA1:GPM1:PFK2	6096:32889:6094:6113:6915:947:6800:6090
5975	carbohydrate metabolic process	9 out of 40 genes, 22.5%	181 out of 7158 background genes, 2.5%	6.6e-05	CDC19:PGK1:TPI1:TDH3:ENO2:FBA1:GPM1:PFK2:ZWF1	6096:32889:6094:6740:42542:6915:9051:6800:6090
44265	cellular macromolecule catabolic process	11 out of 40 genes, 27.5%	320 out of 7158 background genes, 4.5%	0.00012	CDC19:UBC4:PGK1:TPI1:TDH3:ENO2:KAR2:FBA1:GPM1:PFK2:ZWF1	6096:6986:43162:32889:6513:6094:6616:16567:742:6740:30433:6950:42542:31204:209:6915:9051:6800:30437:6090
9057	macromolecule catabolic process	11 out of 40 genes, 27.5%	353 out of 7158 background genes, 4.9%	0.00031	CDC19:UBC4:PGK1:TPI1:TDH3:ENO2:KAR2:FBA1:GPM1:PFK2:ZWF1	6096:6986:43162:32889:6513:6094:6616:16567:742:6740:30433:6950:42542:31204:209:6915:9051:6800:30437:6090
44248	cellular catabolic process	12 out of 40 genes, 30.0%	453 out of 7158 background genes, 6.3%	0.00054	CDC19:UBC4:PGK1:TPI1:ADH4:TDH3:ENO2:KAR2:FBA1:GPM1:PFK2:ZWF1	6096:6986:43162:32889:6513:6094:6616:16567:742:6740:30433:6950:42542:31204:209:6113:6915:947:9051:6800:30437:6090
9987	cellular process	38 out of 40 genes, 95.0%	4574 out of 7158 background genes, 63.9%	0.00059	CDC19:HTB2:UBC4:VMA2:PDI1:PGK1:SUB2:TFP1:ARF1:TPI1:SAM2:CUP5:SEC53:OLE1:ADH4:PIL1:TDH3:ENO2:KAR2:SSC1:OPI3:HOM6:FBA1:GPM1:FAS1:AAT2:TRX1:HSP60:ILV5:HSC82:PFK2:HHT2:FPR1:ZWF1:VPH1:GDH1:ERG10:SAR1	398:6096:9092:43162:6261:32889:19538:6513:6890:6636:723:42144:30433:103:6891:6333:6113:6348:6458:6888:6325:11:6556:6537:7035:6094:6979:742:45047:6656:6555:6740:6950:30150:43248:9082:6915:6893:9051:6090:30437:6461:6623:6368:7033:6457:2:1:16567:6406:6696:31204:348:42026:6800:6986:8104:6616:42493:6283:6897:9408:6797:32079:15992:6314:42542:6532:6874:6566:6879:209:947:6878:9090:6633:30503
9056	catabolic process	12 out of 40 genes, 30.0%	463 out of 7158 background genes, 6.5%	0.00067	CDC19:UBC4:PGK1:TPI1:ADH4:TDH3:ENO2:KAR2:FBA1:GPM1:PFK2:ZWF1	6096:43162:32889:6513:30433:6113:6094:742:6740:6950:6915:9051:30437:6090:16567:31204:6800:6986:6616:42542:209:947
45851	pH reduction	4 out of 40 genes, 10.0%	24 out of 7158 background genes, 0.3%	0.00112	VMA2:TFP1:CUP5:VPH1	19538:7035:6461:6623:7033:6897:6797:15992:6314:6874:6879:6878
51452	intracellular pH reduction	4 out of 40 genes, 10.0%	24 out of 7158 background genes, 0.3%	0.00112	VMA2:TFP1:CUP5:VPH1	19538:7035:6461:6623:7033:6897:6797:15992:6314:6874:6879:6878
7035	vacuolar acidification	4 out of 40 genes, 10.0%	24 out of 7158 background genes, 0.3%	0.00112	VMA2:TFP1:CUP5:VPH1	19538:7035:6461:6623:7033:6897:6797:15992:6314:6874:6879:6878
30641	regulation of cellular pH	4 out of 40 genes, 10.0%	25 out of 7158 background genes, 0.3%	0.00133	VMA2:TFP1:CUP5:VPH1	19538:7035:6461:6623:7033:6897:6797:15992:6314:6874:6879:6878
51453	regulation of intracellular pH	4 out of 40 genes, 10.0%	25 out of 7158 background genes, 0.3%	0.00133	VMA2:TFP1:CUP5:VPH1	19538:7035:6461:6623:7033:6897:6797:15992:6314:6874:6879:6878
6885	regulation of pH	4 out of 40 genes, 10.0%	29 out of 7158 background genes, 0.4%	0.00246	VMA2:TFP1:CUP5:VPH1	19538:7035:6461:6623:7033:6897:6797:15992:6314:6874:6879:6878
7033	vacuole organization and biogenesis	5 out of 40 genes, 12.5%	61 out of 7158 background genes, 0.9%	0.00273	VMA2:TFP1:CUP5:TRX1:VPH1	6261:19538:6890:42144:103:6888:11:7035:6979:6461:6623:7033:6897:6797:15992:6314:6874:6879:30503:6878
16051	carbohydrate biosynthetic process	5 out of 40 genes, 12.5%	62 out of 7158 background genes, 0.9%	0.00296	PGK1:TDH3:ENO2:FBA1:GPM1	6096:32889:6094:6915:6800
44238	primary metabolic process	30 out of 40 genes, 75.0%	3030 out of 7158 background genes, 42.3%	0.00368	CDC19:UBC4:PDI1:PGK1:SUB2:TFP1:TPI1:SAM2:OLE1:ADH4:TDH3:ENO2:KAR2:SSC1:OPI3:HOM6:FBA1:GPM1:FAS1:AAT2:TRX1:HSP60:ILV5:HSC82:PFK2:FPR1:ZWF1:VPH1:GDH1:ERG10	398:6096:9092:43162:6261:32889:19538:6513:6890:6636:723:42144:30433:103:6113:6348:6458:6888:6325:11:6556:6537:7035:6094:6979:742:6656:6555:6740:6950:30150:43248:9082:6915:9051:30437:6090:6461:6368:6457:2:1:6406:16567:6696:31204:348:42026:6800:6986:6616:42493:6283:6797:32079:6314:42542:6532:6566:209:947:30503:6633:9090
30004	cellular monovalent inorganic cation homeostasis	4 out of 40 genes, 10.0%	34 out of 7158 background genes, 0.5%	0.00471	VMA2:TFP1:CUP5:VPH1	19538:7035:6461:6623:7033:6897:6797:15992:6314:6874:6879:6878
55067	monovalent inorganic cation homeostasis	4 out of 40 genes, 10.0%	38 out of 7158 background genes, 0.5%	0.00737	VMA2:TFP1:CUP5:VPH1	19538:7035:6461:6623:7033:6897:6797:15992:6314:6874:6879:6878

## Sheet: cluster2
GOID	GO_term	Cluster frequency	Background frequency	P-value	Gene(s) annotated to the term	Directly Annotated GOID List
6417	regulation of translation	5 out of 25 genes, 20.0%	49 out of 7158 background genes, 0.7%	4.15e-05	PAB1:RPS23A:ZUO1:TIF2:STM1	6457:43558:6916:6412:6450:6446:6413:723:31929
6555	methionine metabolic process	4 out of 25 genes, 16.0%	25 out of 7158 background genes, 0.3%	9.89e-05	HOM2:SAH1:MET6:SAM1	6555:6556:9086:6566:16259:9090:42493
10608	posttranscriptional regulation of gene expression	5 out of 25 genes, 20.0%	61 out of 7158 background genes, 0.9%	0.00013	PAB1:RPS23A:ZUO1:TIF2:STM1	6457:43558:6916:6412:6450:6413:6446:723:31929
32268	regulation of cellular protein metabolic process	5 out of 25 genes, 20.0%	64 out of 7158 background genes, 0.9%	0.00016	PAB1:RPS23A:ZUO1:TIF2:STM1	6457:43558:6916:6412:6450:6413:6446:723:31929
6520	amino acid metabolic process	7 out of 25 genes, 28.0%	192 out of 7158 background genes, 2.7%	0.0002	HIS4:ARO1:HOM2:SAH1:MET6:GUS1:SAM1	6555:6556:9086:6424:6566:16259:9090:42493:9073:105
31326	regulation of cellular biosynthetic process	5 out of 25 genes, 20.0%	68 out of 7158 background genes, 0.9%	0.00022	PAB1:RPS23A:ZUO1:TIF2:STM1	6457:43558:6916:6412:6450:6413:6446:723:31929
96	sulfur amino acid metabolic process	4 out of 25 genes, 16.0%	33 out of 7158 background genes, 0.5%	0.00031	HOM2:SAH1:MET6:SAM1	6555:6556:9086:6566:16259:9090:42493
51246	regulation of protein metabolic process	5 out of 25 genes, 20.0%	75 out of 7158 background genes, 1.0%	0.00035	PAB1:RPS23A:ZUO1:TIF2:STM1	6457:43558:6916:6412:6450:6413:6446:723:31929
6519	amino acid and derivative metabolic process	7 out of 25 genes, 28.0%	209 out of 7158 background genes, 2.9%	0.00036	HIS4:ARO1:HOM2:SAH1:MET6:GUS1:SAM1	6555:6556:9086:6424:6566:16259:9090:42493:9073:105
6446	regulation of translational initiation	3 out of 25 genes, 12.0%	11 out of 7158 background genes, 0.2%	0.00043	PAB1:TIF2:STM1	43558:6916:6413:6446:723:31929
9308	amine metabolic process	7 out of 25 genes, 28.0%	216 out of 7158 background genes, 3.0%	0.00044	HIS4:ARO1:HOM2:SAH1:MET6:GUS1:SAM1	6555:6556:9086:6424:6566:16259:9090:42493:9073:105
19752	carboxylic acid metabolic process	8 out of 25 genes, 32.0%	313 out of 7158 background genes, 4.4%	0.00049	HIS4:ARO1:HOM2:SAH1:MET6:GUS1:SAM1:FAS2	6555:6556:9086:6424:6566:16259:6633:9090:42493:9073:105
6082	organic acid metabolic process	8 out of 25 genes, 32.0%	313 out of 7158 background genes, 4.4%	0.00049	HIS4:ARO1:HOM2:SAH1:MET6:GUS1:SAM1:FAS2	6555:6556:9086:6424:6566:16259:6633:9090:42493:9073:105
6807	nitrogen compound metabolic process	7 out of 25 genes, 28.0%	231 out of 7158 background genes, 3.2%	0.00069	HIS4:ARO1:HOM2:SAH1:MET6:GUS1:SAM1	6555:6556:9086:6424:6566:16259:9090:42493:9073:105
9066	aspartate family amino acid metabolic process	4 out of 25 genes, 16.0%	47 out of 7158 background genes, 0.7%	0.00132	HOM2:SAH1:MET6:SAM1	6555:6556:9086:6566:16259:9090:42493
8652	amino acid biosynthetic process	5 out of 25 genes, 20.0%	102 out of 7158 background genes, 1.4%	0.0016	HIS4:ARO1:HOM2:MET6:SAM1	6555:6556:9086:6566:9090:42493:9073:105
9309	amine biosynthetic process	5 out of 25 genes, 20.0%	110 out of 7158 background genes, 1.5%	0.00231	HIS4:ARO1:HOM2:MET6:SAM1	6555:6556:9086:6566:9090:42493:9073:105
44271	nitrogen compound biosynthetic process	5 out of 25 genes, 20.0%	111 out of 7158 background genes, 1.6%	0.00241	HIS4:ARO1:HOM2:MET6:SAM1	6555:6556:9086:6566:9090:42493:9073:105
44249	cellular biosynthetic process	13 out of 25 genes, 52.0%	1177 out of 7158 background genes, 16.4%	0.00317	FUN12:RPL4A:HIS4:ARO1:HOM2:EFT2:MET6:GUS1:RPS23A:TIF2:SAM1:YEF3:FAS2	42254:6556:9086:6412:6413:723:6414:42493:9073:105:6555:6424:6450:6566:6446:6633:9090
6790	sulfur metabolic process	4 out of 25 genes, 16.0%	70 out of 7158 background genes, 1.0%	0.00645	HOM2:SAH1:MET6:SAM1	6556:9086:42493:6555:6566:16259:9090
44238	primary metabolic process	20 out of 25 genes, 80.0%	3030 out of 7158 background genes, 42.3%	0.00962	FUN12:RPL4A:HIS4:ARO1:HOM2:ADK1:EFT2:SAH1:MET6:SCS2:GUS1:RPS23A:PFK1:ZUO1:TIF2:SSA2:SAM1:YEF3:SSE1:FAS2	42254:6096:42992:6556:9086:6457:6412:8654:6413:723:6616:6414:42493:9073:9117:105:6555:6950:6424:6450:6446:6566:42026:16259:6348:6633:6172:9090:32377

## Sheet: cluster3
GOID	GO_term	Cluster frequency	Background frequency	P-value	Gene(s) annotated to the term
45229	external encapsulating structure organization and biogenesis	10 out of 44 genes, 22.7%	205 out of 7158 background genes, 2.9%	4.14e-05	SED1:GSC2:CRH1:CIS3:YLR194C:FKS1:GAS1:ZEO1:HPF1:FLC1
7047	cell wall organization and biogenesis	10 out of 44 genes, 22.7%	205 out of 7158 background genes, 2.9%	4.14e-05	SED1:GSC2:CRH1:CIS3:YLR194C:FKS1:GAS1:ZEO1:HPF1:FLC1
6091	generation of precursor metabolites and energy	9 out of 44 genes, 20.5%	176 out of 7158 background genes, 2.5%	0.00012	PET9:ATP3:ATP5:ATP2:NDE1:POR1:CIT1:IDH2:FUM1
34220	transmembrane ion transport	4 out of 44 genes, 9.1%	31 out of 7158 background genes, 0.4%	0.00454	ATP3:ATP5:ZRT1:ATP2
55085	transmembrane transport	4 out of 44 genes, 9.1%	35 out of 7158 background genes, 0.5%	0.00742	ATP3:ATP5:ZRT1:ATP2
6811	ion transport	6 out of 44 genes, 13.6%	114 out of 7158 background genes, 1.6%	0.00808	ATP3:SUL1:ATP5:ZRT1:ATP2:POR1
31505	fungal-type cell wall organization and biogenesis	4 out of 44 genes, 9.1%	36 out of 7158 background genes, 0.5%	0.00831	GSC2:YLR194C:FKS1:FLC1

## Sheet: cluster4
GOID	GO_term	Cluster frequency	Background frequency	P-value	Gene(s) annotated to the term	Directly Annotated GOID List
6812	cation transport	4 out of 21 genes, 19.0%	96 out of 7158 background genes, 1.3%	0.00992	PMP1:PMP3:PMA1:MEP2	7124:15992:19740:42391:15696:6885:6812

## Sheet: cluster5
GOID	GO_term	Cluster frequency	Background frequency	P-value	Gene(s) annotated to the term	Directly Annotated GOID List
6412	translation	48 out of 56 genes, 85.7%	653 out of 7158 background genes, 9.1%	1.37e-40	EFB1:RPS8A:RPS6B:RPL21A:RPP1A:RPS16B:SSB1:RPS13:RPP2B:RPS24A:RPS8B:RPL2A:RPL7A:RPS2:RPS0A:RPS20:RPL8A:RPS4B:RPS24B:RPL16A:RPL17B:TMA19:RPL17A:RPS21A:RPL8B:RPL15A:RPS0B:RPL10:RPP0:RPL26A:RPL6B:RPS17A:RPL6A:RPL13B:RPL16B:SSB2:RPL18B:RPP2A:RPS15:RPL18A:RPL25:CDC33:RPL3:RPS7A:RPL21B:RPL5:RPL11A:RPS23B	27:6415:51083:28:184:6450:6412:6413:51726:723:56:6979:6414
44249	cellular biosynthetic process	50 out of 56 genes, 89.3%	1177 out of 7158 background genes, 16.4%	2.45e-31	EFB1:RPS8A:RPS6B:RPL21A:RPP1A:RPS16B:SSB1:RPS13:RPP2B:RPS24A:RPS8B:RPL2A:RPL7A:RPS2:ADE3:RPS0A:RPS20:RPL8A:RPS4B:RPS24B:RPL16A:RPL17B:TMA19:RPL17A:RPS21A:RPL8B:RPL15A:RPS0B:RPL10:RPP0:RPL26A:RPL6B:RPS17A:RPL6A:RPL13B:RPL16B:SSB2:RPL18B:LYS9:RPP2A:RPS15:RPL18A:RPL25:CDC33:RPL3:RPS7A:RPL21B:RPL5:RPL11A:RPS23B	51083:6412:6413:51726:9113:723:6979:6414:6415:27:6760:28:6450:184:19878:56
9059	macromolecule biosynthetic process	48 out of 56 genes, 85.7%	1160 out of 7158 background genes, 16.2%	1.52e-28	EFB1:RPS8A:RPS6B:RPL21A:RPP1A:RPS16B:SSB1:RPS13:RPP2B:RPS24A:RPS8B:RPL2A:RPL7A:RPS2:RPS0A:RPS20:RPL8A:RPS4B:RPS24B:RPL16A:RPL17B:TMA19:RPL17A:RPS21A:RPL8B:RPL15A:RPS0B:RPL10:RPP0:RPL26A:RPL6B:RPS17A:RPL6A:RPL13B:RPL16B:SSB2:RPL18B:RPP2A:RPS15:RPL18A:RPL25:CDC33:RPL3:RPS7A:RPL21B:RPL5:RPL11A:RPS23B	51083:6412:6413:51726:723:6979:6414:27:6415:28:184:6450:56
10467	gene expression	49 out of 56 genes, 87.5%	1339 out of 7158 background genes, 18.7%	4.85e-27	EFB1:RPS8A:RPS6B:RPL21A:RPP1A:RPS16B:SSB1:RPS13:RPP2B:RPS24A:RPS8B:RPL2A:RPL7A:RPS2:RPS0A:RPS20:RPL8A:RPS4B:RPS24B:RPL16A:RPL17B:TMA19:RPL17A:RPS21A:RPL8B:RPL15A:RPS0B:RPL10:GSP1:RPP0:RPL26A:RPL6B:RPS17A:RPL6A:RPL13B:RPL16B:SSB2:RPL18B:RPP2A:RPS15:RPL18A:RPL25:CDC33:RPL3:RPS7A:RPL21B:RPL5:RPL11A:RPS23B	51083:6364:6412:6413:51726:723:6979:6414:6913:27:6415:28:184:6450:56:6997
9058	biosynthetic process	50 out of 56 genes, 89.3%	1517 out of 7158 background genes, 21.2%	7.16e-26	EFB1:RPS8A:RPS6B:RPL21A:RPP1A:RPS16B:SSB1:RPS13:RPP2B:RPS24A:RPS8B:RPL2A:RPL7A:RPS2:ADE3:RPS0A:RPS20:RPL8A:RPS4B:RPS24B:RPL16A:RPL17B:TMA19:RPL17A:RPS21A:RPL8B:RPL15A:RPS0B:RPL10:RPP0:RPL26A:RPL6B:RPS17A:RPL6A:RPL13B:RPL16B:SSB2:RPL18B:LYS9:RPP2A:RPS15:RPL18A:RPL25:CDC33:RPL3:RPS7A:RPL21B:RPL5:RPL11A:RPS23B	51083:6412:6413:51726:9113:723:6979:6414:27:6415:6760:28:184:6450:19878:56
44267	cellular protein metabolic process	49 out of 56 genes, 87.5%	1480 out of 7158 background genes, 20.7%	6.03e-25	EFB1:RPS8A:RPS6B:RPL21A:RPP1A:RPS16B:SSB1:RPS13:RPP2B:RPS24A:RPS8B:RPL2A:RPL7A:RPS2:RPS0A:RPS20:RPL8A:EGD2:RPS4B:RPS24B:RPL16A:RPL17B:TMA19:RPL17A:RPS21A:RPL8B:RPL15A:RPS0B:RPL10:RPP0:RPL26A:RPL6B:RPS17A:RPL6A:RPL13B:RPL16B:SSB2:RPL18B:RPP2A:RPS15:RPL18A:RPL25:CDC33:RPL3:RPS7A:RPL21B:RPL5:RPL11A:RPS23B	51083:6412:6413:51726:723:6979:6414:27:6415:28:184:6450:56
19538	protein metabolic process	49 out of 56 genes, 87.5%	1524 out of 7158 background genes, 21.3%	2.46e-24	EFB1:RPS8A:RPS6B:RPL21A:RPP1A:RPS16B:SSB1:RPS13:RPP2B:RPS24A:RPS8B:RPL2A:RPL7A:RPS2:RPS0A:RPS20:RPL8A:EGD2:RPS4B:RPS24B:RPL16A:RPL17B:TMA19:RPL17A:RPS21A:RPL8B:RPL15A:RPS0B:RPL10:RPP0:RPL26A:RPL6B:RPS17A:RPL6A:RPL13B:RPL16B:SSB2:RPL18B:RPP2A:RPS15:RPL18A:RPL25:CDC33:RPL3:RPS7A:RPL21B:RPL5:RPL11A:RPS23B	51083:6412:6413:51726:723:6979:6414:27:6415:28:184:6450:56
44260	cellular macromolecule metabolic process	49 out of 56 genes, 87.5%	1527 out of 7158 background genes, 21.3%	2.7e-24	EFB1:RPS8A:RPS6B:RPL21A:RPP1A:RPS16B:SSB1:RPS13:RPP2B:RPS24A:RPS8B:RPL2A:RPL7A:RPS2:RPS0A:RPS20:RPL8A:EGD2:RPS4B:RPS24B:RPL16A:RPL17B:TMA19:RPL17A:RPS21A:RPL8B:RPL15A:RPS0B:RPL10:RPP0:RPL26A:RPL6B:RPS17A:RPL6A:RPL13B:RPL16B:SSB2:RPL18B:RPP2A:RPS15:RPL18A:RPL25:CDC33:RPL3:RPS7A:RPL21B:RPL5:RPL11A:RPS23B	51083:6412:6413:51726:723:6979:6414:27:6415:28:184:6450:56
44237	cellular metabolic process	55 out of 56 genes, 98.2%	3238 out of 7158 background genes, 45.2%	2.19e-16	EFB1:RPS8A:RPS6B:RPL21A:RPP1A:RPS16B:SSB1:RPS13:RPP2B:RPS24A:RPS8B:RPL2A:RPL7A:RPS2:ADE5,7:ADE3:RPS0A:RPS20:RPL8A:EGD2:RPS4B:RPS24B:RPL16A:RPL17B:TMA19:RPL17A:RPS21A:RPL8B:RPL15A:RPS0B:SHM2:RPL10:GSP1:RPP0:RPL26A:IMD3:RPL6B:RPS17A:RPL6A:RPL13B:RPL16B:SSB2:RPL18B:LYS9:RPP2A:RPS15:RPL18A:RPL25:CDC33:RPL3:RPS7A:RPL21B:RPL5:RPL11A:RPS23B	51083:6364:6144:6412:6413:51726:9113:723:6979:6414:6164:6189:6913:27:6415:6760:28:6730:184:6450:19878:6183:56:6997
44238	primary metabolic process	54 out of 56 genes, 96.4%	3030 out of 7158 background genes, 42.3%	2.24e-16	EFB1:RPS8A:RPS6B:RPL21A:RPP1A:RPS16B:SSB1:RPS13:RPP2B:RPS24A:RPS8B:RPL2A:RPL7A:RPS2:ADE5,7:ADE3:RPS0A:RPS20:RPL8A:EGD2:RPS4B:RPS24B:RPL16A:RPL17B:TMA19:RPL17A:RPS21A:RPL8B:RPL15A:RPS0B:RPL10:GSP1:RPP0:RPL26A:IMD3:RPL6B:RPS17A:RPL6A:RPL13B:RPL16B:SSB2:RPL18B:LYS9:RPP2A:RPS15:RPL18A:RPL25:CDC33:RPL3:RPS7A:RPL21B:RPL5:RPL11A:RPS23B	51083:6364:6144:6412:6413:51726:9113:723:6979:6414:6164:6189:6913:27:6415:6760:28:184:6450:19878:6183:56:6997
8152	metabolic process	55 out of 56 genes, 98.2%	3327 out of 7158 background genes, 46.5%	9.64e-16	EFB1:RPS8A:RPS6B:RPL21A:RPP1A:RPS16B:SSB1:RPS13:RPP2B:RPS24A:RPS8B:RPL2A:RPL7A:RPS2:ADE5,7:ADE3:RPS0A:RPS20:RPL8A:EGD2:RPS4B:RPS24B:RPL16A:RPL17B:TMA19:RPL17A:RPS21A:RPL8B:RPL15A:RPS0B:SHM2:RPL10:GSP1:RPP0:RPL26A:IMD3:RPL6B:RPS17A:RPL6A:RPL13B:RPL16B:SSB2:RPL18B:LYS9:RPP2A:RPS15:RPL18A:RPL25:CDC33:RPL3:RPS7A:RPL21B:RPL5:RPL11A:RPS23B	51083:6364:6144:6412:6413:51726:9113:723:6979:6414:6164:6189:6913:27:6415:6760:28:6730:184:6450:19878:6183:56:6997
43170	macromolecule metabolic process	50 out of 56 genes, 89.3%	2583 out of 7158 background genes, 36.1%	1.06e-14	EFB1:RPS8A:RPS6B:RPL21A:RPP1A:RPS16B:SSB1:RPS13:RPP2B:RPS24A:RPS8B:RPL2A:RPL7A:RPS2:RPS0A:RPS20:RPL8A:EGD2:RPS4B:RPS24B:RPL16A:RPL17B:TMA19:RPL17A:RPS21A:RPL8B:RPL15A:RPS0B:RPL10:GSP1:RPP0:RPL26A:RPL6B:RPS17A:RPL6A:RPL13B:RPL16B:SSB2:RPL18B:RPP2A:RPS15:RPL18A:RPL25:CDC33:RPL3:RPS7A:RPL21B:RPL5:RPL11A:RPS23B	51083:6364:6412:6413:51726:723:6979:6414:6913:27:6415:28:184:6450:56:6997
42257	ribosomal subunit assembly	11 out of 56 genes, 19.6%	57 out of 7158 background genes, 0.8%	2.67e-11	RPS0A:RPS0B:RPL10:RPP0:RPL6B:RPS17A:RPL6A:RPL25:RPL3:RPL5:RPL11A	6412:723:6414:27:28
42255	ribosome assembly	11 out of 56 genes, 19.6%	66 out of 7158 background genes, 0.9%	1.47e-10	RPS0A:RPS0B:RPL10:RPP0:RPL6B:RPS17A:RPL6A:RPL25:RPL3:RPL5:RPL11A	6412:723:6414:27:28
9987	cellular process	56 out of 56 genes, 100.0%	4574 out of 7158 background genes, 63.9%	9.08e-10	EFB1:RPS8A:RPS6B:RPL21A:RPP1A:RPS16B:SSB1:RPS13:RPP2B:RPS24A:RPS8B:RPL2A:RPL7A:RPS2:ADE5,7:ADE3:RPS0A:RPS20:RPL8A:EGD2:RPS4B:RPS24B:RPL16A:RPL17B:TMA19:RPL17A:RPS21A:RPL8B:RPL15A:RPS0B:SHM2:RPL10:GSP1:RPP0:RPL26A:IMD3:RPL6B:RPS17A:RPL6A:ASC1:RPL13B:RPL16B:SSB2:RPL18B:LYS9:RPP2A:RPS15:RPL18A:RPL25:CDC33:RPL3:RPS7A:RPL21B:RPL5:RPL11A:RPS23B	51083:10255:10526:6364:7186:6144:6412:6413:51726:9113:723:1403:6979:6414:6164:6189:6913:27:6415:6760:28:6730:184:6450:19878:6183:56:17148:6997
27	ribosomal large subunit assembly and maintenance	8 out of 56 genes, 14.3%	42 out of 7158 background genes, 0.6%	6.42e-08	RPL10:RPP0:RPL6B:RPL6A:RPL25:RPL3:RPL5:RPL11A	6412:6414:27
22618	ribonucleoprotein complex assembly	12 out of 56 genes, 21.4%	146 out of 7158 background genes, 2.0%	6.81e-08	RPS0A:RPS0B:RPL10:RPP0:RPL6B:RPS17A:RPL6A:RPL25:CDC33:RPL3:RPL5:RPL11A	6412:6413:51726:723:6414:27:28:184
42273	ribosomal large subunit biogenesis and assembly	8 out of 56 genes, 14.3%	66 out of 7158 background genes, 0.9%	2.7e-06	RPL10:RPP0:RPL6B:RPL6A:RPL25:RPL3:RPL5:RPL11A	6412:6414:27
6450	regulation of translational fidelity	4 out of 56 genes, 7.1%	13 out of 7158 background genes, 0.2%	0.00018	SSB1:RPS2:SSB2:RPS23B	51083:6412:723:6415:6450
51083	'de novo' cotranslational protein folding	3 out of 56 genes, 5.4%	5 out of 7158 background genes, 0.1%	0.00036	SSB1:EGD2:SSB2	51083:6412:6415:6450
65003	macromolecular complex assembly	12 out of 56 genes, 21.4%	337 out of 7158 background genes, 4.7%	0.00067	RPS0A:RPS0B:RPL10:RPP0:RPL6B:RPS17A:RPL6A:RPL25:CDC33:RPL3:RPL5:RPL11A	6412:6413:51726:723:6414:27:28:184
42254	ribosome biogenesis and assembly	13 out of 56 genes, 23.2%	409 out of 7158 background genes, 5.7%	0.00091	RPS0A:RPS0B:RPL10:GSP1:RPP0:RPL6B:RPS17A:RPL6A:RPS15:RPL25:RPL3:RPL5:RPL11A	6364:6412:723:6414:6913:27:28:56:6997
22613	ribonucleoprotein complex biogenesis and assembly	14 out of 56 genes, 25.0%	484 out of 7158 background genes, 6.8%	0.00115	RPS0A:RPS0B:RPL10:GSP1:RPP0:RPL6B:RPS17A:RPL6A:RPS15:RPL25:CDC33:RPL3:RPL5:RPL11A	6364:6412:6413:51726:723:6414:6913:27:28:184:56:6997
6417	regulation of translation	5 out of 56 genes, 8.9%	49 out of 7158 background genes, 0.7%	0.00287	SSB1:RPS2:ASC1:SSB2:RPS23B	51083:10255:10526:7186:6412:723:1403:6415:6450:17148
6458	'de novo' protein folding	3 out of 56 genes, 5.4%	11 out of 7158 background genes, 0.2%	0.00573	SSB1:EGD2:SSB2	51083:6412:6415:6450
10608	posttranscriptional regulation of gene expression	5 out of 56 genes, 8.9%	61 out of 7158 background genes, 0.9%	0.00833	SSB1:RPS2:ASC1:SSB2:RPS23B	51083:10255:10526:7186:6412:723:1403:6415:6450:17148

## Sheet: cluster6
GOID	GO_term	Cluster frequency	Background frequency	P-value	Gene(s) annotated to the term	Directly Annotated GOID List
6119	oxidative phosphorylation	11 out of 36 genes, 30.6%	45 out of 7158 background genes, 0.6%	1.06e-14	ATP1:ATP16:QCR7:QCR6:COX4:QCR8:ATP7:ATP18:COX7:ATP4:ATP15	6461:6122:34551:15986:6123:9060
6091	generation of precursor metabolites and energy	15 out of 36 genes, 41.7%	176 out of 7158 background genes, 2.5%	1.72e-13	COR1:ATP1:ATP16:QCR7:BMH1:QCR6:COX4:QCR8:ATP7:MDH1:ACO1:ATP18:COX7:ATP4:ATP15	6461:7124:6122:51436:9060:6101:6537:2:5977:77:42493:6099:7265:34551:15986:6108:1402:6038:6123:30437:19541
15985	energy coupled proton transport, down electrochemical gradient	6 out of 36 genes, 16.7%	17 out of 7158 background genes, 0.2%	1.51e-08	ATP1:ATP16:ATP7:ATP18:ATP4:ATP15	6461:15986
15986	ATP synthesis coupled proton transport	6 out of 36 genes, 16.7%	17 out of 7158 background genes, 0.2%	1.51e-08	ATP1:ATP16:ATP7:ATP18:ATP4:ATP15	6461:15986
46034	ATP metabolic process	6 out of 36 genes, 16.7%	17 out of 7158 background genes, 0.2%	1.51e-08	ATP1:ATP16:ATP7:ATP18:ATP4:ATP15	6461:15986
6754	ATP biosynthetic process	6 out of 36 genes, 16.7%	17 out of 7158 background genes, 0.2%	1.51e-08	ATP1:ATP16:ATP7:ATP18:ATP4:ATP15	6461:15986
16310	phosphorylation	11 out of 36 genes, 30.6%	158 out of 7158 background genes, 2.2%	1.94e-08	ATP1:ATP16:QCR7:QCR6:COX4:QCR8:ATP7:ATP18:COX7:ATP4:ATP15	6461:6122:9060:34551:15986:6123
9144	purine nucleoside triphosphate metabolic process	6 out of 36 genes, 16.7%	19 out of 7158 background genes, 0.3%	3.3e-08	ATP1:ATP16:ATP7:ATP18:ATP4:ATP15	6461:15986
9145	purine nucleoside triphosphate biosynthetic process	6 out of 36 genes, 16.7%	19 out of 7158 background genes, 0.3%	3.3e-08	ATP1:ATP16:ATP7:ATP18:ATP4:ATP15	6461:15986
9205	purine ribonucleoside triphosphate metabolic process	6 out of 36 genes, 16.7%	19 out of 7158 background genes, 0.3%	3.3e-08	ATP1:ATP16:ATP7:ATP18:ATP4:ATP15	6461:15986
9206	purine ribonucleoside triphosphate biosynthetic process	6 out of 36 genes, 16.7%	19 out of 7158 background genes, 0.3%	3.3e-08	ATP1:ATP16:ATP7:ATP18:ATP4:ATP15	6461:15986
15992	proton transport	6 out of 36 genes, 16.7%	21 out of 7158 background genes, 0.3%	6.55e-08	ATP1:ATP16:ATP7:ATP18:ATP4:ATP15	6461:15986
6818	hydrogen transport	6 out of 36 genes, 16.7%	21 out of 7158 background genes, 0.3%	6.55e-08	ATP1:ATP16:ATP7:ATP18:ATP4:ATP15	6461:15986
9199	ribonucleoside triphosphate metabolic process	6 out of 36 genes, 16.7%	21 out of 7158 background genes, 0.3%	6.55e-08	ATP1:ATP16:ATP7:ATP18:ATP4:ATP15	6461:15986
9201	ribonucleoside triphosphate biosynthetic process	6 out of 36 genes, 16.7%	21 out of 7158 background genes, 0.3%	6.55e-08	ATP1:ATP16:ATP7:ATP18:ATP4:ATP15	6461:15986
9142	nucleoside triphosphate biosynthetic process	6 out of 36 genes, 16.7%	24 out of 7158 background genes, 0.3%	1.6e-07	ATP1:ATP16:ATP7:ATP18:ATP4:ATP15	6461:15986
9141	nucleoside triphosphate metabolic process	6 out of 36 genes, 16.7%	26 out of 7158 background genes, 0.4%	2.73e-07	ATP1:ATP16:ATP7:ATP18:ATP4:ATP15	6461:15986
15672	monovalent inorganic cation transport	6 out of 36 genes, 16.7%	29 out of 7158 background genes, 0.4%	5.57e-07	ATP1:ATP16:ATP7:ATP18:ATP4:ATP15	6461:15986
6793	phosphorus metabolic process	11 out of 36 genes, 30.6%	217 out of 7158 background genes, 3.0%	5.81e-07	ATP1:ATP16:QCR7:QCR6:COX4:QCR8:ATP7:ATP18:COX7:ATP4:ATP15	6461:6122:9060:34551:15986:6123
6796	phosphate metabolic process	11 out of 36 genes, 30.6%	217 out of 7158 background genes, 3.0%	5.81e-07	ATP1:ATP16:QCR7:QCR6:COX4:QCR8:ATP7:ATP18:COX7:ATP4:ATP15	6461:6122:9060:34551:15986:6123
9152	purine ribonucleotide biosynthetic process	6 out of 36 genes, 16.7%	30 out of 7158 background genes, 0.4%	6.94e-07	ATP1:ATP16:ATP7:ATP18:ATP4:ATP15	6461:15986
34220	transmembrane ion transport	6 out of 36 genes, 16.7%	31 out of 7158 background genes, 0.4%	8.57e-07	ATP1:ATP16:ATP7:ATP18:ATP4:ATP15	6461:15986
6164	purine nucleotide biosynthetic process	6 out of 36 genes, 16.7%	32 out of 7158 background genes, 0.4%	1.05e-06	ATP1:ATP16:ATP7:ATP18:ATP4:ATP15	6461:15986
9150	purine ribonucleotide metabolic process	6 out of 36 genes, 16.7%	32 out of 7158 background genes, 0.4%	1.05e-06	ATP1:ATP16:ATP7:ATP18:ATP4:ATP15	6461:15986
9260	ribonucleotide biosynthetic process	6 out of 36 genes, 16.7%	33 out of 7158 background genes, 0.5%	1.28e-06	ATP1:ATP16:ATP7:ATP18:ATP4:ATP15	6461:15986
55085	transmembrane transport	6 out of 36 genes, 16.7%	35 out of 7158 background genes, 0.5%	1.86e-06	ATP1:ATP16:ATP7:ATP18:ATP4:ATP15	6461:15986
9259	ribonucleotide metabolic process	6 out of 36 genes, 16.7%	35 out of 7158 background genes, 0.5%	1.86e-06	ATP1:ATP16:ATP7:ATP18:ATP4:ATP15	6461:15986
6163	purine nucleotide metabolic process	6 out of 36 genes, 16.7%	37 out of 7158 background genes, 0.5%	2.65e-06	ATP1:ATP16:ATP7:ATP18:ATP4:ATP15	6461:15986
9060	aerobic respiration	7 out of 36 genes, 19.4%	84 out of 7158 background genes, 1.2%	1.84e-05	COR1:QCR7:QCR6:COX4:QCR8:MDH1:ACO1	6122:9060:6101:6537:2:42493:6099:6108:34551:6123:19541
22900	electron transport chain	5 out of 36 genes, 13.9%	27 out of 7158 background genes, 0.4%	2.19e-05	QCR7:QCR6:COX4:QCR8:COX7	6122:9060:34551:6123
22904	respiratory electron transport chain	5 out of 36 genes, 13.9%	27 out of 7158 background genes, 0.4%	2.19e-05	QCR7:QCR6:COX4:QCR8:COX7	6122:9060:34551:6123
42773	ATP synthesis coupled electron transport	5 out of 36 genes, 13.9%	27 out of 7158 background genes, 0.4%	2.19e-05	QCR7:QCR6:COX4:QCR8:COX7	6122:9060:34551:6123
42775	organelle ATP synthesis coupled electron transport	5 out of 36 genes, 13.9%	27 out of 7158 background genes, 0.4%	2.19e-05	QCR7:QCR6:COX4:QCR8:COX7	6122:9060:34551:6123
55114	oxidation reduction	5 out of 36 genes, 13.9%	27 out of 7158 background genes, 0.4%	2.19e-05	QCR7:QCR6:COX4:QCR8:COX7	6122:9060:34551:6123
55086	nucleobase, nucleoside and nucleotide metabolic process	8 out of 36 genes, 22.2%	130 out of 7158 background genes, 1.8%	2.29e-05	ATP1:ATP16:PYC1:URA2:ATP7:ATP18:ATP4:ATP15	6461:6094:6541:6740:15986:19856:6207
15980	energy derivation by oxidation of organic compounds	8 out of 36 genes, 22.2%	131 out of 7158 background genes, 1.8%	2.43e-05	COR1:QCR7:BMH1:QCR6:COX4:QCR8:MDH1:ACO1	7124:6122:51436:9060:6101:6537:2:5977:77:42493:6099:7265:6108:34551:1402:6123:6038:30437:19541
45333	cellular respiration	7 out of 36 genes, 19.4%	90 out of 7158 background genes, 1.3%	2.97e-05	COR1:QCR7:QCR6:COX4:QCR8:MDH1:ACO1	6122:9060:6101:6537:2:42493:6099:6108:34551:6123:19541
9165	nucleotide biosynthetic process	6 out of 36 genes, 16.7%	56 out of 7158 background genes, 0.8%	3.45e-05	ATP1:ATP16:ATP7:ATP18:ATP4:ATP15	6461:15986
6753	nucleoside phosphate metabolic process	7 out of 36 genes, 19.4%	103 out of 7158 background genes, 1.4%	7.52e-05	ATP1:ATP16:PYC1:ATP7:ATP18:ATP4:ATP15	6461:6094:6740:15986
9117	nucleotide metabolic process	7 out of 36 genes, 19.4%	103 out of 7158 background genes, 1.4%	7.52e-05	ATP1:ATP16:PYC1:ATP7:ATP18:ATP4:ATP15	6461:6094:6740:15986
6811	ion transport	7 out of 36 genes, 19.4%	114 out of 7158 background genes, 1.6%	0.00015	ATP1:ATP16:MIR1:ATP7:ATP18:ATP4:ATP15	6461:6817:15986
6812	cation transport	6 out of 36 genes, 16.7%	96 out of 7158 background genes, 1.3%	0.00085	ATP1:ATP16:ATP7:ATP18:ATP4:ATP15	6461:15986
6122	mitochondrial electron transport, ubiquinol to cytochrome c	3 out of 36 genes, 8.3%	11 out of 7158 background genes, 0.2%	0.00229	QCR7:QCR6:QCR8	6122:9060:34551
9064	glutamine family amino acid metabolic process	4 out of 36 genes, 11.1%	41 out of 7158 background genes, 0.6%	0.00583	CIT2:URA2:ACO1:CPA1	6097:6526:6101:6537:2:42493:6099:6541:19856:19541:6207

## Sheet: cluster7
GOID	GO_term	Cluster frequency	Background frequency	P-value	Gene(s) annotated to the term	Directly Annotated GOID List
6412	translation	9 out of 21 genes, 42.9%	653 out of 7158 background genes, 9.1%	0.00263	RPL31A:RPL4B:RPS25A:RPL11B:RPS23A:RPL40A:RPS31:RPS30A:RPS29A	42254:27:723:28:16567:6450:6412
44249	cellular biosynthetic process	11 out of 21 genes, 52.4%	1177 out of 7158 background genes, 16.4%	0.0095	RPL31A:LYS20:RPL4B:RPS25A:RPL11B:RPS23A:RPL40A:RPS31:RPS30A:RPS29A:ACC1	6998:42254:27:28:6450:6412:19878:723:16567:6633:6606

## Sheet: cluster8
GOID	GO_term	Cluster frequency	Background frequency	P-value	Gene(s) annotated to the term	Directly Annotated GOID List
6412	translation	64 out of 70 genes, 91.4%	653 out of 7158 background genes, 9.1%	1e-58	RPL19B:RPL23A:RPL32:RPS11B:RPL19A:RPS9B:RPS14A:RPS29B:RPP1B:RPL35A:RPS11A:RPL12B:RPS17B:RPS18A:RPL27B:RPL37B:RPL12A:RPL34A:RPL23B:RPS26B:RPL2A:RPL29:RPL30:RPL24A:RPL28:RPL1B:RPS26A:RPL26B:RPL24B:RPL14B:RPL27A:RPS27B:RPL42B:RPL2B:RPL34B:RPS21B:RPL39:RPS22A:RPL43B:RPS5:RPL14A:RPS27A:RPL40B:RPL22A:RPL37A:RPL38:RPS25B:RPL31B:RPS18B:RPS1B:RPS16A:RPL36A:RPL9B:RPS3:RPS19B:RPS19A:RPS28A:RPL33B:RPS10A:RPL…	42254:6974:6364:6412:723:16567:48025:6414:42493:27:28:42274:6450:56:462:17148
44249	cellular biosynthetic process	66 out of 70 genes, 94.3%	1177 out of 7158 background genes, 16.4%	1.49e-45	RPL19B:RPL23A:RPL32:RPS11B:RPL19A:RPS9B:RPS14A:RPS29B:RPP1B:RPL35A:RPS11A:RPL12B:RPS17B:RPS18A:RPL27B:RPL37B:RPL12A:RPL34A:RPL23B:RPS26B:RPL2A:RPL29:RPL30:RPL24A:RPL28:RPL1B:RPS26A:RPL26B:RPL24B:RPL14B:RPL27A:RPS27B:RPL42B:RPL2B:RPL34B:LYS12:RPS21B:RPL39:RPS22A:RPL43B:RPS5:RPL14A:RPS27A:RPL40B:RPL22A:RPL37A:RPL38:RPS25B:RPL31B:RPS18B:RPS1B:RPS16A:RPL36A:RPL9B:RPS3:RPS19B:RPS19A:RPS28A:RPL33B:RPS1…	42254:6974:6364:6412:723:16567:48025:6414:42493:9085:27:28:42274:6450:6529:56:462:17148
9059	macromolecule biosynthetic process	64 out of 70 genes, 91.4%	1160 out of 7158 background genes, 16.2%	2.42e-42	RPL19B:RPL23A:RPL32:RPS11B:RPL19A:RPS9B:RPS14A:RPS29B:RPP1B:RPL35A:RPS11A:RPL12B:RPS17B:RPS18A:RPL27B:RPL37B:RPL12A:RPL34A:RPL23B:RPS26B:RPL2A:RPL29:RPL30:RPL24A:RPL28:RPL1B:RPS26A:RPL26B:RPL24B:RPL14B:RPL27A:RPS27B:RPL42B:RPL2B:RPL34B:RPS21B:RPL39:RPS22A:RPL43B:RPS5:RPL14A:RPS27A:RPL40B:RPL22A:RPL37A:RPL38:RPS25B:RPL31B:RPS18B:RPS1B:RPS16A:RPL36A:RPL9B:RPS3:RPS19B:RPS19A:RPS28A:RPL33B:RPS10A:RPL…	42254:6974:6364:6412:723:16567:48025:6414:42493:27:28:42274:6450:56:462:17148
10467	gene expression	65 out of 70 genes, 92.9%	1339 out of 7158 background genes, 18.7%	5.06e-40	RPL19B:RPL23A:RPL32:RPS11B:RPL19A:RPS9B:RPS14A:RPS29B:RPP1B:RPL35A:RPS11A:RPL12B:RPS17B:RPS18A:RPL27B:RPL37B:SNU13:RPL12A:RPL34A:RPL23B:RPS26B:RPL2A:RPL29:RPL30:RPL24A:RPL28:RPL1B:RPS26A:RPL26B:RPL24B:RPL14B:RPL27A:RPS27B:RPL42B:RPL2B:RPL34B:RPS21B:RPL39:RPS22A:RPL43B:RPS5:RPL14A:RPS27A:RPL40B:RPL22A:RPL37A:RPL38:RPS25B:RPL31B:RPS18B:RPS1B:RPS16A:RPL36A:RPL9B:RPS3:RPS19B:RPS19A:RPS28A:RPL33B:RPS1…	398:42254:6974:6364:6412:723:16567:48025:6414:42493:27:28:42274:6450:56:462:17148
9058	biosynthetic process	66 out of 70 genes, 94.3%	1517 out of 7158 background genes, 21.2%	3.4e-38	RPL19B:RPL23A:RPL32:RPS11B:RPL19A:RPS9B:RPS14A:RPS29B:RPP1B:RPL35A:RPS11A:RPL12B:RPS17B:RPS18A:RPL27B:RPL37B:RPL12A:RPL34A:RPL23B:RPS26B:RPL2A:RPL29:RPL30:RPL24A:RPL28:RPL1B:RPS26A:RPL26B:RPL24B:RPL14B:RPL27A:RPS27B:RPL42B:RPL2B:RPL34B:LYS12:RPS21B:RPL39:RPS22A:RPL43B:RPS5:RPL14A:RPS27A:RPL40B:RPL22A:RPL37A:RPL38:RPS25B:RPL31B:RPS18B:RPS1B:RPS16A:RPL36A:RPL9B:RPS3:RPS19B:RPS19A:RPS28A:RPL33B:RPS1…	42254:6974:6364:6412:723:16567:48025:6414:42493:9085:27:28:42274:6450:6529:56:462:17148
44267	cellular protein metabolic process	65 out of 70 genes, 92.9%	1480 out of 7158 background genes, 20.7%	3.5e-37	RPL19B:RPL23A:RPL32:RPS11B:RPL19A:RPS9B:RPS14A:RPS29B:RPP1B:RPL35A:RPS11A:RPL12B:RPS17B:RPS18A:RPL27B:RPL37B:RPL12A:RPL34A:RPL23B:RPS26B:RPL2A:RPL29:RPL30:RPL24A:RPL28:RPL1B:RPS26A:RPL26B:RPL24B:RPL14B:RPL27A:RPS27B:RPL42B:RPL2B:RPL34B:RPS21B:RPL39:RPS22A:RPL43B:RPS5:RPL14A:RPS27A:RPL40B:RPL22A:RPL37A:RPL38:RPS25B:RPL31B:RPS18B:RPS1B:RPS16A:RPL36A:RPL9B:RPS3:RPS19B:RPS19A:RPS28A:RPL33B:RPS10A:RPL…	51083:42254:6974:6364:6412:723:16567:48025:6414:42493:27:28:42274:6450:56:462:17148
19538	protein metabolic process	65 out of 70 genes, 92.9%	1524 out of 7158 background genes, 21.3%	2.36e-36	RPL19B:RPL23A:RPL32:RPS11B:RPL19A:RPS9B:RPS14A:RPS29B:RPP1B:RPL35A:RPS11A:RPL12B:RPS17B:RPS18A:RPL27B:RPL37B:RPL12A:RPL34A:RPL23B:RPS26B:RPL2A:RPL29:RPL30:RPL24A:RPL28:RPL1B:RPS26A:RPL26B:RPL24B:RPL14B:RPL27A:RPS27B:RPL42B:RPL2B:RPL34B:RPS21B:RPL39:RPS22A:RPL43B:RPS5:RPL14A:RPS27A:RPL40B:RPL22A:RPL37A:RPL38:RPS25B:RPL31B:RPS18B:RPS1B:RPS16A:RPL36A:RPL9B:RPS3:RPS19B:RPS19A:RPS28A:RPL33B:RPS10A:RPL…	51083:42254:6974:6364:6412:723:16567:48025:6414:42493:27:28:42274:6450:56:462:17148
44260	cellular macromolecule metabolic process	65 out of 70 genes, 92.9%	1527 out of 7158 background genes, 21.3%	2.68e-36	RPL19B:RPL23A:RPL32:RPS11B:RPL19A:RPS9B:RPS14A:RPS29B:RPP1B:RPL35A:RPS11A:RPL12B:RPS17B:RPS18A:RPL27B:RPL37B:RPL12A:RPL34A:RPL23B:RPS26B:RPL2A:RPL29:RPL30:RPL24A:RPL28:RPL1B:RPS26A:RPL26B:RPL24B:RPL14B:RPL27A:RPS27B:RPL42B:RPL2B:RPL34B:RPS21B:RPL39:RPS22A:RPL43B:RPS5:RPL14A:RPS27A:RPL40B:RPL22A:RPL37A:RPL38:RPS25B:RPL31B:RPS18B:RPS1B:RPS16A:RPL36A:RPL9B:RPS3:RPS19B:RPS19A:RPS28A:RPL33B:RPS10A:RPL…	51083:42254:6974:6364:6412:723:16567:48025:6414:42493:27:28:42274:6450:56:462:17148
44238	primary metabolic process	69 out of 70 genes, 98.6%	3030 out of 7158 background genes, 42.3%	3.81e-23	RPL19B:RPL23A:RPL32:RPS11B:RPL19A:RPS9B:RPS14A:RPS29B:RPP1B:RPL35A:RPS11A:RPL12B:RPS17B:RPS18A:RPL27B:RPL37B:SNU13:RPL12A:RPL34A:RPL23B:RPS26B:RPL2A:RPL29:RPL30:RPL24A:RPL28:RPL1B:RPS26A:RPL26B:RPL24B:RPL14B:RPL27A:RPS27B:RPL42B:RPL2B:RPL34B:LYS12:RPS21B:RPL39:RPS22A:RPL43B:RPS5:RPL14A:RPS27A:RPL40B:RPL22A:RPL37A:RPL38:RPS25B:RPL31B:RPS18B:RPS1B:ADE17:RPS16A:RPL36A:RPL9B:RPS3:RPS19B:RPS19A:RPS28A…	51083:398:42254:6974:6364:6412:723:16567:48025:6414:42493:6164:6189:9085:27:28:42274:6450:6529:56:462:17148
43170	macromolecule metabolic process	66 out of 70 genes, 94.3%	2583 out of 7158 background genes, 36.1%	4.89e-23	RPL19B:RPL23A:RPL32:RPS11B:RPL19A:RPS9B:RPS14A:RPS29B:RPP1B:RPL35A:RPS11A:RPL12B:RPS17B:RPS18A:RPL27B:RPL37B:SNU13:RPL12A:RPL34A:RPL23B:RPS26B:RPL2A:RPL29:RPL30:RPL24A:RPL28:RPL1B:RPS26A:RPL26B:RPL24B:RPL14B:RPL27A:RPS27B:RPL42B:RPL2B:RPL34B:RPS21B:RPL39:RPS22A:RPL43B:RPS5:RPL14A:RPS27A:RPL40B:RPL22A:RPL37A:RPL38:RPS25B:RPL31B:RPS18B:RPS1B:RPS16A:RPL36A:RPL9B:RPS3:RPS19B:RPS19A:RPS28A:RPL33B:RPS1…	51083:398:42254:6974:6364:6412:723:16567:48025:6414:42493:27:28:42274:6450:56:462:17148
44237	cellular metabolic process	69 out of 70 genes, 98.6%	3238 out of 7158 background genes, 45.2%	3.72e-21	RPL19B:RPL23A:RPL32:RPS11B:RPL19A:RPS9B:RPS14A:RPS29B:RPP1B:RPL35A:RPS11A:RPL12B:RPS17B:RPS18A:RPL27B:RPL37B:SNU13:RPL12A:RPL34A:RPL23B:RPS26B:RPL2A:RPL29:RPL30:RPL24A:RPL28:RPL1B:RPS26A:RPL26B:RPL24B:RPL14B:RPL27A:RPS27B:RPL42B:RPL2B:RPL34B:LYS12:RPS21B:RPL39:RPS22A:RPL43B:RPS5:RPL14A:RPS27A:RPL40B:RPL22A:RPL37A:RPL38:RPS25B:RPL31B:RPS18B:RPS1B:ADE17:RPS16A:RPL36A:RPL9B:RPS3:RPS19B:RPS19A:RPS28A…	51083:398:42254:6974:6364:6412:723:16567:48025:6414:42493:6164:6189:9085:27:28:42274:6450:6529:56:462:17148
8152	metabolic process	69 out of 70 genes, 98.6%	3327 out of 7158 background genes, 46.5%	2.41e-20	RPL19B:RPL23A:RPL32:RPS11B:RPL19A:RPS9B:RPS14A:RPS29B:RPP1B:RPL35A:RPS11A:RPL12B:RPS17B:RPS18A:RPL27B:RPL37B:SNU13:RPL12A:RPL34A:RPL23B:RPS26B:RPL2A:RPL29:RPL30:RPL24A:RPL28:RPL1B:RPS26A:RPL26B:RPL24B:RPL14B:RPL27A:RPS27B:RPL42B:RPL2B:RPL34B:LYS12:RPS21B:RPL39:RPS22A:RPL43B:RPS5:RPL14A:RPS27A:RPL40B:RPL22A:RPL37A:RPL38:RPS25B:RPL31B:RPS18B:RPS1B:ADE17:RPS16A:RPL36A:RPL9B:RPS3:RPS19B:RPS19A:RPS28A…	51083:398:42254:6974:6364:6412:723:16567:48025:6414:42493:6164:6189:9085:27:28:42274:6450:6529:56:462:17148
9987	cellular process	70 out of 70 genes, 100.0%	4574 out of 7158 background genes, 63.9%	1.68e-12	RPL19B:RPL23A:RPL32:RPS11B:RPL19A:RPS9B:RPS14A:RPS29B:RPP1B:RPL35A:RPS11A:RPL12B:RPS17B:RPS18A:RPL27B:RPL37B:SNU13:RPL12A:NTF2:RPL34A:RPL23B:RPS26B:RPL2A:RPL29:RPL30:RPL24A:RPL28:RPL1B:RPS26A:RPL26B:RPL24B:RPL14B:RPL27A:RPS27B:RPL42B:RPL2B:RPL34B:LYS12:RPS21B:RPL39:RPS22A:RPL43B:RPS5:RPL14A:RPS27A:RPL40B:RPL22A:RPL37A:RPL38:RPS25B:RPL31B:RPS18B:RPS1B:ADE17:RPS16A:RPL36A:RPL9B:RPS3:RPS19B:RPS19A:R…	51083:398:42254:6974:6364:6412:723:16567:48025:6414:42493:6606:6164:6189:9085:6913:27:28:42274:6450:6529:56:462:17148
42274	ribosomal small subunit biogenesis and assembly	6 out of 70 genes, 8.6%	29 out of 7158 background genes, 0.4%	2.35e-05	RPS11B:RPS14A:RPS11A:RPS17B:RPS19B:RPS19A	6364:6412:723:28:42274:6450:56:462
28	ribosomal small subunit assembly and maintenance	4 out of 70 genes, 5.7%	15 out of 7158 background genes, 0.2%	0.00089	RPS11B:RPS14A:RPS11A:RPS17B	6412:723:28:6450:462
42257	ribosomal subunit assembly	6 out of 70 genes, 8.6%	57 out of 7158 background genes, 0.8%	0.00145	RPS11B:RPS14A:RPS11A:RPL12B:RPS17B:RPL12A	6412:723:27:28:6450:462
42255	ribosome assembly	6 out of 70 genes, 8.6%	66 out of 7158 background genes, 0.9%	0.00338	RPS11B:RPS14A:RPS11A:RPL12B:RPS17B:RPL12A	6412:723:27:28:6450:462
32200	telomere organization and biogenesis	11 out of 70 genes, 15.7%	278 out of 7158 background genes, 3.9%	0.00587	RPS11B:RPS14A:RPL12B:RPS17B:RPS18A:RPL1B:RPS27B:RPL34B:RPS22A:RPS16A:RPS19A	6364:6412:723:27:28:42274:6450:56:462
60249	anatomical structure homeostasis	11 out of 70 genes, 15.7%	278 out of 7158 background genes, 3.9%	0.00587	RPS11B:RPS14A:RPL12B:RPS17B:RPS18A:RPL1B:RPS27B:RPL34B:RPS22A:RPS16A:RPS19A	6364:6412:723:27:28:42274:6450:56:462
723	telomere maintenance	11 out of 70 genes, 15.7%	278 out of 7158 background genes, 3.9%	0.00587	RPS11B:RPS14A:RPL12B:RPS17B:RPS18A:RPL1B:RPS27B:RPL34B:RPS22A:RPS16A:RPS19A	6364:6412:723:27:28:42274:6450:56:462
