# Supplementary material for: How yeast re-programmes its transcriptional profile in response to different nutrient impulses
Source: BMC Syst Biol. 2011 Sep 25;5:148. doi: 10.1186/1752-0509-5-148 (PMC3224505; doi:10.1186/1752-0509-5-148)
Supplement: Additional file 5 — Negative-Positive network analysis. The file contains the reference protein-protein interaction network, the reduced networks for both the glucose and ammonium impulse cases, and the list of modules and hubs in the networks. [file 1752-0509-5-148-S5.XLS]

## Sheet: C_expression
Transcript ID	SS1a	SS1b	20 sec	40 sec	60 sec	8min	16min	24min	32min	1hr	2hr	3hr	4hr	5hr	7hr	SS2a	SS2b
YAL001C	8.39213	9.24307	8.00703	7.77263	7.93159	7.26368	6.98181	6.92278	7.41754	7.45298	7.81319	7.86117	8.22389	8.15337	8.26409	7.58992	7.79191
YAL002W	7.86683	8.51361	7.74395	7.36852	7.50117	7.59973	7.07263	7.10764	7.26689	7.12075	7.53733	7.50181	7.95428	8.21496	7.7844	7.8768	7.87909
YAL003W	11.9035	11.8091	12.1604	12.2702	12.2636	12.4107	12.4225	12.4188	12.4194	12.1885	12.162	12.2584	11.4727	11.9195	11.6953	11.909	11.9152
YAL005C	12.626	12.5111	11.3142	10.8106	10.8601	8.56997	8.11609	7.96249	7.91649	8.33595	11.4109	11.4559	11.7432	12.2235	12.56	12.0535	12.257
YAL007C	8.86916	8.45818	8.72458	8.90109	8.8123	8.65488	9.01794	9.21905	9.42577	10.2105	10.7748	10.8806	10.0664	10.4044	10.0493	8.59755	8.88951
YAL008W	9.20037	8.07719	8.49873	8.37419	8.38631	6.51605	6.24379	6.47011	6.91568	6.74544	7.68697	7.98987	7.79042	8.39778	8.4748	8.55254	8.74205
YAL009W	7.01736	6.8945	6.90465	7.03475	6.8445	7.00294	7.15233	7.30504	7.20141	6.96769	7.0902	6.79626	6.12685	6.59399	6.39544	6.60272	6.56518
YAL010C	7.10011	8.15281	7.11745	6.5353	6.6487	6.30384	5.78295	6.24709	6.5353	6.21444	6.3329	6.36909	6.70671	5.8214	7.09898	6.85876	6.65403
YAL011W	7.09936	7.51297	7.12695	7.09071	7.27597	8.05274	7.65592	7.51999	7.54158	7.22039	7.13073	6.99956	6.70214	6.96641	7.14234	6.85603	6.8752
YAL012W	10.2585	9.1484	10.8027	11.3576	11.3273	11.1827	11.2253	11.4196	11.3565	10.9876	11.2717	10.9551	10.2704	10.9949	10.1368	9.9504	10.1659
YAL013W	7.79388	6.6834	7.76517	8.35821	8.54468	9.23366	9.0344	9.10536	8.87251	8.36304	8.5261	8.36304	8.48582	8.39782	7.86823	7.81704	7.67021
YAL014C	7.88126	6.87277	7.31646	7.81312	7.5496	8.01774	7.96746	7.9089	8.48944	8.16848	8.40869	8.40489	8.34061	7.9089	8.0595	7.62158	7.51191
YAL015C	6.24347	6.36811	6.36809	6.56158	6.49926	6.28902	5.60234	5.91511	6.10654	5.63222	6.10134	6.64895	7.23168	6.20396	6.8254	6.17738	5.47393
YAL016C-B	5.90177	8.36039	7.39649	5.36503	5.72677	3.87173	3.68798	4.22566	5.39225	4.85037	5.21684	4.00522	7.37617	6.74411	7.81887	5.99134	6.71862
YAL016W	10.0625	10.3463	9.75912	9.41291	9.37494	8.71308	8.96899	9.26607	9.25714	9.27314	9.58553	9.54069	9.83883	9.9064	9.97814	9.43634	9.42654
YAL017W	9.80023	9.70263	8.88696	8.75494	8.79524	6.7106	6.68041	6.86371	7.89396	8.39619	9.0238	8.69354	9.14305	9.41566	9.68098	9.31183	9.25901
YAL018C	4.70627	4.15548	4.59012	3.93796	4.91913	4.27899	4.33842	4.19338	4.94317	4.68515	4.05104	4.47016	6.12044	4.74342	5.44012	3.81135	3.77748
YAL019W	7.24414	8.12082	8.15979	7.96821	8.34592	9.39041	8.89491	8.71389	8.32518	7.56137	7.19609	8.00202	7.73393	7.06513	7.23321	7.41717	7.71704
YAL020C	6.97356	5.77349	6.4836	7.49419	7.35641	8.05735	7.80849	7.77311	7.70988	7.39703	7.36575	7.3253	6.48468	6.6174	5.74069	6.66271	5.70341
YAL021C	8.64405	6.93407	8.0649	8.72781	8.88485	9.65609	9.18896	9.2782	8.9897	9.05644	9.34357	9.40615	7.89562	8.88497	8.27799	8.19627	8.37062
YAL022C	8.34468	7.59898	8.46892	8.86806	8.72458	8.91561	8.81539	8.77535	8.83681	8.58679	8.59474	8.49968	8.2058	8.58679	7.61312	8.04187	7.70042
YAL023C	10.6416	9.59804	10.0011	10.4785	10.4239	10.7738	10.792	11.0322	11.0053	11.1024	11.5674	11.4542	11.0255	11.4543	10.9006	9.76283	9.71852
YAL024C	7.62667	7.33237	7.29658	7.58566	7.80707	8.29631	8.04579	7.88273	7.71334	7.60713	7.92041	7.84074	6.98723	6.4379	7.58154	7.49966	7.5733
YAL025C	7.50185	7.93351	8.98304	9.08087	9.28667	9.26489	9.3367	9.04818	8.81273	7.71277	7.14116	7.91474	7.31991	6.142	6.48334	8.04781	8.18563
YAL026C	8.09492	8.44157	8.14267	8.32248	8.24072	8.5053	8.47117	8.49707	8.53471	8.58588	8.65086	8.67611	7.98105	8.18401	8.42332	8.1929	8.18712
YAL027W	6.34642	7.11134	5.60756	5.18184	5.71099	5.86063	6.09243	5.96471	6.35417	6.08189	6.15707	6.19411	6.63371	6.24742	5.45682	6.60619	6.32365
YAL028W	5.87762	6.70926	5.99547	4.96815	5.44929	5.13861	4.1807	3.90011	4.64246	4.7976	4.99403	4.77295	5.28191	6.01562	5.42893	5.08983	6.00345
YAL029C	9.3533	9.87363	10.1719	10.1789	10.2853	10.1551	9.36871	9.38448	9.45494	9.23746	9.15914	9.24825	9.21092	9.10927	8.88986	9.66281	9.65963
YAL030W	8.96038	8.55634	8.29685	8.64072	8.80418	7.38232	6.94422	7.51404	7.69457	8.38689	8.86517	8.87756	9.12072	9.34037	8.84549	8.12737	8.314
YAL031C	7.87088	7.65831	7.52265	7.03111	7.27844	7.13265	7.37955	7.44384	7.56774	7.37284	7.7287	7.40603	7.61369	8.04163	7.90978	7.88225	7.70625
YAL032C	7.48797	7.73225	7.03823	6.79159	6.98885	7.49592	7.53995	7.49606	7.25881	7.07895	7.49319	7.45181	7.6635	7.50389	7.45348	7.31973	7.15675
YAL033W	8.08008	7.28268	8.02388	8.34564	8.42713	8.74072	9.35075	9.44874	9.47184	9.01046	8.80335	8.57937	8.23325	8.12022	7.07366	8.19642	8.16849
YAL034C	7.48275	7.30858	7.37108	7.61392	7.61157	8.33204	7.63721	7.51415	7.42263	7.08608	7.14081	7.41871	6.256	7.32024	7.02236	7.4196	7.6724
YAL034W-A	6.20531	7.02405	5.84798	5.18293	5.48276	6.5569	5.80732	5.65701	5.51384	5.47065	5.99608	6.3304	6.32595	5.43396	5.56708	5.34278	6.05551
YAL035W	11.1728	10.7682	11.3374	11.4003	11.7379	12.1109	11.772	11.779	11.7905	11.4809	11.2686	11.426	11.3581	11.2582	10.9585	11.1858	11.2217
YAL036C	8.92163	9.10213	10.0758	9.97052	10.098	10.2085	10.0227	10.0755	9.95466	9.37378	9.20235	9.6596	9.67252	8.96233	9.60071	9.9093	9.74553
YAL037C-A	4.23951	4.93351	4.62833	4.15513	5.63561	3.82956	4.48113	4.20493	6.02739	5.11596	4.2937	3.36957	7.39716	6.05398	6.43239	4.56772	4.66992
YAL037W	5.06289	5.92104	6.13098	5.80745	6.0847	6.31167	5.62327	5.90161	6.41456	6.09843	6.04873	5.6553	5.85426	4.69723	6.1567	5.33513	5.85201
YAL038W	12.5528	11.958	12.6528	12.6973	12.8514	13.0771	12.9819	12.9674	13.0004	13.0781	13.2401	13.2238	13.2002	13.2067	13.1572	12.5382	12.5341
YAL039C	8.51998	7.39384	7.94469	8.22823	7.98439	7.75801	8.14332	7.81286	7.3162	6.54774	7.57355	8.14152	7.62015	8.29877	7.67799	8.35615	8.15468
YAL040C	6.6056	5.95169	8.15829	8.19096	8.23397	8.69356	8.39133	8.44695	8.42877	7.92573	8.25155	8.40667	8.67172	9.01354	8.45477	6.74984	7.18384
YAL041W	8.07015	8.69877	8.377	8.29144	8.23669	8.42071	8.43419	8.377	8.39003	8.35339	8.46585	8.44519	8.12188	8.48134	8.77837	8.36334	8.35822
YAL042W	9.73692	8.61051	9.16554	9.7229	9.36842	9.5462	9.94852	10.083	10.1911	10.1337	10.3674	10.2964	9.80553	9.9415	9.30251	9.22165	9.16258
YAL043C	7.87719	7.74445	8.24778	8.31098	8.42261	9.03098	8.85067	8.78681	8.66684	8.45997	8.6451	8.34738	7.89818	8.60138	8.05741	7.75045	7.858
YAL044C	10.6733	9.82215	10.1849	10.9332	10.7627	11.1508	11.7561	11.9882	11.9802	11.7517	11.3346	10.8871	9.9894	10.4872	9.03783	10.3757	10.2639
YAL044W-A	9.02267	8.77658	8.83223	9.21425	9.11122	8.52868	8.64975	8.7492	8.79063	8.72533	9.20195	9.21933	9.11509	8.85942	8.78504	8.96747	8.5714
YAL046C	7.92483	8.09991	7.93638	8.18836	8.3054	7.90501	7.87805	8.20216	8.16609	7.73449	7.94814	8.07245	8.23215	7.87805	6.64195	7.58737	7.59143
YAL047C	5.90317	7.52143	6.23766	5.91396	5.86652	5.96445	5.55545	5.9544	5.80291	5.61747	5.49071	5.83788	5.22201	5.69093	5.31417	5.41073	6.23585
YAL048C	5.96369	5.31494	6.03772	6.34495	6.20569	6.30188	6.67757	6.77472	6.51391	6.20994	6.58111	6.35646	6.15034	6.42162	6.18518	5.53612	6.2664
YAL049C	9.93015	9.49483	9.15829	8.98932	8.96689	8.52703	8.03671	8.32438	8.653	8.86453	9.24017	9.23366	9.02402	9.3081	9.77034	9.58216	9.53102
YAL051W	8.32993	8.20781	8.0737	7.70241	8.00404	8.12318	8.02057	8.06172	8.35075	8.28197	8.32465	8.13692	8.26854	8.45307	8.92521	8.44961	8.54232
YAL053W	9.53726	10.3132	10.676	10.7169	10.6323	10.3007	9.85331	9.73203	9.71598	9.25994	9.63328	9.99244	9.18627	9.90647	9.74953	10.1705	10.0679
YAL054C	12.664	10.058	10.1271	9.60276	9.50925	7.78447	7.66432	7.08209	7.47252	6.45593	6.60181	5.5165	6.53218	6.3331	5.78583	11.6704	11.6177
YAL055W	8.16845	8.35713	7.17832	6.87428	7.2256	6.33544	6.8022	7.08304	7.43519	7.5795	7.79117	7.60361	7.89279	8.3691	8.32561	7.83555	7.82397
YAL056W	8.5113	7.9082	7.83309	7.87104	7.79478	7.90434	7.97748	7.9082	8.03244	8.08708	8.00636	7.89776	7.93131	7.81527	7.60916	8.08286	7.79037
YAL058W	6.53995	6.98926	7.19584	7.63119	7.63892	8.37467	8.21535	8.24044	7.84409	7.39576	7.49932	7.45114	7.10593	6.58588	6.66459	6.46313	7.10717
YAL059W	7.38602	7.77858	8.99366	9.11906	9.42683	9.92894	10.2557	10.0055	9.68033	8.30492	7.49603	8.53124	8.01702	7.15588	7.12465	8.30722	8.07599
YAL060W	10.6831	10.0371	8.18265	7.7531	7.62649	7.40703	7.30133	7.18972	7.44063	8.45371	8.49766	8.16418	8.66721	9.43821	9.6842	10.0035	10.0764
YAL061W	10.3354	9.31134	9.77558	9.70061	9.50002	6.96474	6.54737	6.52159	6.1696	5.58619	6.12059	5.54048	5.50787	6.57753	6.89197	8.57911	8.71418
YAL062W	10.3919	10.2459	10.3837	10.5308	10.6066	10.0912	8.97361	8.10539	7.31361	7.10534	7.66795	7.76166	6.81625	7.77757	7.35958	10.5737	10.6883
YAL063C	6.58038	6.32307	5.953	5.83539	6.24451	6.54835	6.39391	6.39391	6.6731	6.12362	6.68092	6.4757	7.08271	7.08042	5.47869	6.07425	6.42844
YAL063C-A	4.20733	4.61968	4.28641	3.38508	4.46809	3.62536	4.09919	3.84595	4.37596	4.07396	3.85935	3.69425	5.20319	3.97075	5.11313	3.91798	4.36609
YAL064C-A	3.01228	3.37114	2.79075	2.67727	3.39229	2.89594	2.85984	2.90064	2.97157	3.0334	3.11351	2.53814	3.03074	3.07385	3.03074	3.15681	2.72147
YAL064W	4.32246	3.92729	4.12939	3.48262	5.994	3.6945	4.4469	4.36502	6.41151	5.73699	5.06936	3.69318	7.55231	6.52271	8.29985	4.37344	5.49556
YAL064W-B	4.68541	4.20625	4.61948	3.79639	5.89321	4.48924	5.24771	5.46584	6.37228	5.1181	5.80794	4.19625	6.64973	5.49817	7.22904	5.1181	5.00414
YAL065C	3.42206	3.00553	3.03782	2.84868	3.58385	3.19596	3.54767	3.33103	3.80242	3.33701	3.46682	2.90244	3.7088	3.61048	3.47408	3.71376	3.33103
YAL067C	8.95426	9.38884	8.51551	8.95009	9.04313	6.86594	7.21786	6.97999	7.71542	7.26705	6.81122	6.32528	6.31568	5.69093	6.19885	8.3228	8.45195
YAL067W-A	3.11745	3.33406	3.63351	2.99901	4.40701	2.97393	3.38644	2.95031	4.16918	3.68043	3.3769	2.68686	5.47201	4.0627	5.75339	3.5866	4.60174
YAL068C	5.10368	5.48965	5.2964	5.68518	5.80056	5.8378	5.87355	5.80636	6.46261	6.39001	6.7111	6.00873	6.72677	6.1016	5.7901	5.53544	5.89873
YAR002C-A	9.74796	9.30653	9.74733	9.73109	9.65183	9.71953	9.88102	10.0509	10.0829	10.1925	10.7192	10.8104	10.1959	10.3759	10.5101	9.58489	9.72425
YAR002W	8.89021	8.65237	9.52603	9.5487	9.62842	10.2651	9.8565	9.80204	9.62799	9.13866	9.24492	9.33797	8.9597	9.12021	9.31797	9.14953	9.22229
YAR003W	5.95103	5.64828	5.72362	6.29518	6.45819	6.28089	6.94015	6.70134	6.91428	6.80772	7.17872	6.50027	7.0671	6.92624	6.50277	4.57578	5.82303
YAR007C	8.86813	9.34876	8.46376	8.51181	8.51281	8.05015	7.99266	7.79352	7.92776	8.14442	9.00221	8.7977	8.26576	8.80513	8.56025	8.35503	8.2583
YAR008W	7.06381	7.4423	6.98442	7.12921	7.32071	6.74427	7.24329	7.07623	7.08603	6.93364	7.55951	7.40812	7.36332	6.6531	6.37311	6.1901	6.68191
YAR009C	7.73066	8.47703	7.92943	7.45758	7.47675	8.39538	7.8855	7.76887	7.60657	9.25888	8.86081	8.93081	8.13073	7.8855	7.67174	7.04123	7.58702
YAR010C	8.55891	8.18724	9.79604	9.53301	10.3401	10.0234	10.7061	10.6927	10.834	11.2903	11.66	11.4139	10.9238	10.8318	11.1456	10.1634	10.2704
YAR014C	8.15941	8.518	8.98435	8.77286	9.00894	9.5481	9.38719	9.29419	9.2952	8.83362	8.54203	8.70063	8.38693	8.31828	8.13145	8.68117	8.50706
YAR015W	10.0348	10.2847	10.7924	10.8917	10.8671	11.3642	11.3947	11.3841	11.5551	11.1806	10.2723	10.1556	9.30885	8.96642	8.68055	10.8228	10.7783
YAR018C	6.78282	6.48315	6.98284	7.33284	7.34295	7.44794	7.72025	7.84668	7.87155	7.07102	7.11579	7.56101	7.93436	7.35513	7.67662	6.96642	6.36401
YAR019C	8.09589	8.43001	7.65031	7.14541	7.36571	7.60442	7.6667	7.65749	7.73544	7.41238	7.6667	7.32129	7.85368	8.05753	8.39103	7.7128	7.86647
YAR020C	4.52886	4.55067	3.98686	3.60323	4.34202	4.16825	3.80308	3.46187	4.57892	3.90345	4.46099	4.29077	4.32391	4.31145	4.16825	3.64242	3.91656
YAR023C	4.54064	4.80411	4.41624	4.09188	4.26614	4.27653	4.56044	4.27715	5.51203	4.88875	4.85319	4.54064	4.74121	4.51574	4.86691	4.16738	3.55557
YAR027W	8.23988	8.15581	7.90273	7.51321	7.54675	6.95294	6.97577	7.14437	7.38228	7.34036	7.66852	7.68227	7.61008	8.18852	8.38404	7.56379	7.69499
YAR028W	5.48438	5.11393	7.33323	7.47102	7.49378	7.87479	7.47888	7.28492	7.87111	7.98341	6.52562	6.13085	6.14774	5.4721	5.70139	6.45707	5.8833
YAR029W	3.64292	3.32477	3.78911	3.83741	3.98344	3.81779	3.3149	3.49644	4.02259	3.8464	2.80386	3.28381	3.01708	3.46059	3.09389	3.1326	3.36095
YAR031W	4.03627	3.95245	3.87027	3.45405	4.54418	4.03627	4.03851	3.67555	4.37454	4.52902	4.03627	3.43432	4.9913	4.78212	4.85858	3.60723	4.01723
YAR033W	4.50013	5.58745	4.55456	3.96391	4.37355	5.08169	4.29476	4.40909	4.45268	4.17128	4.21457	4.4556	4.50528	4.22601	4.26466	3.97246	4.2343
YAR035C-A	4.7133	5.69583	5.59331	3.8191	5.46835	4.05987	3.96008	3.02013	4.79971	4.28461	4.32951	3.98184	5.11285	6.08626	5.42953	5.16251	5.42953
YAR035W	9.81574	7.07707	8.40662	8.2442	8.03981	6.25506	5.82022	6.35895	6.20436	6.06931	6.55558	6.6278	5.78173	4.63224	3.94773	8.26051	7.55921
YAR042W	8.38048	8.37153	8.83041	8.73258	8.6621	8.35965	8.25663	7.98013	8.02847	7.70263	7.66795	7.61005	7.5842	7.74572	7.52296	8.41393	8.40256
YAR050W	3.2702	2.83354	3.10074	3.31703	3.0035	3.0035	2.92561	2.66904	2.98785	3.25908	3.07385	3.06611	3.0035	2.65482	2.68262	2.75213	3.49831
YAR064W	4.12653	5.22484	4.43924	3.60268	5.34414	3.68904	3.9183	4.22251	6.54932	5.03575	4.21323	3.03197	6.65172	5.9372	5.93966	3.87028	3.87708
YAR066W	3.89741	3.64811	3.8478	3.79115	3.90951	3.5497	4.15425	4.4948	4.42119	4.12097	3.99655	3.47855	3.70934	4.13197	3.68808	3.56517	3.75528
YAR068W	5.37774	4.69686	5.60029	5.68992	6.19198	6.77841	6.62819	6.31663	6.34543	6.03418	5.69166	5.06184	5.4996	5.49603	4.4084	4.54831	4.978
YAR071W	6.23226	7.14198	6.11038	6.32602	6.36785	6.94156	6.56562	6.35376	6.64216	6.56818	6.67661	6.56562	6.63562	6.45671	6.5377	7.04915	7.00543
YAR073W	9.89544	7.76254	8.85139	9.31337	8.86121	9.10456	8.89752	8.89878	8.71983	9.84915	9.82581	9.82536	8.40742	8.85203	7.91286	8.92099	9.30157
YAR075W	5.8812	5.85433	5.99656	5.53415	5.8935	5.83468	5.48157	5.78598	5.83907	5.63115	5.7865	5.72351	5.70242	5.98102	6.34145	6.47043	5.75352
YBL001C	10.4712	10.1055	10.3313	10.5339	10.5795	8.93876	8.76907	8.30742	8.58571	9.39129	9.9475	9.8568	10.0747	10.007	9.94547	10.1437	10.1729
YBL002W	11.1719	10.9805	11.1947	11.1656	11.2638	11.3674	11.1869	11.2551	11.218	10.8108	11.6464	11.7356	11.2137	11.5368	11.099	11.2653	11.3822
YBL003C	12.1529	12.4386	12.1642	11.8611	11.8853	11.3323	11.6675	11.6583	11.7515	11.471	12.0275	12.1958	12.0523	12.2423	12.2206	12.1172	12.1863
YBL004W	9.2154	9.84015	9.42288	9.48183	9.63537	11.2809	10.7323	10.4857	10.4874	9.45582	8.56805	9.38684	8.15876	8.00372	7.94842	9.116	9.14551
YBL005W	6.46659	6.54768	6.82591	6.65842	6.62047	7.28735	7.41878	7.18693	7.2878	6.90026	6.8778	6.47297	7.38333	6.71092	6.92251	6.495	6.96066
YBL005W-A	4.8692	4.95877	5.38981	5.649	5.9005	5.68789	6.33092	6.49424	6.31129	7.36365	7.7354	7.66765	5.61081	6.16999	5.69577	5.33032	5.7793
YBL006C	8.28605	7.40342	7.79337	8.39128	8.31973	8.60384	9.20173	9.11489	9.0863	8.84555	8.94549	8.67205	7.89592	8.28099	7.30579	8.36542	8.147
YBL007C	9.89463	9.05318	9.23366	9.2439	9.35979	8.84575	8.97009	9.10354	9.32054	9.65228	9.96707	9.73284	9.52595	9.85307	9.67721	9.29258	9.4146
YBL008W	8.01755	8.3521	8.21267	8.01755	8.01755	8.53862	8.18641	8.17922	7.99921	7.39442	7.47999	7.66969	7.99065	7.07707	7.12465	8.01755	8.07802
YBL008W-A	4.46804	3.00715	3.74768	3.66062	5.24805	4.13769	4.66346	4.1587	6.37051	4.44874	4.70215	3.13438	5.95115	5.75472	6.38987	4.52936	4.47549
YBL009W	7.05745	7.69546	7.51903	7.47337	7.41822	8.09935	7.86956	7.69273	7.46281	6.85521	7.28023	7.59658	7.32564	6.66338	6.93447	7.31162	7.33165
YBL010C	6.44704	6.86795	6.89222	6.70905	6.79908	7.12038	7.14756	7.20307	7.18711	6.47011	6.96834	7.31389	7.1903	6.8837	7.09759	5.98601	6.47636
YBL011W	9.4511	8.93176	9.22627	9.0139	9.14286	8.88345	8.85115	8.99148	9.07402	9.32866	9.13277	9.0745	8.4938	9.02094	9.0139	9.0139	8.9875
YBL013W	3.69514	3.42832	3.84873	4.05851	4.06502	3.4674	3.66431	3.94432	3.68991	3.654	3.9036	3.68319	3.68365	3.61048	3.17467	3.68319	3.49407
YBL014C	7.66544	7.79528	7.99913	8.30837	8.29955	8.96583	8.81814	8.54352	8.29785	7.76273	7.56216	7.29077	6.78063	6.05372	6.73134	7.69154	7.19826
YBL015W	11.3064	10.4338	8.93706	7.99174	7.94155	7.10048	6.76897	6.36846	6.71893	7.31942	7.93145	7.85292	8.13206	8.98589	9.57857	10.5593	10.6615
YBL016W	4.17192	3.81659	4.2113	4.32578	4.49784	4.28853	4.12012	4.56985	4.45005	3.62605	4.02693	3.7863	3.59171	4.0926	3.04681	3.16773	3.91401
YBL017C	9.52515	9.91062	9.50125	9.2897	9.42987	9.05455	8.65207	9.09243	9.0425	9.39152	9.82459	9.72169	9.55512	9.90844	9.96432	9.54568	9.45654
YBL018C	7.73077	8.45083	8.08151	7.76901	7.97381	7.26662	8.15852	8.25352	8.31676	7.69902	7.84626	7.8192	8.09164	7.56774	7.45716	7.57653	7.70475
YBL019W	6.65274	7.34314	7.01568	6.57551	6.86139	6.15393	6.02589	6.23353	6.11257	6.07275	6.62107	6.5444	7.01067	6.61568	6.913	6.59929	7.04129
YBL020W	8.15206	8.24912	8.26229	8.14627	8.16194	7.96674	8.03928	8.03011	8.09855	8.14266	7.95807	8.11351	8.04415	7.94578	8.17437	7.9497	8.19237
YBL021C	6.89882	6.57225	5.26786	5.78456	5.78245	6.22623	6.22826	6.22238	6.3766	6.11989	6.03402	6.20286	6.41953	6.22238	6.12595	6.43943	6.41837
YBL022C	9.74167	9.37528	9.33855	9.27862	9.27862	8.47373	8.36598	8.74894	8.98777	9.38699	9.90943	9.88718	9.44958	9.88254	9.65376	9.17206	9.15992
YBL023C	8.67389	8.49715	8.70663	8.64369	8.5924	9.38208	9.11758	9.08563	9.06821	8.92501	8.63029	8.40456	8.83296	8.44026	8.4563	8.32065	8.37883
YBL024W	8.94394	9.96682	10.1198	9.73663	10.0347	11.031	10.7048	10.6176	10.397	9.73426	9.39337	9.75087	10.6054	10.0595	10.0492	9.81236	9.6882
YBL025W	5.57017	5.22206	5.86754	5.98549	6.06552	6.34333	6.04648	5.73362	6.27147	5.36827	5.7865	5.77161	4.29284	5.15014	4.64359	4.98797	5.15968
YBL026W	9.68504	10.028	10.0206	9.64685	9.68042	9.27217	9.97925	9.92064	9.99703	9.85857	9.67846	9.88706	9.88706	10.0115	10.3252	10.0177	9.88706
YBL027W	11.5926	11.6631	11.9827	11.8804	11.9017	12.2745	12.3037	12.1948	12.2267	12.1831	12.0992	12.0213	11.6183	11.8116	11.4793	12.0898	12.0316
YBL028C	7.35509	8.2223	9.41651	9.49648	9.69256	9.68149	10.1145	10.1324	9.85947	8.25986	7.88012	8.64663	8.02794	7.52989	7.69726	8.89913	8.68848
YBL029C-A	8.57901	8.92343	8.54497	8.28187	8.25331	6.71572	7.24393	7.13855	7.36285	7.95732	8.29658	8.30504	8.63125	8.98635	8.81276	9.05612	8.67808
YBL029W	5.79272	6.19558	7.76339	7.66427	7.77004	8.6467	7.56505	6.85706	6.98755	6.79427	6.46348	6.2456	6.89813	6.82704	6.93112	7.10055	6.43047
YBL030C	12.4347	11.8928	11.8061	11.9898	11.7081	10.6078	10.5009	10.7098	10.8366	10.9904	11.5629	11.7618	11.6387	11.8575	12.1526	12.1057	12.1266
YBL031W	5.48366	5.1327	6.04069	5.92234	6.07745	5.60917	5.75019	5.83765	5.97569	5.13783	6.25737	6.34619	6.93474	6.85841	6.38434	5.88544	5.22382
YBL032W	7.73581	7.63456	7.53768	7.6624	7.57797	8.18295	8.27007	8.4849	8.34598	8.36558	9.03619	9.36299	8.06322	8.5603	8.19057	7.89208	8.11946
YBL033C	9.38813	8.82461	9.36905	9.60616	9.49403	9.39119	9.21278	8.80545	8.65323	8.90519	8.94573	8.77144	8.46799	8.81929	8.24856	9.46675	9.32178
YBL034C	8.52852	8.85958	8.59811	8.38439	8.39162	8.92817	8.79029	8.52199	8.56163	8.46846	8.45124	8.53642	8.24552	8.54309	8.40878	8.51577	8.53642
YBL035C	7.62337	7.9565	7.59422	7.70645	7.58375	7.61903	7.51322	7.41189	7.21175	7.58375	8.03796	8.02147	7.69889	7.16658	6.95398	6.74982	6.9331
YBL036C	8.09408	8.75164	8.43665	8.41533	8.43316	8.31272	8.9433	8.97073	8.97121	8.25357	8.05334	8.34319	7.77736	7.68454	7.43776	8.09633	8.15211
YBL037W	8.2892	7.76959	7.17798	7.20219	7.36105	6.98299	7.01349	7.0677	7.36469	7.57621	7.98705	7.88094	7.96856	7.92841	7.76415	7.95214	7.9269
YBL038W	8.96037	9.15796	8.15325	8.02278	7.99631	8.05979	8.22076	8.36367	8.20431	7.81458	8.30538	8.45748	8.34469	8.31148	8.81953	8.61113	8.73898
YBL039C	9.60726	9.86971	11.1126	11.3525	11.4669	11.7146	11.4235	11.39	11.3132	10.2599	9.77899	10.4924	10.0047	9.23577	8.72387	10.4788	10.4782
YBL039W-A	8.75265	9.68928	8.96897	8.3687	8.30218	4.89982	5.65748	5.68599	6.30766	6.48337	7.42907	7.50266	8.4816	8.01284	8.6723	8.15391	8.08603
YBL040C	8.38497	8.50303	8.29535	8.19003	8.04074	7.71957	8.51036	8.61444	8.89705	8.97412	9.47457	9.34121	9.41413	9.24497	9.03634	7.99975	8.3276
YBL041W	9.70941	9.23342	9.18083	9.16787	9.03751	8.48867	8.69416	8.87525	9.19658	9.45236	9.91537	9.78565	9.49689	9.70036	9.66373	9.16423	9.16687
YBL042C	9.66692	9.28838	10.4622	10.6606	10.6618	11.1993	10.9241	10.2404	9.57812	8.63431	8.51429	9.65992	9.32637	8.70735	8.52988	9.64659	9.67182
YBL043W	11.2323	10.0628	7.26233	6.51978	7.23895	7.779	5.45493	4.49702	5.9425	6.2334	7.16089	8.21908	8.63113	8.57229	8.76971	12.1307	12.0823
YBL044W	3.56543	3.49702	3.30034	3.55778	3.61048	2.9542	3.57719	3.52572	3.61048	3.90032	3.88814	3.21971	4.2172	4.98949	4.50988	4.80885	3.77652
YBL045C	11.4863	11.1818	10.9599	10.8159	10.9214	9.09436	8.91486	9.2249	9.457	9.7362	10.3803	10.6626	10.4925	10.9768	11.0538	11.3766	11.5321
YBL046W	6.12756	6.60124	6.31525	6.59756	6.7738	6.89894	6.8807	6.77511	7.11625	6.68659	6.45612	6.54566	6.93103	6.12832	6.60617	5.94599	5.94219
YBL047C	10.3727	9.42694	10.1251	10.1005	10.2592	9.00521	8.5587	8.79237	9.02225	9.48649	9.98237	10.2842	10.323	10.5755	10.29	9.86734	9.97832
YBL049W	6.16968	6.82576	6.52385	6.03268	5.95281	4.70763	4.24667	4.6337	5.0724	5.06224	5.34322	4.50609	5.8406	5.93716	5.48423	6.66165	6.48788
YBL050W	9.72474	9.67738	8.45321	8.37054	8.15148	8.52338	8.97582	9.0211	9.35811	9.5545	9.70004	9.53301	8.98957	9.21035	9.13129	9.09234	9.06287
YBL051C	7.52657	7.36144	7.74277	8.03443	8.02747	8.69137	8.28107	8.17103	7.92826	7.66203	7.58891	8.13692	7.35647	8.29266	7.87329	8.09608	8.07912
YBL052C	7.61066	8.36012	7.77614	7.47623	7.70585	7.76552	7.40932	7.61066	7.29494	7.42335	7.36738	7.8457	7.51063	7.58936	7.58482	7.9429	7.72644
YBL054W	7.35147	7.33467	9.27318	9.35246	9.56066	10.0418	10.174	10.0356	9.58511	9.11091	8.35865	9.0334	7.71082	6.93668	6.31016	9.17408	9.01445
YBL055C	6.61984	7.20091	8.1212	8.31274	8.21662	8.62208	8.64747	8.39105	8.08473	7.59226	7.53313	7.83252	6.93019	6.87577	6.11972	7.28726	7.47368
YBL056W	8.34772	8.25436	7.9961	7.81482	7.6876	8.26444	8.36437	8.54191	8.34772	8.47542	8.52477	8.77934	8.66129	8.55758	8.66339	8.25548	8.24548
YBL057C	7.92053	7.60589	8.08291	8.24962	8.10319	8.4506	8.90916	9.0225	9.06399	9.05051	9.23043	9.08254	8.79397	8.78941	8.22283	7.91474	7.8433
YBL058W	9.21249	8.6612	8.56682	8.6277	8.45756	7.64879	8.40601	8.77463	8.7914	8.95783	9.5477	9.3629	8.82739	9.09018	8.74528	8.74528	8.37315
YBL059C-A	7.89464	7.62058	7.55897	7.41315	7.34532	5.98169	6.85046	6.5936	6.58409	6.24232	6.73183	6.94236	6.77433	7.2912	6.81093	7.62517	7.5644
YBL059W	7.13535	7.37862	6.46988	6.43924	6.24372	6.36406	6.42955	5.97973	6.0481	5.94279	6.05234	5.94345	6.5463	6.55383	6.15961	7.11699	6.92037
YBL060W	5.89446	7.11506	5.95153	5.41174	5.48524	5.55151	5.67842	5.74205	5.64757	5.13557	5.519	5.45118	5.60888	5.82708	5.35306	5.25716	6.28114
YBL061C	7.66795	8.40208	8.37636	8.05672	8.29794	8.96789	8.54513	8.35254	8.40412	7.80612	7.5304	7.82474	7.83556	7.66203	8.22865	8.0474	7.81667
YBL063W	6.39142	7.07707	6.62861	6.3388	6.60315	6.26597	6.4948	6.5309	6.78352	6.63645	7.28907	7.16608	6.5898	6.63645	7.32948	6.65435	6.5898
YBL064C	10.7611	10.503	10.088	9.91438	9.89537	7.63673	7.0902	6.86395	6.82688	6.80529	8.09423	8.53829	8.93149	9.60656	10.2088	10.1967	10.1279
YBL066C	7.91983	7.20619	7.70218	7.94761	7.70731	7.63466	7.70218	7.78095	7.59754	7.51885	7.43132	7.40604	6.50207	7.66722	7.68	8.38252	8.53693
YBL067C	8.93014	8.95557	8.70741	8.71134	8.68393	8.18266	8.71276	8.48151	8.55643	8.34878	8.12857	8.27304	7.45904	7.80346	7.82664	8.4127	8.26071
YBL068W	9.04864	8.98597	9.51936	9.76481	9.6976	10.1771	10.2133	10.1742	10.1336	9.55824	9.29226	9.34681	9.00884	8.28193	8.17719	8.95891	9.07717
YBL069W	6.81315	6.77587	8.28456	8.31747	8.47039	9.08704	8.42444	8.23165	8.63772	8.02401	7.43374	7.66755	7.17754	7.48008	6.6458	7.69561	7.65332
YBL071C-B	2.73993	2.76065	2.77677	2.8838	3.14458	3.16778	3.00948	2.80457	3.14989	3.018	3.39647	3.28793	3.00948	2.9138	3.21321	3.11532	3.00948
YBL071W-A	8.11443	7.96281	9.26561	9.46846	9.37354	9.53681	9.42699	9.2096	9.05293	8.42809	7.78992	8.13261	7.14085	7.33953	5.6803	8.12622	8.06517
YBL072C	12.0429	11.821	12.4837	12.4326	12.4016	12.4559	12.8116	12.8542	12.7741	12.7839	12.7118	12.5766	12.1209	12.3614	11.8743	12.4402	12.4412
YBL074C	4.13847	5.10007	4.48429	4.57528	4.70898	4.45802	5.01478	4.98603	4.62269	4.55384	4.93437	4.7568	3.98496	4.33842	3.78023	4.19267	4.02876
YBL075C	8.1572	9.30099	7.70499	6.90026	6.75484	6.97013	6.25152	6.63661	6.61868	6.57411	6.19424	6.4581	5.72907	5.28375	4.97931	9.14055	9.18608
YBL076C	10.924	11.5122	11.0879	11.0525	11.1382	11.286	11.0169	11.1501	11.2596	11.0007	10.9132	11.0776	10.5287	10.6174	10.4957	10.8876	10.8298
YBL078C	8.98397	10.0546	8.37689	7.63432	7.62846	5.89178	5.68347	5.63729	6.1049	6.46533	7.59039	7.39272	8.62151	8.61821	9.27658	9.10134	9.22807
YBL079W	9.26345	10.1631	9.76075	9.45551	9.62571	10.3123	9.97115	9.75432	9.47952	9.31534	9.06978	9.21717	8.66605	8.85928	9.25108	9.35188	9.43748
YBL080C	5.49134	6.05912	5.03653	4.80485	4.79466	4.25035	4.09338	4.61917	4.95965	4.49493	5.22388	5.54066	4.836	4.89907	4.19271	4.64747	4.62765
YBL081W	7.24537	6.27855	8.27546	8.78165	8.79533	9.30677	8.94446	8.94283	8.78966	8.4119	8.08742	8.13166	7.7293	7.85051	6.74069	7.80052	7.44547
YBL082C	7.92114	7.73544	7.99707	8.50251	8.29283	9.1608	9.24519	9.17742	9.01111	8.85741	8.69182	8.30199	8.19019	7.95238	5.68269	7.04338	7.53263
YBL084C	8.25376	8.31665	7.94512	7.91323	7.88522	8.35013	8.53868	8.50289	8.47508	8.08405	7.97575	8.07028	7.99249	8.11498	8.31538	8.21641	8.12907
YBL085W	8.41921	8.69802	8.54013	8.56533	8.61325	8.29362	8.21937	8.01866	8.44663	8.55218	9.2493	9.07778	8.75536	9.30023	9.20138	8.49356	8.54979
YBL086C	6.19938	6.67	6.55454	5.68489	5.62475	5.23388	5.26496	4.56561	4.77603	4.83549	4.77949	4.5558	5.25043	5.30208	5.82509	6.4239	5.84242
YBL087C	11.5426	11.4452	11.9417	12.0006	12.0144	12.3386	12.5993	12.5165	12.531	12.3796	12.1807	11.9673	11.4678	11.4703	10.4435	11.6432	11.7214
YBL088C	7.96102	7.66152	7.39649	7.7034	7.68799	7.36293	6.91793	6.8056	6.99825	7.12691	7.2368	7.26046	6.97449	6.77144	6.7499	7.65615	7.32128
YBL089W	7.89594	7.62938	7.62222	7.51777	7.57425	7.62806	7.66333	7.79045	7.96511	7.58343	7.61187	7.55525	8.03358	7.78991	7.76063	7.35505	7.1851
YBL090W	7.2352	7.25604	7.24269	7.04339	7.03543	6.63235	6.95006	6.90829	7.00625	6.40804	7.25531	6.8496	6.78684	5.69886	6.69443	6.95612	7.24973
YBL091C	9.40144	8.71778	9.41266	9.69087	9.74301	9.98554	9.67432	9.67517	9.81437	10.1102	10.2934	10.1812	9.08823	9.80869	9.37609	9.20936	9.36773
YBL091C-A	7.03063	7.58433	6.68136	6.5574	6.6834	5.18502	5.59786	5.39716	6.46348	6.82591	7.37941	7.14507	8.16508	7.71204	7.39282	7.37941	6.68875
YBL092W	12.1986	12.6159	12.6298	12.4632	12.551	12.692	12.7371	12.6943	12.7098	12.6624	12.5272	12.4007	12.4225	12.3548	11.8942	12.3637	12.3749
YBL093C	7.69542	7.88338	9.71614	9.81418	9.57939	8.94428	9.01439	8.8712	8.79167	8.58555	8.41891	8.38209	7.58877	8.05683	7.8065	8.26472	8.28547
YBL095W	8.21747	8.11909	8.56411	8.66951	8.52096	8.088	7.58331	7.94726	7.74945	7.86971	8.94246	8.28757	8.64221	8.31828	8.58524	8.55906	8.57803
YBL097W	3.76046	3.61048	3.74963	3.29892	3.99836	3.76748	3.91885	3.0929	3.85003	3.4185	3.37999	3.41506	3.76379	3.90678	3.51044	3.11	3.14114
YBL098W	8.42384	8.50039	8.28148	8.37629	8.33423	7.98861	8.15695	8.20303	8.47617	8.86947	8.72697	8.89781	8.71157	8.75337	8.56865	8.11713	8.33756
YBL099W	12.4869	12.3637	12.1945	12.0118	12.1409	11.2122	10.8106	10.9641	11.1689	11.4385	11.8805	11.9217	12.3846	12.4811	12.6103	12.4103	12.384
YBL101C	8.75596	8.26078	8.28413	8.27368	8.24101	7.86932	7.57321	7.43456	7.94911	8.59075	9.17554	8.61674	8.43927	8.80965	8.78985	8.77827	8.84999
YBL101W-A	7.3225	7.83038	8.55465	7.7676	8.68311	8.35264	8.87083	8.58879	9.21196	9.99036	10.9408	11.0303	10.2697	9.97917	10.7799	8.5748	8.75522
YBL101W-B	9.42321	10.247	9.65743	9.4063	9.55804	10.3472	10.0464	9.98888	9.82536	11.1122	11.0906	11.2085	10.3076	10.3513	10.8166	8.6402	9.8457
YBL101W-C	2.69007	4.10008	3.21759	2.81707	2.75812	2.72856	2.63632	2.80219	2.8192	2.55681	2.88053	2.98859	3.07481	2.68186	2.75445	2.80219	2.64548
YBL102W	9.01844	9.7549	8.40874	8.18197	8.14133	7.22049	8.18382	8.4963	8.57471	8.44249	8.76778	8.62404	8.67764	8.87123	8.38525	8.36484	8.75537
YBL103C	7.15308	7.21992	7.51675	7.35246	7.55139	7.44597	7.51056	7.4766	7.4518	7.17889	6.98098	6.99174	6.20953	6.14859	6.75039	7.364	7.41001
YBL104C	8.51565	8.78442	8.55129	8.62279	8.79733	9.17704	8.91196	8.91809	9.05032	8.83719	8.73611	8.56531	8.48715	8.64934	8.01328	8.74419	8.58281
YBL105C	8.27071	8.19792	8.58285	8.20723	8.35173	8.90923	8.47531	8.33248	8.38494	8.1907	8.12425	8.1757	7.39591	8.11993	7.84167	7.99747	8.29766
YBL106C	6.35062	6.07761	5.76309	6.08478	6.19867	6.49793	5.71134	5.96758	5.89578	5.95005	6.09124	6.12008	5.52854	5.34837	5.87678	4.65741	5.3531
YBL107C	7.54516	8.06506	7.78154	7.48903	7.68943	8.10843	7.83855	7.64296	7.91509	7.61698	8.22737	8.28246	7.80708	7.70395	7.94407	7.62993	7.60177
YBL108C-A	7.36975	7.09674	7.97294	7.4784	8.27811	7.77358	7.94777	7.82302	8.62738	8.63898	8.41619	7.83038	9.78247	9.14374	10.0888	8.58103	8.58273
YBL111C	6.79205	5.49688	6.76044	7.06486	7.62065	7.25262	8.65887	8.82988	8.65044	8.89705	9.36626	8.59089	7.42915	7.6817	7.62065	7.08541	7.54745
YBL112C	7.6609	5.35835	7.2658	8.37746	9.03504	7.94264	9.55345	9.77665	9.87794	9.9898	10.3832	9.13975	8.88989	8.5632	8.78372	7.96858	8.48392
YBL113C	10.133	8.59377	9.10756	9.71049	9.65361	9.54894	9.65361	9.89225	10.1898	10.32	10.3067	9.76261	9.52392	9.60644	9.49932	9.18331	9.30878
YBR001C	9.19337	8.83723	7.83715	7.59257	7.45317	7.34958	7.54701	7.30979	7.64039	7.58877	7.78526	7.40052	7.26067	7.70691	7.30239	8.10459	7.65258
YBR002C	7.70641	6.4395	8.23784	8.56212	8.49356	9.2535	8.93866	8.82562	8.71024	8.40664	8.54223	8.52884	7.66504	7.62319	7.28255	7.84506	7.93058
YBR003W	8.47573	7.69495	7.30017	7.23104	7.11153	6.27931	6.68913	6.86708	7.35564	7.46629	8.59625	8.50193	8.32429	8.61364	8.75337	7.30331	7.20871
YBR004C	7.46774	7.98165	7.93319	7.68923	7.69987	8.30116	7.97983	8.172	8.13001	7.53915	7.67842	7.94053	8.42823	8.3777	7.94053	8.1243	8.28592
YBR005W	7.52838	6.4621	8.20341	8.76736	8.63668	8.29666	8.46402	8.49527	8.50389	7.94483	8.66793	8.57073	8.02733	8.20469	8.09628	7.971	7.73002
YBR006W	7.85817	6.96601	7.42472	7.29847	7.51462	4.22714	4.12478	4.78356	5.92929	5.97621	6.53394	6.78854	7.81662	7.87408	7.83571	6.97019	7.31075
YBR007C	7.73614	7.85606	7.90831	8.0336	8.08507	8.65127	8.6249	8.57233	8.5578	8.37806	8.74902	8.53052	7.79	8.58656	8.3339	8.22067	8.09934
YBR008C	6.00839	5.57385	5.50777	6.07565	6.19887	6.76623	6.53498	6.56437	6.67795	5.65618	5.89773	5.6002	6.93449	6.07565	6.06396	5.55082	5.29736
YBR009C	11.9747	12.4145	11.928	11.5604	11.634	11.4983	11.6961	11.5521	11.6205	11.6364	11.8576	11.9297	12.247	12.2913	12.4651	12.2961	12.3891
YBR010W	12.0365	12.5593	12.264	11.8593	11.9709	11.7216	11.9067	11.8579	11.7646	11.5755	12.117	12.1148	12.1952	12.1969	12.2607	12.1843	12.252
YBR011C	12.1032	11.4857	11.8536	11.8499	11.8951	11.7424	11.6578	11.7142	11.7904	12.0004	12.2632	12.3998	12.1524	12.3646	12.2997	11.7993	11.7711
YBR013C	6.16083	6.0151	5.71629	6.01499	6.08194	5.34282	5.56775	5.32444	5.63083	5.51589	5.74351	5.93177	5.57897	5.72792	5.15876	5.17397	5.45589
YBR014C	8.52237	9.02181	8.18026	7.90164	7.96561	7.14454	7.84485	8.20465	8.13752	8.16646	8.67317	8.89799	8.51653	8.9911	9.08479	8.19039	8.41492
YBR015C	9.28244	8.10521	8.90349	9.17472	9.34823	9.61609	9.22752	9.34566	9.09957	8.93949	9.38285	9.50704	9.13174	9.13174	8.98104	8.88574	8.92048
YBR016W	9.25807	8.35284	8.85313	9.32019	9.08661	8.78064	9.10764	9.33345	9.48834	9.41828	10.1731	9.76636	10.378	9.78948	10.4778	8.98625	8.86067
YBR017C	9.02619	9.06166	9.51138	9.54011	9.5608	10.3668	10.0234	10.1143	10.1201	9.28505	9.39343	9.51138	9.49902	9.44266	9.46781	9.28453	9.20522
YBR018C	3.97395	3.92729	3.62352	3.35144	4.37325	3.4185	3.74375	4.1635	5.00297	4.31549	4.25781	3.66939	5.8406	4.71445	6.4346	4.61771	5.38552
YBR019C	3.79039	3.7863	3.48509	3.49204	4.51366	3.4185	3.27134	3.67042	4.69939	3.7863	3.70656	3.68319	4.8458	4.50531	3.8667	4.02362	3.54054
YBR020W	4.6526	4.38721	4.38687	3.99269	5.83195	4.79632	5.40381	5.17258	6.62863	5.84277	5.71189	4.40426	7.54854	6.66953	6.83681	5.53575	5.40381
YBR021W	7.101	6.13402	7.64211	8.61567	8.58349	9.40433	9.24943	8.63528	7.83655	6.68833	6.19616	7.32713	6.92225	6.25092	6.13243	6.6029	7.03524
YBR022W	7.38079	7.41197	7.7221	7.69359	7.75675	6.94853	7.32048	7.33382	7.08413	6.71792	7.29422	7.42273	6.54715	6.79776	6.8805	6.87667	6.93284
YBR023C	9.47129	9.07569	9.39733	9.42297	9.41092	9.87907	9.78613	9.68314	9.62829	9.27616	9.35702	9.63121	8.8634	9.37759	8.97448	8.9006	8.85545
YBR024W	7.27917	7.68578	7.26891	6.74166	7.13945	5.21937	5.14492	5.6066	6.49412	6.20373	6.80946	6.89139	8.28801	8.15162	8.89503	7.29008	7.30535
YBR025C	11.2562	11.3011	11.1483	11.048	11.1329	11.4544	11.2965	11.3387	11.4665	11.4083	11.1899	11.2833	10.7969	10.9643	11.1203	11.2027	11.1461
YBR026C	10.2063	9.53201	9.71557	9.50132	9.57267	6.98649	5.19543	4.85911	5.39637	6.80878	8.48978	8.65913	8.1764	8.82026	9.35227	9.28767	9.44901
YBR028C	8.91988	7.94059	8.87671	9.10261	9.07156	9.09355	8.99545	8.86903	8.70624	8.43421	8.54371	8.76568	8.89736	8.83182	8.78551	8.90536	8.85463
YBR029C	8.69354	8.57392	8.96015	9.03362	9.04395	9.07182	8.26077	8.14771	8.03253	8.36371	8.8887	9.1503	8.63919	8.49952	8.62444	9.02134	9.27484
YBR030W	7.36283	7.63026	8.71181	8.51116	8.67522	9.01563	8.33955	8.21884	7.98662	7.80984	7.63868	7.72239	7.7035	6.6101	7.31699	7.8435	7.83261
YBR031W	12.418	11.9039	12.3004	12.5365	12.5726	12.7	12.6069	12.6855	12.7309	12.746	12.6179	12.5673	11.9892	12.2618	11.6589	12.3297	12.3615
YBR033W	7.72604	7.66431	5.99583	5.42959	5.57739	4.19806	4.69155	4.62669	5.85905	6.24409	6.39042	5.91637	7.47664	7.32851	7.67121	7.32717	7.22156
YBR034C	9.57786	9.36236	11.3385	11.2363	11.2072	10.6129	10.7262	10.5775	10.1946	9.81731	9.63954	10.2529	9.44975	9.19962	8.76915	10.2529	10.46
YBR035C	9.04804	8.93412	8.80054	9.04862	8.97014	8.27511	8.37152	8.70212	8.84683	8.55007	9.01474	8.96053	8.33388	8.96905	8.65746	8.86643	8.96496
YBR036C	10.2115	8.20382	8.87757	8.88298	8.83835	9.09838	9.13269	9.1562	9.28203	9.46005	9.78598	9.71737	8.8949	9.75673	8.82108	9.20531	9.37352
YBR037C	8.0767	7.63801	6.63719	6.35076	6.47609	5.84208	5.62996	6.08437	6.29386	6.34525	6.74508	6.7386	6.86236	8.11271	7.34005	7.14075	7.36232
YBR038W	8.56396	7.64983	7.78261	8.0398	7.99413	8.33651	8.71728	8.81811	8.78181	8.5911	8.36291	8.33651	8.7187	8.67288	8.52097	7.99638	8.03041
YBR039W	11.774	11.8965	11.5798	11.4399	11.3942	10.1988	9.86131	10.0881	10.2615	10.628	11.0862	11.232	11.0866	11.2466	11.2167	11.7393	11.8054
YBR040W	5.20684	5.55339	4.83628	4.22377	4.97241	3.94644	4.34453	4.42644	5.04203	4.36479	5.14664	4.66999	6.39189	5.73573	5.97852	3.93533	4.44983
YBR041W	8.51742	9.3581	7.68931	7.45209	7.33633	8.12792	7.74405	7.89014	8.16473	8.0618	8.69915	9.22115	9.48207	9.49682	9.49201	8.29658	8.29658
YBR042C	7.37653	7.04349	8.23964	8.41628	8.61255	8.00895	8.35451	8.39893	8.36533	8.32381	8.43034	8.47109	8.09579	7.99613	7.69153	7.54267	7.47872
YBR043C	8.32767	7.9671	7.99048	8.35028	8.01645	8.68515	8.17177	7.60673	7.6918	8.14939	8.03221	7.9708	7.69648	7.20528	6.93635	8.00108	7.99011
YBR044C	8.11661	8.39698	6.95291	6.7047	6.53237	6.81939	6.8156	6.89587	6.89105	7.21202	7.10661	7.16422	7.29325	7.43786	8.01328	7.72269	7.57934
YBR045C	5.61429	5.05422	4.90203	4.11986	4.56581	3.25481	3.78815	4.40415	4.97322	4.12014	5.03273	5.66646	5.44256	4.49109	5.8074	3.18574	4.40525
YBR046C	9.20754	8.22136	8.51911	8.44053	8.33677	6.12135	6.01201	5.55994	6.32454	6.34406	6.75546	6.95015	6.8325	7.43316	7.77211	8.68818	8.72509
YBR047W	6.85917	7.2666	6.1241	5.52251	5.92366	4.07396	3.5232	4.18271	5.51309	5.27325	5.67515	5.63196	6.12387	6.21143	5.71724	6.21543	5.71724
YBR048W	10.962	11.1125	11.3809	11.3636	11.3482	11.8208	11.9669	11.8914	11.8544	11.9442	11.6144	11.3012	11.275	11.1636	10.8193	10.9878	11.1016
YBR049C	8.35425	7.72107	7.93335	8.02912	8.20505	8.22627	8.59681	8.55602	8.69727	8.68493	8.65589	8.79561	8.17633	8.47668	8.65284	8.02395	8.08057
YBR050C	7.91965	8.20989	7.1775	5.61382	5.63598	4.84031	4.07957	4.80839	5.12909	4.86597	5.00774	5.14945	6.16076	5.62823	5.86292	7.25941	7.13788
YBR052C	10.0074	10.0054	9.35011	9.54353	9.22645	7.07102	6.72276	7.47418	7.7898	8.70498	9.74203	10.0053	9.82902	10.4153	10.4802	9.18889	9.03184
YBR053C	9.54051	9.57459	9.24037	8.7937	8.76531	6.39571	5.07865	4.78733	5.61861	6.8147	8.37631	8.66253	8.77532	9.26409	9.68889	8.9633	8.68217
YBR054W	6.72747	5.36636	9.39588	9.30738	9.48301	10.2344	8.66883	7.97914	8.61839	9.23971	6.97303	6.338	7.42158	7.6055	7.37604	9.42966	9.73771
YBR055C	8.06712	9.35409	8.49205	8.2652	8.31957	9.44553	8.69855	8.54841	8.51499	8.1459	8.13399	8.32199	8.31372	8.13221	8.36577	8.32253	8.43409
YBR056W	8.9407	8.25369	8.39429	8.40697	8.25107	5.79677	5.04107	4.79247	5.33663	5.68103	7.76175	8.2187	8.14939	8.97219	9.5358	7.58065	7.90331
YBR056W-A	6.87797	6.16416	8.34882	8.18135	7.63537	8.02092	7.85842	7.61689	7.72458	8.35114	9.0609	8.73589	7.6971	7.85935	7.81277	7.73931	7.55855
YBR057C	7.21891	7.90822	8.39834	7.5265	7.68239	8.02777	7.60062	7.6391	7.30384	7.37191	6.91182	6.89612	7.15618	6.96544	7.77355	7.35601	7.49672
YBR058C	7.57223	7.90804	7.63049	7.70169	7.75117	8.21009	7.64975	7.77792	7.9402	7.38149	7.50246	7.60375	7.50982	7.38841	7.46796	7.79642	7.80789
YBR058C-A	9.3035	8.49427	9.17855	9.10726	9.11438	8.6465	9.13267	9.2258	9.17517	9.26075	8.9566	9.05834	8.69974	8.58123	8.58633	9.19469	8.96134
YBR059C	9.22655	8.94975	8.86153	8.65891	8.78305	7.41061	7.45554	7.91965	8.07539	8.35163	9.00881	8.8787	8.99718	9.57907	9.26136	8.96931	8.54029
YBR060C	8.2671	8.14688	8.39053	8.56767	8.71282	8.97214	8.77351	8.72208	8.73063	8.48502	8.43813	8.55758	7.96395	8.09577	8.02286	8.47332	8.20659
YBR061C	7.84043	8.39082	8.77233	9.10857	9.22852	9.88298	9.84535	9.73633	9.58599	8.5064	8.21923	8.64299	7.70746	7.72872	7.76945	8.64127	8.6256
YBR062C	8.69338	9.1906	8.57935	8.09073	8.15965	8.05948	8.0655	8.12285	8.17273	8.11801	8.23301	7.88955	8.85229	8.6858	8.90625	8.54917	8.72708
YBR063C	6.92835	7.6985	8.28979	8.03971	8.06364	8.4391	7.91944	7.66901	7.40703	6.65331	6.64773	6.9364	6.64241	6.11058	6.79145	7.45636	7.09557
YBR065C	5.53658	6.23501	7.30054	6.86521	7.40801	7.02231	7.19581	6.77604	6.50166	5.4786	6.03374	5.80318	6.03374	5.24629	6.23447	5.89146	6.67816
YBR066C	7.86625	8.55555	7.63575	7.71739	7.68095	6.59898	7.19581	7.72566	7.87668	8.65713	9.73871	8.90499	8.42786	9.35449	9.56103	7.19085	7.33263
YBR067C	12.639	12.2757	12.754	12.7215	12.7461	11.906	10.7085	10.3751	10.6927	11.6618	11.3184	10.988	10.469	11.0659	9.94716	12.6273	12.7132
YBR068C	11.3871	9.46093	10.1135	10.1201	9.93994	10.3826	9.8843	9.60811	9.06924	8.94605	9.11159	9.29238	8.03298	8.7712	7.97065	10.6636	10.7232
YBR069C	10.1121	10.3541	10.5582	10.3029	10.1952	10.707	10.2728	9.57608	9.14697	8.51065	8.1911	9.20406	7.97598	7.33234	6.2396	9.15829	9.30456
YBR070C	7.74913	7.85337	7.25265	7.2664	7.24344	6.95089	6.9411	7.02028	7.13643	7.76126	8.13597	8.06826	8.11796	8.22236	8.05499	7.32137	7.02965
YBR071W	7.13071	5.98897	7.13747	7.58347	7.88279	6.65148	7.28618	7.13555	6.77252	6.72155	7.26456	7.31357	7.0819	7.33674	6.41084	6.29227	6.76313
YBR072C-A	3.45916	2.88721	3.11383	3.15152	3.26531	3.33024	3.33024	3.08179	3.29678	3.60125	3.13906	3.09771	3.93181	4.43522	4.92492	3.66578	3.33024
YBR072W	11.0774	10.1554	8.90402	7.67904	7.67236	5.60779	5.64946	5.18468	5.17092	4.44308	5.93936	6.91281	7.69212	9.76685	11.3448	10.2503	10.2132
YBR073W	6.91084	7.51334	6.80583	6.59082	6.81248	7.25618	7.01128	7.04082	7.11447	6.5463	6.85246	6.87392	7.41052	6.48923	6.70493	6.92094	6.72051
YBR074W	8.42485	8.75179	8.83363	8.71228	8.9208	9.66847	9.34472	9.22148	9.05007	8.52904	8.49615	8.76901	8.7091	8.40287	8.54565	8.40382	8.35079
YBR076W	3.95592	4.21212	4.26423	3.74027	3.64108	3.3148	3.59957	3.11785	3.82584	3.48881	3.68135	3.32289	3.74027	3.92494	3.74027	4.15359	3.74027
YBR077C	7.71201	7.49797	7.95012	7.89188	7.88228	7.7576	8.06004	7.98614	8.07302	7.81312	7.81312	7.51568	7.49637	7.46754	7.31887	7.53671	7.52839
YBR078W	11.4427	11.1346	11.4868	11.7124	11.6043	11.5567	11.518	11.4602	11.4461	11.3914	11.8135	11.9515	11.8891	12.035	11.7565	11.3041	11.3782
YBR079C	10.2588	10.19	10.9228	11.1108	11.3131	11.9692	11.5374	11.4852	11.3582	10.704	10.5852	10.8781	10.1219	10.3751	9.87344	10.7396	10.6303
YBR080C	9.27253	9.55132	8.87945	8.75869	8.85257	8.99835	8.65612	8.8236	9.13557	9.1932	9.69007	9.62618	9.57343	9.64355	9.8143	9.10017	9.06476
YBR081C	8.73685	9.13254	8.75479	8.71632	8.71632	8.9517	8.73759	8.76526	8.71632	8.78681	8.69435	8.34175	8.24042	7.94472	8.08317	8.45001	8.86306
YBR082C	10.4225	11.0544	11.2113	11.0234	11.0408	11.0705	10.8995	11.0157	11.0186	11.046	11.2262	11.278	10.9137	11.4177	11.1351	10.9332	10.9678
YBR083W	6.86368	7.81664	6.6103	6.64932	6.71994	7.56415	7.03483	6.89802	6.95944	6.78801	6.9031	6.69469	7.08617	6.50484	7.04244	7.03415	7.16392
YBR084C-A	11.3159	11.6617	11.7218	11.6324	11.788	12.0273	12.2192	12.1668	12.2106	12.1214	11.9395	11.6414	11.31	11.3504	10.6645	11.788	11.622
YBR084W	8.68284	8.63776	10.1001	10.2383	10.3095	11.1883	10.9393	10.7562	10.666	10.2227	9.58404	9.57589	8.88413	8.72432	8.05569	9.36562	9.46465
YBR085C-A	8.85147	8.69108	9.50806	9.75336	9.82735	7.94931	7.64946	7.49986	7.42808	6.8753	8.40345	8.33328	7.85984	8.3384	8.63675	8.62702	8.79325
YBR085W	5.4388	5.39382	7.11816	7.56009	7.94337	7.16223	6.22445	6.20614	6.90227	6.32773	6.02006	6.11768	7.25921	6.40137	6.16581	5.46058	5.40306
YBR086C	9.87326	9.49635	9.55559	9.6639	9.7409	9.58373	9.37865	9.42815	9.57293	9.47995	10.236	10.42	9.9511	10.4435	10.4779	9.67974	9.62833
YBR087W	7.88209	8.21832	8.07346	8.05915	8.17764	8.15873	8.38207	8.37943	8.45932	8.50618	8.39442	8.42067	8.31201	8.27593	8.31045	8.13637	8.11262
YBR088C	9.99869	11.0042	9.48864	9.37993	9.36487	9.31708	9.39832	9.16723	9.00151	9.80065	10.4715	10.491	10.6372	10.6742	10.3476	9.67714	9.7428
YBR089C-A	9.88452	9.51231	9.70694	9.41507	9.56789	7.87448	8.2176	8.48228	8.61204	9.01509	9.67726	9.70431	9.64959	9.94137	9.58434	9.67419	9.66439
YBR090C	3.78095	3.20561	3.46839	3.17346	3.1858	3.27065	2.86456	3.07483	3.08517	3.1385	3.1858	3.1858	3.29488	3.4408	3.52259	2.59145	3.1858
YBR091C	7.77154	8.08468	8.12111	8.3691	8.25564	7.98474	8.74918	8.75726	8.51504	7.80565	8.00065	7.96238	7.98675	7.55366	6.86951	7.70446	7.39769
YBR092C	5.10304	5.59665	7.86296	8.02281	7.93997	9.17059	8.16038	6.50471	5.8368	5.21672	5.06172	5.77065	5.41763	5.09625	5.00584	5.9435	6.34842
YBR093C	5.34099	6.09612	5.67112	5.43351	5.6312	5.68083	5.54467	5.42035	5.59965	5.45149	5.67112	6.06865	5.40706	5.85828	6.07871	5.78258	5.85657
YBR094W	7.61958	8.02882	7.62242	7.2268	7.6282	7.60189	7.35682	7.48889	7.64492	7.43803	7.40689	7.75043	8.30159	7.96753	8.55474	7.68654	7.7926
YBR095C	7.88271	8.65637	7.91566	7.8051	7.87532	7.88058	8.22107	8.42981	8.28571	8.02674	8.38003	8.41767	8.17347	8.06966	7.86879	7.80038	7.7926
YBR096W	9.2693	9.63118	9.14274	8.92605	8.94303	8.16007	8.438	8.87008	9.09824	9.37198	9.82812	9.99428	10.0009	10.3699	10.2337	8.99206	8.86979
YBR097W	8.49102	7.75128	7.83884	7.71199	7.86742	6.54078	6.3143	6.7644	7.43551	7.75302	8.05801	8.09932	8.33098	7.73184	7.74408	7.963	7.9773
YBR098W	6.70587	7.39662	6.31014	5.74134	6.17529	6.21265	6.41079	6.29104	6.45087	6.33362	6.78782	6.69319	6.87655	7.10778	6.87808	6.3353	6.57635
YBR101C	9.76802	10.2345	9.47011	9.11257	9.22571	9.87437	9.65372	9.63118	9.55044	9.54837	9.44826	9.49673	9.41292	9.498	9.36951	10.4057	10.2797
YBR102C	7.40402	7.71314	7.69407	7.51814	7.67739	7.60527	7.54138	7.47268	7.47661	7.06324	7.13209	7.06132	6.85852	6.84638	7.05038	6.73754	7.3942
YBR103W	8.70212	8.61838	8.45275	8.42057	8.42057	7.92035	7.93732	8.23228	8.49141	8.22975	8.57396	8.30821	8.87367	8.94655	8.7603	7.83134	8.39671
YBR104W	8.66036	9.21059	9.28597	9.32659	9.24607	8.43244	9.08713	9.12387	9.25925	9.10678	8.51032	8.79045	8.36918	7.96701	7.29869	8.38586	8.54069
YBR105C	9.34059	7.97307	12	12.1001	12.1028	11.4143	9.84148	8.82112	8.51694	8.78207	8.95081	9.01204	8.2251	8.26269	7.85694	10.6991	10.7204
YBR106W	10.4652	9.80258	11.3807	11.5462	11.583	11.5504	11.477	11.3665	11.4268	11.3963	11.6519	11.6728	11.3227	11.2309	10.9006	10.9274	10.761
YBR107C	6.36156	6.55184	6.58957	6.59723	6.69543	6.74264	7.05552	7.02526	7.17483	6.95385	7.27312	6.4285	6.72189	6.27772	6.16658	6.53724	6.01635
YBR108W	6.68833	5.63691	6.19589	6.43139	6.06292	5.2555	5.48201	5.6531	6.31663	6.77892	7.19933	6.31663	6.02293	6.86584	7.44625	6.53354	6.54406
YBR109C	10.4996	10.6502	10.3088	10.4515	10.3892	10.2202	10.5465	10.6683	10.7873	10.7981	10.9149	10.7603	10.3007	10.7102	10.4867	10.5072	10.4226
YBR110W	8.27885	8.34227	8.30385	8.08162	7.94157	7.79932	8.22334	8.52754	8.82237	9.08993	9.11896	8.96808	8.87294	9.03409	9.02958	7.82496	7.91229
YBR111C	10.7629	11.014	10.493	10.1512	10.1264	8.17532	8.35037	8.60544	9.11234	9.8669	10.3147	10.3692	10.2092	10.6998	11.0147	10.5696	10.4437
YBR111W-A	6.65966	7.87422	7.40803	6.98867	7.0863	6.64868	7.24474	7.38841	7.65143	7.07469	7.42936	7.08971	7.57532	7.87756	7.91981	7.20158	6.97396
YBR112C	8.63697	7.99875	8.60963	8.77067	8.94038	8.73796	8.58327	8.62335	8.61624	8.72677	8.89253	8.95189	8.14412	8.80737	8.90393	8.72677	8.75906
YBR114W	7.45096	7.14875	9.74496	9.56036	9.55878	8.77195	7.56935	7.16422	7.0188	6.99249	7.17103	7.19647	7.14221	6.93696	7.44568	8.48426	8.55354
YBR115C	9.84695	9.75882	9.98075	10.0305	9.9091	9.99811	9.45594	9.3768	9.70002	10.1425	9.61344	9.68328	9.33862	9.32088	8.52104	9.72879	9.73126
YBR117C	7.84966	6.65178	7.46869	6.72796	6.94589	3.90791	4.14093	3.93528	4.12028	3.91675	4.33869	4.22955	5.26867	6.03049	7.29099	6.98726	7.04468
YBR118W	13.2463	13.2823	13.3996	13.3338	13.3405	13.2832	13.3066	13.327	13.3053	13.224	13.3066	13.2805	13.443	13.3633	13.3644	13.3066	13.234
YBR119W	7.31992	8.12285	7.27004	6.78865	7.10629	7.47519	7.31342	7.13555	7.18929	7.24931	7.2431	7.31485	7.92621	7.64111	7.61675	7.38113	7.55919
YBR120C	7.68743	8.68828	7.11977	6.7494	6.91911	6.54232	7.07469	7.02192	7.13752	6.33772	6.78784	7.11977	7.39294	7.27007	7.4252	7.49036	7.26382
YBR121C	11.1991	11.5934	11.2332	11.0757	11.2633	11.4407	11.4144	11.3942	11.4152	11.1187	11.2132	11.2533	11.2033	11.1705	11.1135	11.15	11.1067
YBR122C	8.75792	8.96429	7.98899	7.98089	8.02076	7.77817	8.37422	8.41639	8.36119	8.23651	8.36221	8.58546	7.95428	8.27754	8.30367	8.34333	8.31171
YBR123C	8.33181	8.30968	7.56326	7.65501	7.74553	7.85441	8.09214	7.99384	8.0076	7.63375	7.91912	8.02864	8.07247	7.45122	8.01328	7.47635	7.6607
YBR125C	7.95329	6.39115	7.14762	7.73517	7.899	6.85318	6.97243	7.25759	7.64793	7.88827	8.05197	7.97926	8.23267	8.19241	8.048	7.39492	7.3109
YBR126C	10.9545	8.9731	8.97221	8.54132	8.45595	6.5499	6.75935	6.54462	7.60517	8.57778	9.65698	9.4297	9.73336	10.7436	10.9835	9.39425	9.30687
YBR127C	11.3156	10.0468	11.2341	11.5606	11.6105	11.66	11.5545	11.6159	11.5837	11.3413	11.8012	11.9089	11.4766	11.5679	11.4911	11.1943	11.2206
YBR128C	4.69731	5.11994	3.50594	3.01995	3.69894	3.32106	3.07122	3.09708	3.6588	3.24506	4.43177	3.75938	4.47787	5.19204	4.94922	4.01426	3.36911
YBR129C	6.81021	6.73834	6.09655	5.57868	6.6834	5.75666	6.40179	6.42779	7.34203	6.73051	6.65019	6.26387	8.15362	7.44427	8.19741	6.30768	6.67728
YBR130C	8.17295	8.41309	8.24248	8.14286	8.21982	8.59254	8.65638	8.68146	8.67935	8.83172	8.66421	8.62343	8.2058	8.18292	8.68895	8.4834	8.29443
YBR131W	7.56774	8.00471	7.63141	7.17005	7.24965	7.64298	7.84235	7.68908	7.63072	7.21592	7.10316	7.30983	8.1663	7.42846	8.26539	7.79867	7.73002
YBR132C	7.83442	6.72235	6.04863	5.6825	6.25467	5.15517	5.7027	5.58353	6.76889	6.1901	6.32424	5.97839	7.19235	6.58311	7.69355	6.53701	6.16597
YBR133C	7.48109	7.72241	6.97708	6.99833	6.99022	8.08586	7.63513	7.72286	7.75442	7.56597	7.61548	7.66419	7.34794	7.89883	7.07895	6.92397	6.96743
YBR135W	7.75067	7.03323	7.81039	8.3922	8.39031	8.69663	8.74649	8.83382	8.74323	8.31615	8.82823	8.67741	7.29364	8.09904	7.01133	7.20891	7.36189
YBR136W	8.27153	7.96575	7.48109	7.73879	7.74795	8.62077	8.17735	8.15164	8.04023	7.91204	7.44121	7.54748	6.39189	7.06666	6.29289	7.75695	7.64057
YBR137W	9.58278	9.1265	9.36341	9.21178	9.0657	6.90031	6.94736	7.25582	7.96442	9.03279	9.3778	9.4067	9.09899	9.62071	9.30562	8.9969	8.94592
YBR138C	6.21758	7.1898	5.52453	5.02154	5.06514	5.21246	5.77349	5.97948	5.8453	4.42822	4.95424	5.59995	5.33202	6.15508	5.39324	4.09461	5.07689
YBR139W	10.1562	9.81513	9.06929	9.09041	8.88935	6.05478	6.06008	6.04474	6.98383	8.23044	9.3459	9.48775	9.9557	10.3296	10.2067	8.95774	8.69446
YBR140C	10.2329	10.0023	9.97103	9.60814	9.68383	9.22654	8.99164	9.10168	9.32464	9.32019	9.5488	9.52969	9.29883	9.66725	9.60747	9.71605	9.82732
YBR141C	6.92212	7.1277	9.08899	9.27907	9.24074	9.62069	9.21111	8.94951	8.54561	7.72066	7.57309	7.63586	7.22885	6.14778	5.39567	7.36636	7.37226
YBR142W	8.98948	10.2459	10.9893	10.6152	10.7243	11.0527	10.6674	10.4763	10.1359	9.2929	8.64242	9.41783	8.53296	7.87868	8.20436	9.89741	9.91362
YBR143C	10.3939	10.7262	10.9935	10.8029	10.943	11.0992	11.193	11.0929	11.1571	10.7555	10.6578	10.7448	10.3964	10.3493	10.3612	10.4849	10.7303
YBR145W	8.94214	8.13873	7.37502	7.84201	7.47601	7.28305	7.25026	7.34602	7.74212	8.32092	7.58868	7.34256	7.22335	6.96456	6.45991	8.42619	8.3871
YBR146W	9.0618	9.74208	9.12074	8.90455	8.9543	8.7525	9.16864	9.04441	9.00336	8.71018	9.04907	8.95591	8.74701	8.99154	8.56634	8.9899	8.9899
YBR147W	8.87847	8.87334	7.56675	6.86753	6.83473	5.55908	6.08536	6.19559	6.85802	6.83237	6.44872	7.00616	8.04312	8.0233	7.62644	8.73536	8.66647
YBR148W	6.16277	7.24765	6.11038	5.11152	5.66737	5.52001	4.94263	4.68715	4.79007	4.4284	5.47668	6.24168	5.43821	5.39552	5.39853	6.13247	5.52709
YBR149W	10.8267	10.8155	10.6626	10.4088	10.5063	8.66095	7.04654	7.12206	7.42201	8.61396	9.73663	9.99989	10.2512	10.5153	10.8314	10.0571	10.2192
YBR150C	9.05943	9.63674	8.07226	7.9448	8.27025	7.43127	8.16676	8.24982	8.4862	7.99641	7.84968	7.71959	8.42042	8.20855	8.55806	8.65412	8.12166
YBR151W	8.511	8.397	7.44355	7.20604	6.79739	6.76349	7.02258	7.3058	7.44355	7.5624	7.54901	7.57924	7.30796	7.44355	7.32142	7.38045	7.62444
YBR152W	3.94503	3.68014	4.00574	3.8607	4.12601	4.10839	4.78033	4.34646	4.24787	3.99705	4.2275	3.57923	4.15648	3.29768	4.56837	3.49321	3.66939
YBR153W	7.07043	6.58171	7.65031	7.49346	7.44981	8.07047	7.86782	7.59351	7.61597	6.999	6.8276	7.17198	6.85627	6.28393	6.05419	7.14598	7.12029
YBR154C	9.43543	10.1429	10.6829	10.7091	10.7148	10.6311	10.7734	10.8048	10.6193	10.0368	9.8399	10.1158	9.5498	9.67244	9.85096	10.3126	10.2733
YBR155W	7.9129	8.89233	9.75441	9.55341	9.62283	9.82105	9.60493	9.47436	9.18279	8.58304	8.27809	8.70692	8.34592	7.58551	7.89452	8.86004	8.87548
YBR156C	6.69686	7.36885	7.35952	7.00882	7.19662	7.44504	7.14756	6.66403	6.73809	6.5159	6.76435	6.73023	7.14499	7.12518	7.13299	6.92064	7.25653
YBR157C	5.62872	5.94468	6.96816	5.8808	5.95638	3.87796	3.8268	3.50697	4.88413	3.89529	4.33842	3.6569	4.353	4.07836	4.24072	5.08164	5.66305
YBR158W	9.60265	9.96362	10.4241	10.02	10.1413	10.2097	9.79021	9.35149	9.67754	9.84336	9.02381	9.12875	9.00814	9.46617	9.50847	10.0905	10.314
YBR159W	9.51306	9.7143	8.9905	9.09982	9.14139	8.57321	8.9699	9.35192	9.38717	9.62091	10.0377	9.98862	9.79184	10.0767	9.73287	8.99838	9.31623
YBR160W	7.57388	8.26582	8.29648	8.31056	8.41709	8.57321	8.41823	8.48662	8.32853	7.75122	8.46258	8.42337	8.37708	8.58189	8.10303	7.68219	7.6492
YBR161W	6.21277	6.31299	6.33251	6.41799	7.01657	6.03437	6.1252	6.14446	6.41161	5.96052	6.25279	6.76177	7.30469	7.22589	7.82219	5.2402	5.59307
YBR162C	10.093	8.68158	10.2188	10.6723	10.4338	11	11.0733	10.9744	10.6374	10.2122	10.9166	11.114	11.4049	11.4116	10.6515	10.1828	10.4359
YBR162W-A	8.90778	9.38296	9.23986	9.62945	9.47838	9.17808	10.387	10.328	9.95649	9.77473	9.49968	9.71167	9.55353	9.4769	8.60696	8.32253	8.51718
YBR163W	7.72337	8.55684	8.03628	8.01632	8.09446	8.43404	8.31118	8.22973	8.20182	8.04085	8.12289	8.10353	7.89546	7.88871	7.99446	7.66511	7.99477
YBR164C	9.03295	9.62411	9.04824	9.2326	9.27187	9.27217	10.0014	10.0509	9.97661	9.39525	9.50033	9.34979	9.03427	9.27187	9.00555	8.75264	9.11696
YBR165W	6.73441	7.87467	6.81021	6.64882	6.83378	6.85548	7.2059	7.08419	7.04703	6.41431	6.43826	6.4955	7.14626	6.51946	6.92354	6.79788	6.79677
YBR166C	8.33737	9.02255	8.90333	8.59578	8.77458	8.86802	8.69324	8.74033	8.67504	8.00892	8.04929	8.44433	8.82674	8.63055	8.65721	8.57021	8.76391
YBR167C	7.62633	8.92854	8.17163	7.55972	7.90284	7.51567	7.8912	7.77798	7.92307	7.43389	7.57027	7.5978	8.39311	7.99411	8.49391	7.71233	7.97504
YBR168W	7.08233	7.54837	6.5905	6.33979	6.48532	5.86546	6.26644	6.07871	6.32631	6.62521	6.50163	6.70052	6.63386	6.79802	6.30482	6.08635	6.05237
YBR169C	7.92397	7.62999	6.89736	6.82516	6.796	5.64101	5.15237	5.36975	6.12064	6.65064	7.51749	7.53387	6.94482	8.21457	8.52816	7.56376	7.81048
YBR170C	7.7494	8.15616	7.64014	7.50009	7.50535	6.92486	7.16601	7.45908	7.4926	7.47538	8.06952	7.84886	7.69916	7.83971	7.76945	7.67021	7.37854
YBR171W	8.73717	8.96002	8.71562	8.60373	8.68257	8.90186	9.14549	9.33796	9.14936	9.25163	9.54185	9.54994	8.91875	9.16154	8.95575	8.81941	8.92009
YBR172C	8.67979	8.68614	9.72835	9.67422	9.85851	9.99196	9.48388	9.43631	9.25764	9.21602	8.85531	9.21606	8.79771	8.83182	8.77102	9.62092	9.50481
YBR173C	7.77019	8.43047	8.42534	8.48405	8.67258	8.38741	8.5182	8.69554	8.64074	8.36654	8.60963	8.81994	8.61762	8.5663	8.70619	8.40359	8.50699
YBR175W	6.91629	5.971	6.9491	7.29244	7.09156	6.79886	7.24261	7.06287	7.00783	6.90026	7.10589	7.16396	6.61349	6.79711	6.27125	6.4463	6.59914
YBR176W	7.21767	7.63023	6.33251	6.63815	6.4747	5.91019	6.48532	6.82583	6.9101	6.68417	7.07796	6.93221	6.8061	6.18889	6.68907	6.55514	6.47202
YBR177C	8.79457	7.9616	8.67559	8.6852	8.69036	8.59249	7.52485	7.50931	7.7803	8.68817	9.35902	9.05186	9.19983	9.54168	9.13633	8.66554	8.78633
YBR179C	8.0302	8.30651	7.51536	7.35057	7.48413	7.69943	7.95699	7.8712	7.87419	7.70351	7.5974	7.69628	7.78769	7.59607	7.66938	7.88399	7.93019
YBR180W	3.35792	3.34928	3.63072	3.6227	4.53698	3.80242	4.48269	4.05112	4.76128	4.05112	3.96843	3.83197	6.04899	3.94803	4.51795	3.5866	3.5086
YBR181C	12.5262	12.3188	12.5822	12.5604	12.5822	12.5781	12.7889	12.6844	12.7055	12.6918	12.6001	12.5662	12.3429	12.2983	12.194	12.6078	12.5771
YBR182C	5.96627	5.94904	6.72084	6.61651	6.78089	7.46845	6.70671	6.83403	6.50574	6.69773	6.59072	6.90541	6.11643	5.86417	6.42334	5.94536	6.0394
YBR182C-A	2.75572	2.60128	3.16544	3.04807	3.30213	2.93917	3.12397	2.93127	3.54893	2.94105	2.98424	2.83317	3.96335	2.9138	3.95344	2.57395	2.86262
YBR183W	7.89609	7.79054	6.28433	5.96602	5.89643	3.96414	4.11457	4.41389	5.17401	5.60728	5.84651	5.97313	7.14995	7.92695	7.59238	7.34727	7.54925
YBR184W	4.2394	4.47035	4.0382	3.5969	5.08521	4.15723	3.93496	3.83151	5.32345	4.5945	4.12461	3.60161	5.9344	4.12461	6.2396	4.12461	4.05109
YBR185C	8.28627	8.51057	7.28834	7.19135	7.11794	7.0291	7.44272	7.41344	7.22734	6.78261	7.28683	7.34384	7.47733	7.76984	7.44041	7.73286	8.00967
YBR186W	3.25867	4.08409	3.43633	2.954	3.65861	2.99156	3.11601	3.31376	3.65532	2.92963	3.20711	2.9172	3.9912	3.35394	4.07622	2.95282	3.58144
YBR187W	8.96004	8.17529	9.28147	9.55767	9.4888	9.7092	9.433	9.43697	9.46695	9.2933	9.14779	9.14177	9.13098	8.44378	8.46383	8.72358	8.73569
YBR188C	7.27465	7.88713	7.25588	7.12337	7.28226	7.11111	7.03582	6.84674	7.27657	7.09125	7.19977	7.2102	7.33847	7.36801	7.60699	7.23214	7.24845
YBR189W	11.4839	12.1836	11.9592	12.0428	12.0985	12.3703	12.4596	12.35	12.2697	12.2017	12.0524	11.9582	11.8203	11.5855	11.1669	11.7579	11.8073
YBR191W	11.4733	11.2725	11.7215	11.8428	11.8552	12.1096	12.0979	12.0998	12.0789	12.0893	11.9323	11.8915	11.4964	11.5266	11.224	11.8415	11.78
YBR192W	6.90015	7.31698	7.20646	7.36725	7.35303	7.38267	7.54671	7.37207	7.12627	6.82451	7.06569	7.13977	6.89635	6.29753	6.84037	6.78854	6.76755
YBR193C	6.21236	6.34011	6.55436	6.28259	6.39391	6.5321	6.31176	6.23216	6.33251	6.08471	6.5431	6.33251	5.51506	6.23853	5.91042	6.34091	6.10043
YBR194W	7.29153	7.78719	6.99093	6.75626	6.75331	7.07031	7.41074	7.60408	7.69473	7.0723	7.16254	6.68293	7.20506	7.16254	7.48296	7.36758	7.01294
YBR195C	7.52045	7.08105	7.45617	7.74929	7.53229	8.34227	8.01906	7.78438	7.53012	7.11393	7.26565	7.45233	7.5411	7.71545	6.82642	7.43634	6.98656
YBR196C	12.024	11.9303	11.6374	11.4621	11.6848	11.8315	11.7154	11.9152	12.0236	12.2983	12.2578	12.2826	12.3797	12.6086	12.5697	12.024	12.0414
YBR196C-A	4.41624	4.95277	4.81353	4.40841	5.409	5.4702	4.02888	4.03434	5.26588	4.10736	3.89301	3.46161	4.83066	3.46925	5.08664	3.38155	4.88309
YBR196C-B	3.66839	3.69865	3.83869	4.10563	4.20861	4.70681	4.46324	4.29132	4.68534	4.38435	4.14885	3.62049	3.95434	3.44784	3.52246	3.49321	3.52706
YBR197C	5.48682	4.20782	6.14294	6.71977	6.59423	6.94416	7.0584	6.77719	6.42937	5.9822	6.00574	5.9697	4.08806	4.03855	4.35471	5.62878	5.85792
YBR198C	9.1553	8.15142	9.15569	9.4345	9.28892	9.66328	9.85361	9.80359	9.56432	9.13259	9.17741	8.8362	8.41493	8.66643	8.05853	8.49471	8.68153
YBR199W	9.20555	9.42876	8.40033	8.04463	8.08588	7.80475	8.60188	8.81001	8.92253	8.92492	9.18457	9.04012	8.69653	9.33015	9.20959	8.49206	8.77668
YBR200W	7.66733	8.00035	8.58972	8.43983	8.45403	8.18973	8.43937	8.22552	8.29766	7.86681	7.78099	7.69613	7.93233	7.24977	8.0594	7.73709	8.01399
YBR200W-A	5.10534	4.81177	4.77115	4.84163	5.14297	4.09061	4.4017	4.37617	5.02834	5.2222	4.92775	4.69363	5.5016	5.23802	6.04056	4.92333	5.09104
YBR201W	7.27892	7.6751	6.5863	6.51508	6.26425	5.08934	6.08547	6.82877	7.46091	8.16818	8.75805	8.26898	8.04415	8.48302	7.99683	7.0641	7.40679
YBR202W	8.931	8.35886	8.94335	9.29608	9.31687	9.46474	9.3644	9.5095	9.47073	9.07701	8.89694	8.96392	8.53753	9.03707	8.78879	8.918	8.83516
YBR203W	8.10623	7.35813	4.73534	4.50722	4.62491	4.26774	4.18708	4.07763	4.64103	3.90365	5.40894	6.75273	6.93151	6.66265	7.15724	7.11172	7.44988
YBR204C	7.0895	7.69264	6.69971	6.00283	5.91304	4.70748	4.06082	4.60601	5.40554	5.92182	7.39561	7.28501	7.42467	7.42465	8.02966	6.69641	6.67289
YBR205W	8.81445	9.3007	8.5615	8.56653	8.53429	8.67785	8.76332	8.80816	8.91664	8.87111	9.35063	9.36956	9.01234	9.16294	8.72236	8.4834	8.5217
YBR207W	9.61604	9.97178	8.95742	8.73416	8.76916	9.0417	9.62906	9.85143	9.82816	10.0659	10.591	10.2597	10.4398	10.6338	10.7587	9.08277	8.83107
YBR208C	8.32097	8.21753	8.37408	8.28078	8.27343	7.87746	9.08972	8.4486	8.84569	9.93987	9.20692	9.05415	8.40345	8.26032	8.22849	7.69397	7.64966
YBR210W	7.67615	8.01058	7.1992	7.21398	7.69441	6.95589	7.50256	7.70723	8.20984	8.26937	8.16357	8.25238	8.34874	8.53183	8.56371	7.24006	7.57138
YBR211C	6.42678	7.58595	5.88569	5.6516	5.84143	6.38899	6.8726	6.63626	6.84642	6.10623	6.16533	6.18186	7.05547	6.77866	6.65594	5.45618	6.42678
YBR212W	8.56324	8.30466	7.46869	7.08338	7.2126	6.9436	6.95364	7.02679	7.42583	7.28075	7.80528	7.84914	7.34323	8.24572	8.37391	7.90508	8.20211
YBR213W	8.16162	7.14746	9.85651	10.172	10.3124	8.7515	9.0012	9.06819	9.24029	8.52587	8.1601	7.88258	6.84085	7.53201	6.86061	8.27793	8.49223
YBR214W	7.74157	5.6014	7.64879	7.10456	6.9389	4.78992	4.45767	4.04043	4.98394	4.93774	6.53527	6.52801	6.04598	7.98276	7.73956	6.5789	7.13977
YBR215W	7.08502	7.59131	7.59773	7.31102	7.50044	8.03847	7.99144	7.87269	7.75848	7.36157	7.35963	7.39447	7.62631	6.61397	7.39996	7.11862	7.47534
YBR216C	6.6953	7.39649	6.78111	6.63901	6.63901	6.43237	6.63901	6.68536	6.70998	6.44982	6.6486	6.62418	6.53338	7.07696	7.23982	5.68648	6.46148
YBR217W	5.99062	6.77344	5.96917	6.07871	5.68027	6.3343	6.16807	6.16198	6.29469	5.84059	6.09306	6.02202	6.60977	5.92792	6.14721	5.69028	6.02872
YBR218C	11.2293	10.6384	11.0585	10.9228	11.0173	10.5279	10.4485	10.6536	10.7893	10.7787	10.6307	10.5287	10.6659	10.8226	11.0212	11.0488	10.8866
YBR219C	5.50496	5.565	5.64962	5.54457	7.06314	5.73444	5.7795	5.81953	7.19107	5.78418	5.81178	5.37628	6.99531	6.092	6.73565	5.67203	5.32563
YBR220C	7.47119	6.69304	7.86864	8.49731	8.32576	8.69762	8.42766	8.47213	8.29171	8.15495	8.43714	8.33109	7.10787	7.45859	7.23394	7.10752	7.15419
YBR221C	11.1046	11.0843	10.6225	10.6112	10.7391	10.2257	10.0306	10.2196	10.2229	10.7484	10.8958	10.9885	10.5447	10.874	10.9001	10.5628	10.5915
YBR221W-A	3.14367	3.42026	2.7223	2.88889	2.7223	2.7223	2.36402	2.28901	2.5572	2.63962	2.58368	2.38883	3.05553	3.48415	2.98649	3.03	2.67205
YBR222C	6.73834	6.4536	6.10272	6.52662	6.53553	7.42807	6.90921	7.1504	7.04486	7.18851	7.1712	7.2163	6.82876	7.26251	6.89059	6.86139	6.70494
YBR223C	6.34517	5.04434	6.07897	6.06035	5.96214	5.4909	5.79832	5.8056	6.1943	6.23898	6.41096	5.63584	5.8946	6.05707	5.85574	4.99179	5.8946
YBR225W	7.6668	6.77936	7.52226	7.50465	7.35303	7.11501	7.02914	7.29478	7.69168	7.17579	7.64213	7.18928	7.30271	7.15815	7.88954	7.38178	7.76486
YBR227C	8.11568	8.76552	8.40371	8.11568	8.16451	8.1641	8.08039	7.95793	8.02506	8.04788	7.83324	8.27267	8.0845	8.10081	8.35829	8.01615	8.11568
YBR228W	6.8079	7.59348	7.09124	6.71944	6.85207	7.31644	7.00522	6.71965	7.11502	6.36887	6.38962	6.28343	6.66288	6.23558	5.943	6.54352	6.48643
YBR229C	8.54208	9.00723	8.40868	8.33544	8.43261	6.59602	5.78938	6.73571	7.13476	7.75784	8.69443	8.72895	8.32834	8.63401	8.86938	8.22067	8.20176
YBR230C	11.1911	9.89459	10.3662	10.2623	10.2825	7.14639	6.35484	6.51204	6.79586	7.84744	9.04576	9.08203	9.56596	10.2316	9.67606	10.4416	10.4453
YBR230W-A	10.5932	10.7717	10.0166	10.2195	10.0946	8.16325	7.70388	7.60119	7.95892	8.16601	9.03158	8.72017	8.81532	9.22403	8.64509	10.249	10.126
YBR231C	6.23011	5.64731	6.25802	6.78597	6.62816	6.65433	6.6059	6.25759	6.19097	5.93056	6.63645	5.98123	5.47663	5.90851	5.28908	5.51476	5.48542
YBR233W	6.41096	6.76503	6.66093	6.26065	6.54867	6.28363	6.08723	6.06306	6.7135	6.99779	7.44811	7.42349	7.71712	7.50418	7.62193	6.59664	6.47348
YBR233W-A	6.93945	7.89925	7.35278	6.94087	7.27621	6.58339	7.44529	7.41983	7.42781	6.92917	6.65666	6.92393	7.33986	6.77466	7.05927	6.95103	6.88705
YBR234C	10.0222	9.66986	9.84748	9.72366	9.84229	8.84762	8.49447	8.72617	9.16391	9.66207	9.93441	9.87294	10.2741	10.3749	10.5492	9.84228	9.68962
YBR235W	7.78156	7.71727	7.83641	7.92773	7.78836	7.62114	7.39678	7.42832	7.27307	7.78507	8.13622	8.08504	7.16916	7.7473	7.44454	7.55741	7.72305
YBR236C	8.13433	7.63256	8.27265	8.3269	8.04929	8.57488	8.74805	8.74718	8.62001	8.09339	7.98432	8.16153	7.17149	7.22274	6.63385	7.44235	7.74006
YBR237W	7.52222	7.70924	7.7204	7.54429	7.7303	7.99147	7.90866	7.76511	7.85981	7.61521	7.27887	7.28032	7.51539	7.25611	7.53985	7.27443	7.43655
YBR238C	5.88268	5.36489	8.74374	9.38	9.37008	9.67196	8.75992	8.6612	8.31881	8.01328	7.64505	8.19083	6.23478	5.74974	6.01355	7.43865	7.404
YBR239C	7.29563	6.50654	7.71641	7.67267	7.88812	8.41059	7.78423	7.71926	7.73461	7.36407	7.1418	7.15888	7.82124	7.48199	7.19294	7.19037	7.25269
YBR240C	5.329	4.82034	4.77528	5.15965	5.29385	5.02154	3.82317	4.19263	5.07772	4.94845	5.15746	4.37923	4.15905	3.88543	5.10478	5.49113	4.50115
YBR241C	7.83677	6.31667	7.43964	7.8838	7.74249	5.87259	5.96415	5.5854	5.85033	6.13097	7.02053	6.96055	6.3826	7.34427	5.08322	6.38784	6.80346
YBR242W	7.09564	8.09592	8.39968	8.47206	8.4546	8.9722	8.98313	8.75703	8.42238	7.44695	7.38924	7.89759	7.65421	7.14567	6.93252	7.45131	7.45361
YBR243C	8.62656	8.23694	7.56929	7.65325	7.45454	8.1691	8.20981	8.26837	8.22393	8.33949	8.70619	8.67061	8.51314	8.45866	7.82725	7.75835	7.9776
YBR244W	6.95087	7.96169	8.88044	8.74391	8.92796	10.2549	10.3439	10.0567	10.0877	9.78352	8.38079	7.90733	7.80457	7.28553	7.89652	8.05121	7.60684
YBR245C	8.28168	7.63998	8.58766	8.69622	8.81243	9.45076	8.86302	8.77972	8.58236	8.50898	8.82606	8.85553	8.47363	8.52277	8.08774	7.93203	7.96388
YBR246W	7.40655	7.69964	7.82443	7.78947	7.74322	8.70724	8.14217	7.99969	7.92141	6.88912	7.45618	7.77476	7.10586	7.24711	6.71833	7.15767	7.13698
YBR247C	8.62059	8.80865	9.74306	9.87534	9.88653	10.6993	10.3647	10.3179	9.79762	8.9934	8.24574	9.19378	7.98237	7.55211	7.18689	9.25243	9.25821
YBR248C	9.82948	9.16319	9.56205	9.8971	9.76914	9.68276	9.4528	9.68238	9.84373	9.63919	9.47191	9.21859	8.99006	8.97884	8.40947	9.76257	9.68889
YBR249C	10.3527	10.1755	10.1476	10.4269	10.4267	10.4238	10.3573	10.6092	10.5209	10.7842	10.5361	10.4866	9.37604	9.72223	8.55834	10.4238	10.6316
YBR250W	4.46287	4.49615	4.58693	4.71607	4.37999	4.78381	3.82517	3.85567	4.52746	3.7837	4.06627	4.37999	5.68238	4.07826	4.52212	3.94753	4.31658
YBR251W	7.79917	7.88274	6.96964	7.07203	6.84129	6.99927	7.04214	7.1284	6.99887	6.38189	6.8148	7.20125	6.79166	6.55869	6.68133	7.33975	7.38036
YBR252W	8.45456	8.30906	8.85183	9.39485	9.10831	9.10831	9.71011	9.77929	9.6639	9.32352	9.61624	9.48865	8.61871	8.99273	8.23096	8.81762	8.48657
YBR253W	6.90239	7.44712	7.60701	7.67331	7.54718	7.43224	7.90706	7.92007	8.06649	7.26088	7.50192	7.50465	8.45473	7.33054	8.11286	7.21884	6.85559
YBR254C	6.06304	5.16834	5.83016	6.45144	6.1549	6.09109	6.81006	6.87206	6.90113	6.15971	6.66798	6.90494	6.56257	6.09984	5.20046	5.63296	5.69856
YBR255C-A	9.75375	9.91079	8.69216	8.53995	8.53122	7.26499	7.34442	7.67584	7.85698	7.99053	8.25079	8.41901	8.6872	8.52353	8.58084	9.30898	9.10599
YBR255W	7.59109	7.99761	7.49863	7.17608	7.31595	6.94635	6.60973	6.58204	7.18396	6.47582	6.70483	6.72031	6.86743	6.94635	7.13709	6.80724	6.94635
YBR256C	9.51397	8.66492	9.62939	9.83619	9.89217	8.46777	9.0381	9.38703	9.32863	9.17537	9.4452	9.39472	9.07328	9.30476	8.93339	9.83922	9.79493
YBR257W	7.12426	8.59822	7.97309	7.624	7.69377	7.77753	8.04287	7.81986	7.69112	7.17319	7.02168	7.22368	8.34103	6.85878	7.04674	7.45425	7.42349
YBR258C	4.84247	6.04957	5.28888	4.61599	5.13294	4.65474	4.97435	4.81219	5.30453	4.73173	4.61599	4.71006	5.72877	5.2684	5.46697	4.21109	4.97435
YBR259W	5.80056	6.70464	5.84696	5.87335	5.86872	5.95811	5.96758	5.72187	5.89178	5.31586	5.67312	5.8404	5.58839	5.01579	5.36641	5.34432	5.53463
YBR260C	7.70158	8.20358	8.32598	8.33835	8.2892	8.71618	8.48353	8.69592	8.43908	8.02864	8.70937	8.64047	8.30767	8.34972	8.40243	8.22067	8.33156
YBR261C	7.73393	7.41121	8.37456	9.0609	9.07467	10.1217	9.89807	9.8759	9.89261	9.14342	9.09757	9.23636	8.66054	8.56506	8.33101	8.12966	8.15565
YBR262C	10.0079	10.1705	8.38069	8.43606	8.37883	8.53499	8.48686	8.33823	8.48933	7.93598	8.26933	8.59141	9.16922	9.12127	8.34843	9.74282	9.58545
YBR263W	10.5539	9.25578	10.442	10.6435	10.6857	10.812	10.7919	10.8761	10.8243	10.4248	10.4465	10.4335	10.3857	10.0386	9.86752	10.1516	10.143
YBR264C	7.60744	7.38717	7.65126	7.79638	7.77164	7.59212	7.5869	7.70584	7.78686	7.78063	8.4567	8.25277	8.12693	8.17915	7.23065	7.05604	7.03552
YBR265W	8.87212	7.84246	8.34099	8.80759	8.69423	8.96646	9.31697	9.16739	9.00945	8.5115	9.02481	9.13944	8.56724	9.06983	8.46828	7.99946	8.09737
YBR267W	8.12054	8.11228	9.70437	10.0452	10.2027	10.6993	10.2801	10.0998	9.70047	9.17337	8.75395	9.39414	8.69911	8.23488	7.08755	9.12958	9.05417
YBR268W	8.174	7.85073	7.63333	7.73883	7.69441	7.59567	7.92709	7.89421	7.96036	7.50525	7.57309	7.49386	8.24789	7.73202	6.76396	7.69154	7.38403
YBR269C	10.3351	9.58807	8.61619	8.3033	8.14941	6.65341	6.95285	7.5816	8.01394	8.51184	9.02768	8.90322	9.21686	9.615	9.54327	9.96926	9.74678
YBR270C	6.39216	6.52086	6.6334	6.34837	6.44412	6.94608	6.54352	6.01309	6.44412	6.15231	5.99808	6.16201	6.84002	6.44412	6.87808	6.61306	6.43342
YBR271W	7.11548	7.09589	7.91304	8.19825	7.93929	9.12295	8.86942	8.6291	8.26731	7.59174	7.05577	7.65285	7.00236	6.25378	5.5438	7.23375	6.76869
YBR272C	7.28011	7.71669	7.18978	6.8625	6.70997	6.75256	6.24078	6.37389	6.60118	6.36278	6.9827	7.06317	6.5516	6.64016	6.44092	6.41202	6.73196
YBR273C	7.93579	8.3986	8.07145	7.44052	7.58375	7.69957	7.55402	7.69809	7.88333	7.48442	7.81877	7.81541	8.54652	8.30019	8.24665	8.11599	8.25559
YBR274W	6.97072	7.83393	7.70503	7.33935	7.30563	7.7356	7.91149	7.7714	7.74595	7.09174	7.40396	7.45871	8.576	7.9235	8.60777	7.58474	7.33963
YBR275C	6.34667	6.14796	6.08551	6.66574	6.67526	7.35056	6.80118	6.52554	6.80515	6.39082	6.63098	6.29057	7.42021	6.06405	6.54352	6.54352	5.57282
YBR276C	8.79166	9.00253	8.55274	8.47319	8.68207	8.52482	8.32487	8.37749	8.85473	8.75534	8.64414	8.76944	9.53793	8.68207	9.03735	8.68207	8.53708
YBR278W	7.09955	7.38499	6.86286	6.58825	6.70027	6.81338	6.88687	7.144	7.2763	6.94393	7.52706	7.68362	7.2909	7.629	7.27568	7.06235	6.94635
YBR279W	8.84731	9.21925	9.50408	9.05021	9.15145	8.92604	9.20346	9.07087	8.99763	8.88399	8.87071	8.90688	8.91275	8.61844	9.14033	9.28416	9.15144
YBR280C	7.21739	5.61515	5.7145	5.39727	5.37365	4.08597	4.0519	4.30237	5.4077	5.47954	6.04886	5.47954	5.49788	5.92285	6.1063	5.7653	4.93946
YBR281C	7.43652	8.31446	8.0811	8.07923	8.25637	7.88044	8.03147	8.06749	8.07873	7.46181	7.66795	7.30056	7.36624	7.23922	6.77122	7.6589	7.51257
YBR282W	8.64603	8.80984	8.25603	8.05473	8.19899	7.84595	8.34637	8.25183	8.19078	8.04284	8.37716	8.51431	8.66129	8.92554	8.82201	8.96251	8.77772
YBR283C	9.84902	10.1382	10.0645	9.88055	10.0405	10.3612	10.4754	10.5284	10.37	10.4263	10.4419	10.5238	10.4798	10.5471	10.8281	9.90814	10.0142
YBR284W	5.03094	5.23959	4.76787	4.42414	4.63854	4.36152	3.96756	4.05755	4.66706	4.46609	4.4066	4.63854	5.11826	4.55795	4.75622	4.94983	4.94756
YBR285W	8.05702	8.35088	7.36271	6.93918	6.57615	4.51045	5.01148	3.7879	4.97747	4.87465	7.07329	7.36954	8.25376	9.14229	9.50427	7.04339	6.97104
YBR286W	11.5779	11.3019	11.2462	11.2462	11.3188	10.515	10.3362	10.5365	10.5608	10.5739	11.2432	11.473	11.7948	11.9862	12.244	11.0943	11.2755
YBR287W	8.36313	7.7236	8.87435	9.15879	8.99772	8.63985	8.67591	8.64006	8.73153	8.75207	9.45318	9.14661	9.35249	9.19194	8.88857	7.83434	8.1317
YBR288C	8.02253	8.72688	8.17621	8.02171	8.04191	8.74153	8.63545	8.76317	8.56417	8.02862	8.47885	8.58829	8.87043	8.37485	8.37485	8.30279	7.87046
YBR289W	8.15876	7.77703	7.87219	8.08411	8.0079	8.34708	8.15246	8.25028	8.19946	8.08008	8.12509	8.15888	7.74235	8.26925	7.32575	8.07861	7.98249
YBR290W	8.15913	9.19209	8.00683	7.97046	7.92141	8.49174	8.42582	8.29839	8.16473	7.84226	8.30421	8.26171	8.39786	8.57945	8.6587	8.31195	8.37069
YBR291C	9.38704	9.04155	10.0894	10.3344	10.2967	10.7688	10.3746	10.2305	10.3379	10.2123	9.78476	10.0506	9.67948	9.43245	8.87773	9.89615	9.70121
YBR293W	6.08747	6.48808	6.39053	6.25848	6.47524	5.8193	5.94232	6.08979	6.4901	5.77505	5.80794	5.72942	6.1678	5.91179	6.7695	6.52804	6.21381
YBR294W	12.1316	12.1959	12.386	12.3949	12.386	10.6777	10.5051	10.1654	11.1126	11.2871	11.6438	11.0899	11.2471	11.5415	11.773	11.8972	11.8165
YBR295W	8.26632	7.41774	7.32087	7.75386	7.54936	7.46866	7.77953	7.92409	8.20349	8.33029	8.43599	8.15675	8.41952	8.50902	8.18291	7.80031	7.32565
YBR296C	6.43611	5.80946	7.87471	8.23595	7.94573	7.3223	7.68376	7.25675	7.45149	7.70313	8.25623	7.88127	8.16145	7.4298	7.69402	6.91421	6.42069
YBR296C-A	3.47263	3.93962	3.40138	2.69285	4.2834	3.0928	2.96768	2.93414	4.38189	3.47263	3.47263	2.56056	5.28412	4.49155	6.56138	3.13988	3.55665
YBR297W	8.01244	8.23701	5.52102	4.88704	5.09609	4.41598	4.33939	4.25793	5.17721	4.64065	4.92314	5.703	5.42406	5.55678	7.22982	7.30803	7.55348
YBR298C	6.77314	7.89918	4.71582	4.53574	4.99439	4.40728	4.7934	4.19942	4.96162	4.66837	4.60607	5.21475	5.8406	5.72114	6.04319	6.11441	6.47202
YBR298C-A	3.48016	3.24716	3.41847	3.08675	3.82359	3.55908	3.90956	3.55908	4.58259	3.43559	3.56574	2.84381	4.60503	3.90307	5.30847	3.16045	4.13872
YBR299W	7.22113	7.51137	5.09984	4.9015	6.04957	4.21176	4.80054	4.855	6.78844	5.46948	5.37516	5.22983	7.11611	6.55718	8.04045	7.07644	7.19288
YBR301W	4.59105	4.8181	4.47989	4.19452	5.24113	4.24543	4.70259	4.50089	5.32162	5.24419	4.80703	4.53436	6.18086	4.6312	6.7297	5.25539	5.05551
YBR302C	10.9309	11.8353	10.7772	10.1654	10.3124	9.3879	9.63098	9.70206	10.3023	10.3988	10.7829	10.5337	11.5494	11.2603	11.7118	10.6937	10.4816
YCL001W	9.71572	9.66501	9.6467	9.47107	9.82262	9.23376	9.6019	9.5366	9.83808	9.94921	10.034	10.1275	10.8309	10.8255	11.1808	9.88446	9.91362
YCL001W-A	3.2174	4.09322	3.35469	3.09519	3.69299	3.30156	4.06708	3.70359	4.67683	3.57208	3.88394	3.32289	4.27646	3.27058	4.05877	3.60377	3.43912
YCL001W-B	2.75346	2.84824	2.82224	2.74007	3.0373	2.37863	2.74812	2.78155	2.68824	3.03819	2.57003	2.55809	3.06901	3.2463	3.8559	2.62495	2.55278
YCL002C	7.39017	7.27518	7.94708	7.94344	8.03609	8.05654	8.67528	8.56102	8.3211	8.14833	8.00529	8.19384	7.64778	7.75836	7.42452	7.53719	7.46988
YCL004W	7.03823	7.31701	7.23254	6.75948	7.09145	7.73936	7.37761	7.09145	7.39765	6.87156	6.9659	6.76222	7.11723	7.17408	7.34518	6.78364	6.85691
YCL005W	6.89406	6.52159	7.25774	7.35358	7.22454	7.53882	7.8721	7.82397	7.71285	7.13094	7.05266	7.31335	7.56823	7.29153	6.78903	6.7782	7.02893
YCL005W-A	10.6635	10.9962	10.4654	10.7599	10.4501	10.7005	11.1251	11.06	11.0543	10.9315	10.7723	10.6435	10.6009	10.6125	10.4137	10.3306	10.2195
YCL008C	6.13336	5.04858	6.58849	7.07676	7.27098	7.31441	6.6056	6.96109	6.67238	6.80636	7.49744	6.90635	5.79116	6.76827	5.67372	5.93416	6.23879
YCL009C	10.9489	9.85064	10.5124	11.1196	11.1159	11.0525	11.0019	11.1219	11.1651	11.0653	11.2228	11.1486	10.7235	10.9906	10.2575	10.7047	10.7073
YCL010C	6.18532	6.27111	6.16451	6.84614	6.99042	7.25755	7.20386	7.31891	7.2575	6.92955	7.70651	7.58015	6.46311	6.95132	6.65594	5.97708	5.9759
YCL011C	9.63548	9.18506	9.47051	9.4789	9.51953	10.1778	9.86903	9.72638	9.76291	9.52024	9.23522	9.51953	9.53364	9.36989	9.35293	9.27378	9.34875
YCL012C	7.74552	7.83321	7.38874	7.39861	7.439	6.16831	6.48954	6.80946	6.6952	6.03363	7.36242	7.97909	7.89562	8.24087	7.55878	7.81943	7.87676
YCL014W	8.49069	7.42746	8.08429	8.27464	8.63326	9.07709	8.82686	8.58751	8.7623	8.32035	8.33106	8.58995	8.90128	8.52428	8.69401	8.33058	8.43763
YCL016C	6.14665	6.15299	5.80185	6.25216	6.02591	6.41458	6.61776	6.90823	6.47763	6.15508	6.2433	6.30013	6.00589	6.40617	5.21246	5.69656	5.70881
YCL017C	8.86941	7.32579	8.32385	9.00253	8.84151	9.15456	9.39323	9.63851	9.54308	9.15235	9.32884	9.20108	8.63438	8.76356	8.39755	8.4127	8.1647
YCL018W	3.8329	3.27975	3.91103	3.93579	3.64221	3.90533	4.08431	3.94519	3.46957	4.07767	4.0533	3.87298	3.52014	3.99459	3.69018	3.49321	3.69433
YCL021W-A	4.49521	4.70035	4.44025	4.59439	5.16265	5.21246	5.30474	5.25615	5.45612	5.76031	5.71891	5.74932	6.31874	4.98394	5.44822	4.84116	4.32086
YCL024W	7.36824	7.36148	6.49186	7.02494	7.2256	7.16419	7.19731	6.9998	7.53773	7.2256	7.65874	7.34134	7.461	7.38153	7.65854	7.08502	7.20281
YCL025C	12.2605	11.2024	11.733	11.7004	11.2562	11.9603	11.7727	11.657	11.9509	12.0633	11.5982	11.8763	11.2356	11.5177	10.696	11.7004	11.6544
YCL026C-A	5.64139	5.18367	5.30175	5.07464	5.53073	5.83472	5.77848	5.87905	6.54649	6.15904	6.00054	6.21183	7.08271	6.1439	6.25997	5.63961	5.60494
YCL026C-B	8.7254	8.37313	8.2909	8.49035	8.42977	6.57211	6.1897	6.53475	6.55171	7.64881	9.07963	9.13399	9.38064	10.2889	9.69371	8.29532	8.33564
YCL027W	4.82871	5.10481	3.92809	3.64165	4.60301	3.8337	3.87084	3.86438	5.12909	4.12461	4.35294	4.29956	5.23636	4.5526	5.0194	4.45235	4.32751
YCL028W	9.29928	8.94625	9.51341	9.46495	9.70563	9.33704	9.37376	9.33569	9.33569	9.14738	9.27351	9.16023	9.61653	9.27475	9.04493	9.38944	9.39032
YCL029C	6.59825	6.33302	6.96611	7.19142	7.25992	8.36433	7.99705	7.90091	7.62884	7.13583	7.32094	7.09517	7.15032	6.54666	5.76538	6.66592	6.49915
YCL030C	11.4422	10.9072	10.5052	10.708	10.8141	10.4201	11.0368	11.5226	11.7215	11.5525	11.3424	11.2763	10.9102	11.301	10.6276	11.2231	11.2899
YCL031C	8.09259	8.5614	9.39121	9.23928	9.36729	9.41155	9.78035	9.82031	9.4103	8.90203	8.66029	9.08934	8.29922	8.20176	8.37465	8.6766	8.72857
YCL032W	7.08495	7.24727	6.28522	6.11067	6.34799	6.45673	6.14702	6.546	6.85999	6.50427	6.79051	6.36904	5.67733	6.25798	6.31663	5.65893	7.01546
YCL033C	9.04897	8.45499	8.26959	8.55239	8.3121	5.94207	6.28266	6.94025	7.02686	7.72032	8.37415	8.15691	7.54149	8.29037	7.68253	8.59179	8.57743
YCL034W	8.55884	7.88638	7.78261	8.03884	8.02243	7.52345	7.93294	8.38044	8.4344	8.46809	9.08056	8.6548	8.07847	8.89321	8.42007	7.61999	7.57482
YCL035C	10.1398	10.2647	9.89925	9.78625	9.81416	8.0468	8.65758	8.79159	9.1071	9.29146	9.74711	9.89937	9.88054	10.2155	10.0213	10.0653	9.93661
YCL036W	6.54252	5.67208	8.23248	9.1339	8.99473	9.08405	9.10506	8.82335	8.3872	7.37796	6.82654	7.74313	5.08132	5.36634	4.40018	7.45936	7.34948
YCL037C	6.44968	6.46632	8.20738	8.66813	8.63761	9.19552	9.37215	9.22638	8.93407	7.44977	7.73597	7.97058	7.94525	7.63434	6.88012	7.89552	7.60508
YCL038C	7.33111	6.24682	6.86166	6.82451	6.9096	5.99134	5.97397	6.04492	6.98905	6.52317	6.53916	6.71956	7.53747	7.05067	7.3963	6.7782	6.75076
YCL039W	7.32073	7.01507	6.41484	5.98958	5.91208	5.29243	4.89063	5.87505	6.09948	5.99959	6.94393	6.93433	7.2073	7.16402	7.52626	6.06217	6.16384
YCL040W	12.4622	10.4436	10.9409	11.2913	11.0142	9.2886	7.94675	7.5419	7.75894	8.63326	10.3455	10.6592	10.8892	12.006	11.9233	11.3755	11.321
YCL042W	4.15904	3.20098	3.86442	4.02437	4.4009	4.00412	3.79687	3.31034	4.13165	4.34806	4.20508	4.41685	3.77538	4.00412	3.58316	4.29181	4.00418
YCL043C	11.1288	10.0691	10.8511	11.0179	11.0413	10.6746	10.5143	10.7636	11.037	11.6224	12.2167	12.3612	11.9988	12.1669	12.129	10.8049	10.7336
YCL044C	7.34399	6.11259	7.16893	7.61202	7.66538	8.03674	8.22552	8.41066	8.08849	8.78315	9.03153	8.86004	8.33659	8.81279	8.08289	6.9587	7.29261
YCL045C	10.1849	10.0527	9.99666	9.98929	10.0686	10.373	10.1379	10.3939	10.3914	10.2118	10.2287	10.1907	10.1397	10.225	10.1182	9.9394	9.83372
YCL047C	7.32838	7.29417	7.35873	7.41836	7.44509	7.03888	6.70077	7.20618	7.27489	7.29417	7.85602	7.78513	7.17761	7.49744	7.23925	6.93313	7.12269
YCL048W	3.86474	3.43659	3.4842	3.2798	4.18127	3.32768	3.34868	3.0035	3.72777	3.60133	3.2193	2.89597	4.92216	3.56189	4.28783	3.31703	3.55781
YCL049C	8.08642	7.76546	7.67616	7.59442	7.38415	6.87376	6.4489	6.41841	7.08052	7.26448	7.98844	8.2725	8.21981	8.44105	8.28376	8.05137	7.95578
YCL050C	9.23609	9.81978	9.69397	9.38615	9.38782	9.60618	9.6198	9.90412	9.81427	9.85793	10.061	9.87295	9.72745	9.71452	9.59418	9.64524	9.76458
YCL051W	7.65334	7.81303	7.11166	6.91963	7.0751	7.51989	7.54673	7.46566	7.60368	7.2545	7.55263	7.47348	7.5643	7.87213	7.79326	7.49272	7.26454
YCL052C	7.99996	7.76474	7.54588	6.94198	7.21019	7.12038	6.89175	7.35427	7.66017	8.0207	8.01399	8.06395	8.16982	8.23386	8.34094	8.03197	7.90816
YCL054W	8.34149	9.25319	9.83354	9.87415	9.82695	10.4329	10.3577	10.1899	9.73603	8.85642	8.14809	9.08204	8.6297	7.43554	7.62101	9.23379	9.31745
YCL055W	6.63931	7.99656	7.45805	7.17365	7.17365	7.20853	7.30514	7.3468	7.22714	6.99962	7.17365	6.92864	7.46935	7.03591	7.06263	6.55568	6.8767
YCL056C	8.7439	9.59702	8.87065	8.29193	8.2395	8.15007	8.36355	8.43052	8.45345	8.14382	8.13582	7.87336	8.63566	8.18935	8.39415	8.70494	8.78989
YCL057C-A	11.8941	11.9875	11.3728	11.6269	11.3973	10.3432	10.6557	10.8084	10.8748	10.547	10.9592	10.8813	10.9661	11.231	10.6653	11.5146	11.4034
YCL057W	9.24629	8.81859	8.70186	8.70186	8.51864	6.86226	6.84551	7.17252	7.80161	8.71478	9.22702	9.17988	8.69861	9.27053	9.23906	8.53028	8.66035
YCL058C	5.68929	6.38888	7.06857	5.93859	6.12617	5.89602	5.69687	5.50201	6.03266	5.44304	5.68293	5.63262	7.41614	6.94306	7.68097	5.94619	6.11726
YCL059C	7.70661	8.19392	9.01208	9.02442	9.13325	9.96343	9.90242	9.99413	9.78522	8.55508	8.02278	8.72115	7.50658	7.5941	6.65594	8.67644	8.65906
YCL061C	7.34408	8.33746	7.44079	7.28501	7.19313	7.42883	6.70391	6.7661	6.8463	6.87311	7.20396	7.66009	7.34603	7.18149	7.31325	7.17189	7.07657
YCL063W	7.39331	7.10283	7.77768	7.92211	7.86923	8.53185	8.37663	8.23825	8.11643	7.63806	7.97259	7.96478	7.8495	7.89043	8.07711	7.56901	7.62383
YCL064C	5.15539	5.4185	5.04059	4.68304	5.10765	5.54977	4.29277	4.96065	4.92593	4.94845	5.36742	5.8735	4.92978	4.10368	4.09476	4.01672	4.57933
YCL066W	4.59957	3.78936	4.59957	4.18731	4.59957	4.59957	4.62032	4.85313	5.90045	4.90651	4.15357	3.68125	4.87066	4.8357	4.67779	3.88274	4.67777
YCL068C	4.96146	4.19568	4.56549	4.81176	5.05773	4.58012	5.08329	4.85383	5.49341	5.1726	4.98041	5.21026	5.92145	4.46615	5.7136	4.77717	5.44929
YCL069W	3.57017	4.42091	4.08483	3.37458	4.72952	3.84565	3.32598	3.32572	4.43195	4.29073	4.11053	3.55912	5.0693	3.90943	4.411	3.34272	3.38056
YCL073C	4.92267	4.56273	4.63064	4.87601	5.18718	5.15162	5.24556	4.94569	5.3856	4.94569	5.298	4.06666	5.32856	3.98872	4.52867	4.03141	4.65197
YCR002C	9.3602	10.176	9.2534	8.87574	8.91384	9.04154	9.23788	9.17111	9.24049	9.42163	9.19073	9.2237	9.63979	9.72305	10.0808	9.53437	9.30739
YCR003W	8.00835	9.41767	7.70602	7.49527	7.40626	6.95087	7.83695	7.9356	8.03674	7.63786	7.96447	8.17413	8.05344	8.29003	8.24856	8.48332	8.09284
YCR004C	11.137	10.7575	11.1801	11.1133	11.1322	9.55856	8.27208	8.01409	8.2534	9.29469	10.5424	10.8322	10.0029	10.8671	10.6837	11.0275	11.0598
YCR005C	12.2713	12.1492	11.7418	10.882	10.8396	9.5417	9.91294	10.6645	11.3224	11.3805	10.2139	10.2889	10.356	10.4477	9.73016	11.5123	11.5968
YCR007C	5.00446	5.45346	5.06934	4.55117	4.80307	5.80959	4.70372	4.70372	4.85839	4.45146	4.503	4.36832	5.81225	5.06819	5.23211	4.26733	5.17432
YCR008W	8.76847	9.06572	9.43211	9.7504	9.47765	9.3718	9.72348	9.76695	9.49401	9.06118	9.61222	9.28014	8.50184	7.94039	8.34645	9.00924	9.30506
YCR009C	9.5883	9.79771	9.93132	9.79086	9.86259	9.46835	9.55135	9.82751	9.88117	9.90748	10.1208	10.0584	9.72745	10.0706	9.8629	9.71084	9.69325
YCR010C	11.6474	9.93622	9.38516	7.36501	7.36152	6.05597	6.30741	6.02972	6.62949	6.24409	5.93022	4.41232	7.16839	6.26902	7.04312	10.1549	10.1597
YCR011C	9.96903	9.3073	9.25166	9.16568	9.18936	7.99508	8.34958	8.76804	8.62946	9.29428	9.54681	9.52904	9.25166	9.78271	9.61019	9.44827	9.25166
YCR012W	12.9273	11.7599	12.2678	12.6183	12.547	12.4888	12.3768	12.5127	12.6948	13.0306	13.2047	13.2155	13.0075	13.0902	12.922	12.475	12.3595
YCR014C	5.58096	7.20886	6.20654	6.10724	6.20569	6.71271	6.16022	5.75327	6.21577	4.76022	4.56886	4.99499	5.2261	5.14138	4.81396	4.47009	5.39229
YCR015C	6.32829	6.74702	7.24082	6.8547	6.92954	6.68009	7.59852	7.33561	7.14255	6.481	6.33476	6.75776	6.87008	5.85541	6.38987	5.56503	6.12899
YCR016W	7.64328	8.89953	9.26189	9.19725	9.18963	9.61038	9.81851	9.62995	9.09878	8.25193	7.87433	8.64547	7.49362	7.35231	7.3217	8.62961	8.58595
YCR017C	9.0132	8.41508	8.43002	8.24024	8.31281	8.6571	8.62384	8.84552	8.94453	9.16877	9.36263	9.39411	8.99261	9.16022	9.22897	8.55352	8.62447
YCR018C	5.0651	5.56014	5.17602	5.09652	5.47687	4.70294	5.38939	5.80553	6.19379	6.40065	5.729	5.26262	6.45597	6.51292	6.78291	5.65524	5.72138
YCR019W	6.51665	6.9317	7.21674	7.23691	7.17348	7.61352	7.44193	7.3034	7.28501	6.45556	6.80609	6.60124	6.12214	5.99161	5.92359	6.26597	5.973
YCR020C	6.14848	6.95725	6.6056	6.60607	6.76966	7.22956	6.95458	6.63901	6.65084	6.09843	5.81306	6.00436	6.77126	6.99061	5.33472	6.31709	6.31594
YCR020C-A	7.88952	7.17551	8.03438	8.50639	8.26768	7.72095	8.92964	8.9533	9.05512	7.97582	7.34575	7.53058	7.19967	6.90116	6.32942	7.67674	7.2527
YCR020W-B	4.72164	6.04957	6.61467	6.13538	6.14628	5.69686	6.46375	5.74496	5.28957	4.62158	4.49905	4.63101	3.98124	3.82689	4.20888	3.67812	4.82228
YCR021C	6.97187	6.92809	7.19651	6.05153	6.92037	9.04785	5.01578	5.28937	6.06748	6.14893	5.31677	4.58263	6.68093	6.15901	6.76017	10.0304	10.1218
YCR023C	7.91393	7.67048	7.49104	7.77334	7.40679	7.14195	7.47779	7.70741	7.90976	6.95994	7.74075	7.5612	7.29763	7.37718	7.03796	7.5434	7.5532
YCR024C	6.60364	6.87851	6.54905	6.36291	6.45059	6.62244	6.43924	6.12217	6.23921	6.47049	6.60916	6.45059	7.3034	6.7488	6.34306	6.10914	6.202
YCR024C-A	10.8073	10.1197	11.1985	11.3162	11.4016	11.2591	11.785	11.6124	11.5178	11.6257	11.5203	11.4147	11.2968	11.3539	11.1305	11.3303	11.4842
YCR024C-B	10.9876	10.9092	11.5833	11.2937	11.4129	11.1541	11.5461	11.2924	11.3655	11.5319	11.2257	11.3643	11.8374	11.6862	11.8936	11.5051	11.648
YCR026C	7.03963	7.47749	7.5411	7.7875	7.62818	7.98088	7.51006	7.52373	7.32605	7.00175	7.01442	7.11291	6.76459	7.19177	7.16477	7.28073	7.4374
YCR027C	6.59967	6.3737	6.69889	7.13	7.14277	7.81199	7.95802	7.6621	7.46361	6.8867	6.8867	6.93573	6.27941	5.94102	6.52959	6.08527	6.42844
YCR028C	7.20245	6.40452	7.05829	7.54019	7.5638	7.88058	8.37783	8.26821	8.10603	7.68975	7.7731	7.63877	6.99815	6.97866	6.57958	7.01005	7.14574
YCR028C-A	11.3726	11.191	11.1565	10.9374	10.8533	9.9122	10.5996	10.6515	10.7886	10.9454	10.9929	11.0664	10.7586	10.9454	10.9295	11.2423	11.1523
YCR030C	8.87952	6.8828	7.45364	7.66865	7.69755	6.46375	6.42757	6.96231	7.37243	8.078	8.36885	8.13655	8.09875	8.65047	8.20436	7.3805	7.41333
YCR031C	11.9913	11.5144	11.928	12.1241	12.1603	12.2873	12.3986	12.4095	12.3811	12.4376	12.2871	12.2011	11.7945	12.0338	11.1687	11.8445	11.8229
YCR032W	7.71054	7.58035	7.44275	7.44275	7.92277	7.23824	7.19508	6.97969	7.45523	7.60292	7.16701	7.05229	7.66502	7.30517	7.79795	7.75435	7.49098
YCR033W	9.4454	9.45856	9.28039	9.22829	9.30314	9.77279	9.45607	9.24754	9.30314	9.21369	9.33609	8.41204	8.8501	9.2032	8.83734	9.49153	9.79523
YCR034W	8.9582	9.29106	9.38944	9.52052	9.67438	10.0279	9.8971	9.8224	9.60692	9.29477	9.27969	9.62064	9.20111	8.92363	8.54556	8.8509	8.92978
YCR035C	7.84394	8.08118	9.16313	9.10486	9.03065	9.36661	9.15997	9.04038	8.81355	8.37392	8.38508	8.49098	8.19019	8.25404	8.17677	8.14132	8.36415
YCR036W	8.12357	8.4128	8.09176	7.90443	7.80124	7.18376	7.3347	7.20718	7.48544	7.54928	7.68455	7.90197	7.91096	8.21423	7.68225	8.02879	7.93079
YCR037C	7.98885	8.01217	8.68917	8.81715	8.76634	8.63787	8.30927	8.22577	8.10521	7.71525	7.54458	7.69618	8.09125	7.66056	7.3671	7.64609	7.76461
YCR038C	6.55266	6.84825	6.43615	5.77593	6.19252	6.18033	5.99931	6.02072	6.13439	6.35136	6.04032	5.9764	5.04429	6.81258	6.48375	6.38622	6.17816
YCR042C	8.70983	9.80326	8.68694	8.43474	8.53316	8.63433	8.48245	8.62966	8.6591	8.48245	8.0481	7.79657	8.15331	8.06784	8.36043	8.7154	8.72907
YCR043C	7.7321	7.15076	8.47575	8.55766	8.79776	8.94799	9.209	9.23366	9.22756	8.98149	8.70032	8.91164	8.70032	8.70032	8.28263	7.7845	7.71173
YCR044C	8.12481	7.2932	7.43885	7.81865	8.14834	7.96826	8.3453	8.44141	8.55258	8.7713	9.13319	8.87506	9.19678	9.38373	9.18855	8.09813	8.03416
YCR045C	4.05926	3.83338	4.21051	3.48662	4.36273	3.72118	3.78144	3.88814	5.17618	5.00743	4.28659	3.43499	6.25851	5.03103	6.43696	5.19594	4.22836
YCR046C	9.06008	7.61493	8.2937	9.01309	8.77482	8.7088	8.79646	8.86623	8.91761	8.72105	9.20969	9.02502	8.62644	9.01794	7.5995	8.33164	8.0862
YCR047C	7.70766	7.0321	8.57166	9.35422	9.30476	9.64336	10.2226	10.128	9.81256	8.75436	8.05471	8.43915	6.93738	6.31568	5.67413	8.09718	8.19628
YCR048W	7.20867	7.17015	7.33864	7.87729	7.80929	7.83074	8.19789	8.13012	8.17239	8.00802	7.80864	7.18351	6.3801	7.19598	6.58713	6.69079	6.95529
YCR051W	8.5772	7.32261	8.12751	9.09332	8.93108	9.5067	10.0793	10.2133	10.0664	9.22569	8.98823	8.91334	7.30433	7.74958	6.87808	8.48137	8.34509
YCR052W	7.32935	7.62844	7.90485	8.32147	8.30155	8.85982	8.85057	8.96779	8.65412	8.19454	8.57526	8.30661	7.97197	8.13486	7.76945	7.62517	7.56258
YCR053W	11.0977	11.3589	10.9248	10.9517	11.0868	11.3405	11.3198	11.5091	11.4749	11.2686	11.1539	11.2495	10.6106	10.9946	10.7993	11.1125	11.1856
YCR054C	6.80265	7.9248	7.43877	7.27395	7.62344	7.83	7.22876	7.29478	6.96273	6.22289	6.11142	6.70588	6.24926	5.68152	5.65079	6.72369	6.93586
YCR057C	8.39336	8.32071	9.88719	9.96848	10.1224	10.6786	10.1893	10.0439	9.78731	8.81604	8.57526	9.35339	8.35319	7.51547	6.86676	9.13979	8.97759
YCR059C	6.2142	5.98175	7.48109	8.20017	7.83892	8.90676	9.06093	8.99554	8.81569	7.68248	7.88883	7.725	6.02292	6.51817	4.32915	6.2771	7.26357
YCR060W	7.21374	7.38852	7.58648	8.08033	8.02494	8.59282	9.11863	9.07724	8.9597	8.20687	7.81394	7.69442	6.74533	6.83123	6.38987	7.28983	7.00203
YCR061W	8.82484	6.53503	8.09268	8.87417	8.73435	6.92486	6.48209	6.05483	6.90942	6.8723	7.72241	7.51367	7.38333	8.08678	7.22907	7.97311	8.22697
YCR063W	6.10098	5.35875	7.35707	8.05907	7.55743	8.62694	8.68172	8.40368	7.99554	7.17045	7.17365	7.11794	5.67669	6.51023	5.22801	6.42559	6.21323
YCR065W	7.60317	5.71282	7.56268	8.20056	8.02394	8.49655	8.71505	8.4833	7.99761	7.52756	8.31071	8.46303	6.84626	7.36801	7.3479	6.91568	6.64865
YCR066W	6.5179	6.86267	6.58266	6.43139	6.50322	7.13744	7.01775	6.90664	6.7781	6.14586	6.20421	6.37509	6.12499	6.08127	5.83541	5.98364	6.29185
YCR067C	8.37679	7.96328	7.91914	7.91914	7.80836	7.80138	7.23294	7.55872	7.46581	7.8731	8.09611	8.13447	8.07571	8.46507	7.92661	7.71879	7.86186
YCR068W	4.72965	3.92136	4.11165	5.30213	4.95119	4.43556	5.36079	5.71909	5.09802	5.58567	5.79325	5.55028	3.73769	4.57486	3.35886	3.90374	4.71842
YCR069W	8.26497	7.61402	7.51172	7.25669	7.088	6.19423	6.14189	6.48533	6.62783	7.41202	8.15686	8.37736	8.30936	8.46923	8.50525	8.06816	7.82518
YCR071C	8.16807	8.13774	7.66769	7.92051	7.80033	8.02079	7.96428	8.15519	8.18302	7.4666	7.95002	8.02811	7.6924	7.5512	7.92051	7.52255	7.46099
YCR072C	9.2546	9.14884	10.7167	10.7409	10.7992	11.0894	10.7714	10.5816	10.3506	9.49208	9.18563	10.0193	10.0958	8.98873	8.77328	9.87397	9.96765
YCR073C	6.99785	7.49894	6.60514	6.8067	6.51144	6.85897	6.16286	6.38829	6.63196	5.85214	6.36296	6.68092	6.46627	6.18132	6.12733	6.65684	6.38049
YCR073W-A	8.94595	8.09165	8.79296	9.23115	9.42128	8.30128	7.92547	8.55787	8.61275	8.91505	9.30194	9.19275	8.83169	9.31948	7.84968	8.56414	8.51323
YCR075C	6.60371	6.21564	4.98225	5.33456	4.94936	4.67129	4.99403	5.63271	5.96345	5.86464	7.07255	6.75641	6.83768	5.93197	6.05257	5.17646	5.55523
YCR075W-A	8.10467	8.17482	7.98756	7.9985	8.07693	6.54922	7.19581	7.49291	7.77988	7.60647	8.35563	7.9696	8.71568	8.52039	7.05162	7.64201	7.48962
YCR076C	6.94773	6.20019	6.58762	7.14166	7.1036	6.28972	6.5842	6.63651	6.62049	6.14893	6.7499	6.91546	6.58014	6.66265	4.67429	6.64543	6.75844
YCR077C	9.32432	8.27274	8.92732	8.82398	8.95998	9.34383	9.11507	9.13103	8.97836	9.40021	9.13526	9.17669	8.73273	8.92275	9.19848	8.83634	9.05213
YCR079W	7.931	6.72746	6.85847	6.87241	7.33138	6.97563	7.35672	7.2256	7.51693	7.38694	7.64439	7.54945	8.07847	8.09039	7.99144	7.36351	7.53331
YCR081W	7.01321	7.38158	7.2527	7.47265	7.48159	7.41694	7.8048	7.73799	7.50538	7.88595	7.80198	7.94708	5.95592	5.78904	6.77882	6.81043	7.81042
YCR082W	9.60202	10.0705	9.44004	9.22223	9.13042	8.74281	9.0168	9.10277	9.19131	9.22307	9.36119	9.54692	8.70848	8.8186	8.90634	9.35709	9.35952
YCR083W	9.02032	7.92409	8.65034	8.79011	8.68562	7.29224	7.60074	7.76051	7.81705	7.41306	7.6387	7.83038	7.45264	7.92409	7.22134	9.08005	8.72575
YCR084C	10.2344	8.46365	9.72139	10.0721	10.2256	10.504	10.5651	10.668	10.5072	10.2912	10.264	10.4683	9.51877	10.2223	10.2223	9.72022	9.68166
YCR086W	7.15756	7.8944	7.33427	7.31022	7.39179	7.53229	7.83325	7.87168	7.84927	7.11956	7.61149	7.41749	7.65348	7.41758	6.4346	7.28786	7.2552
YCR087C-A	7.90937	8.09644	9.27985	9.62662	9.73974	11.0574	11.0901	11.0431	10.8894	9.04503	8.23919	8.63157	7.55854	7.07769	6.47172	8.89516	8.52716
YCR088W	9.59756	8.68501	9.06074	9.08427	9.3805	7.63605	7.0353	7.53317	7.97861	8.91866	9.81292	10.0573	9.46679	10.232	10.3268	9.28476	9.19412
YCR089W	6.63432	6.42857	6.28559	6.38992	6.41243	7.51465	6.98434	6.88933	6.90215	6.85704	6.49887	6.47241	7.04692	6.63792	6.22766	6.08299	6.23426
YCR090C	8.32127	8.98731	8.53739	8.06159	8.22918	7.7775	8.17636	8.32451	8.49135	8.41243	8.25499	8.63487	8.47855	8.45861	8.28512	8.61173	8.46129
YCR091W	6.39391	6.29342	5.42984	4.04928	4.14532	4.77324	4.09368	4.46681	4.23501	3.83279	4.02403	4.24821	4.35149	4.64826	6.04236	4.47787	5.27803
YCR092C	6.5834	6.49092	6.97963	7.22646	7.28807	8.08504	7.78928	7.62843	7.6305	7.30823	7.2615	7.17527	7.25382	6.73034	6.38987	6.43924	6.66132
YCR093W	9.83117	10.2626	9.62979	9.53027	9.65089	10.336	9.64465	9.64382	9.62284	9.51873	9.5129	9.76422	9.40497	9.5395	9.96464	9.76428	9.78675
YCR094W	8.14983	7.80396	7.40592	7.45473	7.29883	7.84122	7.94002	8.04473	8.02462	8.04769	7.82695	7.99712	7.61219	7.80396	7.34306	7.70237	7.64787
YCR095C	6.76668	7.5285	7.19933	6.45562	7.00721	7.22264	7.3161	7.11299	7.3408	7.15472	7.03201	6.58028	7.82917	7.56312	8.29114	7.4545	7.15472
YCR096C	8.01975	9.86439	8.70131	7.80284	7.99933	8.50948	8.06993	7.99741	8.24394	7.78117	7.77357	7.66584	9.14099	8.71795	9.38106	8.86708	8.73814
YCR097W	7.54182	7.90281	7.79199	7.10752	7.16631	6.54078	6.94498	6.68303	6.98958	6.8745	7.10752	6.95816	7.24112	7.02448	7.58171	7.95503	7.52981
YCR098C	4.03311	3.64811	3.78137	3.26674	4.55514	3.78137	3.97754	3.76485	4.90749	4.11003	4.96012	3.86371	5.80558	4.37864	5.56375	3.36249	3.40728
YCR099C	3.56875	3.24122	3.40138	3.34954	3.67824	2.87742	2.97039	3.3721	3.40138	3.30771	3.64452	3.55723	3.82956	3.40138	3.64694	3.40138	2.91764
YCR100C	3.6937	3.57611	3.75389	3.99859	3.80242	3.28161	3.66431	3.8495	3.80242	4.14105	3.94356	3.6754	4.54285	3.53151	4.9825	4.01882	3.55029
YCR101C	3.06048	3.57385	3.41129	3.05749	3.52593	3.35183	3.41506	3.29137	3.61248	3.48416	3.62378	3.29137	3.41003	2.94735	3.36672	3.10753	3.13945
YCR102C	4.61494	4.25985	4.41089	4.30273	4.79228	4.33173	4.52942	4.66462	4.7851	4.49947	4.69353	4.1571	4.95851	3.85352	3.89438	4.49947	4.00359
YCR104W	3.32146	3.1028	3.47231	2.97992	3.892	2.54813	3.14383	3.09588	4.49913	3.59225	3.64049	2.80818	3.79649	3.49321	4.08368	3.49321	3.92455
YCR105W	4.64182	4.33205	4.8134	4.51184	5.33443	4.30165	4.14845	4.45814	4.73204	4.10416	4.34598	4.20603	3.86941	3.26531	3.97704	3.53772	3.8977
YCR106W	5.02668	5.96759	5.27819	5.34124	5.40278	5.17091	5.273	5.17091	5.85032	4.8405	4.93171	5.04034	4.69257	4.6512	3.80364	5.62251	5.08664
YCR107W	5.13376	5.78992	4.92632	4.54965	4.54851	4.94297	4.54546	4.30195	4.68412	4.45115	4.58715	4.34682	4.29763	3.84602	4.2876	4.46389	4.43517
YCR108C	4.57857	4.04512	4.76241	4.33788	5.48406	4.60352	4.34254	4.64979	5.61098	4.85026	5.11634	4.29816	6.33164	4.66295	5.89318	3.93002	4.76241
YDL001W	7.39962	8.41666	7.6999	7.30298	7.3199	7.57785	7.64645	7.63238	7.58815	7.23647	7.4155	7.18277	8.22128	7.8093	7.57084	7.0917	7.3049
YDL002C	6.79229	7.05263	7.3304	7.53425	7.55586	7.30525	7.85607	7.79304	7.94797	7.66953	7.67485	7.56208	7.63323	7.54186	8.17986	7.14952	7.40362
YDL003W	7.52394	8.23596	8.36609	8.22671	8.41841	7.97372	8.04669	7.26047	7.22176	7.25941	8.03665	8.25897	8.36932	8.05596	8.32711	7.13697	7.40992
YDL004W	11.7917	11.9923	11.9332	11.8097	11.7216	10.1158	9.71709	9.96633	10.2782	10.5352	11.1174	11.2331	10.6489	11.2675	11.0691	11.6186	11.7126
YDL005C	7.53235	8.66344	6.68958	6.59674	6.53713	6.72823	7.2285	7.41392	7.17307	7.17307	7.02102	7.17038	7.40631	6.97127	7.19386	7.07644	7.43852
YDL006W	6.8539	7.17835	6.66491	6.35375	7.03956	6.60463	6.92267	6.98382	7.41272	6.9772	7.00007	6.64452	7.77197	7.20619	7.51684	6.13457	6.80794
YDL007W	9.31252	9.43723	8.94561	8.99145	8.79045	8.11816	8.35931	8.53482	8.85682	8.83231	9.30818	9.3673	9.2542	9.08922	9.24964	9.01255	8.94717
YDL008W	7.76634	8.02565	7.99641	7.98409	7.89262	7.09844	8.0866	8.14874	8.2963	7.79107	8.04497	7.98409	7.66818	8.11993	7.66352	8.00992	7.93296
YDL010W	7.57765	8.92084	7.22019	6.44078	6.86968	6.7888	6.65211	7.01236	7.08725	7.13893	7.30803	7.70014	8.21981	8.15788	9.10758	7.8093	7.55051
YDL012C	8.97625	8.23953	8.40693	8.65959	8.65131	9.36004	9.6722	9.87389	10.047	9.65322	9.5358	9.30068	9.3705	9.24894	8.7058	9.21764	8.91152
YDL013W	8.19331	8.03932	7.97743	8.24712	8.05649	8.62447	8.43469	8.19799	8.12307	7.59489	7.77974	7.56491	7.33212	7.15541	7.34887	7.61633	7.21597
YDL014W	10.6612	9.7879	11.2166	11.7887	11.7688	12.1653	12.0232	12.0083	11.9246	11.4591	11.1525	11.3083	10.04	10.0863	9.85498	10.9509	10.8701
YDL015C	10.0861	9.76716	10.8187	10.5712	10.788	10.0596	10.1695	10.1032	10.0985	9.76329	9.99983	10.3217	10.5276	10.4972	10.747	10.1611	10.2238
YDL017W	6.58901	7.26738	6.65046	6.69573	6.94928	7.10629	6.9567	6.80947	7.12169	6.66286	6.69911	6.74254	7.04981	6.31499	6.16934	6.26597	6.49569
YDL018C	6.98501	8.13583	5.74059	5.79688	5.97061	5.05659	5.74228	5.7038	5.97299	6.16734	7.20148	7.14789	7.17625	6.89138	7.18479	5.79688	5.81354
YDL019C	9.61898	8.72866	9.10502	9.02061	9.32535	7.24927	6.9665	7.55701	7.70853	8.43249	9.01045	8.73249	9.03039	9.49067	9.65045	8.9927	9.00554
YDL020C	9.25387	9.7908	8.30799	7.92757	7.83613	8.45414	8.39969	8.36884	8.44604	8.32385	8.36974	8.03109	8.11354	8.47204	8.28169	8.98328	8.74721
YDL021W	7.38247	7.99879	6.78744	6.28075	6.40162	4.60534	3.98966	4.32485	5.06905	5.00132	6.29954	6.40162	7.73557	7.92331	8.44769	6.38244	6.55345
YDL022W	9.63911	8.284	9.05348	8.6921	8.65564	6.12703	5.77349	5.86783	6.58787	8.6921	10.2714	9.39324	9.53281	10.4803	10.2992	8.41908	8.42033
YDL024C	5.68269	6.38882	5.90963	5.96076	5.87164	5.75258	4.9425	5.06468	5.68764	5.45282	6.09766	5.52875	5.75327	4.72212	5.6501	5.67006	5.46284
YDL025C	8.02889	7.91832	6.9946	6.92556	6.86139	6.69188	7.0522	7.15151	7.39464	7.18891	7.20302	6.89222	7.01939	7.24566	7.1382	7.43034	7.38992
YDL027C	7.37057	8.32921	7.17048	6.51935	6.29613	4.09578	4.76876	4.86	5.56409	6.26138	6.79889	6.76404	6.70954	7.74071	7.78212	6.20002	6.98019
YDL028C	7.89759	8.1418	7.66163	7.50258	7.69441	8.15934	7.98571	7.82227	7.75723	7.12862	7.19411	7.6154	8.0947	7.87408	7.85005	7.36197	7.23409
YDL029W	10.6262	10.3506	9.7684	9.85572	9.66752	8.66518	8.8842	9.15256	9.35971	9.77231	10.1727	10.2198	9.89988	10.0604	10.4036	9.90117	9.89675
YDL030W	6.73488	6.88428	6.85779	6.85779	6.93781	7.53884	7.45618	7.289	7.21858	6.76867	6.65924	6.85779	6.14181	5.77214	5.94006	6.57542	6.29595
YDL031W	8.80157	10.0905	9.8485	9.71591	10.149	11.0498	10.5576	10.3941	10.2854	9.15537	8.44264	9.17383	8.92964	8.03538	7.75924	9.44082	9.23928
YDL033C	6.70934	6.4897	6.53759	6.79661	6.80781	7.74517	7.28665	6.94494	6.93524	6.85686	6.80063	6.72505	6.24048	6.70946	5.59552	6.80353	6.79661
YDL035C	9.1096	9.69322	9.12	9.01395	8.91888	9.16321	8.78339	8.64285	8.74204	8.56379	8.47603	8.43934	8.15657	8.3959	8.50419	9.02754	9.13017
YDL036C	7.05164	7.38758	7.89657	8.03584	8.26278	8.99327	8.97834	8.80554	8.50681	7.82166	7.31426	7.51906	6.6164	6.58668	5.78583	7.53803	7.37103
YDL037C	3.14521	3.18153	4.82343	5.63138	5.86116	6.62715	7.51382	6.81463	5.10991	5.12909	3.75258	5.07105	3.40609	2.93961	3.26107	2.88789	3.20686
YDL038C	4.1108	3.70039	8.11361	8.93525	8.83907	10.444	9.17452	8.49314	7.42334	6.94722	5.32313	6.58771	3.29488	4.06043	3.93447	4.56167	5.05451
YDL039C	5.68018	5.27258	9.50101	9.86934	10.0001	11.5611	9.76265	9.17196	8.55437	8.1296	6.56157	7.51318	5.92145	5.74098	3.73011	7.04339	6.47883
YDL040C	9.39603	9.70159	9.63772	9.38881	9.40079	9.73984	9.45962	9.54467	9.43596	9.40079	9.48325	9.52946	8.79596	9.24695	8.71766	8.87399	8.88706
YDL042C	7.87082	7.51947	8.04126	8.04126	8.09538	8.50101	8.25587	8.29826	8.21013	8.04126	8.04126	7.98769	8.04415	7.5333	7.5954	7.89047	7.81312
YDL043C	7.53745	8.02658	8.4042	8.62766	8.54416	8.9648	9.06675	8.91229	8.66929	7.98583	7.77514	8.18886	7.70746	7.57276	7.47824	7.57455	8.05952
YDL044C	7.69618	8.53155	7.71278	7.37322	7.66517	7.64481	7.77023	7.64481	7.82183	7.45159	7.3658	7.10506	7.82195	7.37008	7.36852	7.63115	7.52223
YDL045C	8.05705	8.35451	7.28218	6.96948	7.06453	6.9955	6.83559	7.12704	7.18711	7.51525	7.70254	7.82747	8.11267	7.9953	8.03353	7.69868	7.60451
YDL045W-A	8.30495	9.32322	8.24639	8.15062	8.16664	8.4315	8.52826	8.54816	8.4986	7.9016	8.27674	8.31048	8.80228	8.47579	8.34515	7.73481	7.83536
YDL046W	11.0081	8.90539	10.2443	10.6864	10.5046	9.75292	10.2685	10.4498	10.4455	10.4215	10.7449	11.0048	10.1835	10.918	10.5905	10.4538	10.3272
YDL047W	8.65474	7.98292	8.50539	8.98474	8.82154	9.30044	9.2591	9.31354	9.22148	8.88938	9.07205	8.90977	8.19775	8.15308	7.76238	8.67014	8.66449
YDL048C	8.88325	7.92734	8.73079	7.73043	7.70377	8.61654	5.5082	5.44389	6.69754	7.94603	7.11153	8.42653	8.20018	8.61355	8.58454	10.4977	10.3676
YDL049C	9.15493	8.98689	8.24633	7.82033	7.66267	7.39507	6.38781	5.96829	6.62826	6.3415	7.49936	7.51481	7.42997	6.93778	6.8461	9.55575	9.42003
YDL051W	8.9231	9.92871	10.3363	10.1867	10.2356	10.5532	10.8352	10.8203	10.6954	9.82692	9.39196	9.77025	8.81841	8.75471	8.39007	9.65869	9.87378
YDL052C	9.64431	9.23719	8.35231	8.5299	8.52584	8.59756	8.96413	9.24566	9.25051	9.38788	9.78785	9.58801	9.33722	9.77781	9.59173	9.28874	9.25141
YDL053C	8.82947	10.5321	9.12355	8.68263	8.8666	9.01373	9.01028	9.10032	9.25994	9.17688	9.11485	9.09617	8.48351	8.76892	9.28357	9.64088	9.69107
YDL054C	8.12495	7.47443	7.7143	8.00928	7.99276	7.60116	7.90412	7.88574	8.12343	7.88574	8.07821	7.7006	8.12693	8.13117	7.50794	7.71483	8.12391
YDL055C	11.2447	11.5998	11.6483	11.3777	11.4591	11.2891	11.2336	11.1461	11.1299	11.5902	11.8532	12.0071	12.5188	12.438	12.5043	11.6045	11.8713
YDL056W	7.30179	8.57498	7.61814	7.29812	7.31446	7.49238	7.13555	7.05301	7.08673	6.85568	6.98252	7.23406	7.30179	7.2469	7.30179	7.47505	7.81304
YDL057W	6.42159	6.4691	6.74072	6.76356	6.70266	6.19944	5.77006	5.89044	6.47592	5.89907	6.10055	6.17683	5.55453	6.0139	5.21033	5.8945	6.32038
YDL058W	8.92852	10.2246	8.97252	8.68021	8.94542	8.61425	8.00021	8.19853	8.67133	8.63532	8.40198	8.54026	8.70577	8.45351	8.73199	8.71347	9.0046
YDL059C	6.38542	6.43134	7.45618	7.34404	7.3744	5.8255	6.3777	6.47903	7.26192	6.34911	6.79051	5.48713	7.12909	6.27307	6.54831	5.08814	6.21486
YDL060W	8.73506	9.28082	9.90302	10.1305	10.1484	10.7631	10.4214	10.376	10.2552	9.47109	8.67343	9.41738	8.41507	8.01919	7.63265	9.56951	9.52456
YDL061C	12.1849	12.2507	12.1731	12.4358	12.4201	12.446	12.5578	12.4773	12.551	12.5459	12.3567	12.4089	12.3898	12.1899	11.9063	12.4045	12.3018
YDL063C	7.94637	8.28889	9.5314	9.44974	9.53404	9.77025	9.54341	9.29871	9.10547	8.38312	7.65124	8.69896	7.77893	6.69025	5.99346	8.82822	8.91967
YDL064W	8.77677	8.63127	8.74528	8.86364	8.74548	9.50498	9.41718	9.22443	9.29205	8.78016	8.84105	8.79162	8.50308	8.44314	8.04314	8.41296	8.40085
YDL065C	8.46575	10.1058	7.97949	6.91897	7.36769	7.98059	7.46533	7.61874	7.61964	7.35507	7.58134	7.8298	10.2803	9.07858	10.3164	9.03172	9.42262
YDL066W	10.419	8.82034	9.83948	10.4216	10.3347	10.2626	9.6893	9.68865	9.89623	10.219	10.4793	10.2705	10.6791	9.99683	9.96357	9.82955	9.65706
YDL067C	11.3415	8.8962	10.347	10.9468	10.7996	9.6711	10.1327	10.1471	10.4005	10.343	10.4279	10.2557	9.88855	9.84815	9.53925	10.9805	10.5669
YDL069C	6.20121	7.61775	6.6829	5.83462	6.29427	5.77484	6.4168	6.5895	6.98299	6.57216	6.51278	6.58201	7.67475	7.40118	7.88427	6.89742	7.03508
YDL070W	7.81672	9.4736	8.47409	7.59696	7.79628	8.39231	7.67586	7.11274	7.37367	7.82859	8.27961	8.41638	9.27919	8.82437	9.86136	8.25132	7.82647
YDL072C	8.92648	8.5328	8.71878	8.69026	8.55961	6.79505	7.30924	7.67634	7.97834	8.77642	9.18926	9.30857	9.09095	9.64166	9.60588	8.94212	8.84066
YDL073W	7.80603	8.30912	7.45082	7.56818	7.61248	7.95697	8.01636	8.11219	8.27181	8.0677	7.87306	7.59619	8.10257	7.44201	7.88633	7.42085	7.44961
YDL074C	9.72129	10.1016	10.0689	9.63592	9.93967	10.2069	10.1095	9.9326	9.92695	9.62574	9.4294	9.61234	9.80577	9.5627	9.51441	9.8418	9.85881
YDL075W	12.001	12.5839	12.4003	12.1763	12.2405	12.2963	12.4312	12.454	12.404	12.4588	12.3414	12.2627	12.4596	12.2798	12.0502	12.2926	12.2054
YDL076C	6.8694	7.66118	7.07383	6.52824	6.59423	6.15205	6.3184	6.48781	6.71325	6.95008	7.38841	7.04981	6.98943	7.29153	7.55944	6.51246	6.73517
YDL077C	7.59415	7.77349	7.30017	7.16458	7.35883	6.45578	6.51587	6.48308	6.88461	7.16374	7.44212	7.43158	6.90561	6.50613	6.15833	6.70989	6.98159
YDL078C	10.8845	10.7301	10.6816	10.2683	10.4259	8.43953	7.98751	8.25208	8.43608	9.10656	9.91542	9.85828	10.0671	10.15	10.3543	10.4762	10.6825
YDL079C	8.00293	8.06701	5.8234	5.27478	5.65618	5.37899	4.43879	4.34805	5.00472	4.15275	5.00789	5.49844	6.29021	6.67812	6.96662	6.39244	6.95398
YDL080C	6.99163	6.81773	6.53228	6.85233	7.21279	8.21468	7.6934	7.70733	7.86714	7.72572	7.63069	7.46261	7.76601	7.01598	5.82578	6.34198	7.08117
YDL081C	11.147	10.8644	11.4498	11.461	11.4756	11.7031	11.9414	11.8485	11.831	11.9724	11.6311	11.4871	11.0194	11.1455	10.4388	10.9471	11.0886
YDL082W	10.4837	9.81371	11.0905	11.4382	11.572	12.2161	12.2633	12.1437	12.1013	11.969	11.6715	11.5669	10.5469	10.7705	9.74981	11.0333	10.9816
YDL083C	11.2841	11.7364	11.8245	11.9768	11.9354	12.2704	12.3047	12.2373	12.253	12.0981	11.9625	11.9747	11.6774	11.5351	11.2184	11.5785	11.6124
YDL084W	11.5048	11.8134	11.5334	11.3549	11.3678	11.3638	11.5046	11.4953	11.4953	11.3365	11.4596	11.6197	11.6383	11.6293	11.7867	11.4529	11.3736
YDL085C-A	5.819	5.32533	6.0563	6.54352	6.55273	6.23852	6.97019	7.28393	7.5209	6.78297	6.7313	6.32066	6.0313	5.56068	5.44071	5.76497	5.32212
YDL085W	9.14608	8.16898	8.47475	7.61054	7.69039	5.33073	4.1753	4.907	5.08414	5.12376	4.96026	5.76485	6.36217	6.93668	7.40424	8.01755	8.09322
YDL086W	9.80271	9.37511	9.13152	9.4999	9.37511	9.17636	8.85263	8.93726	9.02945	9.17366	9.65789	9.58434	9.5525	9.84839	9.63019	9.40521	9.26558
YDL087C	4.81873	4.86928	5.55195	6.00328	6.1619	6.68792	7.38076	7.08771	6.99388	6.177	6.3783	5.84863	6.16316	6.07353	5.76539	3.98672	5.12441
YDL088C	7.73322	7.72156	8.60587	8.14487	8.36425	8.72111	8.55927	8.50947	8.36072	8.19437	8.05887	8.06002	7.93598	7.98702	7.9401	7.66885	7.78721
YDL089W	7.20748	8.32776	6.83334	6.58011	6.89721	6.56504	7.37467	7.4421	7.68797	7.79791	7.77849	7.4421	8.01888	8.25451	8.269	7.25977	7.21504
YDL090C	7.55599	7.06252	7.02981	7.40101	7.35303	6.60244	6.86454	7.17189	7.15608	7.17189	7.29469	7.17189	6.90571	6.86634	7.24914	7.00536	6.83867
YDL091C	7.20711	8.14651	7.15472	5.89606	6.37547	5.48851	5.1575	5.9937	6.19242	5.95169	6.38145	6.57567	7.58033	7.41739	7.63988	7.50751	7.43921
YDL092W	7.7293	8.13167	8.23516	8.13909	8.07503	8.42531	8.91009	8.93339	9.02989	8.6454	8.57539	8.5983	7.80366	8.14042	7.9525	8.12781	8.20386
YDL093W	7.41276	6.89655	6.82756	7.19523	6.98096	6.68652	6.56681	6.69035	6.59071	7.29294	7.84772	7.83789	6.11104	7.21765	7.018	6.38784	6.58005
YDL095W	9.86286	8.91477	9.30549	9.75068	9.62638	10.0563	10.0563	10.2018	10.0797	10.8462	11.1244	11.1357	10.261	10.6224	10.5267	9.16447	9.36687
YDL097C	9.81051	10.1967	9.58246	9.15296	9.16473	8.28327	8.84856	9.18149	9.34144	9.74476	10.3692	9.98698	10.023	10.11	10.2521	9.735	9.79922
YDL098C	6.32618	7.04371	7.14368	7.12941	7.1944	6.95979	7.36535	7.38841	7.58331	7.41159	7.42285	7.57176	6.15667	6.8366	5.9123	6.13079	6.44152
YDL099W	8.87555	10.0471	8.60822	8.14505	8.20868	8.62038	8.2876	8.37842	8.58369	8.38152	8.57803	8.58369	9.12215	8.83544	8.72805	8.70269	8.66855
YDL100C	9.79168	10.1039	9.65876	9.73317	9.58599	9.63644	9.76115	9.77762	9.81531	10.4936	10.8129	10.879	9.89374	10.3175	10.1697	9.81077	9.81122
YDL101C	7.44351	7.65062	7.56326	7.42326	7.34925	7.18331	7.35088	7.02035	7.00399	6.83927	7.28183	7.28976	7.38654	7.44314	7.20702	7.0425	6.97074
YDL102W	8.1571	8.42738	8.2281	8.31557	8.38398	8.65107	8.60284	8.48327	8.28127	8.05982	8.16113	8.21247	7.53654	7.2669	7.59184	7.76039	7.54709
YDL103C	8.71667	8.83522	8.62315	8.85696	8.89698	8.6193	8.37886	8.5929	8.20653	8.33087	8.86725	8.80411	8.47627	8.72819	8.55103	8.25329	8.16661
YDL104C	6.3851	8.07223	6.28465	5.31179	5.69264	4.30761	4.59288	4.83837	5.66078	5.17327	5.39528	5.3719	8.70965	7.43672	8.08515	6.83347	6.27367
YDL105W	5.22346	5.02154	5.38688	4.72307	5.3541	5.18005	4.54699	4.99132	5.54895	4.51561	5.02154	4.39373	5.91648	4.60217	5.24986	4.86442	3.9092
YDL106C	7.54035	7.46155	6.86054	6.5363	6.41584	7.03282	6.94015	6.98232	7.18946	6.87372	7.07329	6.96761	6.78043	6.83416	7.15751	7.13351	7.27734
YDL107W	6.26961	6.95402	5.60437	5.2477	5.65618	5.38039	5.44143	4.86388	5.2691	4.71006	5.2595	5.43185	6.02607	5.43396	5.47839	5.14624	5.46061
YDL108W	7.13014	7.62255	7.55104	7.59786	7.63117	8.39591	8.19917	8.02115	7.79634	7.05999	7.3394	7.35701	7.58154	7.41488	7.14297	7.36886	7.20552
YDL109C	4.99403	4.3608	5.01608	5.7993	5.48759	5.9463	6.26404	5.99289	5.72213	5.28245	5.86297	5.43899	3.81373	5.41061	4.64102	4.61516	4.2314
YDL110C	8.78615	7.86496	6.68155	6.65768	6.63532	6.63341	6.08459	6.11129	6.28521	5.65618	7.93838	7.41749	7.7184	8.60568	8.63706	6.71419	6.85999
YDL111C	8.25927	8.29666	10.3073	10.0844	10.2278	10.1397	9.94117	9.76371	9.54159	9.19792	9.05063	9.27912	8.44709	8.73201	7.99577	8.7802	8.89701
YDL112W	8.73138	8.62813	8.8463	9.0779	9.35464	10.427	10.2378	10.1558	10.12	9.18828	8.67729	9.0668	8.80602	8.40395	8.35068	9.07292	8.98505
YDL113C	6.65615	7.55425	6.53211	5.40243	5.22209	4.15602	4.03868	3.85423	5.00482	5.23497	5.61306	5.68104	6.39028	5.89896	6.87643	5.73388	5.83459
YDL114W	4.30242	4.15047	4.12867	4.10253	4.96256	3.67488	3.82317	3.73731	5.31399	4.12461	4.50515	3.43506	4.14705	4.33842	4.82973	3.65301	3.90937
YDL115C	7.54824	8.48812	7.30017	7.00247	6.76966	7.16106	7.23451	7.0499	7.38936	7.04981	7.19369	7.25071	7.35873	7.04394	7.69859	7.38767	7.24865
YDL116W	8.65576	9.29119	9.121	8.74279	8.92056	9.24768	9.0435	8.92093	8.86719	8.52966	8.35332	8.59963	8.88782	8.67967	8.4873	8.43649	8.46431
YDL117W	8.11451	7.27887	8.53278	8.64062	8.67777	9.22457	8.90162	8.95807	9.03027	8.64573	8.26361	8.51733	8.50242	8.57631	8.10676	8.42564	8.2071
YDL119C	6.16963	5.45871	5.76417	5.93858	5.68929	5.34787	5.13357	5.09314	5.7844	5.74374	5.6556	5.94959	5.49808	6.2567	5.89178	5.45019	6.17992
YDL120W	7.43918	6.86963	6.87384	6.94465	6.68596	6.90578	7.48438	7.83811	7.71116	7.45641	7.30647	6.90805	6.17875	6.13246	6.0092	6.96443	7.01773
YDL121C	7.74409	8.8272	8.12633	8.10791	8.12633	8.09487	9.08906	8.95908	8.95461	8.3658	7.81601	8.14164	7.60021	7.40402	6.40219	8.09718	8.12633
YDL122W	9.26371	9.34717	10.4638	10.384	10.2706	10.4363	10.1212	10.036	9.76284	9.50169	9.14147	9.46175	9.22623	8.79274	8.82556	9.60737	9.64027
YDL123W	6.55298	6.67559	6.57586	6.59098	6.57865	6.62848	7.10506	7.14815	6.93249	6.70027	7.50838	7.25474	5.96041	7.04189	6.26313	6.19105	6.72796
YDL124W	11.3239	10.4466	10.9138	10.7307	10.6628	8.53941	7.51164	7.97568	8.92314	11.1955	11.9512	11.8732	11.7647	12.1293	12.4129	10.6423	10.643
YDL125C	10.6535	10.6026	10.2876	10.1369	10.125	8.76946	9.20654	9.65179	10.1774	10.833	10.9629	10.7574	10.452	10.8664	10.7834	10.3413	10.312
YDL126C	11.7579	11.597	11.4813	11.4111	11.4844	10.3174	9.49761	9.87402	10.4218	11.1901	11.7999	11.7848	11.7596	11.776	11.981	11.378	11.2857
YDL127W	5.82599	6.19346	6.12581	6.013	6.07791	6.46805	6.1845	6.19988	6.26346	6.074	5.77192	5.51978	6.54715	6.43819	5.8544	5.42808	6.07791
YDL128W	9.48167	8.65486	9.08	9.23569	9.1441	9.58071	9.41159	9.33783	9.41416	9.53832	9.24013	9.26868	9.55128	9.55925	9.37029	9.10645	9.10546
YDL129W	4.81804	3.83254	5.25126	6.31922	6.35756	7.53422	7.50192	7.4508	6.92782	5.22288	5.89035	6.26774	4.55701	4.33124	3.9102	5.43465	5.77124
YDL130W	12.1982	11.8193	12.0868	12.1845	12.0954	12.2784	12.2622	12.2335	12.2902	12.311	12.0954	12.0009	11.9516	11.8576	11.1444	11.9981	11.848
YDL130W-A	10.5767	10.6997	9.52842	9.03993	8.75164	6.16489	6.15098	5.87178	6.87158	7.21105	8.45576	8.99393	9.00278	9.89654	9.64203	9.98369	10.0767
YDL131W	10.5438	11.1284	11.0617	10.7739	10.9271	10.8206	10.2331	10.2893	10.5807	10.6626	10.4641	10.5347	10.7805	10.5451	10.3188	10.6722	10.6119
YDL132W	8.63908	7.97492	7.59947	7.50465	7.33849	6.30856	6.88929	7.45865	8.03615	8.44536	8.89851	8.50552	8.46072	8.544	8.7812	7.85852	7.8136
YDL133W	7.63719	8.12246	6.93252	6.79128	6.63092	6.65845	6.83742	6.77814	7.13581	6.90064	6.88708	7.14047	6.9893	6.76827	6.99709	6.76461	6.51575
YDL134C	8.30062	8.14806	8.41272	8.40053	8.38232	8.26655	8.26916	8.30062	8.23292	8.13692	8.33591	8.46069	8.67721	9.0012	8.19257	7.66249	7.99477
YDL135C	9.09155	8.95752	8.94399	8.82942	8.95236	7.64232	8.0038	8.19345	8.63087	8.80554	9.27068	9.08813	8.80517	8.6514	8.95052	8.62677	8.74331
YDL137W	11.3652	11.4002	10.9791	10.7337	10.7023	8.85686	9.51282	9.75814	10.1488	10.6711	11.0541	11.0955	11.1076	11.3246	11.3647	10.9634	10.9231
YDL138W	9.20173	9.14659	8.86121	8.53798	8.58573	8.80281	8.27888	8.23773	8.43187	8.59469	8.47102	7.84183	7.99854	8.08607	8.15341	8.34263	8.40399
YDL139C	5.85499	6.62521	5.81166	5.28692	5.59537	6.1645	5.97849	5.83788	6.20955	5.69337	6.18753	5.7126	5.8997	5.1131	6.16321	5.65981	5.27047
YDL140C	9.67283	8.01525	8.75668	9.9948	10.2078	10.7696	10.5956	10.7768	10.7339	10.5844	10.6499	10.8924	10.9177	11.0947	9.57833	9.38245	9.50778
YDL141W	8.14524	7.84372	7.70188	7.73823	7.74553	8.11136	8.12189	8.35748	8.30762	8.39914	8.48391	8.38605	7.55061	8.14116	8.23362	7.82791	7.94907
YDL142C	6.39839	5.99747	5.35324	5.45023	4.98706	4.8375	4.8046	5.55198	5.70688	6.38198	6.37308	6.12008	5.95602	6.32852	5.48832	4.99194	5.73075
YDL143W	10.6543	10.3823	10.4679	10.6534	10.6305	11.1643	11.0529	11.0609	11.0226	10.7147	10.8257	10.9193	10.6335	10.5336	10.3934	10.3354	10.3332
YDL144C	8.7657	7.97959	8.76236	9.05002	9.12106	8.73705	8.89905	8.96808	8.81959	8.96132	9.54745	9.42487	8.27805	8.9963	8.14299	8.59364	8.69387
YDL145C	10.1358	10.6507	10.0066	10.0368	10.0673	10.4525	10.0968	10.1791	10.3501	10.1596	10.6862	10.7546	10.6397	10.7654	10.8329	9.97966	9.95853
YDL146W	6.21647	6.83437	5.47084	5.34197	5.68929	4.94316	5.92843	6.07871	6.23628	6.43944	6.74347	6.61052	6.71409	7.1487	6.52865	5.73068	5.53862
YDL147W	10.0937	10.2859	10.0591	9.52973	9.51806	8.91788	9.37355	9.53429	9.66078	9.86236	10.2319	10.2452	9.53786	9.81937	10.1904	9.84249	9.81384
YDL148C	7.78836	8.52144	9.22678	9.42445	9.57612	10.262	10.3152	10.1299	9.73254	8.79243	7.9888	8.93716	7.7237	7.07392	7.44795	8.86434	9.01504
YDL149W	7.33475	7.72304	6.50079	6.14876	6.24084	5.21444	5.16662	5.24042	6.06673	6.40257	6.74536	6.12534	6.8253	7.33967	7.33627	7.14097	6.83401
YDL150W	7.15905	7.27643	8.50783	8.6049	8.62571	9.40137	9.08019	8.88678	8.63666	7.57409	7.30814	7.69778	7.32961	6.93969	5.81881	7.43034	7.3229
YDL153C	8.38738	9.12059	9.63681	9.551	9.67006	10.4822	10.1909	10.1005	9.74259	8.41685	7.77696	8.8986	7.43275	6.49707	6.73743	8.67549	8.77753
YDL154W	5.48876	6.72758	5.73919	5.25869	5.81126	6.34906	5.60846	5.639	5.85718	5.3882	5.10358	5.72402	6.50973	4.00719	4.7217	4.39288	5.21624
YDL155W	8.40894	8.18268	8.43438	8.45982	8.53324	8.54967	8.73024	8.68737	8.45078	8.43495	8.48979	8.42879	8.06109	8.20059	8.04347	8.02533	8.18524
YDL156W	6.17662	6.78332	6.53172	6.51289	6.67129	7.06061	7.2347	6.85706	6.81599	6.66755	7.5991	7.22912	6.3219	6.96372	5.46604	6.07476	5.82897
YDL157C	9.12794	8.99774	8.99842	9.04022	8.96871	7.73405	8.89282	9.00156	9.29979	8.95492	8.90692	8.81449	8.41588	8.42255	8.02272	8.89037	8.83611
YDL159W	7.51886	7.42794	6.97486	6.48165	6.71818	7.06824	7.42779	7.45317	7.28468	7.30428	6.98588	7.34276	7.6885	7.53883	7.81342	7.54226	7.41301
YDL159W-A	3.79359	2.89998	3.31306	3.1858	4.90651	3.13607	3.56922	3.55573	5.09056	4.14849	4.0573	3.16365	6.16006	4.76375	6.03274	3.62484	3.65119
YDL160C	8.12386	7.08174	8.3709	8.89539	8.66539	8.84263	9.28103	9.24264	8.82971	8.78056	9.07632	8.94996	7.59311	8.15923	8.54809	7.87877	8.06359
YDL160C-A	6.53852	7.36131	7.39348	6.93575	7.05985	6.38268	7.57715	7.49693	7.33383	6.91861	6.78164	6.35268	6.66484	6.07559	5.29543	5.82127	6.4392
YDL161W	7.56029	8.37965	7.79924	7.73273	7.8466	7.77422	7.6922	7.62622	7.65123	7.72166	7.9552	7.8574	8.26576	7.95459	7.82664	7.7558	7.81743
YDL164C	7.4177	7.952	7.30017	7.29252	7.50318	7.50124	7.05554	6.68894	6.98959	7.33164	8.02268	7.68545	7.28426	7.32904	7.11429	6.32205	6.81404
YDL165W	8.27034	8.45376	8.17392	8.24436	8.14293	8.32352	8.76334	8.7281	8.73084	8.5817	8.41362	8.21262	8.16009	7.9235	8.1294	8.31184	8.1782
YDL166C	8.98671	9.68102	9.27252	9.51268	9.41219	9.76392	10.0185	9.92701	9.87402	9.45379	9.32273	9.31488	9.3507	8.97414	8.58499	9.53211	8.936
YDL167C	7.98339	7.94823	9.06294	9.47605	9.52543	9.93684	9.83755	9.72715	9.32803	8.37353	7.87918	8.38565	7.71568	6.73019	7.06142	8.65868	8.42693
YDL168W	8.99121	8.24893	8.78817	8.96564	9.00998	9.39705	9.52907	9.65156	9.57348	9.03336	9.28176	9.00998	8.6681	8.5077	8.90699	8.45123	8.5364
YDL169C	6.87099	7.0115	5.65608	4.9632	5.14297	4.41305	3.64521	3.65446	4.27067	3.95537	5.18897	5.52242	5.9055	6.34419	6.19766	6.08651	6.0519
YDL170W	7.40187	6.9999	8.41197	8.66413	8.55086	8.29063	8.02502	7.75076	7.67672	7.24414	7.47839	7.48867	6.98208	7.068	7.15655	7.94792	7.90621
YDL171C	10.7783	10.4592	10.6191	10.7352	10.9054	10.8819	10.4947	10.3225	10.5986	10.7844	9.74929	9.88679	10.0861	9.82755	8.66985	10.5721	10.6076
YDL173W	9.17173	9.0142	9.10117	9.16265	9.03852	8.8064	9.19936	9.04201	9.20997	9.3664	9.55651	9.57888	9.34295	9.16252	8.74926	8.6062	8.70658
YDL174C	10.5699	9.75387	9.61808	9.32232	9.40466	9.41984	9.85444	9.87866	9.83976	10.2786	10.1164	9.80343	9.17148	9.75842	9.90215	9.74485	9.57907
YDL175C	7.68206	7.36187	7.64004	7.61655	7.78045	7.86055	7.90259	7.99493	8.3108	7.8278	7.70802	7.60221	7.90151	8.02017	8.56055	7.90856	7.99138
YDL176W	6.70238	7.32146	6.47509	6.22802	6.70359	6.58512	6.31323	6.46284	6.61123	6.17448	5.80794	5.90816	6.41519	5.15433	6.55983	6.21339	6.41519
YDL177C	6.87324	7.17748	7.42339	7.40843	7.37239	6.78522	7.03922	6.97694	7.15713	6.85633	6.70134	6.5845	6.67	7.10914	6.23421	6.84372	6.56157
YDL178W	9.0806	8.96143	8.97176	9.08142	9.09229	9.27407	9.47648	9.24136	9.28285	9.00711	8.81968	8.84434	8.67517	8.29475	8.06338	8.4659	8.64582
YDL179W	7.23178	7.94551	8.25265	7.77841	8.05187	7.88014	7.2114	7.34484	7.75146	7.34763	6.79293	7.63075	8.14692	8.51007	8.56886	7.4683	7.64819
YDL180W	7.63339	7.01466	7.07171	7.01386	6.73595	6.64785	6.63602	6.70872	7.09443	7.0175	6.86351	6.71847	7.32751	7.21737	7.01466	7.93516	7.46666
YDL181W	10.7355	9.03386	9.99223	10.6536	10.4143	8.72521	7.3748	7.04875	7.33143	8.36716	9.59979	9.30496	9.16272	9.27285	9.65425	10.4327	9.99553
YDL182W	11.295	11.7307	11.9846	11.8749	11.989	11.4884	10.9463	11.0106	11.3708	11.3321	11.0246	11.0656	11.4625	11.0313	11.0926	11.475	11.3442
YDL183C	6.48053	6.6262	6.5863	6.43162	6.35713	7.39498	6.22433	6.30045	6.44815	6.26638	5.61404	5.72402	5.17217	4.73058	5.76801	6.11855	6.95639
YDL184C	7.96929	8.06646	8.2718	8.87226	8.21829	8.41333	9.19523	9.32514	9.03444	9.30677	8.66124	7.80255	8.35968	8.27969	8.14331	8.38976	8.54684
YDL185W	11.5374	11.6183	11.6856	11.6954	11.7294	11.9561	11.5279	11.3726	11.3915	11.2367	11.5882	11.7714	11.8887	11.8856	11.805	11.2868	11.4043
YDL186W	3.37825	3.26098	3.83059	3.21131	3.78295	3.20172	3.75611	3.39847	3.68778	3.12034	3.20568	3.15802	3.93925	3.25429	3.78692	2.72862	3.81392
YDL188C	8.54275	7.95916	7.74418	8.12359	8.00704	7.33798	7.36979	7.82783	7.97775	8.4594	8.64069	8.55084	8.21981	8.49544	8.10676	7.88157	8.18289
YDL189W	7.81614	7.33395	7.68499	8.04518	8.13592	8.58061	8.59266	8.68655	8.75853	8.62923	8.52917	8.46791	7.80476	8.08694	7.92473	7.65872	7.64439
YDL190C	8.55797	9.39741	8.55839	8.24204	8.34931	8.07407	8.01953	8.15007	8.46335	8.4294	8.51451	8.73557	8.58133	8.77929	8.86887	8.61113	8.42603
YDL191W	11.9754	12.7232	12.5297	12.308	12.4674	12.4494	12.5788	12.5333	12.5643	12.4803	12.301	12.2593	12.3844	12.1818	11.9613	12.3929	12.3072
YDL192W	11.5079	12.0392	11.4863	11.4287	11.3984	11.25	11.5692	11.4898	11.4604	11.5554	11.6324	11.6434	11.5701	11.6584	11.4898	11.2676	11.3707
YDL193W	7.2155	7.73147	6.6348	6.47881	6.56024	6.68009	6.87028	7.07644	7.3183	7.66711	8.20942	7.92909	7.83642	8.03882	7.82047	6.61805	6.99932
YDL194W	8.87	8.88218	6.21614	5.21258	5.47549	5.92782	5.46565	5.78153	6.19038	6.16746	6.48257	7.50403	7.58829	7.53699	8.14783	8.74528	8.71383
YDL195W	9.81443	8.20002	9.33156	9.82939	9.9434	9.99487	9.79896	9.93169	10.0124	10.1787	10.6501	10.5691	9.53115	10.4654	10.2458	9.57128	9.43748
YDL197C	5.96089	5.72057	5.16449	5.66476	5.8068	5.8068	5.75616	5.31135	5.95685	5.72266	6.62919	5.99936	6.29683	5.61682	6.45962	5.40219	5.90384
YDL198C	10.0101	9.36795	9.98767	10.0631	10.0057	9.20231	9.40949	9.78589	9.86025	9.85113	10.3663	10.3217	9.92724	10.2398	9.67099	9.92724	10.0127
YDL199C	6.84234	6.41017	5.73982	5.19919	5.64021	4.27182	4.10173	4.1577	5.63564	4.90651	6.11294	5.91837	6.19073	6.51567	6.45058	5.46058	5.95502
YDL200C	8.03797	8.53641	7.97686	7.52276	7.58561	5.96622	6.60231	6.5427	6.95666	6.98779	7.46267	7.22253	7.92384	7.58119	8.04241	7.72689	7.6667
YDL201W	8.43861	8.84137	9.31236	9.40692	9.59358	10.3517	9.96438	9.78665	9.72174	8.99518	8.71601	9.07326	8.94073	8.42976	8.51834	9.21903	9.06301
YDL202W	8.11691	9.15003	7.9769	7.86289	8.01021	8.22433	8.36749	8.28617	8.11385	7.69359	8.01229	8.11489	8.21981	8.31944	8.31668	8.17238	8.32829
YDL203C	7.23485	7.41639	7.50842	7.66318	7.77867	8.3537	8.37599	8.24044	8.04038	7.75508	7.77959	7.50011	7.35269	7.41659	7.08785	7.32181	7.41401
YDL204W	7.71434	5.89716	6.117	5.38136	5.61688	4.46004	4.23899	4.5851	5.13683	5.55411	5.25616	4.96257	6.00589	6.69053	8.05637	6.87761	6.69244
YDL205C	4.85957	4.28931	4.33128	5.4537	4.88345	5.3281	5.31253	5.34999	5.5572	3.9048	4.61089	4.49651	4.72753	3.92538	3.97472	5.12666	4.51863
YDL206W	6.09012	6.33326	5.13507	4.63647	4.85261	4.05182	3.1069	4.18466	4.92744	4.70341	4.99927	5.33388	6.4252	5.74559	6.2396	4.11719	4.38967
YDL207W	7.81187	7.66544	7.64055	7.77776	7.68277	8.29468	8.06846	8.05297	8.0061	7.82507	7.6867	7.6213	7.20157	7.18297	7.1525	6.88121	7.35112
YDL208W	10.2685	10.7483	11.4215	11.2387	11.4726	11.5633	11.6473	11.6094	11.4775	10.8693	10.6526	10.9177	10.3866	9.88597	9.52794	10.7557	10.7431
YDL209C	6.93002	7.87747	7.64116	7.52704	7.76344	8.35073	8.23891	7.77183	7.53365	6.45933	6.81011	7.3666	7.48437	7.0057	7.18339	6.82301	7.183
YDL210W	6.26376	5.93902	6.27524	6.03939	6.80531	5.95663	6.37359	6.22371	7.159	7.76725	6.84886	6.38962	7.37053	7.50396	7.89026	6.30591	5.70097
YDL211C	7.11357	7.27206	6.98997	7.07707	7.07958	6.98893	7.38328	6.99885	6.84905	6.79321	7.3331	7.46229	7.43672	7.25993	7.40553	6.45594	6.77981
YDL212W	10.203	8.80209	9.90744	10.0703	9.93056	9.63241	10.6905	10.725	10.6808	10.3334	10.6962	10.7617	10.1254	10.3075	10.189	10.0995	9.91433
YDL213C	8.23752	9.82283	9.55921	9.53902	9.56266	10.5585	10.3467	10.241	10.0915	8.78314	8.58297	8.95331	8.5071	8.18262	7.98856	9.60594	9.62105
YDL214C	9.57805	9.41769	7.00452	5.75635	5.72296	6.02935	5.92843	5.6288	6.10726	4.57308	5.2414	4.7783	6.50207	6.58692	7.30071	7.36304	7.29242
YDL215C	11.0332	10.6628	10.8586	10.1817	10.2045	8.00931	9.28719	8.25773	7.6986	9.05076	7.83984	8.12481	8.18857	8.30442	8.54405	9.96305	10.0306
YDL216C	4.9832	6.1464	4.00598	3.68699	3.72614	3.97757	3.60998	3.9512	4.09575	3.7195	4.25072	4.25384	4.01196	3.24478	3.44586	4.01196	4.20099
YDL217C	6.42332	6.30264	6.20046	6.77573	6.39438	6.82187	7.27723	7.30985	7.1069	6.5863	6.76893	6.56661	6.23228	5.99629	5.79567	5.79523	5.79567
YDL218W	4.20987	4.40759	3.40138	3.46678	3.94285	3.30545	3.19413	3.47372	4.37454	3.75872	3.64811	3.7194	4.68783	3.68568	4.51126	3.64833	4.3662
YDL219W	7.18806	8.11231	7.45792	7.60712	7.53611	7.26022	7.92281	8.10962	8.05646	7.34939	7.73006	8.27546	7.461	7.29153	7.14537	7.00656	6.69013
YDL220C	6.38754	5.23923	5.62002	6.53302	6.611	6.91562	6.90498	6.9166	6.82808	6.6096	6.98967	6.77695	5.57385	5.43396	3.61823	5.74342	4.69685
YDL222C	6.66515	5.09846	6.61583	6.03614	5.69673	5.02281	5.07428	4.7833	5.05215	4.71952	5.61291	5.89021	4.4916	4.95407	4.68471	4.61771	6.08193
YDL223C	8.51576	6.19921	8.36833	7.12411	7.03147	5.72237	5.61332	4.91094	5.15092	5.65462	6.32285	6.27038	5.8406	6.46262	7.22197	7.86091	8.0567
YDL224C	8.6143	7.27354	8.19586	8.31801	8.37651	8.80261	8.92943	8.82884	8.80347	8.74236	8.70588	8.76161	7.99926	8.61816	8.47704	8.25157	8.02396
YDL225W	7.6667	8.32708	8.55991	7.95736	8.23952	8.46486	8.22061	8.3687	8.22833	7.78989	7.86885	7.92206	8.3537	7.99411	8.2241	7.88961	7.83712
YDL226C	7.98362	7.214	7.8953	8.13834	8.29809	8.25246	8.37644	8.54263	8.48316	8.34706	8.55903	8.43322	7.316	7.78	7.17132	7.40325	7.69877
YDL227C	4.48777	5.23944	3.78571	4.15729	5.44372	4.46296	4.39289	4.50089	6.08733	5.20323	4.61131	4.34881	6.25216	4.18127	6.65987	4.33157	4.46296
YDL229W	12.3339	12.1467	12.6815	12.684	12.7305	13.0271	12.8611	12.7776	12.778	12.712	12.5817	12.6052	12.4759	12.4653	12.2	12.5351	12.5256
YDL230W	7.03892	6.75112	6.81021	6.8752	6.87132	6.46122	6.16344	6.36619	6.62805	6.70192	7.20746	7.15204	7.2117	7.44347	7.19395	6.4916	6.27593
YDL231C	7.67136	8.69007	8.46255	8.28404	8.36538	8.97294	8.47641	8.40183	8.37375	8.31984	7.91038	7.85698	8.3337	8.03322	8.35503	8.02789	8.31505
YDL232W	8.70384	8.01056	8.2977	8.49176	8.52615	7.96074	9.07482	9.15424	9.23581	8.90764	9.12347	9.2187	9.69642	9.52316	8.51347	8.41862	8.24314
YDL233W	6.92213	6.94486	6.25622	6.32454	5.93795	6.42266	6.42266	6.61315	6.52343	6.42266	6.5136	6.42266	5.38212	5.23641	6.5298	6.08522	6.22162
YDL234C	7.73512	8.30316	7.54296	7.08459	6.80758	5.4976	5.00436	5.66164	5.97723	6.03833	6.81219	7.20497	6.31534	6.66616	6.87526	6.7782	7.18266
YDL235C	7.96354	8.62753	8.89122	8.58094	8.93893	9.0074	9.33746	9.31695	9.21602	8.85698	8.81252	8.83647	8.2058	8.63229	8.12136	8.26244	8.25133
YDL236W	9.71655	9.16425	9.83332	9.99766	9.94163	10.1113	10.0614	10.2294	10.2768	10.402	10.2951	10.1404	9.32283	9.55965	9.2478	9.62219	9.66172
YDL237W	8.99099	8.61857	8.58953	8.53105	8.43753	7.58328	7.62216	7.72046	7.91947	8.41441	8.45584	8.47901	8.29617	8.75287	8.18422	8.15664	8.3514
YDL238C	5.14705	4.59267	4.90594	4.56659	4.66895	3.85003	3.75872	4.13194	4.51386	4.92209	5.4548	4.59267	4.80941	4.71466	4.40415	4.65011	4.13631
YDL239C	5.93847	6.38073	5.79188	4.86121	5.30912	3.9446	4.22949	3.43209	5.05158	5.17023	5.38429	5.23065	6.88579	6.53029	7.2835	5.48838	5.71434
YDL240W	7.68819	7.42393	7.46602	7.6409	7.72274	8.04001	8.17611	8.03533	8.04271	7.92874	8.14009	8.12481	7.35873	8.06346	7.53266	7.52472	7.51637
YDL241W	5.46139	5.60718	5.84099	6.1276	6.201	6.85561	7.60614	7.95422	8.12969	7.11855	6.4398	5.84783	5.66615	4.86883	4.97874	4.61771	5.67139
YDL243C	4.98805	4.61922	4.55572	4.50402	4.48867	4.56265	4.27319	4.25495	4.4769	3.99819	4.14374	3.92308	4.68135	4.56319	4.85843	4.60878	4.56642
YDL244W	6.22143	6.21928	5.57989	5.67642	5.76417	4.14122	4.37471	4.01049	5.21393	5.08127	5.94041	6.36189	6.50207	6.2035	6.37756	6.28163	6.56752
YDL245C	3.16362	3.28201	3.25832	2.86377	3.27698	2.63605	2.90939	2.81696	3.38223	3.17542	3.17542	3.26406	4.08806	2.98797	3.18483	3.49302	3.17542
YDL246C	5.1104	5.87842	4.31135	4.04848	4.79381	4.30616	4.17872	4.43561	5.08414	5.01403	5.53099	5.46877	6.37367	5.04742	5.3245	4.04554	5.5232
YDL247W	4.52262	4.66457	4.18571	3.83157	4.08392	3.61398	4.04367	3.77564	4.4761	4.27436	4.37798	4.27331	4.70158	4.69989	4.36246	4.29043	4.42477
YDL248W	6.5114	5.62758	6.22955	6.22169	5.918	5.32878	6.15612	6.07871	5.96706	6.36582	6.79209	6.44603	5.33004	5.7412	5.8732	5.28538	6.42273
YDR001C	9.82659	9.16718	9.69467	9.8852	9.81088	8.67999	7.86593	7.42871	7.41944	8.071	8.59929	8.56441	8.68746	9.56571	9.68969	9.33656	9.2132
YDR002W	10.5895	10.7207	11.5148	11.2991	11.3995	11.2256	11.6017	11.4477	11.297	10.9515	10.8995	10.984	10.421	10.6691	10.7268	11.0623	11.1319
YDR003W	7.22255	7.41515	6.8591	6.5206	6.9234	6.37636	6.48715	6.73518	6.96397	7.13207	7.37313	7.10917	7.66502	7.63081	7.66034	6.9262	7.06697
YDR003W-A	7.86067	8.26582	6.93252	6.66674	6.39146	6.1115	6.33075	6.31277	6.44185	6.58987	6.46258	6.45733	7.83468	7.06985	7.19868	6.62487	6.58817
YDR004W	7.0873	8.08095	7.29044	7.1804	7.6717	7.33947	7.56558	7.3522	7.73009	7.4127	7.38725	7.08833	8.55216	7.31181	8.18548	7.60923	7.00688
YDR005C	7.6343	7.97967	7.65587	7.37998	7.53915	7.38199	7.72886	7.79972	7.74157	7.56321	7.57309	7.36513	7.08768	7.56409	8.1391	7.56321	7.46073
YDR006C	8.84764	8.58864	10.137	9.95266	9.64738	9.94705	9.57579	9.33579	9.14501	8.6926	8.59262	8.7254	9.19364	8.5724	8.2537	9.46021	9.56086
YDR009W	6.47264	6.02998	5.72197	5.74031	5.83195	4.33205	3.7416	3.78621	4.58101	4.20866	4.54414	4.92321	4.49407	4.00002	4.09627	5.7024	5.63525
YDR011W	9.79079	10.1612	9.65916	9.56133	9.66254	9.4903	9.41889	9.43012	9.1391	9.1662	9.33758	9.48935	9.32064	9.5981	9.46313	9.53837	9.60305
YDR012W	10.8981	11.6543	11.5124	10.9074	11.3699	11.6104	11.2984	11.2599	11.4795	11.6832	11.2419	11.4912	12.4418	12.0006	11.8986	11.7551	11.5405
YDR013W	6.99359	7.68578	7.02712	6.84347	7.19001	7.37666	7.41888	7.4381	7.36615	7.12494	7.28934	6.88285	7.75732	7.5737	7.59975	6.97305	6.79854
YDR014W	5.6597	5.3662	5.80335	5.46701	5.66139	5.57101	5.73832	5.34049	5.83293	5.42683	5.73259	5.78762	5.00605	4.60747	6.11156	5.53922	5.4429
YDR016C	7.79189	8.11841	7.40252	7.16835	7.13132	6.02304	6.92015	7.3034	7.47945	7.1069	7.65747	7.72349	8.01289	7.77057	7.40252	7.33606	7.59216
YDR017C	9.30253	10.166	9.04467	8.81775	8.84572	9.33661	8.97352	8.82957	8.74467	8.85446	8.63547	8.88405	8.69961	8.44989	8.7112	8.88996	8.96764
YDR018C	7.26136	7.58185	6.06853	4.84953	5.2518	4.93847	4.97595	4.88672	6.0831	5.55257	6.0831	5.30451	6.21491	7.54358	7.62531	6.73251	6.92033
YDR019C	8.90764	9.7662	9.90924	9.7295	9.9387	10.375	10.8894	10.943	11.0507	11.0533	9.70843	8.82993	8.84507	8.8526	8.50948	9.692	9.68136
YDR020C	5.76852	5.52923	7.13673	7.576	7.37885	7.93499	7.94157	7.92621	7.27354	6.65594	6.26706	6.60695	5.88277	5.52622	5.31984	5.56503	6.61114
YDR021W	6.41961	7.62812	8.43447	8.51375	8.57405	9.16649	8.92241	8.58211	8.12693	7.03013	6.41578	7.07624	6.51883	5.13151	5.67315	7.04333	7.13425
YDR022C	6.13342	6.90168	6.68806	6.2615	6.47937	6.78008	6.38211	6.37361	6.18096	5.31268	5.55506	6.10504	6.79863	6.88539	6.72671	5.53739	6.01024
YDR023W	11.012	11.4544	10.9365	10.6945	10.7841	10.9931	11.2005	11.1809	11.1196	11.1693	10.8907	10.9055	10.5924	10.7223	10.6663	10.9878	11.0413
YDR025W	11.7049	11.8477	11.971	11.971	11.9319	12.3274	12.4369	12.1452	12.2217	12.3228	11.976	11.8076	12.106	11.8603	11.3528	11.9075	11.7989
YDR026C	7.2992	7.88209	7.38664	7.37351	7.60085	8.21468	7.99641	7.88991	7.79565	7.84698	7.31942	7.48811	7.85074	7.35268	6.7182	7.05296	7.27334
YDR027C	8.37927	8.60869	7.05917	6.68428	6.92172	6.93957	7.28901	7.64239	8.10121	8.1442	8.53564	8.21001	8.36715	8.80176	8.45931	7.43034	7.42594
YDR028C	8.60844	8.19139	7.71897	7.73835	7.638	8.18407	8.26541	8.26968	8.18107	8.25753	8.3534	8.39883	7.55072	8.10877	8.33162	8.09935	8.33926
YDR030C	6.7465	7.91531	7.02877	6.45444	6.62008	6.09628	5.74063	5.92871	6.19305	5.64489	5.8834	6.10122	7.3034	6.87092	7.20459	7.13444	7.14009
YDR031W	7.50456	7.7188	6.55174	6.12002	6.07745	4.14212	5.44918	5.4496	5.67065	5.66074	6.30083	6.65548	6.66873	7.02169	7.13772	6.67861	6.78767
YDR032C	11.6745	10.8144	11.3151	11.3044	11.327	9.84765	8.39706	8.17705	8.37055	9.42753	10.562	10.9502	10.4476	11.1984	11.0743	11.1864	11.2759
YDR033W	9.44501	9.10733	11.357	11.4492	11.5371	11.8854	11.6477	11.1696	11.2505	11.7657	10.9928	11.3405	11.4371	11.6407	11.37	11.3474	11.4474
YDR034C	8.79695	9.0086	8.82459	8.62792	8.7798	9.03331	8.80399	8.81835	8.94659	8.89217	8.67063	8.3896	8.56647	8.31583	8.40955	9.1436	9.37891
YDR034C-A	5.54103	7.16217	7.85184	6.26556	6.69215	6.51347	6.55947	6.37781	6.47039	7.01609	5.97903	5.26633	8.64907	7.87497	8.84674	7.44847	7.9242
YDR034W-B	7.7155	6.77587	8.09987	8.11727	7.85427	5.79647	6.5343	6.17633	7.03613	6.50519	6.77044	6.6117	7.47105	6.70259	7.2437	7.1216	7.03435
YDR035W	9.9477	8.94823	10.2452	10.5305	10.3663	10.3117	9.80781	9.9678	9.93345	9.62788	9.7358	9.84291	9.08789	9.2395	8.74736	10.1371	10.2074
YDR036C	8.27473	8.26807	8.26533	7.92154	8.13118	7.70483	7.66716	7.68949	7.66356	7.57061	7.81477	7.87661	7.81734	7.57377	8.33497	8.42904	8.36182
YDR037W	10.7231	10.7766	11.7067	11.7772	11.8408	11.9013	11.4274	11.4957	11.4368	11.2902	10.9802	11.1319	10.6003	10.7549	10.2521	11.3165	11.3731
YDR038C	8.63223	8.53826	8.80629	8.84695	9.07197	9.31434	8.97602	8.80915	8.93391	8.7297	8.65279	8.81859	8.87066	8.69598	8.73263	8.54326	8.56931
YDR041W	8.90728	8.87867	8.3757	8.45606	8.52802	8.06316	8.71342	8.7061	8.54568	8.25484	9.12527	9.17225	8.99838	9.22566	9.12854	9.08233	8.80037
YDR042C	4.37547	4.68484	4.41624	4.11203	5.62155	4.32271	5.29646	4.79777	6.20099	5.18351	5.54364	4.82442	6.97301	5.38992	7.45654	4.77637	4.04725
YDR043C	6.04859	6.10358	7.2548	7.01769	6.86558	7.61569	6.95222	7.00895	7.41821	6.9247	6.5515	5.87762	6.39043	5.7824	6.11428	6.36158	6.37203
YDR044W	7.97915	7.77786	6.06111	5.78602	6.16691	6.65341	6.27637	6.92276	7.33489	7.88158	7.84941	8.36673	7.2602	7.47925	7.02983	7.76141	7.82351
YDR045C	8.29807	8.99932	9.22956	9.12918	9.14139	9.09897	9.92745	9.82473	9.64072	8.82183	8.57695	8.96311	8.28697	7.89883	7.7169	8.63281	8.62603
YDR046C	8.62175	8.14003	9.41194	9.84037	9.59471	8.71193	8.64534	8.76097	9.02974	7.82735	7.20274	8.44689	7.7904	7.94846	7.17681	8.16815	7.98527
YDR047W	8.81991	8.58456	8.95738	9.03322	8.86992	8.87906	8.36639	8.47002	8.48527	8.42184	8.54741	8.38988	8.65429	8.43946	8.13811	8.37921	8.37187
YDR049W	6.46537	7.33578	7.70039	7.38937	7.65772	8.35295	7.83911	7.67407	7.56818	6.89947	6.84167	7.11751	7.61243	6.7019	7.36388	7.07418	7.0413
YDR050C	12.5972	12.754	12.8055	12.672	12.6816	12.6886	12.6328	12.6737	12.7426	12.884	12.9247	12.8274	12.8549	12.9071	12.715	12.6172	12.594
YDR051C	8.09532	9.00388	8.08745	7.95148	8.00001	8.62984	8.43926	8.51023	8.54003	8.39578	8.07784	8.01425	8.31684	8.11146	7.41706	8.0321	8.19138
YDR052C	7.44828	7.62411	8.28759	8.00503	8.10265	8.08313	7.88018	7.84749	7.76465	7.58375	7.5859	7.59657	7.31676	7.56774	7.42989	7.50375	7.75949
YDR054C	7.41627	7.9324	8.37075	8.4836	8.68708	8.82192	9.0012	9.11594	8.73899	8.44105	8.54535	8.73244	8.11276	7.98615	8.45996	7.90485	8.2141
YDR055W	8.98052	9.17888	9.44194	9.10344	9.12411	9.10186	8.31616	8.36383	8.66198	8.12957	7.85726	9.05163	9.49014	9.97517	10.0647	9.41416	9.54593
YDR056C	8.7011	8.5403	8.767	8.89075	8.75831	8.83638	9.04149	9.14656	9.31879	9.07953	9.30636	9.21457	8.58912	8.80087	8.64687	8.80976	8.55124
YDR057W	6.34586	6.97915	6.19192	5.98311	5.94605	6.17787	5.73792	5.87301	5.99411	5.43697	5.72485	5.95863	6.44231	5.80946	6.30914	6.50458	6.38866
YDR058C	7.21477	7.86473	7.39537	7.14912	7.23789	7.1429	7.33158	7.14957	7.03722	6.42734	7.14957	7.06815	6.18589	6.48553	6.71833	7.14097	7.41564
YDR059C	9.90382	8.94784	9.71467	9.9216	9.76414	8.60232	7.9458	7.95205	8.10614	8.21681	8.81246	8.75564	8.37233	8.81929	8.73798	9.98235	9.88584
YDR060W	9.62116	10.7192	10.8559	10.4542	10.729	11.5006	10.9531	10.8035	10.6433	9.77676	9.12707	10.0265	10.0703	9.13947	8.81741	10.537	10.3709
YDR061W	7.37898	7.52994	7.15472	7.14146	7.32479	7.03006	7.24881	7.12352	7.24881	6.91391	7.5455	7.35821	7.15515	7.93891	7.24881	7.24881	7.24881
YDR062W	9.58931	9.03727	9.4329	9.79904	9.63621	10.2704	10.3157	10.3277	10.1867	9.96952	10.1493	10.3598	9.69348	9.81448	9.80396	9.1202	9.28652
YDR063W	9.14549	9.25789	9.40217	9.0465	9.1773	7.60483	7.03905	7.55077	8.02184	9.01638	9.37337	9.42728	9.34173	9.7783	9.61353	9.04215	9.00709
YDR064W	12.3389	12.1638	12.6259	12.5193	12.5978	12.7744	12.7083	12.6038	12.6622	12.6286	12.4533	12.4597	12.3208	12.3423	11.6646	12.4875	12.4056
YDR065W	5.18472	5.24513	5.65358	5.73809	5.92006	5.35088	5.57832	5.53275	5.66282	5.39339	5.49303	5.49303	5.41906	5.35685	5.68859	4.75389	5.50549
YDR066C	6.01456	6.87491	6.63659	6.30581	6.47668	6.11262	6.41584	6.79026	6.94719	6.63475	6.3758	6.00253	7.11971	6.35689	6.41225	4.58857	6.36032
YDR067C	7.24491	8.04431	8.04057	7.45618	7.6009	7.27509	7.4771	7.44996	7.59148	7.25389	6.87975	7.42935	7.31085	7.38652	7.84387	7.43039	7.51573
YDR068W	7.75878	9.00996	6.90065	6.62715	6.57807	6.81432	6.37767	6.56309	6.80242	7.01404	6.31352	6.95481	7.65349	6.95481	7.72694	8.03384	7.78677
YDR069C	7.50588	7.48772	6.99074	6.98814	7.06398	6.91877	7.50831	7.38841	7.14188	6.48072	7.73441	7.52629	7.1117	7.47739	7.85385	6.69281	6.91421
YDR070C	9.62653	9.14102	9.77102	8.51181	8.84753	6.30272	5.31726	5.01495	5.51039	5.05495	5.57717	5.48713	7.25281	7.20619	7.93509	8.63517	8.8598
YDR071C	9.7084	9.88773	9.93102	9.64165	9.48326	9.25999	9.51099	9.7081	9.63185	9.83161	9.93958	10.0402	9.741	10.1984	9.98856	9.75674	9.6858
YDR072C	9.13737	8.45266	8.52187	8.35082	8.18668	8.70822	8.52201	8.31545	8.07022	8.69046	9.29289	9.28883	8.81247	9.14487	9.1406	8.84004	8.65299
YDR073W	7.8212	9.24603	6.89962	6.89295	6.88181	7.80386	7.83558	7.84318	7.81972	7.50016	8.0668	8.07798	8.04373	8.06832	8.15688	7.86059	7.77178
YDR074W	10.018	7.99519	8.18379	7.60541	7.45485	6.45842	6.41614	6.44558	7.05745	7.92864	8.52365	8.27443	8.7558	9.91477	9.88045	8.64705	8.76837
YDR075W	7.90676	8.3467	9.70359	9.84969	9.93994	9.35938	9.15282	8.9575	8.64105	8.2751	7.93984	7.90743	8.31665	7.81357	7.93556	8.32673	8.33773
YDR076W	5.63592	5.84208	5.57766	5.36256	6.01115	5.38441	5.49198	5.74235	5.92949	6.05219	6.16298	6.5589	5.56408	5.29121	6.04665	5.11197	6.08941
YDR077W	12.4642	11.1373	11.9249	12.2064	12.0687	10.5625	10.4156	10.5068	10.3842	10.6117	10.8496	11.6423	11.9077	12.4025	12.4653	12.4779	12.4978
YDR078C	7.03775	8.04275	6.57471	5.83064	6.1549	6.12967	6.39689	6.57567	6.96043	6.73754	6.49603	6.48737	7.49456	7.28016	7.74801	6.87991	6.8485
YDR079C-A	7.47325	7.38854	7.38034	7.73561	7.8353	7.16953	7.91969	8.12196	8.0804	7.77435	7.28009	7.59399	7.24554	7.13914	6.3802	7.44268	7.31249
YDR079W	7.87061	8.07254	6.71838	6.79885	6.92151	6.40299	6.96509	6.71057	6.94178	5.7226	6.60996	6.43428	6.67476	6.66382	6.99202	7.26253	7.51257
YDR080W	6.50675	7.71314	6.9923	6.16163	6.19662	5.99622	6.02789	6.04957	6.3298	6.3552	6.42834	6.50911	7.20826	7.59145	7.46043	6.56288	6.97985
YDR081C	7.64383	7.44097	7.75506	7.88324	7.90493	8.61266	8.37207	8.2223	8.08433	8.18656	7.81587	7.88324	7.73042	7.74109	7.53278	7.96858	7.89352
YDR082W	5.87762	6.8241	6.80248	6.28871	6.45263	6.77771	6.61885	6.53439	6.46408	5.88293	5.72241	6.04201	5.70809	5.97241	7.03696	6.21895	7.03093
YDR083W	7.96208	8.40232	9.17864	9.26669	9.30904	9.70854	9.6999	9.62565	9.36321	8.43293	7.42588	8.18899	8.03376	7.11818	7.89127	8.56455	8.473
YDR084C	9.11674	9.60856	8.93426	8.72517	8.71311	7.18911	7.9647	8.41289	8.55419	9.08865	9.34876	9.37347	9.42753	9.63111	9.24964	8.78152	8.98712
YDR085C	6.57782	6.77587	5.33013	4.89115	5.26931	5.1124	4.47285	4.72551	5.39695	4.85309	5.51513	5.46685	5.92708	6.53164	7.17681	6.39888	6.40422
YDR086C	9.84339	10.8956	10.2945	10.1014	10.2735	9.87647	10.5225	10.4843	10.5669	10.4085	10.5533	10.5928	10.4951	10.6386	10.47	9.95676	9.96642
YDR087C	7.35703	8.15286	8.92101	8.97382	8.96502	9.77675	9.63474	9.55597	9.29417	8.24173	7.71969	8.42869	7.54583	7.08059	6.9099	8.22333	8.09284
YDR088C	7.00312	8.22044	6.89887	6.58999	6.88408	7.56342	7.16419	7.04017	7.18151	6.49842	6.97842	6.94625	6.91994	6.90197	7.02342	6.08945	6.6504
YDR089W	8.52427	8.0158	8.25007	8.35449	8.48506	8.97547	9.80763	9.54465	9.67532	9.34216	8.76044	8.62136	9.16324	9.12046	8.90393	7.62046	7.63363
YDR090C	7.87085	7.49538	7.85029	7.72513	7.74892	7.80381	8.12655	8.0348	8.1237	8.2165	8.20824	8.07784	6.93738	7.36801	7.35315	7.71537	7.82347
YDR091C	9.08098	8.98723	9.89015	10.1122	10.1956	10.8169	10.931	10.9209	10.574	10.0253	9.66705	9.99244	8.67476	8.81953	8.46951	9.70926	9.84296
YDR092W	8.29946	9.37269	8.53647	8.63023	8.42246	8.81208	8.83097	9.14757	9.19035	8.776	9.28523	9.20778	9.32159	9.35559	8.85289	8.81293	8.78884
YDR093W	8.58667	7.76349	8.43794	8.68635	8.84184	9.57018	9.34307	9.36097	9.42593	9.3199	9.40255	8.98998	9.03887	8.91668	8.73042	8.65306	8.70331
YDR096W	8.96703	8.4465	7.61517	6.55718	6.83502	6.46668	6.10461	5.93212	6.63941	5.89875	8.33092	8.35608	8.2906	8.99416	9.52071	8.32253	8.55188
YDR097C	8.5281	8.68266	8.10056	8.2291	8.28982	7.73829	7.50049	7.42749	7.55843	7.66818	8.20491	7.97539	8.19487	7.71017	7.83007	7.71518	8.02058
YDR098C	9.44397	9.72025	9.77806	9.73722	9.98929	9.50979	9.75979	9.97169	10.1187	9.88215	10.1787	9.92877	9.23516	9.46188	9.43351	9.29826	9.36953
YDR099W	11.2053	11.2626	10.9198	10.3289	10.5754	8.86952	9.14594	9.43491	9.73172	10.7657	10.9857	11.0508	10.6098	11.0829	11.3321	10.9386	11.1593
YDR100W	9.0072	8.00802	8.11416	8.10813	7.91195	6.54076	6.66238	6.96816	7.39707	8.0056	8.13228	8.03903	7.92288	8.40992	8.2786	8.04764	8.13051
YDR101C	8.97408	9.47088	10.2934	10.424	10.5608	11.1369	10.9622	10.8861	10.4791	9.52598	8.86855	9.78479	8.82637	8.09015	7.54904	9.82268	9.92495
YDR103W	6.17532	6.17582	6.07911	5.77349	6.57543	6.72169	6.94952	6.77277	7.50422	6.5863	5.96248	5.21475	7.35061	6.98448	7.76945	6.12234	6.484
YDR104C	7.04676	7.44376	6.85235	7.0725	6.92919	7.20946	7.27571	6.90363	7.02056	6.73754	6.90848	6.74858	5.70304	6.38555	5.4647	6.60625	6.69164
YDR105C	8.50561	8.59143	7.49289	7.46349	7.67002	7.69283	8.08215	8.14044	8.19031	8.20723	8.61716	8.56873	8.66539	8.93397	8.88986	8.41851	8.20723
YDR106W	3.935	4.39523	3.72426	3.38508	3.893	3.71566	3.26402	3.31034	3.80678	3.52295	3.15994	3.65814	4.08312	3.59534	4.88634	3.35397	3.59534
YDR107C	7.17396	6.42012	6.32881	6.36391	6.69186	5.29461	5.63424	5.73586	6.62066	6.26928	6.99891	6.8433	7.75576	7.83843	7.63256	6.40246	5.93947
YDR108W	7.05208	7.35294	6.60995	6.74268	6.88031	6.99377	7.33714	7.45605	7.48892	6.90308	7.2618	7.16468	7.17836	7.05323	7.16054	6.56418	6.74154
YDR109C	6.3148	6.18168	6.68758	7.00297	6.95794	6.61783	6.43622	6.23165	6.63485	6.47211	6.7156	6.40578	6.40656	6.03825	6.51651	6.46358	6.27862
YDR110W	7.22446	7.56952	8.34326	8.99781	8.86437	9.06038	9.35437	9.27264	8.653	7.99617	8.1683	8.1683	7.36823	6.89885	7.68924	7.98232	7.8265
YDR111C	8.15579	9.22748	7.78261	7.7995	7.95315	7.31911	7.64091	7.91479	8.26766	8.13287	7.67673	7.72012	7.32066	7.07268	7.32948	7.6987	7.72586
YDR113C	7.45727	7.86465	7.33329	7.40721	7.44554	7.6063	7.46743	7.322	7.20621	7.07009	7.69806	7.63673	7.85562	7.61091	7.59864	7.48062	7.39207
YDR115W	8.12207	7.94676	7.17822	7.35092	7.33826	7.16607	7.61801	7.74299	7.80704	7.5582	7.92615	7.90733	7.33911	8.4263	8.37977	7.87877	7.931
YDR116C	8.09581	8.03048	7.41174	7.27242	7.40199	7.80926	7.62252	7.67775	7.526	7.10861	7.63656	7.7017	7.60134	8.04184	7.88633	7.28718	7.45628
YDR117C	8.30865	8.75383	8.42664	8.31965	8.42763	8.62042	8.73596	8.7866	8.75838	8.66393	8.92387	8.88391	8.80949	8.76929	9.09797	8.19771	8.04996
YDR118W	6.49712	6.86609	5.7208	5.813	5.88061	6.06741	6.00871	6.26883	6.71109	6.04887	6.39108	5.66977	6.62876	5.76446	6.2396	5.4495	5.75073
YDR119W	9.1767	9.64163	9.40539	9.59172	9.61841	9.93602	9.92007	9.84894	9.81598	9.07593	8.88239	9.10988	8.74903	8.62384	7.96349	9.07292	9.10149
YDR120C	8.93596	8.70032	9.45092	9.72887	9.78963	10.6344	10.7454	10.8054	10.4276	9.55276	9.23969	9.70057	8.40557	8.01409	7.062	9.15842	9.24473
YDR121W	7.16373	8.16422	7.70636	7.99668	8.15146	8.80486	8.94809	9.02496	8.89414	8.44799	7.93161	8.0941	7.4279	7.42503	7.10581	7.43511	7.48962
YDR122W	8.8307	8.70968	7.99409	7.48035	7.503	5.57372	6.23721	6.56845	7.28454	7.93523	8.69552	8.60661	8.25709	9.18965	9.48834	8.09125	8.26122
YDR123C	5.92425	5.76542	6.9747	7.18299	7.3242	7.36852	7.34428	7.25762	6.9747	7.56714	7.89475	7.23695	6.39768	6.37599	6.70956	7.37707	7.39543
YDR124W	5.97569	5.98341	5.665	5.51414	5.44708	5.73608	5.5121	5.46875	6.13572	6.52036	6.06187	5.74976	5.99527	6.00087	6.93628	6.59487	5.82897
YDR125C	4.70684	5.02128	4.81505	4.55764	4.96105	4.35881	4.82978	4.39402	5.4622	4.69373	5.32904	4.94569	5.46056	5.25053	5.33129	4.51845	4.86726
YDR126W	5.63601	5.45608	5.44299	5.65721	5.62969	7.04993	7.0075	6.98973	6.39248	5.81971	5.7679	5.57261	5.7679	4.56503	5.3038	5.7679	5.48515
YDR127W	12.0214	11.6678	11.6534	11.6061	11.7545	11.4365	10.8306	10.9995	11.2159	11.3532	11.373	11.3892	11.5824	11.7274	11.4424	11.6339	11.5693
YDR128W	8.31995	8.96025	8.39859	8.27846	8.21822	8.28557	8.5112	8.59238	8.53221	8.35777	8.31378	8.25374	7.61206	7.62876	7.57336	8.34462	8.36839
YDR129C	11.1979	10.3871	10.7698	10.9097	10.9494	10.3364	10.0593	10.1674	10.038	10.2458	10.9513	11.1402	10.9376	11.0232	11.1523	10.5577	10.5432
YDR130C	6.4177	6.69281	6.46506	6.51823	6.4069	7.03473	7.02656	7.06439	6.94758	6.35691	6.62753	6.58774	6.38848	6.5462	6.79423	7.09235	6.39286
YDR131C	5.81604	6.80102	5.52674	5.35219	5.43584	5.90612	5.92843	5.54163	5.72928	5.33463	5.39311	5.61695	5.92116	4.70601	5.75418	5.58046	5.79158
YDR132C	7.40292	7.60837	7.12881	7.08592	7.0501	7.62517	7.61505	7.36414	7.5171	7.38306	7.10791	6.51191	7.12881	6.87692	6.8105	6.90406	6.583
YDR135C	9.94279	9.92527	9.64204	9.68871	9.94003	9.9443	9.87262	10.0985	10.2325	10.4169	10.6241	10.5392	10.4315	10.4094	10.495	9.71737	9.65902
YDR137W	9.04979	9.37111	8.82012	8.26384	8.32164	8.55228	8.13719	8.14722	8.43824	8.37758	8.26503	8.37563	8.64293	8.39137	9.0328	8.71227	8.41947
YDR138W	6.4158	6.5179	6.4868	6.1072	6.43077	6.66624	6.92846	6.98081	6.63746	6.59747	6.69522	6.53036	4.84202	6.09915	6.21208	5.81971	6.49691
YDR139C	8.3372	8.64546	9.06391	8.86139	9.12686	8.86241	9.48769	9.45705	9.39684	8.9859	8.9186	8.8101	8.69793	8.46605	7.62264	8.44426	8.47699
YDR140W	7.01613	7.58445	7.31517	7.51257	7.69781	8.14293	8.5859	8.48716	8.7561	8.28475	7.89491	7.69196	8.01261	7.98891	8.11648	7.32171	7.53836
YDR141C	8.99463	8.68779	8.88402	8.89226	8.91614	8.61498	8.66566	8.76547	8.57638	8.99783	8.95595	8.88798	8.09765	8.72473	8.58524	8.55051	8.7476
YDR142C	7.21445	7.2198	7.63543	7.46106	7.48412	7.94364	7.92943	7.82759	7.67904	7.64748	7.44554	7.41749	7.74239	7.17215	6.82196	7.5678	7.54636
YDR143C	8.02051	7.6823	7.96593	8.26409	8.22569	8.96726	8.4949	8.64436	8.4755	8.14293	7.96034	8.21758	8.26409	8.45176	8.08317	8.30896	8.29641
YDR144C	7.65285	7.3263	7.75907	7.79471	8.14833	8.94121	8.81043	9.02916	8.91181	8.71879	8.97672	8.93219	9.11249	8.59478	8.09153	7.61523	7.74842
YDR145W	7.55471	7.75392	8.04011	7.73231	7.79365	8.72793	8.35	8.23574	8.01539	7.56724	7.48987	7.68361	7.49062	6.90772	7.18231	7.12688	7.31581
YDR146C	7.71646	7.38483	6.81021	7.08488	7.44886	8.52706	8.28946	8.08759	8.41655	7.19442	7.16042	7.59205	8.46699	7.94222	8.81226	7.6414	7.69775
YDR147W	6.40733	7.58965	6.9654	6.77496	7.01152	7.22434	6.7572	6.73355	6.73355	6.525	6.63351	6.32106	7.10759	6.51963	6.12483	6.21251	6.38207
YDR148C	11.4307	11.1073	9.4826	9.08244	8.96407	7.61407	7.63645	7.98274	8.35244	8.99205	9.52486	9.65753	9.54023	10.1448	10.4448	10.9865	11.1382
YDR150W	11.0812	11.4319	10.774	10.5008	10.4975	9.66906	9.28185	9.58931	9.8214	9.9095	9.98051	10.1615	10.1969	10.4518	10.7566	10.9027	10.8398
YDR151C	6.59894	5.40109	6.48787	6.45863	6.57567	7.02354	7.22578	7.34085	7.12773	6.999	6.91054	6.77433	6.82921	6.42635	6.9609	5.74599	6.15448
YDR152W	8.87527	9.24968	9.40029	9.30396	9.31408	10.0001	9.95816	9.99391	9.98223	9.17826	8.92428	9.19405	8.81471	8.78412	8.41245	9.22813	9.03767
YDR153C	8.5597	9.31358	9.59616	9.02303	9.31088	9.36407	9.05445	8.95219	8.78839	8.57195	8.44687	8.42961	9.05648	8.61792	8.67581	8.80801	8.93638
YDR155C	12.2142	10.8289	11.6688	11.9056	11.8394	10.2171	9.14721	9.40622	9.7694	11.6033	12.5696	12.7301	12.4639	12.7931	12.6067	11.831	11.7838
YDR156W	8.73597	7.48027	9.4918	10.0986	10.0806	10.6103	10.3786	10.3979	10.205	9.39613	9.1435	9.33003	7.97958	8.09977	6.53044	9.06486	8.96479
YDR158W	11.7708	11.3658	11.3134	11.5737	11.6015	11.3145	11.3701	11.5447	11.5449	11.5909	11.8329	11.8381	11.4113	11.8046	11.5206	11.8473	11.7747
YDR159W	8.15731	9.18346	8.39391	8.12357	8.38709	8.58047	8.33085	8.22645	8.37272	8.31375	8.27808	8.37272	7.98594	8.56963	8.58919	8.55884	8.55359
YDR160W	5.96835	5.48888	6.11367	6.09081	6.21805	6.57211	6.4821	6.17795	6.31012	6.21579	6.36852	6.12008	6.13572	5.37296	5.14979	5.52485	5.60254
YDR161W	8.49004	9.07881	9.27357	9.42927	9.3816	10.1864	10.0769	10.1493	9.81746	8.91973	8.28357	8.87614	8.04376	7.82027	7.68095	8.93321	8.94738
YDR162C	7.0794	7.17545	6.82825	6.84734	6.73883	7.0128	6.86046	7.15114	7.22305	6.90224	7.11866	6.65687	5.54875	6.68661	6.90224	6.30401	6.80974
YDR163W	6.81173	6.93161	7.19343	7.06668	7.2791	7.68825	7.55286	7.59727	7.59658	6.81058	7.01744	7.03579	7.00634	7.14567	7.18639	6.97727	6.79636
YDR164C	7.75362	7.95139	7.55245	7.66197	7.80707	7.55553	7.41052	7.53282	7.53198	7.32491	7.5312	7.48461	7.34357	7.29153	8.61995	7.65521	7.62216
YDR165W	7.95563	9.31369	10.1767	9.70992	9.72363	10.0995	9.75065	9.72567	9.47874	8.52111	8.40432	9.08639	8.89261	8.21922	8.41005	9.3079	9.24653
YDR166C	7.54638	7.78831	7.5865	7.65916	7.51999	8.0711	7.75869	7.76894	7.76268	7.43792	7.23406	7.27675	6.92335	7.36822	6.97743	6.97671	7.42954
YDR167W	8.61934	9.14738	8.83132	8.87298	8.74548	8.52834	9.21548	9.27256	9.33036	8.78599	8.62311	8.62353	9.21007	8.94187	8.28825	9.04726	8.96346
YDR168W	8.75619	10.2906	8.8629	7.96249	8.20997	7.74505	8.03786	8.28335	8.62371	8.6131	8.95544	8.94393	10.0116	9.39978	10.0361	8.85051	8.90241
YDR169C	7.84613	8.00072	6.88957	6.30169	6.8365	6.98104	7.13887	7.07163	7.31842	7.52628	7.81295	7.75078	7.77643	7.71205	8.46416	7.94725	7.75716
YDR169C-A	3.0035	3.07434	3.26089	2.97898	3.17542	2.9687	2.96188	3.11454	3.28404	2.99866	3.34184	3.65586	3.10352	3.29799	2.97443	3.10835	3.33255
YDR170C	10.3482	10.6188	10.1234	10.0809	10.1636	10.2611	10.0827	10.0391	10.2211	10.3734	10.4098	10.3946	10.0932	10.3306	10.3193	10.0334	10.0713
YDR171W	9.18928	8.30466	8.89521	7.33903	7.24118	5.22934	4.86542	5.3413	5.83491	6.12551	7.72241	6.87921	7.74899	8.88562	8.91633	9.44555	9.56347
YDR172W	10.0292	10.5582	10.7786	10.8415	10.9445	11.4308	11.19	11.2838	10.967	10.6489	10.5739	10.6569	9.93133	10.1723	10.2235	10.4764	10.5063
YDR173C	5.85929	6.30706	3.65041	3.71752	4.74239	3.26073	3.83004	3.86999	4.56029	4.19417	3.97796	3.84907	3.78579	4.23748	4.53628	4.17325	4.8267
YDR174W	10.6265	9.43973	10.1698	10.3562	10.4281	10.0959	9.66339	9.85482	10.0958	10.9671	10.9501	10.7561	9.7231	10.195	9.9916	10.0721	10.2391
YDR175C	7.81861	7.68731	6.82492	7.09531	6.9968	6.98646	7.29956	7.34418	7.32458	7.29956	7.64387	7.59257	6.74477	7.3075	6.7416	7.36325	6.94635
YDR176W	8.50476	9.17674	8.33276	7.97454	8.24681	8.44819	8.33047	8.41792	8.50861	8.3256	8.44704	8.4467	8.73463	8.59159	8.91153	8.7102	8.64968
YDR177W	9.96883	10.2325	9.47806	9.47395	9.45233	8.61743	8.97375	9.24068	9.28291	9.04874	9.61288	9.73951	9.17914	9.58881	9.42851	9.83587	9.64422
YDR178W	11.284	10.2298	10.7063	10.901	10.8564	8.26357	7.57741	7.57051	7.86724	8.68824	9.2182	9.60986	9.39076	9.51038	9.15195	11.0472	11.1999
YDR179C	6.27094	8.02	6.22194	5.65461	5.76106	5.10574	5.32727	5.46855	5.4627	4.44593	4.52472	5.49284	5.47049	4.33842	3.60392	6.00819	6.13658
YDR179W-A	6.85046	8.04705	7.40803	6.99792	6.99792	6.88248	7.02348	6.99792	7.14053	6.53459	6.49887	6.92556	7.58154	6.1137	7.43001	6.72731	7.07488
YDR180W	8.73571	9.54535	8.60983	8.28369	8.49803	9.1314	9.00434	8.83409	8.73788	8.72718	8.61271	8.69527	8.53408	8.63315	8.57764	8.69456	8.59766
YDR181C	7.56196	8.34965	7.46515	7.11386	7.23127	7.10199	7.44329	7.29722	7.54429	7.31104	7.301	7.6213	7.84676	7.82514	7.82664	7.54296	7.76019
YDR182W	8.45436	8.30334	8.01553	7.73459	7.79605	8.30959	8.16828	8.35508	8.39711	8.17885	8.34027	8.59559	8.49827	8.79744	8.41334	8.24051	8.41344
YDR182W-A	3.84461	3.75374	3.61987	2.96947	3.97234	3.50944	2.75363	3.06294	3.99149	3.67745	3.73838	3.34032	4.08806	3.38911	4.02822	3.38625	3.34397
YDR183W	7.11125	8.23198	7.64801	7.28919	7.21746	6.86837	7.32363	7.57141	7.57518	7.10037	7.47729	7.34755	7.38333	7.33989	7.08303	7.14152	7.07437
YDR184C	6.89141	7.19768	9.51231	9.1419	9.22483	9.54808	9.49112	9.29766	8.75355	7.96834	7.70531	8.46872	7.75941	6.88527	7.16694	7.721	8.31184
YDR185C	6.20512	6.71425	6.6716	6.1765	6.40052	6.33438	6.05356	6.00557	6.29213	6.47347	6.54022	6.36028	6.84234	7.05339	6.46981	5.79555	5.88447
YDR186C	9.13084	9.98636	10.3809	10.0353	10.1143	9.72462	9.46295	9.37584	9.37946	9.26097	9.12138	9.20174	9.21593	9.013	9.35587	10.0233	9.8847
YDR188W	10.7439	10.2623	10.8428	11.0523	10.9424	11.0937	11.1562	11.113	11.0591	10.7261	10.9659	10.9622	10.2698	10.6397	10.2772	10.5472	10.5887
YDR189W	8.476	9.20264	9.01097	8.94162	8.95673	8.82554	8.78531	8.88538	8.90888	8.7914	9.13341	9.30137	8.75533	9.27317	8.91165	8.54272	8.66956
YDR190C	10.1245	10.4391	10.3932	10.3892	10.2449	10.4546	10.6407	10.6336	10.4394	9.78504	9.73891	10.0456	9.67245	9.66257	9.78668	9.85966	10.0425
YDR191W	6.889	7.70958	6.36829	6.44224	6.70976	6.02063	6.66265	6.85784	7.12602	6.84486	6.74783	6.35449	7.63961	7.3399	7.4578	6.86087	6.9405
YDR192C	6.19525	6.62115	6.41933	6.30114	6.225	6.77277	6.46698	6.42769	6.10842	6.26001	6.20054	6.11024	6.36358	5.99167	6.54296	6.68858	6.68147
YDR194C	8.81703	7.76264	9.01064	9.16765	9.02854	9.52276	9.37028	9.18569	9.04107	8.36703	8.59191	9.1779	9.00129	9.00135	9.27768	8.81213	8.95754
YDR194W-A	3.56718	2.9499	3.42381	3.20565	4.92463	3.30156	3.36952	3.56718	4.63647	3.93019	3.73388	2.97528	4.3426	3.76673	4.87187	3.94985	4.31658
YDR195W	8.16232	8.6826	7.95343	7.91566	8.00119	8.902	8.13327	8.10004	8.2774	8.15742	8.19792	8.16674	7.95428	8.05304	8.31321	8.42909	7.90652
YDR196C	8.1681	8.93154	8.11876	7.73879	7.75925	6.09023	6.50581	6.76795	7.22899	7.18814	7.77284	7.83971	7.38162	7.83337	7.82805	7.26013	7.63813
YDR197W	7.39703	8.00581	7.05343	6.8455	6.87428	7.44447	7.16028	7.1506	6.63901	5.93368	6.63501	6.3769	6.62139	6.52019	6.94154	6.28677	6.88651
YDR198C	7.45539	8.36501	8.23975	7.82226	7.96236	8.25668	8.18641	8.04126	7.7252	7.47539	7.33215	7.62531	7.01152	6.12605	7.02977	7.78919	7.7252
YDR200C	7.58556	8.49836	7.45832	6.91996	6.92765	7.35355	7.28393	7.09595	7.16922	7.04378	7.33553	7.35747	7.13809	7.33054	7.74304	6.79838	7.04865
YDR201W	8.05823	7.98524	7.38013	7.41252	7.55651	6.58537	7.37093	7.56222	7.86318	7.47028	7.52691	7.55651	7.42637	7.7092	7.54747	7.54903	7.89041
YDR202C	7.94053	8.34786	7.7726	7.33527	7.35838	6.64431	6.65092	7.0009	7.42895	7.62303	7.8772	7.90114	7.60431	7.82448	7.73879	7.98932	7.87033
YDR204W	9.25508	8.95597	8.14245	8.10544	8.08442	6.42725	6.0888	6.35994	6.89497	7.92242	8.41247	8.42094	8.07339	8.46472	8.97976	8.59323	8.60167
YDR205W	8.07207	8.01318	7.33103	7.56853	7.43781	8.01466	7.97095	8.16511	8.29069	8.33755	8.50582	8.20292	8.36624	8.45805	8.22634	7.39692	7.54537
YDR206W	7.38278	7.54522	7.9679	8.43092	8.41798	9.07201	9.03353	8.91751	8.72595	8.30197	7.86621	8.11749	7.66502	6.98434	7.10459	7.41411	7.71988
YDR207C	7.57069	8.46931	8.38164	8.50948	8.70221	9.01438	8.83931	8.60896	8.45627	7.97871	8.1068	7.23797	7.81995	7.88711	7.98985	7.88417	7.45951
YDR208W	9.27221	10.2763	9.80138	9.50782	9.76124	9.54728	9.18622	9.0558	9.00558	8.77126	8.85165	9.00817	9.71202	9.3355	8.79729	9.42525	9.49328
YDR210W	8.05295	8.14293	8.78927	8.67505	8.8063	8.74106	9.19779	9.40586	9.37518	8.85423	9.14419	9.09075	8.93668	9.09362	8.84683	8.10262	8.09378
YDR211W	8.89624	9.05894	9.23932	9.19044	9.1441	9.47283	9.69264	9.62383	9.52155	8.95886	8.44176	8.85476	8.27767	7.59226	8.29607	8.89685	8.8377
YDR212W	10.0153	10.0816	10.1792	10.3114	10.2642	10.8971	10.7485	10.6547	10.7055	10.2642	10.3748	10.464	9.58949	9.79512	9.28588	9.84265	10.0752
YDR213W	5.96105	6.47305	6.65594	6.80958	6.84442	8.08061	7.48335	7.20899	7.11995	6.26181	6.34175	6.49379	6.22082	5.66595	6.65594	6.36808	6.34595
YDR214W	8.99315	9.33161	8.99315	9.00418	8.92081	7.67568	7.48038	8.01906	8.13637	8.53253	9.48248	9.22193	8.99315	9.18085	9.25929	9.0687	9.17573
YDR216W	9.90995	9.51138	8.86053	8.37944	8.21153	5.82865	5.60639	5.2694	5.83491	5.77505	6.69346	7.89493	7.47681	7.9045	8.00291	9.22397	9.39172
YDR217C	7.21685	9.10346	7.32924	7.01075	7.12079	8.0024	7.66881	7.61196	7.42363	7.02119	6.93315	7.21198	7.20089	6.95759	6.92795	7.16472	7.28193
YDR218C	4.05932	3.90222	3.48597	3.38835	3.84566	3.25002	3.33433	3.25078	3.66022	3.51529	3.70842	3.52217	3.79409	3.39686	4.57605	3.50356	3.90554
YDR219C	6.9276	7.78504	6.82642	6.31232	6.57567	7.09228	7.028	7.26452	6.96206	6.71401	6.88271	6.97947	6.11647	6.45733	6.84404	6.41892	6.85195
YDR221W	6.29439	6.60124	6.63645	6.5419	6.39505	6.10536	5.88266	5.98565	5.99142	5.63758	5.88539	6.21968	5.56872	5.69093	4.89085	5.04054	5.27274
YDR222W	6.60458	6.53896	9.19985	9.67391	9.72942	10.1225	9.05131	8.79213	8.96508	8.24712	6.99576	7.006	5.87464	6.36092	6.5681	8.01319	7.92709
YDR223W	5.38974	5.10785	5.09906	4.42918	4.33896	3.14012	3.66431	3.88058	4.2902	3.52145	3.86663	3.48093	4.7363	4.01428	4.18518	4.03562	3.59754
YDR224C	12.5858	12.8789	12.159	11.719	11.7394	12.0708	11.9709	11.9023	11.9558	11.7086	12.2464	12.4856	12.6836	12.7291	12.8127	12.6249	12.6144
YDR225W	12.2906	11.9406	11.8415	11.6478	11.483	11.291	11.4842	11.4033	11.4194	11.4512	11.9557	12.0966	12.0219	12.1088	12.1613	12.196	12.1654
YDR226W	11.0935	10.991	10.5822	10.8668	10.7346	10.8581	11.0509	11.1553	11.3516	11.4117	11.5299	11.4664	11.2764	11.356	11.2812	11.0011	10.914
YDR227W	7.46015	8.27581	7.81804	7.57614	7.71138	7.90782	8.13882	7.85065	7.88818	7.56088	7.27314	7.5346	7.80335	7.90503	8.2895	7.45425	7.72445
YDR228C	7.51906	7.91846	6.99394	6.67873	7.04399	7.37521	7.21556	7.20274	7.47247	7.30994	7.4376	7.3778	7.25873	7.43659	7.99404	7.05237	7.14854
YDR229W	7.88562	8.16716	7.17715	6.81137	6.83049	5.95554	6.2081	6.6913	6.80219	6.96074	7.75294	7.29117	7.70026	7.9235	8.02912	7.42034	7.4238
YDR231C	9.02712	8.30801	7.75162	7.97602	7.67056	5.89178	6.47335	6.60585	6.87356	7.85569	8.54674	8.15553	7.82204	8.4413	7.97785	8.5225	8.28612
YDR232W	9.93006	9.36869	10.3349	10.8012	10.772	10.9248	10.6528	10.4991	10.1979	9.97848	10.0412	9.87505	8.89736	9.24254	9.09539	10.4216	10.5945
YDR233C	11.0138	10.133	10.7743	10.9721	10.9524	11.1266	10.8685	10.996	10.9693	11.0988	11.2409	11.6104	10.4479	11.1091	10.7985	10.6069	10.7397
YDR234W	9.93898	9.10872	10.0159	10.3944	10.4281	10.8467	10.5808	10.1946	10.2999	10.1852	9.50763	9.94776	9.13382	8.57344	8.08673	9.89743	10.0159
YDR235W	7.26183	8.75026	7.45618	6.94806	7.07115	7.29856	7.48452	7.27795	7.26256	6.94389	6.88728	6.95487	7.0634	7.29194	7.05524	6.93144	7.04674
YDR236C	7.87334	7.0455	7.50789	7.83013	7.58585	6.99267	7.60213	7.42321	7.73751	7.8777	8.04222	8.01509	7.56732	7.88197	7.32948	7.69539	7.6667
YDR237W	8.32608	8.4853	7.92943	7.81833	8.0594	7.64609	8.14222	8.23722	8.23653	7.80297	8.12678	8.19027	8.09613	8.53952	8.43421	8.20456	8.12572
YDR238C	10.1067	9.96436	9.88897	9.84741	9.96436	9.95412	9.82595	9.96436	9.97163	9.94166	10.3686	10.4369	9.83366	10.2006	10.1177	9.59945	9.54033
YDR239C	7.76548	8.3047	7.37357	7.40169	7.70832	8.52231	8.19164	8.18733	8.20824	7.76172	7.69154	7.62084	7.90358	7.32626	7.27752	8.01608	7.87435
YDR240C	6.38476	7.33307	6.82585	6.78733	7.00189	7.75596	7.6028	7.32151	7.05745	6.87456	7.00767	7.05645	6.19032	6.28774	6.55288	6.12514	6.13925
YDR242W	7.17865	8.37408	7.83186	7.62456	7.41523	7.66797	7.11643	7.26002	7.52821	7.69691	6.98098	7.03241	8.0947	7.49184	7.75958	7.96858	7.55876
YDR243C	7.03592	8.27716	8.1417	7.82777	7.8896	8.13302	8.13993	7.98091	7.82777	7.43879	7.01417	7.32208	7.94958	7.24977	7.1333	7.60485	8.11401
YDR244W	8.15862	8.96419	7.32439	7.17658	7.2388	7.49195	7.30908	7.16422	7.29927	6.79985	7.13855	6.97894	7.33159	7.16541	6.60743	7.10457	7.38893
YDR245W	8.92577	7.98375	8.94731	9.2708	9.28053	9.87592	9.95919	9.79027	9.63676	9.16834	9.17758	9.23519	8.65366	8.80513	8.1942	8.61171	8.5257
YDR246W	7.62517	8.07129	7.30895	7.35088	7.45778	7.45486	7.70232	7.96994	7.93597	7.56353	7.93665	7.65412	7.19111	7.45559	6.98299	7.79129	7.52358
YDR246W-A	3.77318	3.767	3.36993	3.0826	3.80386	3.30168	3.57719	3.36776	4.10564	4.03543	3.96487	3.25393	4.10467	4.17435	3.70076	3.20567	3.74093
YDR247W	7.09396	5.69583	4.99927	5.33071	5.44142	6.87012	6.21092	6.29857	6.54078	6.96215	6.89821	7.01759	5.73691	6.27236	6.37005	7.13685	7.61636
YDR248C	8.89073	9.11525	8.83456	8.69161	8.56233	7.38232	7.64621	7.30373	7.50423	7.68978	8.52083	8.62217	8.99527	8.99587	8.83551	8.6912	8.40094
YDR249C	6.72507	6.43736	6.80107	6.65509	7.00844	7.24869	6.9443	7.05301	7.14804	6.75442	6.50059	6.67718	6.44985	5.77368	6.16622	6.7953	6.79016
YDR251W	8.05597	8.14002	8.03463	7.23202	7.58437	6.88614	6.62631	6.96885	7.3211	8.20411	8.56042	8.19128	8.82483	9.14721	9.24906	8.33963	8.02262
YDR252W	5.55536	5.48036	5.90421	5.70066	6.45962	5.02627	6.3768	6.24146	7.17167	6.98917	6.38125	5.47605	8.08667	7.53609	8.5697	6.38687	5.93786
YDR253C	6.78527	7.61852	8.64476	8.35805	8.75219	6.43237	7.24833	7.31112	8.04872	7.44508	6.61489	5.96889	7.17094	7.36801	8.28535	7.10213	6.72345
YDR254W	6.26063	7.51724	6.1522	4.88933	5.13978	4.3985	4.80412	5.11594	5.27131	4.80077	5.36705	5.88616	8.50757	7.51915	8.37438	6.68696	6.69471
YDR255C	6.6876	6.98434	6.28602	6.12663	6.22037	4.82233	5.00475	4.87191	5.39598	5.67266	6.56157	6.35234	6.43872	7.14382	6.65234	6.28602	6.76966
YDR256C	9.03282	8.85618	6.78923	5.82322	5.87235	6.3136	5.13151	5.47954	5.28987	4.28983	4.58965	4.04364	4.3552	3.78389	5.36775	7.83916	7.76659
YDR257C	6.53872	7.32615	7.48109	7.57909	7.69441	8.69746	8.60172	8.37305	7.81926	7.23295	6.98098	7.35988	6.41924	6.49665	5.44168	6.61446	6.95966
YDR258C	10.1711	9.76665	9.15795	8.39686	8.51543	5.33387	5.4878	5.82862	5.95798	7.27852	8.70384	8.40209	9.04837	9.50482	10.2678	9.96618	9.86344
YDR259C	5.42716	6.4642	5.8475	5.75727	5.97756	4.62	4.20903	5.08537	5.19407	4.2738	4.50682	3.68319	4.64429	4.24868	6.77122	6.56032	5.76844
YDR260C	5.33095	4.77148	6.33378	6.61106	7.00328	6.91119	7.00732	6.71801	7.04503	6.093	6.91156	6.2285	6.5914	5.99613	6.17684	5.92628	5.47402
YDR261C	6.49541	6.69393	7.24837	7.17409	7.44542	7.52013	7.18303	7.15528	7.30937	7.40095	8.1682	8.08686	7.36447	7.83865	7.18137	6.80865	7.10752
YDR261C-D	6.13049	7.14476	6.88467	6.38004	6.65934	7.78263	7.76522	7.74962	7.46825	8.93836	8.6262	8.59612	7.08413	6.66433	6.96463	5.02718	6.76966
YDR261W-B	8.89068	9.79697	9.3144	9.15566	9.38075	10.044	9.9452	9.8797	9.96332	11.0458	10.9567	11.0047	10.0026	10.1131	10.4818	8.97315	9.48983
YDR262W	8.69178	8.86446	8.13178	8.00716	7.80921	8.34151	8.30209	8.24315	8.06897	7.9768	7.92141	8.07091	7.86666	7.93925	7.78393	8.72363	8.86254
YDR263C	6.86014	7.11484	5.98524	6.21947	6.06899	6.39379	6.33443	6.73595	7.05272	7.4575	7.4869	7.06356	7.15113	7.33629	7.80029	6.56344	6.1379
YDR264C	8.4507	8.31135	8.16063	8.21121	8.02402	7.93243	8.99789	9.23185	9.28161	9.45951	9.58577	9.35986	8.53702	8.73573	9.06528	7.73481	7.66672
YDR265W	7.32868	7.64141	7.10673	6.88768	7.14766	6.42728	6.86504	7.23732	7.35862	7.35924	7.53363	7.19872	7.72229	7.21071	7.91404	7.08746	7.43119
YDR266C	7.56237	8.04403	8.9087	8.72984	9.00228	9.47026	8.94772	9.02046	8.68057	8.57923	8.40673	8.46351	8.02669	8.27123	8.18339	8.57923	8.57944
YDR267C	7.51016	7.36481	7.51105	7.65144	7.70258	8.13324	7.89388	8.0022	7.91509	7.79098	7.57872	7.70258	7.52882	7.0858	7.67228	7.20158	7.4075
YDR268W	6.4218	7.53551	6.27586	5.86367	5.90212	5.5346	5.69621	6.07008	6.20589	5.71682	6.92454	6.64529	7.23943	7.05333	7.06411	6.13377	5.82897
YDR270W	9.84306	9.62357	8.05728	7.52406	7.43568	8.32925	9.56516	9.85704	10.188	10.2673	10.4498	9.93542	10.283	10.4779	10.4127	7.75237	7.99463
YDR272W	9.10435	10.3077	9.09879	9.01898	8.96118	7.97602	8.60715	8.66258	8.56879	8.29251	8.82309	8.86553	8.53045	8.63741	8.66698	8.85565	8.983
YDR273W	6.00551	6.97759	5.18597	5.51783	5.61688	5.74452	4.86471	5.22818	5.70135	5.51878	5.96758	5.94823	5.41787	5.87007	5.68269	5.99134	5.41219
YDR275W	8.18796	8.63255	7.38333	7.38071	7.23554	7.8289	8.12337	8.27544	8.54125	8.20936	7.83836	7.66613	7.37216	6.89393	7.55866	8.54595	8.47779
YDR276C	11.2673	10.3705	10.9296	10.9589	10.8545	9.7082	9.82246	9.95874	10.3784	10.6688	11.0001	11.1309	11.3731	11.2982	11.0131	11.11	11.0036
YDR277C	8.84332	9.09289	5.10044	4.12598	4.43786	4.45289	4.02668	4.00919	4.78893	3.7692	5.86682	8.1692	7.76321	8.27488	8.96386	9.48914	9.43748
YDR279W	6.79392	6.98238	6.99467	6.88129	6.95791	6.77862	6.80805	6.81858	6.98163	6.722	6.83953	6.97345	6.92643	6.23301	6.80805	5.99507	6.49343
YDR280W	8.95833	9.28453	9.39865	9.27531	9.24919	9.61798	9.80716	9.76882	9.58599	9.06978	9.10374	9.11724	8.94938	8.92816	8.87548	9.26314	9.08906
YDR281C	5.48918	5.29908	5.34495	5.6002	6.07388	5.38847	5.71626	5.817	6.26178	5.67764	5.64366	5.57194	5.75738	4.82946	5.1193	5.38126	5.32191
YDR282C	7.00383	7.12819	6.59937	6.38336	6.6834	6.68443	6.1974	6.40398	6.06848	6.38405	6.59937	6.53896	6.8667	6.83785	6.87784	6.42799	6.52979
YDR283C	8.75476	9.02235	8.35902	8.06185	8.18255	8.56047	7.96844	8.2083	8.35187	8.41554	8.38059	8.57315	7.97443	8.41357	8.452	8.39969	8.29766
YDR284C	8.00571	8.94611	7.57198	7.51598	7.29992	5.98492	7.03979	7.59103	8.04566	8.8483	9.58327	9.38856	9.5321	10.1435	9.91735	7.24636	7.81602
YDR285W	4.60934	6.02665	4.8707	4.51861	5.00092	5.54189	5.21146	4.93878	4.75738	4.84084	4.28847	4.50529	4.75328	4.43762	4.81406	4.45364	4.94236
YDR286C	7.02486	7.16608	5.58887	5.98644	6.01816	4.88982	5.96217	6.15739	6.54419	6.60473	6.67883	6.68396	7.76699	7.12038	6.48488	6.46693	6.23901
YDR287W	8.4342	8.11378	8.09541	8.24037	8.09007	7.02156	6.43924	6.78499	6.78989	6.70251	7.559	7.6243	7.0561	7.50259	6.40486	7.59099	7.55659
YDR288W	6.81054	6.71622	6.64662	6.65788	6.98605	8.06131	7.55651	7.75148	7.07462	6.85009	6.82163	6.59461	5.74207	6.02572	6.60357	5.91719	6.20169
YDR289C	6.69848	8.0369	6.38587	5.96229	6.24248	7.0202	6.17147	6.20002	6.30123	5.92145	5.57763	5.93697	6.40702	6.61905	6.12458	7.13586	6.69244
YDR291W	7.718	8.07031	7.69771	7.69771	7.69154	8.12827	7.9389	7.69771	7.65074	7.67652	7.31368	7.28727	7.77726	7.49489	7.30994	7.75444	7.46034
YDR292C	8.69845	8.52647	8.80004	8.94856	8.82761	9.16543	9.25999	9.24234	9.17177	8.78738	8.80866	8.79623	8.36802	8.18378	7.94553	8.07029	8.28274
YDR293C	9.75188	8.7527	9.3563	9.45227	9.55647	8.77723	8.897	9.00253	9.32293	9.58538	9.81785	9.87065	9.30071	10.0236	9.87292	9.3721	9.5414
YDR294C	9.82856	9.30929	8.87256	9.20303	8.96023	8.75526	8.50539	8.81755	8.80057	8.76796	9.13341	8.88986	8.40276	8.87897	7.78884	8.829	8.72857
YDR295C	7.95477	9.72133	8.09223	7.60752	7.74831	8.38303	8.11321	7.90088	8.10204	8.20481	8.23547	8.18937	8.12537	8.3529	8.3531	8.03932	8.12537
YDR296W	8.70404	8.37275	7.89202	7.94219	8.10109	7.90881	8.01394	7.94444	7.87115	7.85074	8.25522	8.01219	7.62988	8.34981	7.70066	8.48666	8.50403
YDR297W	8.19172	8.22067	9.40678	9.37213	9.30819	9.28791	8.61473	8.42826	7.96736	7.99137	8.20176	8.69211	7.67787	8.22995	7.463	8.97282	9.28652
YDR298C	11.4285	10.9577	11.4535	11.3611	11.3742	9.84237	9.89609	10.1283	10.2528	10.55	10.9177	11.158	10.375	10.9486	11.016	11.396	11.4469
YDR299W	9.094	9.87129	10.3524	10.0734	10.177	10.4187	10.2774	10.0965	9.83613	9.25209	8.86587	9.53371	8.5893	8.23593	8.09603	9.77679	9.7673
YDR300C	8.97975	9.20233	8.59309	8.68292	8.68552	9.22396	9.20113	9.10037	9.092	8.8531	8.49174	8.88403	8.73266	8.74181	8.14569	8.81199	9.13356
YDR301W	8.23447	8.22599	7.81696	7.9871	7.94157	7.95619	8.18148	8.27324	8.25345	8.34407	8.20909	8.10847	8.06638	8.03252	7.87856	7.91777	7.88631
YDR302W	8.20441	7.69441	8.20126	8.35562	8.05158	7.259	8.10768	8.02572	8.04869	7.57579	7.92826	8.30978	8.28392	8.08407	7.65411	7.52782	7.56607
YDR303C	8.19905	9.37797	8.357	7.90049	7.88254	8.27155	8.38347	8.20031	8.26614	8.19905	8.34984	7.99094	8.52385	8.05212	8.39575	7.49851	8.15759
YDR304C	10.3301	10.2642	10.1436	10.0567	10.0788	9.56377	9.58089	9.57227	9.73564	10.173	10.6191	10.7953	9.9596	10.6299	10.2754	9.92605	10.2333
YDR305C	8.08339	8.37408	7.61631	7.349	7.55155	7.00771	7.46695	7.6262	7.8373	7.67925	8.18495	7.84487	7.74421	8.00498	7.66518	7.95319	7.73456
YDR306C	7.6717	8.26504	7.10112	6.47265	6.54533	6.15132	6.69977	6.93504	7.09331	6.60501	6.77692	6.64893	7.03817	6.88625	6.55444	6.92443	7.05793
YDR307W	7.67403	7.33407	7.53683	7.38401	7.56133	7.12578	7.21202	7.12066	7.49393	7.63375	8.084	7.99814	8.48829	8.65163	8.67954	7.25879	7.38492
YDR308C	7.61482	7.4082	8.26921	8.27116	8.33157	7.60097	8.25552	8.41871	8.48145	7.79092	8.03411	7.92867	7.81021	7.53687	7.80625	7.69154	7.67863
YDR309C	6.75769	7.53836	7.98201	7.69524	7.65435	8.40735	8.26552	8.17249	7.75128	7.96973	7.89241	8.36029	8.70024	8.86892	9.4284	7.14097	7.38992
YDR310C	8.75536	9.28726	9.2957	8.91489	9.21652	9.86715	9.2957	9.33351	9.1435	9.09045	9.15603	9.56256	10.5602	10.3055	10.232	9.2957	8.98681
YDR311W	8.20164	8.97485	8.70286	8.25855	8.56793	9.05037	8.54059	8.33438	8.43763	8.20947	7.9734	7.93609	8.46596	8.31682	8.33793	8.43763	8.60133
YDR312W	6.99986	7.49622	7.83012	7.69398	7.76457	8.54423	8.25527	8.15817	7.59089	6.93082	6.47844	7.32399	7.18606	6.93046	6.52622	7.28828	7.27945
YDR313C	7.03635	7.68343	7.22558	7.0799	7.2425	7.37303	7.3959	7.49095	7.2629	7.16697	7.43978	7.03067	7.30539	7.41377	7.41243	7.64609	7.75394
YDR314C	4.81168	4.96572	4.80089	4.74261	4.99709	4.67068	5.3824	5.05477	5.49162	5.1792	4.91382	4.86486	5.70423	4.9722	5.43927	5.05929	4.75518
YDR315C	5.54895	6.26452	5.74681	5.4155	5.68929	3.35302	4.72584	4.30772	5.54895	5.17876	6.0394	5.55736	5.8406	5.84368	6.3798	4.95918	5.61162
YDR316W	8.02813	8.59374	7.17999	6.82952	7.10337	7.11087	6.95664	7.13167	7.36621	6.84163	7.0902	7.03221	8.00877	7.84227	7.71491	7.72706	7.5018
YDR316W-B	10.8382	11.5061	11.0285	10.7335	10.9088	11.4226	11.275	11.3195	11.4628	11.9536	12.025	11.8917	11.5953	11.4973	11.6937	11.0521	10.9781
YDR317W	5.55214	5.99751	6.12144	5.94539	6.04567	6.56264	6.55533	6.49296	6.42942	5.88842	5.81277	5.8332	6.37725	5.18949	6.12215	5.23269	5.46874
YDR318W	7.42528	8.26642	7.29764	6.75738	7.07298	6.17263	6.40936	6.58682	6.86781	6.65717	7.04358	6.97052	7.81312	7.33935	7.85076	7.51822	7.36912
YDR319C	7.89642	8.46051	8.34637	8.09718	7.99471	7.27635	7.94789	7.78202	7.97669	7.97637	8.14258	8.14258	8.68635	8.64296	8.53841	7.88737	7.93223
YDR320C	7.83884	8.0034	8.1765	7.97176	8.19741	7.96509	7.98673	7.73067	7.83361	8.09	8.26933	8.15838	7.51163	8.23679	8.09156	7.80889	7.784
YDR320C-A	9.09439	9.0085	9.49775	9.14064	9.25641	7.54326	8.38229	8.35499	8.47024	8.53953	9.00584	9.0312	9.86748	9.73273	9.09708	9.18316	9.10933
YDR321W	9.3883	8.89255	9.81144	10.0199	9.98757	10.8552	11.1001	11.1242	11.0639	10.5026	10.1202	10.2073	9.54629	9.38776	9.07017	9.45617	9.55765
YDR322C-A	10.945	11.3999	10.724	10.5256	10.585	8.92059	9.52095	9.60302	9.56533	9.42945	9.86612	10.0329	10.7288	10.6627	10.9072	11.1684	11.0365
YDR322W	8.15087	7.90447	7.30706	7.50606	7.4387	7.94295	7.79864	7.74649	7.47354	7.25864	7.71673	7.88094	7.61719	7.89931	7.36351	7.72187	7.7477
YDR323C	5.78583	5.65421	5.90295	6.09833	5.79893	5.80213	5.8709	5.49982	5.83491	6.27037	5.7053	5.53983	4.61089	5.32929	5.68307	5.78583	5.66619
YDR324C	8.5308	9.69171	10.3514	9.90838	10.1881	10.4653	10.1138	9.90779	9.76294	9.15588	8.0946	9.39172	8.35576	7.96987	7.87784	9.53786	9.62735
YDR325W	6.90168	7.64464	7.05929	7.05976	7.1258	7.9063	7.48998	7.13963	7.02971	6.55443	6.25427	7.01025	6.8378	6.9425	7.11293	6.56876	6.63995
YDR326C	8.99202	9.22871	9.34414	9.08982	9.33554	9.70446	9.25378	9.12585	9.17559	9.02535	8.86587	9.09274	9.15831	8.98676	9.38653	9.41273	9.20622
YDR328C	9.43873	8.97827	8.79485	8.93557	8.87151	7.96892	8.94548	9.25537	9.23832	9.19465	9.41943	9.21537	8.39408	8.61844	7.94592	8.99739	8.96158
YDR329C	7.7153	8.33215	6.6888	6.19621	6.14097	5.4952	6.25232	6.67424	6.6834	6.56365	6.77331	6.9166	7.09935	7.47422	6.87205	6.77331	7.38862
YDR330W	7.0587	6.58808	5.91601	5.82073	5.80056	4.28451	4.2658	4.96502	5.26495	5.96181	6.98158	6.94064	6.30523	7.24273	6.64063	6.20005	6.28106
YDR331W	7.21764	7.2149	7.64354	7.87942	7.62548	8.01184	7.97095	7.93291	7.80991	7.3547	7.89241	7.90188	8.50392	8.0799	8.03674	7.49395	7.40014
YDR332W	7.16646	8.80043	7.40036	6.98627	6.91426	7.85516	7.22874	7.048	7.20616	6.999	6.73	6.94455	7.20616	6.93668	7.80616	7.69154	7.41468
YDR333C	7.946	8.15484	7.60689	7.6146	7.69147	8.37694	8.45974	8.54795	8.33053	8.31438	8.16113	8.04772	7.6217	7.79604	8.03548	7.83048	7.66399
YDR334W	8.64306	9.34478	8.45801	8.36932	8.47689	8.93564	8.55542	8.44743	8.50027	8.40036	8.56873	8.4715	8.17312	8.25108	8.27776	8.42398	8.37189
YDR335W	9.77007	9.45534	9.38399	9.24317	9.30689	8.6729	8.79035	8.96013	9.17681	9.22635	9.42325	9.38371	9.08525	9.1266	9.36362	9.26644	9.13674
YDR336W	6.37154	6.90519	6.60911	6.06401	6.39133	6.56837	6.36512	6.33963	6.3452	6.31749	6.11663	6.65719	7.12505	6.70184	5.43165	6.39133	6.41818
YDR337W	7.74587	7.75814	7.56514	7.7406	7.75263	7.77831	7.76596	7.72804	7.62725	7.24162	7.71152	7.62072	7.98413	7.71233	7.80776	7.5624	7.66488
YDR338C	6.72019	7.17851	6.2181	6.49304	6.42302	6.62437	7.18269	7.0519	6.76457	6.72653	6.71939	6.32456	6.2182	6.85167	7.25033	6.42854	6.54263
YDR339C	9.1243	9.48325	10.0967	9.9261	10.1092	10.601	10.6517	10.6759	10.6377	9.59248	9.46429	9.65066	9.30274	9.13325	8.48083	9.55945	9.61762
YDR341C	11.2878	11.4131	11.1698	11.1561	11.2341	11.6308	11.415	11.5207	11.6287	11.0087	10.8564	11.0925	10.9269	10.7522	10.3587	11.1698	11.0075
YDR342C	12.4825	12.5145	10.3031	9.76138	9.66013	8.8961	9.06434	8.83565	9.18214	8.85315	8.48998	9.34891	11.5748	12.1148	12.8467	12.838	12.7602
YDR345C	6.71797	6.87474	9.17408	9.79754	9.53565	10.7772	9.76443	9.56552	9.75188	10.9319	11.592	12.2661	11.7539	11.132	9.11094	7.75336	7.58084
YDR346C	9.35342	9.48743	9.42268	9.49765	9.42744	9.62133	9.98658	9.92282	9.70629	9.44887	9.23556	9.42603	8.47338	8.32922	8.47636	8.83042	9.06801
YDR347W	8.65522	8.71469	8.39415	8.29523	8.39415	8.64747	8.51134	8.44852	8.23619	7.85261	8.46344	8.39415	8.33388	8.40991	8.77382	8.08286	8.20595
YDR348C	7.63736	7.2527	7.92884	8.16404	8.056	8.12673	7.96239	7.88777	7.98352	7.96002	8.00902	7.89776	7.52942	7.80111	7.79401	7.29102	6.88985
YDR349C	8.67971	8.55683	8.54948	8.53808	8.6587	9.23516	9.01401	9.08915	8.99521	8.44095	8.33526	8.25588	8.40256	8.31988	8.16343	8.64391	8.46115
YDR350C	7.3905	7.27848	7.55413	7.22415	7.04982	6.93405	7.17438	7.15114	7.04982	6.76298	6.5247	7.04982	6.6542	6.31113	6.87487	7.22501	7.23327
YDR351W	8.69358	9.53261	9.27263	9.00853	9.07172	9.4103	9.23921	9.02724	8.94645	8.4948	8.01929	8.46206	8.33388	8.416	8.50641	8.93075	8.98684
YDR352W	6.89198	6.6441	7.43486	7.67355	7.6329	8.09902	8.25005	8.17474	7.8518	7.99921	7.79871	8.11321	7.21193	7.65751	6.66555	6.95381	7.24973
YDR353W	10.5116	10.5479	10.7325	10.9767	11.0665	11.2608	11.342	11.3314	11.2945	11.2538	11.2119	11.0665	11.3599	11.1787	10.7538	10.3814	10.3969
YDR354W	9.44863	8.72217	9.05112	9.27687	9.2111	8.22321	8.27364	8.71557	8.83371	8.9673	9.20659	9.07582	8.65321	8.91184	8.5953	9.29247	9.19765
YDR356W	7.66304	8.36595	7.56245	7.35049	7.13202	7.1866	7.2295	7.28393	7.08979	7.13062	7.76264	7.48279	6.97265	7.40328	6.67034	7.47385	7.62178
YDR357C	7.77605	8.98304	8.10121	7.59257	7.55512	6.03247	6.57308	6.73639	6.77244	6.86391	7.20503	7.35821	7.87516	7.62718	7.65293	7.83302	8.02148
YDR358W	7.4401	6.92704	6.52999	5.72241	5.69718	3.96108	4.41824	4.28144	5.1002	5.28797	6.62709	6.29746	6.13061	7.09236	7.35913	4.21561	5.93222
YDR359C	7.95019	7.35891	8.0402	8.22142	8.3887	8.57228	7.76329	7.34936	7.49668	7.31252	7.89241	7.95019	8.06134	7.59799	7.92298	7.9958	7.33463
YDR361C	7.78329	8.45794	9.04477	9.10161	9.05277	9.54116	9.80185	9.68692	9.48641	8.62491	8.42882	8.71691	7.63132	7.59245	7.1365	8.5767	8.59807
YDR362C	7.85	8.01237	7.4931	7.28936	7.22669	7.77809	7.9893	8.03081	7.91399	7.79278	8.02644	7.84004	7.2697	7.62896	7.60324	7.54539	7.43026
YDR363W	5.87002	6.25722	6.64222	6.61518	6.61343	7.39057	7.06998	6.73651	6.3316	5.85942	6.11798	6.16309	5.68023	5.1498	5.68008	5.22955	5.95953
YDR363W-A	9.74671	10.5511	9.47009	9.16257	9.18373	8.34227	8.8421	9.09164	9.08765	9.39678	9.65919	9.69514	9.99088	9.79342	10.278	9.66167	9.27057
YDR364C	7.66603	7.41776	8.23232	8.24068	8.30351	8.84137	8.61922	8.41939	8.19832	7.56102	7.54956	7.92134	7.77828	7.41997	7.58748	7.6979	7.72122
YDR365C	6.79281	8.68788	8.28481	8.02744	8.20123	9.49436	8.93014	8.84526	8.59175	7.59813	6.92931	7.55876	7.63026	6.03049	6.59209	7.87554	7.83398
YDR366C	5.59065	5.11135	5.30393	5.23081	5.5757	5.37067	5.51692	5.42201	5.64665	5.86244	5.14883	4.78494	6.63563	6.29753	6.93581	6.07026	6.41387
YDR367W	8.05841	8.36209	8.31276	8.04652	8.11171	8.37459	8.59302	8.60627	8.57573	8.52207	8.43242	8.62487	8.11363	8.28644	8.19402	8.36059	8.39374
YDR368W	9.50569	9.58746	9.47909	9.47295	9.36656	8.48352	7.53836	7.27218	7.40477	8.70964	9.79673	9.848	9.28303	9.97429	10.2114	9.15726	9.27876
YDR369C	6.77996	8.3086	6.60995	6.16529	6.20002	5.1184	5.4458	5.63509	5.98291	5.67923	5.92846	5.9755	7.00758	6.53164	6.74767	6.20002	6.51126
YDR370C	6.53423	7.86537	6.91276	6.71081	6.90523	7.6261	7.71672	7.73603	7.57164	6.85344	7.03759	7.09911	6.68422	7.09911	6.80323	6.70815	6.82469
YDR371W	5.59675	5.96182	4.91439	4.59861	4.62585	4.18789	4.62585	4.43441	4.48229	4.62585	5.04502	4.60036	5.21519	4.50089	4.15238	4.3934	4.19038
YDR372C	8.18845	9.24818	8.50085	8.22071	8.30587	8.21313	8.26994	8.28859	8.33582	8.15326	8.3876	8.53655	8.34811	8.33598	8.28902	8.04869	7.87025
YDR373W	9.006	9.1102	8.43347	8.37443	8.31689	7.81347	8.66605	8.76951	8.84366	8.50902	8.72685	8.99746	8.37682	8.90905	8.47333	8.63523	8.66748
YDR374C	3.49321	3.33057	3.86722	2.92478	4.58161	2.85251	3.36806	3.04359	4.90267	3.6579	3.2649	2.75167	5.35649	4.26617	3.62204	3.62204	3.23611
YDR375C	7.8503	7.90804	6.88994	6.97019	6.89221	7.04857	6.8357	6.82451	6.61924	6.59386	7.05332	7.01152	7.14995	7.22257	7.01152	7.01152	7.46377
YDR376W	7.71875	7.96634	6.86458	6.91225	6.71426	5.98747	5.38941	6.0151	6.03966	6.57078	7.14174	7.04615	6.9394	7.60407	6.91658	7.28083	6.9513
YDR377W	10.4099	9.52376	10.4437	10.5213	10.4267	8.2464	9.10502	9.18465	9.35225	9.34087	9.96408	10.0282	9.68906	9.94574	10.1906	10.3558	10.4036
YDR378C	8.4863	8.29484	7.94751	8.24538	8.09873	8.0209	8.82858	9.10858	9.15967	8.88034	8.66024	8.57662	8.38046	8.2164	7.04631	7.81661	8.03288
YDR379C-A	8.49572	8.67688	8.0243	7.96431	8.05924	4.42949	5.29966	4.96625	6.29612	6.32018	6.86795	7.61655	8.88316	8.73734	8.88407	8.02634	7.8986
YDR379W	8.71897	9.32897	8.08014	7.65367	7.50296	7.77338	7.69863	7.63342	7.82908	7.73887	7.70496	7.55372	7.90464	8.20234	8.02795	8.53161	8.16556
YDR380W	6.78101	7.53319	6.95245	6.5714	6.5083	3.30015	3.69825	3.75014	4.09905	4.01882	4.21755	3.52193	4.4513	4.50089	5.26999	5.52534	5.73236
YDR381C-A	7.80462	8.48256	7.36429	7.01152	7.12439	6.43237	6.21509	6.33742	6.6056	6.13847	6.35432	6.7191	7.01152	7.39683	7.07663	7.89124	7.70491
YDR381W	10.2177	9.65754	10.1142	10.2914	10.3679	9.84469	10.4076	10.6488	10.6645	10.4468	10.7556	10.5081	9.85051	10.0504	10.2318	10.2914	10.1866
YDR382W	12.3496	12.0953	12.5119	12.4766	12.4955	12.6385	12.7258	12.7233	12.7035	12.6884	12.4158	12.3572	12.1666	12.0951	11.4802	12.2068	12.1971
YDR383C	5.48811	6.23423	5.8914	5.40708	6.01661	4.70976	4.72568	5.11942	5.65978	5.40708	5.7243	5.43218	5.85203	5.46472	5.48811	4.63917	4.56878
YDR384C	11.5623	10.6716	9.03644	9.12908	9.16645	9.16645	9.16645	9.16645	9.33836	9.25427	8.73581	8.45777	8.26363	7.56093	7.83295	10.1216	9.94873
YDR385W	12.4101	11.8978	12.4254	12.5429	12.5429	12.7389	12.7198	12.7228	12.6713	12.6824	12.6553	12.5669	12.4473	12.5722	12.4173	12.3287	12.3368
YDR386W	6.06992	6.72899	5.79374	5.52594	5.68929	5.00031	4.6707	5.06323	5.415	5.0102	5.71356	5.87479	6.11076	5.63334	6.2324	5.42151	5.62276
YDR387C	7.89519	7.1902	6.95554	7.08649	6.97965	6.95388	6.8357	6.96845	7.30814	7.22028	7.06567	7.15963	7.41892	7.64077	7.68029	7.16748	7.0909
YDR388W	9.40649	7.31535	8.7755	9.48588	9.57383	8.8164	8.67525	8.9944	9.16391	9.58573	9.94252	9.9563	8.9251	9.71357	8.66193	8.48859	8.59257
YDR389W	8.30252	7.44432	8.09425	8.25263	8.11351	8.70927	9.00216	8.79711	8.69963	8.52397	8.66725	8.54153	7.55904	8.16173	7.77396	8.128	7.95441
YDR390C	8.29251	9.15158	8.19465	7.78184	7.93795	8.70597	8.49056	8.50812	8.50635	7.83259	7.82682	8.19283	8.64655	8.29251	8.58585	7.98667	8.09484
YDR391C	7.35718	6.62086	6.97187	6.83994	6.7459	6.65379	6.41683	6.48777	6.5611	6.67132	6.50554	6.62843	5.66338	6.83918	6.87212	6.46123	6.31309
YDR392W	8.27034	8.53759	7.67006	7.55335	7.51292	8.0285	7.7646	7.89776	8.13752	7.82388	7.8182	7.86512	8.01316	7.55171	8.07669	8.24968	8.16586
YDR393W	6.58852	7.81789	6.56657	6.43417	6.58546	6.37472	6.31088	6.66193	6.75502	6.43644	6.54112	6.58011	7.15923	6.17685	6.20518	6.711	6.7574
YDR394W	9.2672	9.0987	8.97687	8.89481	8.82597	8.59544	8.75284	9.10867	9.09633	9.40442	9.92241	9.51275	8.99006	9.60738	8.73735	8.75691	9.10851
YDR395W	8.7387	9.94633	10.1373	9.90932	10.2473	10.2932	10.0902	10.0918	9.9465	9.34311	9.27094	9.61731	9.15339	8.67864	8.94532	9.63747	9.67448
YDR397C	9.17971	9.15461	9.0561	9.27234	9.21508	9.06734	9.13201	9.16525	9.12894	8.95003	8.97528	9.16525	9.63653	9.24653	9.12517	9.76353	9.46865
YDR398W	9.40917	9.15003	10.9747	11.0925	11.1476	11.0144	10.8412	10.7069	10.3797	10.004	9.80986	10.2956	9.87419	9.47838	9.1041	10.268	10.2608
YDR399W	10.4112	10.9074	10.5798	10.7538	10.7321	10.5114	10.7055	10.7075	10.7379	10.7697	10.1935	10.6759	10.0159	9.92531	9.35091	10.8477	11.1432
YDR400W	7.37931	7.66284	7.47166	8.01984	8.28057	8.24632	8.17619	8.21506	8.62409	8.89656	9.30228	8.92823	8.35665	8.14392	8.09798	7.4603	7.4693
YDR402C	3.09389	2.96422	2.91298	3.0035	3.47263	2.76531	2.9077	2.86618	3.47611	2.92284	3.05879	2.80181	3.40835	3.44707	3.15222	3.91695	3.22647
YDR403W	4.55865	4.77148	5.35506	5.02865	4.98743	5.10299	4.41974	4.12162	4.40857	3.87605	4.15232	4.04376	4.11898	3.31354	4.67615	4.07555	4.2737
YDR404C	8.90038	8.9641	8.80911	8.89072	8.76045	9.2682	9.52527	9.5026	9.38248	9.06565	8.98583	8.9711	8.68873	8.89502	8.47033	8.57194	8.3347
YDR405W	7.75731	7.80179	6.51234	6.26146	6.3328	6.62522	7.03749	6.88957	6.52969	6.39911	7.03749	7.29616	7.461	7.85234	8.08293	7.85114	7.95596
YDR406W	7.12238	6.78386	6.14559	6.02426	6.45467	5.18819	5.24904	5.45291	6.30885	6.03718	7.11469	6.74176	7.0552	7.2405	7.64849	6.30016	6.42844
YDR407C	8.53324	8.94682	8.00486	7.8034	7.77748	7.7658	8.06237	8.30062	8.45922	8.37944	8.77826	8.60533	8.17441	8.42555	8.42483	7.78644	8.33919
YDR408C	8.43483	8.3972	9.09541	9.62586	9.5713	10.3539	10.9527	10.9957	11.0998	10.8472	9.85226	9.23093	7.94495	7.8489	6.06402	9.11261	9.03149
YDR409W	7.22075	6.08112	6.3304	6.93431	7.1494	7.81202	7.64755	7.91374	7.97966	7.85034	7.45618	7.28461	6.54715	6.69384	7.19643	7.08862	7.03716
YDR410C	6.80401	6.46067	6.59762	6.49788	6.58743	6.47367	7.13316	7.31695	7.26691	7.17349	7.00219	7.06317	6.91809	6.57429	6.93486	6.83533	6.73783
YDR411C	7.97804	7.6998	7.21463	7.51311	7.40499	7.29589	7.14651	7.52247	7.85698	8.41104	9.08135	9.06899	8.43126	8.81662	8.68697	7.41331	7.43743
YDR412W	7.69871	8.38	8.46418	8.74458	8.76292	9.84136	9.51424	9.41823	9.31572	8.14789	7.5924	8.20243	7.48852	6.88589	7.32948	8.12526	7.63202
YDR414C	5.98864	6.07394	6.20351	6.11127	6.44645	6.86218	6.94065	7.12038	7.36488	7.21991	7.11226	7.2399	7.13778	6.7218	6.87808	5.66557	5.91759
YDR415C	7.22603	7.58826	7.15482	7.25559	7.09145	7.48803	7.06446	7.16983	7.36243	7.27161	7.17729	7.23881	7.42109	7.24076	7.06745	6.99227	7.04196
YDR416W	6.06247	7.23053	6.64772	6.70003	6.71994	7.42732	7.03149	6.90337	6.72476	6.37851	6.3298	6.12915	6.10995	5.97988	5.18257	6.24204	5.97685
YDR418W	11.8679	12.1055	12.3872	12.2373	12.2852	12.38	12.5309	12.4192	12.4011	12.5016	12.2701	12.1699	12.1173	12.0356	11.6208	12.2703	12.2852
YDR419W	6.34715	6.90108	6.68487	6.90108	6.96748	7.68815	7.48738	7.84263	7.40318	7.21533	7.07029	6.94612	6.58685	5.89202	6.27872	5.55767	6.36914
YDR420W	9.32531	9.01833	9.6082	9.69603	10.0188	10.7212	10.2172	10.213	10.0587	9.67618	9.68536	9.8687	9.5112	9.72325	9.87189	9.81001	9.7166
YDR421W	6.72327	7.55751	6.46643	6.59423	6.64825	6.65123	6.36119	6.20819	6.33501	6.36675	6.49181	6.53121	6.72884	6.59423	6.75721	6.93322	6.38855
YDR422C	8.12526	7.75595	7.87331	8.12495	8.05989	8.79981	8.59511	8.45651	8.42728	8.22678	8.34691	8.19211	7.81312	7.97415	7.54747	7.93912	8.05367
YDR423C	8.33423	8.26808	7.70917	7.2639	7.20564	7.7284	8.02008	8.22067	8.27828	8.40348	8.3875	8.10785	8.67003	8.69588	9.03783	8.22067	8.06111
YDR424C	10.1979	10.2636	10.1598	9.62294	9.71781	8.12056	8.83396	8.77957	9.18068	9.2604	9.3306	9.24589	9.97536	9.70086	9.71485	9.89774	9.68145
YDR425W	7.02764	7.39984	6.29226	5.02154	5.39437	4.44948	5.44779	5.60524	6.09332	6.02777	6.29635	6.11534	6.09332	7.07583	7.50305	6.00319	6.29834
YDR427W	9.59126	9.9001	9.51102	9.24335	9.20699	8.53385	9.07837	9.20006	9.29236	9.28959	9.59249	9.73087	9.14088	9.52311	9.21073	9.34786	9.46644
YDR428C	7.41257	7.54447	7.71734	7.87634	7.93037	8.49897	8.13927	8.23691	8.09346	7.42296	7.08777	7.3983	7.63713	7.62818	7.27242	7.1478	7.05521
YDR429C	10.1795	10.233	10.4395	10.4136	10.4087	10.9183	11.0204	11.0192	11.0728	10.4671	10.4474	10.4136	10.2669	9.91766	9.3295	10.0043	10.2275
YDR430C	7.97829	7.648	7.3244	7.37435	7.42393	7.19634	7.02443	7.21973	7.15275	7.3395	7.50056	7.62823	7.84251	7.6415	7.19578	7.34519	7.4878
YDR432W	11.0804	9.85057	10.823	11.328	11.3047	11.6541	11.8237	11.8419	11.5673	11.1712	11.3502	11.3437	11.4959	11.2942	11.3026	10.9226	10.7754
YDR434W	8.4391	8.85091	8.1522	8.06572	7.88608	8.15192	8.57112	8.69645	8.72976	8.7107	8.87838	8.67825	8.70701	8.5558	8.85832	8.22067	8.18152
YDR435C	8.0518	8.32517	7.62158	7.16076	7.15481	4.89444	5.66515	5.60244	7.00437	7.21446	7.62695	7.75076	8.63113	8.58968	8.94539	7.79583	7.93503
YDR436W	7.73105	6.92111	6.59715	6.46677	6.45714	5.24697	5.3023	5.85824	6.23105	6.31211	6.5954	6.53896	6.58738	6.46677	5.99697	7.28514	6.8024
YDR437W	4.68405	4.10121	4.3112	4.39478	5.14297	4.60177	5.39317	5.37493	5.44545	5.09742	4.86102	4.72083	4.74506	4.45838	4.42839	5.16504	3.79103
YDR438W	5.91	5.96835	5.61961	5.61515	5.55263	6.56827	5.91	5.70835	6.23804	6.03466	5.50779	5.42139	6.73803	6.06709	6.18143	5.91	5.64361
YDR439W	6.76053	7.09089	7.28501	6.99864	7.33106	7.90692	7.64818	7.51981	7.67362	7.15006	7.19858	7.06432	7.51164	6.77491	7.72129	7.39838	7.47926
YDR440W	7.82684	8.31618	6.96446	7.02773	7.17835	6.53119	6.62335	6.8352	7.40693	7.31894	7.69128	7.69562	8.2058	7.62985	8.03024	6.91303	7.04532
YDR441C	9.1042	7.44316	9.03491	9.64799	9.71529	9.41022	9.07717	9.28353	9.09109	8.87626	9.28738	9.549	9.25294	8.71704	7.87771	9.27696	9.24038
YDR443C	7.34184	6.52093	7.22741	7.36511	7.30983	6.66039	6.7772	6.93312	7.16677	7.17286	7.85384	7.74899	6.93049	7.0192	6.77261	6.89247	7.08852
YDR444W	8.22066	8.31704	7.37108	7.43583	7.42145	7.94062	7.6565	7.5375	7.67722	7.46468	7.64106	7.70767	7.07994	7.50418	7.42628	8.09079	7.92835
YDR446W	3.64784	3.47949	3.07543	3.57719	4.37939	3.82891	3.78388	3.39847	4.61433	4.2511	3.53585	3.93363	4.75107	3.37508	3.69399	3.79286	3.55199
YDR447C	10.9835	11.5562	11.5075	11.3207	11.4029	11.3251	11.8958	11.7417	11.718	11.9453	11.6206	11.5266	11.2158	11.0494	10.6387	11.5749	11.6024
YDR448W	7.66559	8.38736	7.43439	7.73041	7.62613	8.03258	7.8037	7.40055	7.60328	7.06761	7.37505	7.55741	7.11611	7.18577	6.73332	7.51146	7.58605
YDR449C	8.45312	9.13145	9.81247	9.59172	9.70843	9.89976	9.92139	9.74625	9.3264	8.70387	8.30622	9.0012	8.54195	7.37533	7.29824	8.70479	8.69188
YDR450W	12.0845	12.2825	12.3452	12.2432	12.3243	12.5034	12.5706	12.604	12.554	12.4813	12.343	12.2107	12.1407	11.9879	11.7654	12.1926	12.1285
YDR451C	7.576	7.07329	7.27948	7.23218	7.41384	7.75077	7.63516	7.57869	7.75423	6.73267	7.3687	7.51489	7.93326	7.81502	7.88633	7.40452	7.77178
YDR452W	9.71936	10.2408	9.37017	9.03177	9.1411	8.45159	8.56696	8.89767	9.00022	9.02683	9.28353	9.38445	10.2144	9.84691	10.1646	9.22994	9.05601
YDR453C	6.95184	6.72789	6.97841	6.90292	6.8888	5.89234	4.86392	4.61302	5.70071	5.41134	5.78188	5.90882	6.16629	6.12527	6.50964	6.38528	6.694
YDR454C	10.9433	10.7965	11.0279	11.2363	11.1533	11.3235	11.7308	11.7378	11.7033	11.4571	11.3574	11.3823	10.8828	11.0028	10.6394	10.5945	10.6245
YDR456W	9.21589	8.91797	8.52273	8.31953	8.36102	7.8019	7.96553	8.40592	8.73646	9.11792	9.33737	9.41092	9.965	9.96271	9.92055	8.53421	8.65344
YDR457W	10.6764	10.8059	10.2406	10.1426	10.1948	10.6085	10.194	10.1759	10.4146	10.1948	9.93131	9.9262	10.0362	9.83496	9.71245	10.0872	9.9583
YDR458C	8.0319	8.08965	7.96805	7.533	7.78196	8.03228	7.56433	7.55154	7.64005	7.57332	7.43132	7.57291	7.89172	7.87038	8.21931	7.687	7.67585
YDR459C	7.39098	7.65087	7.42273	7.40101	7.39098	8.16409	7.93552	7.85001	7.76834	7.01249	6.98398	7.25497	7.94079	7.22431	6.87677	7.09536	6.88711
YDR460W	7.1349	8.04335	7.20274	6.82451	7.20274	7.65956	7.26753	7.35733	7.46015	7.16105	7.18884	6.82601	7.70825	7.23479	7.20274	6.96405	6.99276
YDR461W	6.50795	7.08888	6.81111	7.00423	6.71832	6.72461	6.77913	6.74731	6.49096	6.9431	6.26048	5.98125	6.19416	6.55313	6.40954	6.59423	7.07367
YDR462W	7.70414	7.65483	6.50526	6.53002	6.46034	6.77547	7.16007	7.17196	7.30271	6.74434	7.26816	7.18662	7.51022	7.57394	6.76923	7.73481	7.73279
YDR463W	7.86229	8.5569	8.99198	9.15531	9.02583	9.29363	9.25675	9.13936	8.91805	8.4621	8.45756	8.55874	7.73042	8.01492	7.70489	8.30466	8.10605
YDR464W	8.54022	8.59549	9.27178	9.28371	9.40124	9.75099	9.40653	9.25333	8.91009	8.51004	8.42409	8.85498	7.90521	8.44105	8.07395	8.80247	8.89888
YDR465C	7.40983	8.15239	9.17893	9.02863	9.14887	9.79762	9.40579	9.32054	8.86329	7.73104	6.95217	7.7573	8.12906	6.11006	7.11358	8.00016	8.08925
YDR466W	8.69927	8.85327	9.09697	8.86263	8.88364	8.51042	8.14484	8.35969	8.22665	8.35618	8.49457	8.48201	7.68619	8.17296	8.49853	8.62139	8.67928
YDR468C	8.04022	8.81788	8.44888	8.04444	8.02506	7.67556	7.87531	8.02307	8.02506	7.8729	7.88301	7.89659	8.29065	8.03712	8.13872	7.73481	8.14002
YDR469W	7.29532	7.74987	8.10417	7.88691	7.85293	7.6542	8.38623	8.40896	8.51715	7.51735	7.70238	7.64192	7.48349	6.96662	7.48688	7.81694	7.58653
YDR470C	7.49103	7.23115	6.5744	6.19655	6.34159	5.29208	5.73396	5.85795	6.46648	6.19886	6.74436	6.83461	7.20582	6.89339	7.08681	6.39763	6.5179
YDR471W	11.4241	11.2074	11.7367	11.7516	11.705	11.8349	12.0157	11.9412	12.0591	11.9256	11.6451	11.7042	11.143	11.1336	10.9213	11.5826	11.4557
YDR472W	7.29909	7.13057	7.80924	7.90769	7.96344	8.63563	8.63412	8.66959	8.6911	8.16721	7.91192	8.04697	7.68386	7.78708	7.09679	7.49896	7.65517
YDR473C	7.9577	8.29232	7.74931	7.73771	7.8048	8.19324	7.92901	7.8048	7.83304	7.55876	7.40146	7.54055	7.8048	6.97229	7.37107	7.89187	8.01984
YDR475C	8.63355	8.02693	7.85683	7.91982	7.94552	7.74104	7.7639	7.97826	8.17713	8.50899	8.4253	8.00141	8.29992	8.61844	8.19162	8.26906	8.13263
YDR476C	7.14788	6.24454	7.19957	7.80252	7.7918	7.38886	7.67586	8.28305	8.52378	9.06439	9.50054	9.30296	8.54835	9.03985	7.55731	5.8666	6.11846
YDR477W	8.97487	8.65251	8.28191	8.1607	8.12357	8.78386	8.59748	8.52156	8.48043	8.46	8.55276	8.59931	8.35108	8.728	9.04549	8.28753	8.38952
YDR478W	7.12548	8.16852	8.29992	8.21924	8.44301	8.97564	9.00802	8.77766	8.59727	7.62105	7.24662	7.38876	7.62451	6.56546	7.06587	7.95601	7.84491
YDR479C	7.93742	9.02573	7.01939	6.164	6.34057	5.89178	5.76094	6.1319	6.68816	6.37512	7.2876	6.95662	8.45261	7.81415	7.93887	7.43558	7.40308
YDR480W	5.69606	5.89169	4.88259	5.38436	5.02154	5.31265	5.54776	5.46795	5.76382	5.86559	6.52596	6.17683	5.74446	5.5293	4.96099	4.83722	5.53305
YDR481C	7.85471	7.7265	7.93811	8.05264	7.80441	7.83312	7.94693	8.0267	8.16108	8.55656	8.73237	8.24101	7.70105	8.58721	7.41432	8.00141	7.82738
YDR482C	5.95133	5.86417	8.03825	8.28384	8.07856	7.91333	7.798	7.56733	7.51236	7.01159	7.23632	6.46468	5.61476	5.95635	4.99243	5.8308	6.17945
YDR483W	10.2106	9.78494	10.6378	10.5929	10.7052	10.849	10.807	10.7015	10.4796	10.3196	10.3502	10.4489	9.8759	10.0584	10.2426	9.99727	9.95224
YDR484W	6.14285	7.58765	6.44746	5.74076	5.89259	5.88617	5.89587	5.80076	5.93477	5.65827	6.11038	6.12874	6.04008	6.86739	6.8054	6.29796	6.26499
YDR485C	8.13405	7.81891	8.51979	8.44612	8.24548	8.78524	8.67696	8.60442	8.29701	8.06131	8.2248	8.15053	7.30722	7.94479	7.76945	8.05759	8.24548
YDR486C	7.78911	8.01589	8.23185	8.17937	8.38097	7.79073	7.79906	7.91965	8.06717	8.00394	8.14486	8.23136	8.20916	8.259	8.3291	8.0722	8.12647
YDR487C	9.88446	10.0226	10.2997	10.31	10.2913	9.80471	9.63955	9.59748	9.82006	9.85453	10.0089	10.0302	9.35748	9.68092	9.06917	9.97817	10.0705
YDR488C	5.48116	4.76448	6.23047	6.72238	6.51805	5.32149	5.01816	5.00748	5.14024	4.58577	5.75811	5.88269	4.91378	4.69395	3.88999	4.5355	4.75781
YDR489W	6.11776	6.22528	7.53626	7.54969	7.51206	8.01287	7.64835	7.65618	7.228	6.72278	6.83848	6.71053	6.27586	6.83123	6.41621	6.50588	6.38073
YDR490C	8.00902	7.76811	7.05662	6.83848	6.77364	6.11649	6.25119	6.61038	6.87158	7.25596	8.32158	7.98069	8.36322	8.50902	8.60323	7.04092	7.31266
YDR492W	9.87249	9.58724	9.50214	9.28516	9.1441	9.23977	9.26636	9.33046	9.42621	9.75785	9.66678	9.88045	9.84408	9.75308	9.725	9.62183	9.8074
YDR493W	7.1511	7.93597	7.22568	6.93934	7.14508	6.96794	7.43509	7.14508	7.18754	6.68112	7.01158	7.00525	6.98721	7.13521	6.79359	7.67133	7.3109
YDR494W	7.34104	8.02793	7.45503	6.92556	6.90024	7.34104	7.34104	7.3283	7.10303	7.05396	7.20481	7.34998	7.45482	7.37684	7.69855	7.98332	7.82785
YDR495C	7.29344	8.36874	7.00935	6.62715	6.7055	7.33348	6.91084	6.85994	6.53732	6.45673	6.43826	6.76966	6.00728	6.69005	6.69849	6.82596	7.33372
YDR496C	9.4285	10.4021	11.0245	10.7013	10.9896	11.351	11.0839	10.9244	10.7055	10.0052	9.67984	10.3748	9.72465	9.46682	9.57282	10.5857	10.4973
YDR497C	12.0526	11.8047	11.8597	12.0687	11.7958	11.6984	10.8252	10.4588	10.6091	11.1795	11.9427	11.7627	11.4492	11.448	11.251	11.7098	11.729
YDR498C	7.56191	6.98376	7.07313	7.45069	7.34982	7.71314	7.35912	7.46936	7.73408	7.53882	7.5046	7.40541	7.70247	7.6572	6.64294	7.16816	7.10989
YDR499W	7.54179	8.37408	7.39649	7.23178	7.2756	7.04967	6.90425	6.78898	6.8999	6.82029	6.85105	6.93298	7.57808	7.1425	7.01355	7.60724	7.26313
YDR500C	11.8307	12.5066	12.1515	12.0317	12.0138	12.4268	12.6998	12.5907	12.7002	12.4494	12.2994	12.2002	12.243	12.047	11.6505	12.0834	12.1817
YDR501W	5.27027	6.29037	5.80794	5.89647	6.21138	6.15132	5.80083	5.48748	5.11048	4.8437	5.22752	5.48133	5.48133	4.53114	5.15647	3.91165	5.26782
YDR502C	11.6264	11.0107	11.9833	12.0803	12.2023	12.0934	11.6866	11.5841	11.6278	11.8717	12.3528	12.1262	11.4751	11.8457	11.542	11.4031	11.5978
YDR503C	6.83867	6.59678	6.45594	6.15013	6.6534	6.33438	6.37378	6.67608	6.84201	7.00905	7.65008	7.21183	7.10689	7.18489	7.16001	5.30141	5.57962
YDR504C	8.97547	9.82363	9.05105	8.45065	8.1546	7.39593	7.2509	7.36124	7.67336	8.1006	8.36907	8.60434	9.24264	8.72168	9.11161	8.60581	9.07691
YDR505C	8.64201	8.82531	8.6824	8.54286	8.21835	7.46346	7.58993	7.46326	7.62222	8.13249	8.66327	9.16711	8.05653	8.14308	8.20364	8.6623	8.94857
YDR506C	5.19707	4.98138	5.18458	5.51532	5.56781	5.07014	5.45616	5.61316	5.70996	5.24064	5.82425	5.62231	4.47787	4.67452	5.32922	5.26245	4.74629
YDR507C	8.18408	8.53394	8.40393	8.418	8.60203	8.94719	8.44513	8.14317	8.26574	8.43839	8.78942	8.7445	8.47349	8.64246	8.25527	7.94914	8.13352
YDR508C	10.066	9.39425	11.1711	11.2926	11.3245	11.1535	10.9144	10.9039	10.8991	10.7916	10.0684	10.4839	9.98147	9.93701	9.48122	9.71691	9.9055
YDR510W	10.3954	9.55961	9.81079	10.2956	10.2004	10.3501	10.6239	10.7131	10.9476	10.9298	10.8959	10.8852	10.4725	10.7512	9.65203	10.0786	9.78293
YDR511W	8.1126	7.39718	7.17458	7.39548	7.33954	6.63126	7.47269	7.51651	7.50101	6.95757	7.4389	7.35716	7.62482	7.94961	7.61146	7.63035	7.3616
YDR512C	4.90381	3.78616	4.93024	4.58583	5.00288	3.26551	3.90317	3.40165	4.02621	3.73076	3.93213	4.04142	4.40145	4.28332	3.88999	4.24697	4.24188
YDR513W	10.7835	10.0855	10.4406	9.96453	9.9962	8.2456	8.36639	8.56459	9.07402	9.79589	9.97096	9.94534	10.122	10.7455	10.6006	10.2506	10.1469
YDR514C	7.73204	8.04139	8.74922	8.7684	8.76335	9.15456	8.70764	8.49996	8.30505	7.56729	7.57309	8.05253	7.50979	7.10607	5.87713	7.72625	7.64262
YDR515W	6.4144	6.40995	5.73451	5.99219	5.40611	5.59865	5.7758	5.42384	5.43788	5.06848	5.37433	5.47304	5.52871	4.33842	4.56071	5.5844	6.04498
YDR516C	9.9794	8.52108	7.35766	7.10135	6.84484	5.79327	5.08814	5.26846	5.90299	6.42822	8.33341	8.48695	9.65023	10.5126	10.6851	9.16028	9.42139
YDR517W	9.63697	9.20486	8.67685	9.12305	9.07739	7.96891	8.61477	8.81992	8.9821	9.52929	10.1092	9.85462	10.1735	10.3513	9.67459	9.47054	9.65151
YDR518W	7.14378	8.80293	7.84967	7.38889	7.46485	7.17086	7.28279	7.38633	7.78769	9.02709	9.92545	9.88105	9.83745	9.59582	9.54037	7.30598	7.26288
YDR519W	8.94044	8.54195	8.69365	8.99788	8.83907	8.33143	9.03632	9.06208	9.48348	10.0244	10.4049	10.1726	9.50602	9.72139	9.24353	8.31223	8.33783
YDR520C	7.5758	8.00054	7.39862	7.38684	7.61353	8.16598	8.30317	8.14833	8.0419	7.5206	7.70173	7.34455	7.59716	7.35554	7.47526	7.31202	7.36823
YDR522C	3.22984	3.20098	3.0139	3.07739	3.53301	2.98032	3.16219	3.19469	3.42058	3.17542	3.45629	2.60627	3.56025	3.37084	3.47322	3.60616	3.10352
YDR523C	5.29699	5.84208	5.58736	5.12589	5.18727	5.47712	5.25642	5.09352	6.03437	5.54765	5.09976	4.48267	6.70998	6.96743	7.058	5.23923	5.44372
YDR524C	6.99207	7.71314	7.25117	7.03023	7.17937	8.42895	8.28189	8.34919	8.41661	8.05503	8.07393	7.61896	8.45781	7.88633	8.78213	7.66637	7.86438
YDR524C-B	12.6166	11.9141	12.6877	12.8652	12.6201	12.6461	12.742	12.7517	12.6985	12.4381	12.692	12.8364	12.6964	12.8089	12.635	12.7081	12.6652
YDR524W-A	6.0066	8.84516	9.33996	7.277	7.47804	7.84595	7.56223	7.53058	7.22133	8.64603	8.04929	6.68092	9.34577	9.03524	9.98405	8.16113	8.89906
YDR525W-A	10.6854	9.64215	10.1598	10.4018	10.3196	8.58281	8.60172	8.54215	8.70863	9.25149	9.63179	9.5229	9.66131	9.83243	9.56835	10.3327	10.1664
YDR527W	8.6655	8.92934	10.7758	10.5478	10.6549	10.1433	9.83281	9.77288	9.46376	9.00504	8.45622	9.03047	7.99835	7.95168	8.14517	9.29331	9.46324
YDR528W	6.78192	7.39934	7.17209	7.16185	7.20453	7.32922	7.81465	7.63609	7.4908	7.81312	8.26486	7.80248	7.75105	7.9235	7.54747	6.12392	6.64821
YDR529C	12.0161	12.3279	11.8222	11.6494	11.648	9.66599	10.1065	10.4249	10.6728	10.9154	11.143	11.3097	11.0243	11.4415	11.4424	12.1461	12.0166
YDR530C	8.19732	7.94253	7.76623	7.94226	7.94135	7.38856	6.78471	6.93817	7.09827	7.3494	7.71559	8.02411	7.11786	7.71397	7.68573	7.97866	8.08478
YDR531W	9.58255	9.79592	9.34057	9.18155	9.33484	8.48056	8.46516	8.69202	9.01555	9.03986	8.78196	9.04413	9.28696	8.85852	8.86144	9.10049	9.01731
YDR532C	6.41181	8.09813	6.8209	6.01246	6.20762	6.9961	6.20021	5.86045	6.1311	5.17828	5.72041	6.06304	6.85974	4.99188	6.40318	6.49099	6.64648
YDR533C	7.50567	7.82361	7.46542	7.58046	7.71915	7.39917	7.07958	7.18814	7.33707	7.0273	7.49351	7.33101	7.54813	8.2746	8.3633	6.89638	7.17219
YDR534C	5.25548	5.10412	4.72149	4.67873	5.19442	4.93534	5.05585	5.40935	6.15839	6.86101	8.21696	8.2852	8.60673	9.79862	8.85037	5.12666	5.39229
YDR536W	6.8867	6.74877	5.38104	4.75968	5.16742	4.1689	4.37494	4.46528	4.50284	3.57719	4.15872	3.50943	4.64035	4.12682	4.14628	5.06854	5.01222
YDR538W	6.09207	6.12095	5.0941	5.5053	5.53304	6.35843	6.46155	6.36974	6.38828	6.17736	6.31036	5.75836	6.17449	5.89404	6.13373	5.90882	5.69371
YDR539W	6.50006	6.81005	6.51234	6.77433	6.634	6.49005	6.32618	6.34956	6.37051	6.31663	6.9031	6.90951	6.63747	6.83742	6.65594	5.24419	5.99184
YDR540C	4.49393	4.50067	4.58413	4.27641	4.91369	4.07396	4.55725	4.93476	5.63181	6.18342	6.32461	6.04603	6.64241	6.40705	6.68931	4.54913	3.95064
YDR541C	6.255	6.62914	6.56456	6.43446	6.62597	7.00955	7.13575	7.2256	7.49341	7.00955	7.29927	6.86919	7.81038	7.41784	7.59971	6.82195	7.01166
YEL001C	8.66115	8.18874	8.61816	8.69378	8.6915	8.74972	8.98187	8.98712	9.16041	9.11108	9.30636	9.44493	9.13282	9.30669	9.24331	8.26906	8.61265
YEL002C	5.05485	5.41078	5.18922	5.12619	5.23656	5.47298	5.32563	5.62971	5.36749	5.39731	5.27945	5.46879	5.4033	5.83103	5.67728	5.5695	5.56187
YEL003W	7.73547	8.76854	8.26021	7.70699	7.8478	7.85138	8.42006	8.55216	8.48832	7.9753	7.69471	7.86434	7.88614	7.68673	7.28329	7.91474	7.92849
YEL004W	6.90805	7.482	6.93709	6.58175	6.84448	7.18536	6.69038	6.83084	6.73721	6.91792	6.43356	6.74241	6.90805	7.59074	7.98087	7.07644	7.45992
YEL005C	6.99973	7.57342	6.70079	6.44661	6.33327	5.9489	5.51946	5.22793	6.37051	6.43771	6.70788	6.4321	7.34228	7.06057	7.36359	7.11818	6.93229
YEL006W	7.60783	7.58024	7.70218	7.65676	7.47713	8.03875	8.02669	7.90476	7.9889	8.07283	8.11479	7.91891	7.37459	7.7447	7.69327	7.20158	7.68743
YEL007W	9.3563	8.81553	8.11345	8.40302	8.63825	9.31176	9.04982	9.31525	9.3559	9.18258	9.45608	9.69626	9.31289	9.78929	9.50552	9.09342	9.1831
YEL009C	12.6833	12.9259	12.9197	12.6045	12.7283	12.5902	12.5637	12.4964	12.5149	12.5002	12.4349	12.5279	12.4425	12.4538	12.5891	12.9132	12.974
YEL011W	10.8651	9.3409	9.34883	8.25244	8.033	6.88167	6.78815	6.30948	6.97154	6.27121	7.87988	7.88053	9.51104	10.211	11.1582	8.72452	8.77132
YEL012W	9.2093	9.43931	7.19486	6.39696	6.60184	4.98643	5.3824	5.72618	6.42553	6.98862	7.6557	7.55462	7.95298	8.71668	9.02633	8.42976	8.53931
YEL013W	9.01471	7.7174	9.13251	9.37657	9.27193	8.9734	9.23314	9.31066	9.22829	9.29096	9.8364	9.79879	9.08552	9.03689	9.54447	8.72923	8.9322
YEL015W	8.33354	8.29022	8.3306	8.58799	8.28982	8.76865	8.45551	8.4584	8.35165	7.91565	7.79147	7.47715	7.54799	7.02936	7.32154	7.81638	7.86395
YEL016C	7.57382	7.87854	7.28886	7.3167	7.2992	7.71248	7.58154	7.64436	7.71753	6.97386	6.99767	7.43183	7.43183	6.90103	6.85533	7.39863	6.98596
YEL017C-A	8.74849	8.33975	10.699	11.1159	10.7937	11.2139	11.6105	11.5632	11.4533	11.4398	11.276	10.9179	10.1793	10.3046	9.6252	10.4108	10.382
YEL017W	8.69848	8.34227	8.39448	8.4383	8.59362	8.18797	8.09108	8.09284	8.28199	8.53215	9.19378	8.9877	9.55228	9.58587	8.67601	8.17475	8.46691
YEL018W	5.96731	6.31127	6.08398	6.13662	6.15879	6.21622	6.67869	6.7662	6.32685	6.06016	6.34018	6.39828	5.86045	5.84125	5.96945	5.87685	6.16821
YEL019C	4.54359	4.52097	5.62341	4.82517	5.20998	5.5191	5.40726	5.53275	5.37653	4.66295	4.97118	4.94952	5.32871	4.45162	5.07275	5.02669	4.97118
YEL020C	7.17483	6.74336	6.81021	7.27451	7.2256	7.81369	7.33947	7.05569	7.06507	6.58791	6.98034	6.52574	6.82819	6.75448	6.12838	6.69079	6.65266
YEL020W-A	8.61423	8.78636	9.12066	8.78041	8.92289	7.93499	8.31545	8.3112	8.20933	7.43111	7.87635	7.90098	8.3112	8.20833	7.86178	8.3869	8.51479
YEL021W	2.96789	2.74721	2.75466	2.99334	2.83523	3.10149	2.99998	3.05908	2.71763	2.83103	2.97325	2.83371	3.05994	2.87063	2.94977	3.1625	2.75126
YEL022W	8.99315	10.2567	9.02144	8.71948	8.73523	9.20101	9.30193	9.38944	9.4585	9.27199	9.30051	9.11803	8.70829	8.72986	9.14395	8.99278	8.92048
YEL023C	6.3654	7.12762	6.05645	5.93068	6.6834	6.30384	6.01701	5.99252	6.63209	5.89762	6.20454	5.81679	6.91623	6.05144	7.32948	5.96746	6.03995
YEL024W	8.92995	9.0044	9.27759	9.3523	9.44198	9.19821	9.47144	9.46182	9.41456	9.2009	9.05741	9.20014	8.33979	8.47168	8.50621	9.1809	9.30631
YEL025C	6.1549	6.59967	6.32823	6.47902	6.13136	5.02154	5.67169	5.70022	6.07087	5.97646	6.26926	6.5064	6.37211	6.1549	5.8106	6.1549	6.26262
YEL026W	11.1267	10.9309	12.2591	12.3126	12.3024	12.4624	12.3773	12.3138	12.3713	11.8277	11.5069	11.7975	11.6923	10.942	10.3084	11.6064	11.4772
YEL027W	11.6961	10.6142	11.6078	11.9128	11.6722	11.6324	11.9881	11.9166	11.877	11.5656	11.8701	11.86	11.3845	11.6724	11.2447	11.4034	11.2952
YEL029C	7.20357	7.0665	7.76243	7.60158	7.82648	7.99144	7.94679	8.15443	8.00456	7.89145	7.42997	7.14264	7.87727	7.03789	8.00343	7.68468	7.55921
YEL030W	4.79032	6.02334	4.92698	4.67083	5.20332	5.02426	4.83628	4.76172	4.80742	4.42294	5.06936	4.61285	4.90723	4.14924	4.87769	4.01882	4.91231
YEL031W	10.4834	9.54107	10.0605	10.309	10.2098	10.4685	10.4973	10.5861	10.6885	11.3276	11.3479	11.2902	10.4734	10.7884	10.7966	9.87407	10.0327
YEL032W	9.03353	8.32802	9.49234	9.72143	9.86719	9.79787	9.57037	9.59408	9.55345	9.47194	9.14985	8.85202	8.80184	9.19369	8.96424	9.27055	9.07159
YEL034W	11.6232	11.1173	11.7342	11.8086	11.8412	11.4964	11.5331	11.5188	11.621	11.4644	11.8005	11.8032	11.568	11.6042	11.4908	11.5269	11.5495
YEL035C	4.34901	3.82765	3.62343	3.87638	4.61841	3.13435	3.33635	3.09665	4.12375	3.36811	3.13574	3.85032	3.28477	3.45164	3.61298	4.00357	3.59974
YEL036C	8.23004	7.58064	8.44664	8.83814	8.65001	9.10733	8.97141	8.79095	8.42631	7.92473	8.42631	8.53871	7.79392	7.71669	7.66016	8.26509	7.83535
YEL037C	9.13727	8.36514	9.09705	9.60767	9.54931	10.0017	9.94425	9.99629	9.73254	9.50333	9.75518	9.74229	8.71733	8.91414	8.44546	8.63997	8.58934
YEL038W	8.45121	7.45634	8.9166	9.53094	9.43901	9.32432	8.63218	8.69387	8.9609	8.85285	8.95153	8.80513	8.68635	8.69144	7.74905	8.26378	8.15519
YEL039C	6.50841	5.56609	5.79924	4.99137	5.21185	3.47018	3.15099	3.53646	4.9039	3.73488	4.01921	3.57078	4.35196	5.12148	3.8627	5.95613	6.11754
YEL040W	8.91039	8.34107	10.6376	10.8938	10.9702	11.1785	11.0006	11.2061	11.0694	10.8169	11.0322	11.2004	10.7491	10.8169	10.23	10.0596	10.0792
YEL041W	7.29587	7.39825	6.76217	6.60313	6.8983	5.28495	5.903	5.77532	6.3124	5.8825	6.86616	6.68407	6.83052	7.33412	7.61213	6.59423	7.26629
YEL042W	9.55375	9.56529	9.90662	10.0089	10.015	10.1491	10.0186	10.1205	9.8406	9.36524	9.72043	9.74105	9.55694	9.53209	9.43352	9.60726	9.52739
YEL043W	8.35321	8.27079	8.45177	8.74138	8.80204	9.21891	8.87342	8.99566	8.76612	8.27118	8.30524	8.21553	8.08374	8.28459	7.96026	8.47994	8.21934
YEL044W	8.86626	8.44293	8.69489	9.1575	9.03399	8.58811	8.86305	8.95311	9.0435	8.84844	8.86219	8.59031	8.30515	8.20818	6.38987	8.57734	8.22073
YEL046C	9.32484	7.6918	11.0209	11.4813	11.438	10.9523	10.7499	10.6858	10.3344	10.4239	10.3585	10.1693	8.89736	9.31944	8.85281	10.2326	10.3015
YEL047C	8.73655	8.26796	8.2916	8.52615	8.56159	8.07123	7.33947	7.40903	7.39767	8.0755	8.72676	8.67676	8.3212	8.45805	8.65637	8.30948	8.43788
YEL048C	4.25781	4.1256	5.05262	5.20992	4.83263	5.12345	5.41099	5.30701	4.84204	4.30139	4.55448	4.60255	4.40124	4.18127	3.60933	3.4506	3.74352
YEL049W	4.99927	4.90651	4.63064	4.53902	4.78837	4.90651	4.83203	4.54903	5.10565	4.90651	4.90769	4.96396	5.65987	4.69338	5.18012	5.15964	4.97367
YEL050C	8.69453	8.07008	8.14823	8.27546	8.29126	8.1776	8.4532	8.40683	8.25929	7.85808	8.5889	8.47179	8.26994	8.37949	8.35165	7.99824	8.16745
YEL051W	10.3775	10.5084	10.5039	10.2977	10.379	10.1897	10.379	10.3713	10.379	10.7095	10.5707	10.6462	9.93246	10.3012	10.2619	10.3078	10.376
YEL052W	9.17597	8.82454	8.59653	8.6921	8.46491	7.89024	8.4172	8.29171	8.48008	8.85989	8.87096	8.71277	8.60202	8.92496	8.84683	8.7843	8.66748
YEL053C	7.62474	8.61866	8.002	7.67089	7.65579	8.15808	7.36551	7.29504	7.31362	7.51317	7.39255	7.87644	6.45988	6.99048	7.10275	7.76543	7.55921
YEL054C	11.0324	11.1193	11.6781	11.6734	11.7228	12.1512	12.0546	11.9502	12.0733	11.9537	11.7186	11.6486	10.9421	10.8601	10.8074	11.5902	11.6279
YEL055C	8.32349	9.16295	9.12226	9.16272	9.25719	10.0907	9.89356	9.76821	9.41801	8.59085	8.40497	8.71488	8.26977	7.89786	7.47824	8.70179	8.31793
YEL056W	8.02261	8.06558	7.55397	7.86637	8.09097	7.55766	7.94557	8.22837	8.29003	8.39063	8.66692	8.10047	8.50084	8.34338	8.52461	8.05594	7.78605
YEL057C	5.79923	5.8828	5.33529	4.62075	5.5626	4.44661	4.29712	4.33072	6.25626	4.53836	5.26338	4.15993	6.69023	5.7643	6.46605	4.70335	5.40381
YEL058W	9.62945	9.52596	9.37208	9.50572	9.45125	9.27267	9.22613	9.56763	9.8343	9.61333	9.98833	10.1432	9.83263	10.1163	10.0847	9.59121	9.51337
YEL059C-A	7.34001	7.84661	7.9757	7.9754	8.09669	7.39823	6.98681	6.78611	6.68766	5.69552	6.61544	7.19928	7.67232	7.15228	6.92843	8.06681	7.62988
YEL060C	10.5783	8.16417	9.47048	9.95328	9.92085	7.88185	8.01945	8.32859	8.39642	8.98327	10.4788	10.3955	9.80783	10.1988	10.5928	9.53899	9.57572
YEL061C	7.99577	9.31158	8.15018	7.55142	7.80243	7.61569	7.85769	7.64014	7.57798	7.15852	7.67314	8.13702	7.58712	8.15513	7.77212	7.66015	8.30101
YEL062W	6.90181	6.64073	7.39649	7.25812	7.26214	7.15757	7.25185	7.40162	7.3983	7.333	7.35705	7.17324	7.11611	7.14182	7.83748	7.22588	6.91113
YEL063C	10.1697	9.23577	10.6164	10.3643	10.0528	10.1075	10.198	10.1341	10.3429	10.7683	10.2766	10.3247	9.54978	9.97639	9.59798	9.81111	10.0228
YEL064C	6.83076	7.2405	6.81365	6.63974	6.71994	6.59949	6.43924	6.25443	6.56175	6.61606	6.59949	6.59949	6.75587	6.96346	7.1592	5.96506	6.27591
YEL065W	11.5047	10.799	10.5752	10.3657	10.0256	9.92894	11.397	11.6126	11.6194	11.5887	11.6369	11.4155	11.6493	11.6617	11.6768	10.0148	9.99679
YEL066W	7.51303	7.90004	8.07772	8.3297	8.29183	7.29255	7.26323	7.55644	7.56818	7.60732	7.64328	7.65285	7.31782	7.60732	6.82761	7.55701	7.75769
YEL069C	3.33838	3.1754	3.27023	2.87866	3.39374	3.03433	2.92744	3.12938	3.31839	3.23267	3.28937	2.90811	3.37909	3.42104	3.34509	3.95293	3.4731
YEL070W	5.8058	5.20404	4.41768	3.45414	4.76837	3.91252	4.68827	4.44368	5.2686	4.91613	5.27391	4.92695	4.67351	5.33924	6.37237	5.49611	5.18897
YEL071W	9.43122	9.50166	11.0546	11.1994	11.149	9.15462	9.77248	10.3	10.93	11.1519	10.2576	9.83093	9.90924	9.80016	9.5869	8.89753	9.16668
YEL072W	6.2785	6.06559	7.69627	7.85771	7.8271	6.4151	7.28077	7.16714	7.78577	7.3717	6.81352	6.40756	6.1459	6.28959	6.49044	5.83789	6.06222
YEL073C	5.26059	5.42789	5.51231	5.88457	6.29737	5.2872	4.98893	4.85319	5.47569	5.11272	5.82417	5.37655	4.61089	4.75953	5.16863	4.98575	5.2872
YEL075C	2.72138	2.46281	3.1465	2.75725	3.17542	2.74862	2.74862	2.67388	2.75433	2.66984	2.66762	2.74862	2.74862	2.61895	3.11139	3.0035	2.59071
YEL076C	5.79152	4.27381	5.40308	4.50722	6.23843	4.47417	6.48404	6.70671	7.09135	6.98122	7.3306	5.80659	7.13245	6.21995	7.32948	5.94892	6.49048
YEL076C-A	5.58696	3.90481	6.52652	5.34602	7.47281	5.6537	7.7915	8.13119	8.3159	8.03398	8.99368	7.54785	7.93738	7.49751	8.48648	6.8502	7.38992
YER001W	6.63466	6.51339	7.7576	8.03857	7.96281	7.79717	7.86477	7.43491	7.34131	7.176	7.73589	7.81615	7.55926	7.16658	6.98202	6.66267	6.98945
YER002W	8.41424	9.00332	9.63399	9.57469	9.55933	9.98248	9.90818	9.83441	9.59446	8.70843	8.39898	9.1059	8.93054	8.33789	8.71456	9.37879	9.28617
YER003C	10.5295	10.71	10.4476	10.3841	10.5782	10.4985	10.2331	10.2282	10.2548	10.7773	11.2649	11.3472	10.8672	11.1648	10.8442	10.4416	10.5184
YER004W	9.63279	9.04957	9.25241	9.63304	9.53595	8.41148	8.39833	8.57714	8.87007	9.27016	9.74919	9.41307	8.55141	8.87378	8.42567	9.13373	9.10773
YER005W	7.05923	6.73641	7.52652	7.82151	7.76048	8.18407	7.85956	7.66502	7.9647	7.29659	6.9924	6.91206	7.49378	6.5646	6.39482	6.09002	6.35789
YER006W	9.22719	10.3659	10.5724	10.3071	10.4514	11.0921	10.7345	10.7037	10.6307	9.79288	9.09886	9.68401	8.74249	8.8512	8.27393	10.0627	10.1223
YER007C-A	9.97557	10.6687	10.3784	10.2283	10.2687	10.64	11.0834	11.0328	10.9566	10.5687	10.3496	10.4921	9.97052	10.2239	9.89925	9.9684	10.1259
YER007W	6.7451	8.54503	7.43086	7.04555	7.21795	7.27563	7.09043	6.90616	7.19362	6.81021	6.78056	6.7789	8.01607	7.9235	8.23673	7.42621	7.417
YER008C	8.73177	9.28702	9.17531	8.83154	9.05287	9.3425	9.01405	8.95228	8.94496	8.97929	9.00666	8.89306	8.78849	9.08761	8.64536	9.08122	9.17662
YER009W	10.773	10.9376	11.0688	10.9095	11.0392	11.2224	11.5709	11.6996	11.6785	11.3942	11.1576	11.2578	11.2786	11.3321	11.0362	10.9108	10.7997
YER010C	7.81878	7.44321	8.1605	8.16882	8.21452	8.05933	8.37152	8.58619	8.60898	8.53829	8.62867	8.59802	7.93483	8.87106	7.96349	8.1178	7.83165
YER011W	5.70657	5.29994	6.0327	6.01044	5.89321	6.31496	6.18012	6.23204	6.27521	6.29967	5.92486	6.13976	6.45615	6.25406	5.63084	5.71476	5.33525
YER012W	10.1867	9.69034	9.62513	9.47213	9.40637	8.09988	8.73634	9.25358	9.61119	10.1945	10.5571	10.593	10.1572	10.4935	10.3738	10.1308	10.126
YER013W	8.91206	8.85474	8.93104	8.82325	8.84291	9.41264	9.25298	9.26986	9.27607	9.07087	8.88327	8.70097	8.78415	8.48877	8.41245	8.83182	8.80968
YER014C-A	3.56045	4.88288	4.89438	3.23873	3.37274	3.20418	3.41506	3.38711	3.53461	3.57881	3.57881	3.48912	4.3426	3.66402	4.39482	3.54959	3.76259
YER014W	7.57699	7.27293	7.45722	7.79528	7.54596	6.78398	6.07042	5.89686	5.75706	6.55189	7.16118	7.30406	7.03993	7.55449	6.4952	7.24124	6.92168
YER015W	9.31811	9.34185	9.24039	8.96894	8.90386	5.38039	4.09821	3.85745	4.86703	3.98081	4.56262	4.83218	4.68626	5.04472	4.90175	8.49356	8.5257
YER016W	6.90432	6.73886	6.80864	6.83932	6.90793	7.21293	6.77036	6.95372	7.0466	6.30208	7.21362	7.17964	7.43109	6.98434	6.98299	6.63659	6.50894
YER017C	8.37538	7.16795	7.35312	7.75695	7.71495	8.14571	8.65287	8.61858	8.55266	8.45398	8.81484	8.52109	7.34023	8.52217	8.13473	7.66832	7.84944
YER018C	6.81965	5.71252	6.54919	7.17013	7.1218	6.97044	7.32065	7.41378	7.4108	6.91541	7.22095	7.11108	6.42275	6.63442	3.98677	5.95474	6.10193
YER019C-A	9.95161	9.80321	10.1443	10.2622	10.2427	9.70297	10.5485	10.5952	10.7206	10.4455	10.3464	10.3222	10.9083	10.7351	10.3546	10.1715	10.0236
YER019W	7.02748	6.06903	6.70087	7.17399	6.92442	7.23215	7.19007	7.31506	7.3219	7.51629	7.82478	7.72279	7.14995	7.72395	6.95172	6.32425	6.49121
YER020W	8.28438	8.1129	7.60701	7.33435	7.1253	7.73913	7.96121	8.03963	8.19448	7.93707	8.46335	8.38863	8.41963	8.72913	8.90156	8.12604	8.26057
YER021W	9.59586	9.90894	9.38107	8.98651	9.00969	8.53658	8.77253	9.0021	9.21492	9.37129	9.68687	9.70716	9.5117	9.725	9.99157	9.27716	9.26768
YER022W	2.72681	2.81195	2.80579	2.70318	2.70375	2.93688	2.85252	2.91422	2.78153	2.71614	2.80149	2.66462	2.83361	2.86387	2.98762	2.89198	2.86741
YER023W	10.46	9.15435	10.1746	10.3952	10.3263	10.0467	9.86882	10.0273	10.1291	10.6529	10.6809	10.6816	10.1216	10.3514	10.0354	10.0339	9.95794
YER024W	10.9586	9.92915	9.98447	9.2133	9.18662	6.46098	6.25483	6.81724	7.23986	6.99717	6.62573	7.03241	6.40591	5.89948	6.34894	9.49892	9.36874
YER025W	10.8326	10.0071	10.7976	11.0118	10.9565	11.3677	11.3529	11.4208	11.4089	10.9879	10.7841	10.9005	10.1767	10.2209	10.3319	10.8154	10.7446
YER026C	9.28053	9.34328	9.01844	8.96897	8.87963	8.37919	7.94253	8.0108	8.17673	8.29199	9.56385	9.17303	8.89428	9.20072	9.04094	9.03993	9.38215
YER027C	7.55415	7.04941	7.2829	7.41898	7.30001	7.42125	7.30636	7.49621	7.56547	8.02512	8.54224	8.29144	8.06399	8.51032	7.40553	7.27158	7.04458
YER028C	5.48972	5.08956	5.77221	5.9659	6.50137	7.94903	7.39457	7.00405	6.73745	7.02017	7.26833	6.72812	7.30376	5.97063	6.2396	4.71287	5.05155
YER029C	7.36689	7.55726	7.77257	8.06427	8.03962	8.50337	8.72931	8.77468	8.35231	7.76433	7.84687	7.94255	7.57464	7.75153	7.43117	7.47229	7.75001
YER030W	10.571	11.7682	10.2452	9.88545	9.77211	8.06052	8.01347	8.37759	8.51162	8.83751	9.50432	9.70364	9.77211	9.88239	9.95344	10.3921	10.3255
YER031C	9.04132	8.514	8.65086	9.08807	8.90039	9.14597	9.3729	9.50028	9.72502	9.26562	9.64501	9.67446	8.86287	9.37666	8.93649	8.35298	8.37965
YER032W	7.30113	7.97598	7.85758	7.67056	7.89989	8.03602	8.18472	8.03673	8.05758	7.53882	7.97515	8.20744	8.74513	8.64498	9.01461	8.00393	8.03971
YER033C	7.39822	7.83406	7.15731	6.68257	6.699	6.38758	6.06032	6.63458	6.75716	6.79281	7.00446	7.00446	7.00564	7.83595	7.73879	7.25763	7.6667
YER034W	7.07644	6.72778	8.21096	8.55355	8.47156	7.4843	7.50886	7.53058	7.43087	7.52248	7.40125	7.29694	6.97068	7.12506	5.83355	6.90601	7.4291
YER035W	8.32692	6.56264	9.20745	9.5853	9.42849	8.71046	8.47987	8.11106	7.8737	7.78466	8.20121	7.83025	7.84213	8.27126	7.74069	8.45702	8.28693
YER036C	10.0305	9.67567	11.1751	11.3979	11.4091	11.693	11.4637	11.4761	11.2436	10.8808	10.5197	10.6666	9.90531	9.95847	9.17313	10.5999	10.7474
YER037W	4.69389	5.61515	8.29212	7.28501	7.31945	5.55473	4.5656	4.40415	4.55578	5.0112	4.99535	4.61245	5.47333	5.13151	5.1378	6.3426	6.13277
YER038C	4.87053	5.37128	5.95429	5.58529	5.6841	6.05542	5.67779	5.44998	5.41006	4.87289	4.75689	4.97249	5.94738	4.77747	5.9741	4.54525	4.65551
YER039C	5.18536	4.18821	4.52278	4.47018	4.94417	3.90146	4.19323	4.18761	4.47018	3.79165	4.48546	4.47987	4.81841	4.39713	4.67212	4.11584	4.60539
YER039C-A	3.0047	3.42689	2.94951	3.0733	2.94951	2.7405	2.61552	2.63857	3.18379	2.90655	3.16555	3.22183	2.79449	2.88437	2.87742	2.51237	3.10618
YER040W	7.93566	8.14367	8.26679	8.19628	8.26126	7.97753	8.42657	8.46202	8.19558	8.33972	8.2868	8.18498	7.37705	7.7043	8.01328	8.18935	8.27274
YER041W	6.86139	6.86322	6.7797	7.19891	7.19272	7.15576	7.15996	7.09703	6.86139	6.73245	6.61205	6.29645	6.50207	6.72621	6.37802	7.11758	6.82112
YER042W	9.52546	9.92817	9.13036	9.0744	9.17091	7.24775	8.25434	8.63118	9.40921	8.87285	9.01972	8.86944	8.67353	8.62154	8.67034	9.62306	9.41282
YER043C	11.9943	11.7713	12.5276	12.4473	12.4955	12.6869	12.6489	12.6387	12.4998	12.4025	12.5846	12.6866	12.4955	12.5358	12.2991	12.2271	12.3727
YER044C	8.68273	8.69267	8.18529	7.86052	7.76347	5.92819	5.27297	5.59287	5.86256	7.18825	8.57303	9.18418	9.8729	9.83246	9.09525	8.2473	8.14838
YER044C-A	3.19187	3.33185	3.37747	3.39444	3.69507	4.23229	3.33185	3.82668	3.88026	3.06029	3.07004	3.11797	3.65603	3.08321	3.27659	3.23902	3.22456
YER045C	6.50824	6.90168	6.63131	6.94255	6.92965	7.48528	6.85197	6.93876	7.16422	7.48793	7.13132	7.3016	7.20359	7.58335	8.02786	7.61418	7.62977
YER046W	7.15353	7.4946	5.62174	5.44412	5.4455	4.77151	5.44467	5.18222	6.27769	6.45202	6.9708	7.23421	7.97197	7.91398	7.89518	6.76316	6.64688
YER047C	7.33155	7.82229	7.2697	6.94505	6.95111	7.57982	7.07958	6.97795	7.20984	6.73754	6.54573	6.46353	6.38413	6.86101	6.4772	6.85769	6.57666
YER048C	10.2195	10.402	9.85004	9.73085	9.72939	9.69853	9.51208	9.62335	9.6822	9.38389	9.71911	9.76314	9.0863	9.48582	9.69818	9.71317	9.7176
YER048W-A	7.21193	7.51492	7.74836	7.58558	7.70235	7.48399	8.44265	8.3863	8.43614	7.92333	8.13227	7.95958	7.40426	7.67162	7.04719	7.27113	7.08815
YER049W	9.06631	9.48649	10.027	10.0699	10.058	10.746	10.9033	10.8761	10.6863	10.2446	9.90963	10.1863	9.38062	9.36995	8.81938	9.62914	9.51764
YER050C	9.14383	9.46096	8.75598	8.34765	8.52898	8.31513	8.74269	8.83331	8.80225	8.34869	8.86721	8.89235	9.26089	9.09434	9.11148	9.13284	8.8323
YER051W	7.28177	7.15156	6.96214	6.93211	7.05469	6.66103	6.9712	6.85736	7.11885	7.15349	6.7604	6.66014	7.26567	6.79279	7.77013	6.66266	7.07868
YER052C	10.7287	10.7783	11.4622	11.3338	11.4277	10.0054	9.9725	10.3109	10.3104	10.4513	10.3766	10.4577	10.3241	10.6409	10.327	11.5549	11.4865
YER053C	8.37203	8.07015	7.69198	7.07115	7.07902	6.50526	5.09943	5.04797	6.29805	6.62212	7.35829	7.22552	8.65409	9.20389	9.65014	8.1262	8.406
YER053C-A	5.22299	5.63149	5.06655	4.55567	5.78551	4.72131	4.47453	4.17037	5.40993	4.71978	4.11202	3.47045	5.35699	4.14604	6.69842	5.72877	6.27407
YER054C	6.79399	6.80704	5.76086	4.40006	4.65724	3.79413	3.23914	3.14185	3.90277	3.37191	3.52213	3.7863	4.33947	3.9582	4.78539	5.28333	4.90914
YER055C	11.1073	10.2177	11.231	11.4298	11.4298	11.4526	11.6782	11.8028	11.8973	11.677	11.5013	11.3727	11.4803	11.2496	10.8973	11.4346	11.39
YER056C	11.3306	10.2525	12.4386	12.1421	12.0772	11.7458	11.6389	11.4849	11.4796	11.5575	10.9133	11.4286	10.9494	10.5752	9.76426	11.6468	11.5957
YER056C-A	11.3261	11.7357	11.7776	11.8695	11.849	12.1993	12.2685	12.2119	12.2871	12.1372	11.9245	11.7897	11.5143	11.3473	10.8702	11.6436	11.5317
YER057C	10.4595	10.5491	10.6499	10.6787	10.5127	10.5029	10.1154	9.76317	9.87423	10.3459	10.3243	10.2357	10.3101	10.0494	9.83761	10.3569	10.2623
YER058W	6.3809	5.8592	4.06966	4.24909	4.24019	3.74086	3.02983	3.36429	3.63025	3.6541	4.99616	4.67824	4.18263	5.52542	4.5195	4.74288	4.69638
YER059W	7.99033	8.06178	7.16894	6.96365	6.84945	6.81405	6.59241	7.32367	7.30203	7.66918	7.76666	7.39848	7.52947	7.3109	7.73879	7.39259	7.68419
YER060W	4.44056	4.39366	4.78989	4.88038	5.13432	4.88694	4.75985	4.34592	4.75904	4.55509	5.35167	5.08371	4.90744	5.53882	4.78989	4.26428	3.85644
YER060W-A	4.33569	4.20882	4.6448	4.5168	4.85421	4.82233	4.5168	4.50623	4.90257	4.36486	4.5168	4.4005	4.96603	4.745	3.90427	4.357	3.90937
YER061C	6.28811	6.81964	8.15893	8.01315	8.36938	8.66518	8.30323	7.85711	7.50419	6.64345	6.0646	6.51049	4.65122	5.91126	4.61341	7.79371	7.19747
YER062C	8.47936	8.03932	11.4635	12.029	12.0567	10.8698	8.73914	7.90443	7.3734	7.79896	8.71645	9.29353	8.84036	9.63007	8.91517	10.6417	10.7047
YER063W	9.17054	9.07387	9.12873	9.19539	9.1134	8.67393	8.73245	8.96253	9.08766	9.37069	9.7406	9.76284	9.1995	9.63949	9.52071	9.14162	9.26581
YER064C	9.02044	8.44491	9.5432	9.25248	9.10027	9.99927	9.40003	8.97659	8.31694	7.91399	7.76602	8.62919	7.49859	7.17318	6.73053	9.31465	9.51736
YER065C	10.9193	8.34438	10.3439	8.56112	8.59371	6.18054	5.40866	5.50679	5.7054	5.81744	6.0209	6.2285	5.23478	5.83686	5.04553	9.21764	9.2715
YER066W	6.37359	7.07687	5.27356	5.35509	5.74837	4.90996	4.84355	5.33606	5.35509	4.99744	5.24014	5.47365	5.66787	5.67174	5.32764	5.37724	5.35317
YER067W	10.6675	10.6403	8.0112	7.50216	7.45736	7.57634	7.20619	7.02526	7.49001	6.70104	7.04469	7.56947	8.64221	8.8563	9.88439	9.79056	9.84769
YER068W	8.3428	8.1946	8.72296	8.81222	9.07668	9.38995	8.91024	8.71722	8.5578	8.48834	8.58282	8.5978	8.02861	8.35764	8.30989	8.63817	8.63817
YER069W	11.3203	11.0677	11.2933	11.362	11.4169	10.3134	10.116	10.5627	10.9274	10.837	10.8909	10.9144	11.1562	11.2288	10.7014	11.521	11.3996
YER070W	10.183	9.60234	10.4385	10.7265	10.8815	11.0652	10.6198	10.3302	10.0596	10.4842	11.0381	11.1434	10.4502	10.7337	10.4842	10.2563	10.3704
YER071C	5.97781	6.55513	6.07971	6.1247	6.16784	5.56974	6.2711	6.22623	6.27147	5.77274	5.60396	5.63592	5.93148	5.73348	6.36615	6.6838	6.27535
YER072W	10.3168	9.43589	10.2239	10.4107	10.2922	10.3497	10.7871	10.9776	11.0614	10.9803	11.0375	10.8467	10.3463	10.6119	10.17	9.86244	9.95925
YER073W	9.41049	8.37508	9.6034	9.65886	9.67719	9.74338	9.683	9.20727	8.90864	9.2151	9.52687	9.19997	9.67645	9.07097	8.85488	9.97629	9.81029
YER074W	11.8225	11.403	11.9541	11.8894	11.9079	11.8982	12.232	12.1674	12.178	12.1536	12.1041	12.0184	11.732	11.6858	11.2581	11.8739	11.9229
YER074W-A	8.56947	7.97061	8.46894	8.53029	8.65846	8.20515	8.81499	8.84655	8.9285	8.54667	8.10229	8.2067	8.96115	8.36715	8.20861	8.26817	8.16375
YER075C	8.40501	8.60564	8.04279	7.79268	7.96751	8.12798	8.30698	8.36702	8.42888	8.54556	8.86703	8.60009	8.7926	8.51704	8.02641	7.89239	8.04415
YER076C	5.87877	5.75967	5.21195	5.23308	5.85028	5.7745	5.92843	5.75967	6.63756	6.0118	5.80628	5.29541	6.00589	5.33695	6.05768	5.40905	4.2626
YER077C	6.82621	7.11616	7.50512	7.25056	7.41211	7.64534	7.42062	7.47184	7.35316	6.48113	6.45402	7.09642	7.73969	7.2022	6.89591	7.22659	7.07957
YER078C	7.03139	7.38571	7.03379	6.66645	6.61343	7.15472	7.17042	7.00509	7.26583	7.32436	7.45039	7.547	7.10642	7.55504	7.13667	6.18974	6.73002
YER078W-A	3.7265	3.7265	3.07176	3.3508	3.98169	3.61051	3.57158	3.7265	4.0332	3.49749	3.57515	3.57662	5.15015	3.61048	4.94052	3.36708	3.85382
YER079W	8.32779	9.34444	8.09439	7.25594	7.26042	5.61864	5.18181	5.8602	6.28243	6.60098	7.33641	7.06981	7.40573	8.19439	8.31311	8.13082	8.44693
YER080W	9.55642	9.15899	9.43131	9.14139	9.29202	8.02542	8.15562	8.58878	9.00236	9.24266	9.59741	9.61816	9.5681	9.48127	9.98611	9.36484	9.15573
YER081W	8.78513	8.88753	10.3934	10.1649	10.1334	9.94405	9.9886	10.1635	10.446	10.3029	9.45019	10.0811	10.0854	9.80523	9.3226	9.41337	9.61094
YER082C	7.84833	8.20449	9.50635	9.65441	9.75157	10.1012	9.93253	9.69715	9.37514	8.37747	7.77806	8.6259	7.61948	7.05858	6.98928	8.53159	8.51274
YER083C	8.87942	8.4413	8.92286	9.24022	9.0986	9.53087	9.44334	9.62337	9.49276	9.36346	9.53841	9.39115	9.288	9.47201	8.26989	8.49927	8.77665
YER085C	4.16693	3.72813	4.25022	4.15154	5.68093	3.90083	3.75872	3.02803	5.38433	3.63845	4.02258	3.58289	4.80309	3.52101	5.03772	3.54747	4.17224
YER086W	10.4802	9.98367	11.0317	11.2157	11.1744	11.3779	10.8373	10.8133	10.8568	10.6171	10.5278	10.7286	9.74693	9.87171	9.63495	10.5539	10.6765
YER087C-B	9.44925	9.61989	9.25143	9.5998	9.53748	9.65787	9.81144	9.79565	10.0642	10.296	10.4749	10.5537	10.5733	10.618	10.1375	9.22806	9.41466
YER087W	7.45618	7.95552	6.96015	6.75641	6.82291	5.92317	5.63452	6.05265	6.14384	6.5055	7.11625	6.92931	7.01642	7.23639	7.51097	6.48189	6.96872
YER088C	9.26458	8.6881	9.01382	8.85628	9.17379	9.29643	8.92346	8.95905	9.17697	9.60028	9.79616	9.4842	9.6631	9.96241	10.1593	9.51411	9.12286
YER089C	8.59324	7.55132	8.43793	9.1978	9.04395	9.46558	9.23732	9.46456	9.45178	9.5866	9.6665	9.4232	7.85368	8.9	7.48783	8.47157	8.5061
YER090W	9.66052	8.6396	9.59574	9.71994	9.76733	9.75409	9.65284	10.0004	10.038	9.61636	9.49955	9.49863	8.95057	9.17925	8.72236	9.66306	9.45107
YER091C	12.3827	11.4492	12.72	12.7799	12.8741	12.8532	12.7182	12.6496	12.6825	12.8048	12.7664	12.5967	12.609	12.4386	12.2206	12.3792	12.3007
YER092W	7.89124	7.83712	8.38224	8.19649	8.30279	7.93173	8.37979	8.35089	8.38514	7.88165	7.83101	7.64686	7.43672	7.45292	6.23211	8.0348	7.99798
YER093C	7.91602	8.90667	8.29436	7.80838	8.09305	8.53419	8.19164	8.04929	7.99506	7.87485	7.64163	7.67767	7.77144	7.26652	8.16702	8.12966	8.04929
YER093C-A	7.56992	7.26767	6.9436	6.9436	6.9436	6.8521	6.67285	6.72341	6.82964	6.95594	6.81092	6.81253	7.48934	6.92939	7.08338	6.99228	7.00762
YER094C	10.2806	10.3854	9.62624	9.85145	9.61388	8.32683	9.00292	9.56921	9.87208	10.3467	10.6384	10.4337	9.17558	9.79677	9.23317	9.58619	9.46919
YER095W	9.00778	7.0824	8.26406	8.75179	8.78592	8.7694	8.49538	8.24713	7.96485	7.75302	8.57401	8.67979	7.95137	8.48277	8.02111	8.16671	8.31625
YER096W	5.54189	5.74728	5.23266	5.21475	5.38472	5.57731	5.7154	5.729	5.24869	4.37622	4.36266	3.89447	5.20638	4.83192	4.34818	4.99403	5.61946
YER098W	6.66097	6.98541	5.42599	5.02154	5.2759	5.01194	4.61287	5.00935	5.72665	4.99927	6.18508	6.28556	6.45714	6.08572	6.24805	6.20002	6.02696
YER099C	8.35874	8.25752	8.72403	8.92034	8.49069	9.16896	9.2696	9.15122	8.74214	7.91544	7.77562	7.69381	7.79199	7.48654	6.99634	8.19886	8.3514
YER100W	8.14682	8.27132	8.44369	8.44581	8.35157	8.32902	8.44581	8.70573	8.60976	8.56883	8.70872	8.70872	7.57488	8.13638	8.04619	8.39793	8.48932
YER101C	7.28011	7.62045	7.0006	6.24941	6.11358	5.02154	4.81994	4.25892	5.29888	5.07896	5.05	5.77451	5.86222	5.48993	4.60612	6.59948	6.32829
YER102W	11.9823	11.1311	12.1119	12.2691	12.2527	12.2963	12.784	12.708	12.7087	12.5686	12.439	12.4394	11.331	11.5689	10.8126	12.1312	12.1716
YER103W	7.85382	7.65034	7.98629	7.39049	7.24953	6.98644	6.32618	6.68009	6.56005	6.43453	7.23919	7.54154	7.33195	7.60763	7.60485	8.26575	8.82277
YER104W	5.8577	6.31696	5.9122	5.98591	6.14726	5.68991	6.09224	6.09202	6.12372	5.55257	6.43486	6.13988	5.26088	5.71831	4.92488	5.99433	6.05098
YER105C	9.39426	9.24465	9.30031	9.06196	9.18258	9.7893	9.51142	9.56477	9.49407	9.26522	9.11822	8.98102	8.86932	8.95569	9.17771	9.49471	9.26277
YER106W	5.42218	6.61287	5.60481	5.17805	5.77024	4.65948	5.38908	4.94118	5.72847	4.38749	5.00009	4.25224	6.68422	5.78793	6.82451	5.75681	5.41714
YER107C	7.86485	7.29017	7.80807	7.97902	8.14293	8.27589	8.26768	8.33465	8.37972	8.19396	8.19374	8.21655	8.0334	7.94101	7.79453	7.86846	7.75145
YER109C	7.27354	6.70134	7.34314	7.2428	7.35303	7.83238	7.36449	7.27587	7.29088	7.40756	7.27354	7.12425	6.59886	6.59949	6.97575	6.83314	7.27354
YER110C	9.40169	9.22511	10.1939	10.4871	10.7333	11.9739	11.8141	11.7554	11.5256	10.6334	10.011	10.2302	9.05444	9.22011	9.07237	9.95506	10.0418
YER111C	7.35677	7.36273	6.36002	6.30563	6.23172	5.90826	5.78474	6.01881	6.28054	6.39306	6.68092	6.17891	5.80652	5.97517	7.88517	6.93943	6.54319
YER112W	8.13362	8.79453	8.56332	7.80481	7.94931	7.54476	7.63887	7.73268	8.03158	7.92362	7.8813	8.0348	8.43934	8.29011	8.74525	8.42862	8.0348
YER113C	8.57386	8.26671	8.04795	8.29304	8.25997	8.71575	8.61021	8.46077	8.24247	8.13086	7.80972	7.94076	8.23323	7.90618	8.20436	7.93865	7.71343
YER114C	8.8586	8.43256	9.15163	9.36063	9.54135	10.1074	9.79895	9.73716	9.46401	8.99513	8.64921	9.04028	7.84753	8.01638	8.20789	8.68823	8.6266
YER115C	7.47443	7.88814	7.46477	7.61659	7.47443	7.64944	7.23126	7.48826	7.75727	7.4742	7.37918	7.44961	7.31028	6.9859	5.91207	7.07961	7.51333
YER116C	5.91586	5.95628	6.11124	5.91586	5.83195	6.18849	6.06973	6.10352	6.22215	5.6667	6.00328	5.80354	5.68935	4.75808	5.38691	5.83046	5.74959
YER117W	11.8086	11.9974	12.2061	12.0563	12.054	11.864	12.319	12.2796	12.2738	12.2214	12.1112	12.0547	11.8325	11.8613	11.6124	12.1496	12.1673
YER118C	7.85491	7.92648	8.16116	8.1306	8.19494	8.7454	8.8012	8.75437	8.61378	8.14779	8.19338	8.73735	7.9712	7.79514	7.56161	8.01241	7.72175
YER119C	7.78704	6.17095	6.56711	6.87413	7.10177	5.44745	5.92945	6.32048	6.48248	7.45618	8.12693	8.29168	7.89966	8.72916	8.19133	7.00739	6.63626
YER120W	10.9685	9.48234	10.7423	11.0688	11.1441	11.1466	11.088	11.1835	11.2197	11.1202	11.2387	11.3633	10.8688	11.2681	11.2514	10.5927	10.5663
YER122C	9.19041	9.0406	9.36329	9.33319	9.45982	9.60603	9.2882	9.24874	9.29339	9.14063	9.17995	9.57319	10.0533	9.54783	10.1975	9.1429	9.33319
YER123W	7.0739	7.40456	7.84506	7.74654	7.86132	7.98816	8.18971	8.22082	7.99205	7.82074	7.74296	7.81388	7.22817	7.61508	7.59016	7.87618	7.93136
YER124C	9.49158	9.47541	9.93097	10.0271	10.1561	10.38	10.0909	9.4714	9.16859	9.65189	9.04549	8.98878	8.80949	8.69243	9.57568	9.80693	9.91033
YER125W	9.72625	8.03253	9.07613	9.13683	9.11271	9.6129	9.54939	9.63644	9.63926	9.54486	9.90678	9.9457	9.5429	9.50187	9.96289	9.56795	9.39989
YER126C	9.00614	8.56157	10.4461	10.6271	10.5574	10.5864	10.9829	10.9234	10.6896	10.1125	9.74232	10.1125	8.96776	8.64891	8.2686	10.0993	9.91227
YER127W	8.00117	8.09332	9.40655	9.57857	9.58045	9.60797	9.63761	9.47071	9.08779	8.59997	8.48507	8.53653	8.08048	7.38462	7.58154	8.57107	8.14305
YER128W	5.65228	5.67497	6.95775	7.25562	7.46537	6.96122	6.74887	6.77277	6.7784	6.40204	6.29192	6.81934	6.98108	6.7486	7.00064	6.38539	5.73591
YER129W	6.72251	7.33863	6.99386	6.96677	6.90586	7.91325	7.6883	7.38841	7.24082	6.99105	6.79731	6.85402	5.19468	6.09183	5.68102	7.28146	7.35987
YER130C	6.89533	7.28062	7.1627	6.76375	7.12711	9.03204	8.20952	7.98285	8.54634	8.65031	8.18495	8.31314	7.59791	7.79442	8.51773	7.98285	8.07555
YER131W	11.5541	11.8907	11.9384	11.7735	11.9147	12.0578	12.1673	12.0653	12.2096	12.0904	11.819	11.8328	11.6137	11.3773	10.904	11.7771	11.6805
YER132C	7.82119	8.49532	8.4826	8.54077	8.70863	9.93742	9.17272	8.94824	8.8251	8.43337	8.24795	8.51875	8.00802	8.01774	7.79663	8.26955	8.29766
YER133W	9.65766	9.64335	9.72626	9.73503	9.54464	9.44444	9.86168	9.83492	9.84431	9.65959	9.96855	9.81256	9.69423	9.68842	10.2379	9.70616	9.77487
YER134C	6.8744	5.96113	7.00519	7.51671	7.17805	7.07399	7.51091	7.85048	7.91643	7.76945	8.06426	7.94708	6.42768	7.20527	7.10438	6.73754	6.87951
YER136W	9.73454	8.91475	8.88904	8.79579	8.77115	7.60376	8.5384	8.79955	9.10751	9.22333	9.90151	9.54345	9.11366	9.28465	9.73125	9.10751	9.28354
YER137C	7.78135	9.09826	8.22576	8.08846	8.23724	8.68645	8.51665	8.40272	8.49044	7.38669	7.2481	7.39355	8.49731	7.71123	7.91908	8.40567	8.00595
YER138W-A	10.8023	12.0137	10.9068	10.4706	10.7123	11.1748	10.8427	10.7759	10.8312	11.3703	11.5548	11.658	12.014	11.8596	12.2429	11.0642	11.3096
YER139C	5.88749	5.78073	6.20582	6.01984	5.81279	4.66648	5.57329	5.53546	5.86256	5.26738	5.76573	5.79434	4.55904	4.22359	6.04769	5.2694	5.62951
YER140W	7.86211	7.28977	7.437	7.52276	7.36492	7.98045	8.07672	7.95186	7.73228	8.09478	7.3608	7.44813	7.86464	7.5993	7.99955	7.53888	7.45383
YER141W	9.49788	8.29172	8.47054	8.46929	8.29172	7.40415	7.36983	7.29293	7.26054	7.69918	8.31531	8.09938	8.28323	8.6742	8.61263	8.62629	8.65435
YER142C	7.32326	8.31977	5.58264	4.98704	5.25128	3.46808	3.73059	3.68083	4.83068	5.37543	6.07619	6.25821	6.97425	7.03968	6.64918	5.77849	5.89891
YER143W	6.6365	6.41011	5.96948	5.62857	5.48524	4.64712	4.81383	4.78637	5.43609	5.43058	6.10809	6.01923	5.85422	6.01435	5.55725	5.66494	6.34604
YER144C	8.39743	7.84964	7.97006	7.84964	7.82893	7.96929	7.48337	7.63909	7.43155	7.42189	7.73441	7.84964	7.66413	7.99241	7.99167	7.94952	8.08296
YER145C	11.3895	10.4454	10.4456	10.5469	10.2275	10.0681	11.0914	11.2846	11.4873	11.6708	11.5885	11.6507	11.6136	11.7251	11.6678	10.1056	10.2647
YER146W	9.17341	9.19864	9.07281	9.57857	9.46782	8.94371	9.85258	9.9609	10.0558	9.70637	9.91225	9.56788	9.46782	9.33601	8.50414	8.85681	8.61053
YER147C	6.32932	6.20923	6.39337	7.04314	7.20536	7.46806	7.45363	7.27299	7.46689	6.63596	6.79051	6.64951	7.04686	6.83123	6.49494	6.58233	6.26805
YER148W	11.1933	11.0808	11.2853	11.3621	11.4094	11.4277	11.4464	11.4332	11.3018	11.3793	11.5573	11.6181	11.2748	11.5158	11.4371	11.2608	11.3574
YER149C	7.46262	8.42297	7.97838	7.9003	8.03063	7.93012	8.08463	7.98936	8.1863	7.92874	8.0034	7.97838	8.06109	7.96506	7.80536	8.08579	7.83811
YER150W	8.04865	7.10607	8.11575	6.87491	6.99104	5.86188	4.70458	5.20761	5.75073	5.5159	5.78674	5.66108	5.75241	7.18116	6.66154	9.68697	9.39827
YER151C	9.06014	9.04418	9.45063	9.46992	9.43992	9.72893	9.409	9.30299	9.09249	8.74821	8.94248	9.05336	8.98335	8.81891	8.85936	9.14646	9.01541
YER152C	8.4281	7.04939	7.8464	8.36278	8.22743	8.0665	7.67447	7.66558	7.88115	8.67445	8.64632	8.66756	7.87803	8.38311	8.14265	7.84888	7.56051
YER153C	5.35363	4.24379	4.54931	5.49192	5.20977	5.66861	6.112	6.17504	6.08189	6.43138	6.11547	6.23148	5.16882	5.90202	4.40415	5.10041	5.10778
YER154W	8.60673	6.84831	7.92468	8.38922	8.21133	8.8753	8.87015	8.82863	8.55425	8.65267	8.768	8.80257	7.88381	8.50661	7.93233	7.90813	7.61106
YER155C	9.4056	10.1567	9.15426	9.12251	9.07582	9.27751	9.10803	9.00043	9.17892	9.0987	9.15468	9.06936	8.64156	9.05399	8.78372	8.92666	9.05554
YER156C	8.88039	8.79615	9.52095	9.94586	9.81107	10.7719	10.5365	10.403	10.0884	9.49682	9.04092	9.25016	8.03082	7.37293	6.63615	9.07535	9.19241
YER157W	6.61862	7.93566	7.23635	7.1288	7.07895	7.03324	6.81425	6.76251	6.96635	6.49613	6.4608	6.72399	6.1693	6.32858	6.51136	6.19066	6.09468
YER158C	8.65851	7.5706	9.26194	8.94582	8.95535	8.76662	7.94688	7.73799	7.96875	7.96366	7.96556	7.79954	7.94141	8.67083	9.16219	8.86151	8.79025
YER159C	9.46799	11.1956	10.0042	9.75733	9.87752	9.78946	10.2264	10.1987	10.1271	9.44294	9.53542	9.75942	9.41491	9.83892	9.67868	10.4378	10.3065
YER161C	6.86177	6.64144	6.51234	6.55728	6.54648	7.7473	7.56866	7.45944	7.415	7.28434	7.3541	7.24229	6.21075	6.55813	6.37373	6.97204	6.72544
YER162C	7.21655	7.27861	6.64288	6.43776	6.74493	7.13977	6.55731	6.48726	6.37041	5.79613	6.07439	5.93208	6.54958	6.10724	6.43255	5.7548	6.83867
YER163C	7.25144	5.73039	6.59909	7.12031	7.18235	7.19369	7.31274	7.5467	7.34285	7.40689	8.19837	8.20482	7.57888	7.89373	7.54496	6.67545	6.48797
YER164W	9.0308	7.99395	8.86155	9.2493	9.41092	9.989	9.48085	9.23432	9.20764	9.56577	9.33271	9.26986	8.57663	9.26201	8.87173	8.80149	8.73874
YER165W	11.7747	10.7068	11.8863	12.0367	12.1297	12.4654	12.3425	12.2657	12.1427	11.9524	11.8848	11.8848	11.0247	11.4665	11.2412	11.647	11.7082
YER166W	9.55605	9.22718	9.13384	9.28285	9.27776	9.34922	9.06281	9.18753	9.13848	9.35118	9.61116	9.70057	9.35895	9.88684	9.89218	9.64886	9.35118
YER167W	8.85594	10.1033	9.46246	8.73141	8.87819	9.12887	8.66472	8.63547	8.91247	8.87913	8.86829	8.82312	10.4697	9.95349	10.3686	9.65631	9.57736
YER168C	7.16306	8.06109	8.10567	8.05344	8.09097	8.44794	8.75323	8.51379	8.31458	7.60077	7.54571	8.10279	7.55515	7.54049	7.51211	7.20058	7.32981
YER169W	7.82166	8.13345	10.0766	9.91657	10.0039	9.29418	8.52468	8.24633	7.45726	7.44784	7.77838	8.42285	7.68755	8.13177	8.26937	9.14106	9.20409
YER170W	6.62592	6.31944	4.72644	4.71607	4.86072	4.07396	4.97439	5.24763	5.29785	5.50058	6.42494	6.20944	4.9222	5.41321	5.44068	5.34299	5.84654
YER171W	7.79577	8.00182	7.67128	7.96821	7.87193	8.89558	8.85077	8.79359	8.52831	8.25633	7.92978	7.95475	7.3034	7.03257	6.95712	7.5666	7.76935
YER172C	8.88831	9.27226	8.66814	8.71793	8.84079	9.86541	9.82968	9.79626	9.67979	9.17889	9.05692	8.91394	8.13848	8.47947	8.53013	9.02274	9.03524
YER173W	7.02254	7.67969	6.60176	6.22839	6.04603	6.81597	6.85415	6.88268	7.17658	6.67511	6.94901	7.0643	7.35752	6.7548	7.40902	6.35748	6.65298
YER174C	7.606	7.44534	7.4259	7.41456	7.50053	8.06626	8.16025	8.10036	7.94033	7.59964	7.4155	7.17145	8.01065	7.66012	7.48986	8.26834	8.24487
YER175C	8.31765	7.03141	8.01905	8.11523	7.9012	6.57188	6.36424	7.36142	7.6213	7.75302	8.63324	8.75805	8.66803	9.09512	8.26455	8.08285	7.9043
YER175W-A	2.83269	2.59785	2.65288	2.33942	2.65288	2.68913	2.50673	2.83964	2.39704	2.40271	2.4828	2.47635	3.43122	2.73735	2.9203	2.54993	3.05225
YER176W	7.69065	8.02357	7.80205	7.93258	7.99011	8.88081	8.84073	8.91025	8.76984	8.71816	8.59838	8.31284	7.50133	7.81273	7.70472	8.08526	7.70625
YER177W	10.851	10.8306	11.0839	11.0839	11.1907	10.7281	10.6359	10.7231	10.8083	11.0449	11.4155	11.4405	11.8836	11.944	11.911	10.8994	11.1599
YER178W	12.3806	11.7269	11.789	12.103	12.0665	11.5927	11.1519	11.3072	11.3152	11.6059	11.861	11.9499	11.5312	11.8461	11.9106	11.8126	11.7257
YER179W	5.1104	4.69086	4.78664	4.45902	5.53824	4.0792	4.50138	4.51023	5.98207	5.53799	5.33898	5.15148	7.38949	6.40856	6.22734	3.9755	5.16955
YER180C	6.49535	6.70134	6.96006	6.68304	6.7702	7.77054	7.0628	7.09069	7.13499	6.43532	5.99756	6.35913	7.03729	6.05773	6.70503	6.87516	6.56157
YER180C-A	3.64696	3.29859	3.68033	3.73872	3.93286	4.28995	4.22017	3.79615	4.13075	3.4185	3.68434	3.10481	4.56461	4.11195	4.10531	3.20649	3.78094
YER182W	7.8006	8.30077	6.7966	6.46155	6.64137	5.83441	6.57169	6.44021	6.74365	6.23167	6.23735	6.32882	6.89813	7.00039	6.82451	7.73341	7.45452
YER183C	8.09702	7.38333	8.06933	8.57219	8.39146	8.94968	9.13129	9.15143	9.13008	8.77842	8.75262	8.79607	7.91474	8.02486	8.07275	7.94816	7.83196
YER184C	4.78673	5.20509	5.12495	4.8381	5.56883	4.67624	4.88378	4.4135	5.1882	4.61889	5.44917	5.27744	5.47239	4.84403	4.88013	4.59651	4.18042
YER185W	5.20527	5.2565	4.7576	4.66427	5.88761	4.33205	3.98005	4.31554	5.16202	4.25792	5.19996	4.84726	6.51721	5.32231	6.07871	4.61311	4.58769
YER186C	7.73036	8.16714	7.27008	7.49142	7.53882	7.8281	7.77574	7.64014	7.72408	7.55622	7.62772	7.73105	7.65171	7.30744	6.82535	7.33098	7.06862
YER187W	6.65594	6.73261	7.28009	7.07203	7.01008	8.11551	7.27955	7.12584	6.88816	6.09763	6.06756	5.8904	5.56716	5.44334	5.72441	6.40487	6.47202
YER188C-A	5.30373	4.82802	5.34037	4.65903	6.64005	6.19423	5.71517	5.35515	6.91952	5.89627	5.64056	4.9856	7.71572	6.4346	7.58154	5.75165	5.67275
YFL001W	7.18095	7.99341	8.24817	8.33651	8.42794	9.12287	8.92279	8.74098	8.45915	7.84464	7.58588	7.72842	7.54604	7.65277	7.91168	7.42113	7.6667
YFL002C	8.31651	8.85631	9.16892	8.92798	9.02924	9.71406	9.58297	9.27303	9.00801	8.67643	8.05773	8.48716	8.29424	7.79834	8.10032	8.42866	8.64527
YFL003C	4.30084	5.38058	5.10994	4.71121	5.32714	5.77008	5.03452	4.84506	5.19238	4.01882	4.01872	4.32728	5.08715	4.30084	5.21246	4.23811	4.72952
YFL004W	9.68723	9.52966	9.62841	9.36532	9.51338	9.39497	9.28523	9.52736	9.66871	9.66453	9.7297	9.8142	9.91914	9.98192	10.0607	9.55626	9.44674
YFL005W	9.49967	9.21077	9.24035	9.38867	9.5568	8.60172	9.48617	9.57801	9.5404	9.50111	10.0424	9.81695	9.59257	9.56059	9.57775	9.231	9.41387
YFL007W	9.58062	9.18645	9.23774	9.25453	9.24041	9.55789	9.28109	9.29481	9.1255	8.6513	8.82613	8.8946	7.9989	8.51178	8.15127	9.0782	8.97323
YFL008W	8.37529	9.39657	8.4667	8.55207	8.66381	8.8443	8.56915	8.61055	8.43084	8.4321	8.72613	8.74343	8.38963	8.78768	8.19863	8.4486	8.43947
YFL009W	8.27902	8.58216	8.54007	8.62934	8.62424	8.88637	9.06582	8.93991	8.86385	8.58612	8.44326	8.5989	8.00142	8.5989	8.13329	7.89037	8.13893
YFL010C	9.10623	8.77919	9.12355	9.61506	9.66065	9.46612	9.53621	9.69061	9.91404	10.0632	10.4503	10.3262	9.58255	10.0778	9.73776	9.40333	9.4183
YFL010W-A	6.61052	8.4853	8.60717	7.19932	6.86858	7.1523	6.39391	6.73595	6.72695	7.43279	7.42084	6.74527	9.41688	8.15142	8.73639	7.77947	8.21562
YFL011W	4.34883	4.32186	4.22089	3.93579	4.77899	4.30978	4.48164	3.8601	4.4599	4.36213	3.65657	4.06852	6.322	4.5479	5.2518	4.14141	4.33031
YFL012W	4.95055	5.77349	5.55126	5.25485	5.44372	5.12775	4.82866	5.57004	5.56131	5.0859	5.899	5.43394	6.19252	5.6579	5.66892	5.33631	5.28494
YFL013C	7.8945	7.64563	7.80554	7.74183	7.93505	8.10146	8.23827	8.1694	8.36437	7.96797	8.29993	7.95306	8.62778	7.84494	7.84587	7.7326	7.25357
YFL014W	13.1854	13.1223	12.6293	12.1461	12.1037	9.32492	9.93714	9.78182	10.1602	9.21037	10.0003	10.4262	11.5545	12.3058	12.8078	13.1416	12.9779
YFL016C	8.48687	7.78969	7.35127	7.49815	7.66022	7.35355	7.2775	7.70584	7.46132	7.50304	8.48787	8.30064	7.85671	7.96394	8.29354	8.38894	8.28035
YFL017C	8.55735	7.93181	7.64282	8.17472	8.17177	7.69339	7.95868	8.27435	8.38284	7.74422	8.44306	8.59348	8.32454	8.58636	8.49796	8.30328	8.05501
YFL017W-A	8.5616	8.05806	8.66462	8.93832	8.97711	8.61775	8.86291	8.93635	8.9863	8.67803	8.52703	8.61866	8.79288	8.83574	8.43022	8.32253	8.05655
YFL018C	11.6585	11.6036	10.9847	11.0493	10.9958	9.32311	9.26722	9.60831	10.0028	10.3013	10.78	10.9041	11.0422	11.067	11.1471	11.0944	11.1172
YFL020C	5.06252	4.95889	4.52318	5.00022	4.36769	4.4018	4.46486	4.49905	4.65871	5.10217	4.69375	4.76625	4.76527	4.69774	5.62963	5.01159	5.03489
YFL021W	7.91353	8.04419	7.94949	7.89558	7.77566	8.63197	8.92486	8.6098	9.05932	8.6874	8.45036	8.26792	8.33914	8.36839	8.36066	7.34073	7.54733
YFL022C	9.90979	8.63753	10.1942	10.5005	10.5637	11.1353	10.9342	11.1229	10.9661	10.7691	10.6334	10.6437	9.53921	10.2204	9.6594	9.58209	9.53474
YFL023W	7.67606	8.09292	7.89495	8.29596	8.48417	9.36469	9.33429	9.22533	8.94028	7.94386	7.64286	8.04192	8.00277	6.79011	6.60809	8.06834	8.04415
YFL024C	8.2868	8.8374	9.02274	8.6277	8.91206	9.06242	8.03424	7.70185	7.50974	7.44299	7.30555	7.88872	8.15729	7.82027	8.2591	8.63348	9.02841
YFL025C	7.97332	8.26686	7.97332	7.59449	7.75492	7.97332	8.15072	8.19361	8.18373	7.84963	7.98867	7.85084	7.91664	8.04566	8.13746	7.81732	7.80296
YFL026W	5.44388	5.81434	5.86084	5.65998	6.04957	6.33589	6.5356	6.38767	6.94689	6.27267	5.91323	5.23419	6.05344	4.39632	6.00661	4.75389	5.62456
YFL027C	7.42772	7.72544	8.04304	7.83447	7.70272	7.73404	7.74025	7.65599	7.16	6.9309	7.14817	7.10506	6.73348	7.03564	6.61697	7.42772	7.4799
YFL028C	8.8982	8.52531	8.93841	9.12628	9.0949	8.79587	8.83126	9.08619	8.98823	8.72135	8.89026	9.02229	8.61652	8.5237	8.15215	9.08632	8.8982
YFL029C	6.25948	6.14593	5.87067	6.12605	6.08553	5.2733	5.31922	5.55815	5.80204	6.24104	6.49509	6.29437	6.23587	6.22206	6.04312	5.35838	5.59143
YFL030W	10.4687	9.94018	9.87155	9.87146	9.90074	7.50226	6.05214	5.8429	6.17328	6.53478	7.12465	7.30649	7.33877	7.61635	8.03009	9.64048	9.74769
YFL031W	9.41754	6.20561	9.39441	10.263	9.99262	9.6211	11.0309	11.0341	11.1294	10.6975	11.2315	11.3098	9.36841	10.4456	9.78242	9.45094	9.416
YFL033C	7.4706	7.17845	7.46629	7.38899	7.69961	6.49005	6.52428	6.46349	6.66895	6.64481	7.21687	7.23878	6.64888	7.13191	7.48851	7.54507	7.64439
YFL034C-A	9.94925	9.94911	10.8649	10.7185	10.7769	10.6609	9.89528	10.0642	10.2363	10.7263	10.2547	10.3858	10.7493	9.98856	9.54862	10.6155	10.5178
YFL034C-B	7.65279	7.02377	8.24701	8.49172	8.47443	8.40935	8.24243	8.16616	8.08178	7.76515	7.85584	7.86537	7.36927	7.43283	7.19743	7.10752	7.0784
YFL034W	7.46501	7.96041	7.35873	6.88066	7.26852	7.35873	6.91653	7.1179	7.46159	7.31525	7.2516	7.00612	7.90696	7.92589	8.04692	7.53711	7.60589
YFL036W	9.7421	9.3882	9.10241	9.04625	9.09739	8.64032	8.85979	8.86856	8.98899	9.09443	9.12449	9.32342	9.31031	9.37239	9.58907	9.85557	9.68257
YFL037W	10.9382	9.84711	10.5272	10.7157	10.8383	10.785	10.6305	10.6283	10.6142	10.5893	11.175	11.3254	10.4687	10.8047	10.9759	10.5458	10.6113
YFL038C	11.4431	11.1617	11.0116	11.0442	10.8843	10.2595	10.8527	11.0181	10.959	10.985	11.0955	11.1687	10.7563	11.1362	11.2169	11.1285	11.0434
YFL039C	4.18358	4.23236	4.11595	4.21715	4.19601	4.18197	4.2797	4.21048	4.22519	4.12685	4.18127	4.39459	4.10849	4.27072	4.22031	4.06845	4.19219
YFL040W	4.50703	4.53461	4.47511	3.97841	5.00423	4.37129	4.25163	4.23572	4.69478	4.8458	4.50089	4.47992	6.06921	5.27188	4.48072	3.85944	4.31658
YFL041W	9.55479	8.39112	8.62812	8.7914	8.94985	8.53315	8.94732	9.21423	9.1747	9.66118	9.95516	9.8149	9.31145	9.58525	9.39883	8.87359	8.8149
YFL041W-A	5.99918	7.45589	5.10262	4.72799	5.21557	4.57866	4.5182	4.33421	5.83216	5.45387	5.38443	5.09013	7.09028	6.03049	5.5898	5.01827	5.87077
YFL042C	8.89469	8.35145	6.84825	6.66187	6.71639	6.16924	5.8868	6.14151	6.96638	7.07838	7.00857	7.06468	7.06468	7.66399	8.05476	7.77605	7.8302
YFL044C	6.68774	6.92023	7.03125	7.40795	7.35188	6.7698	6.89117	6.93088	7.00237	6.79116	7.63021	7.52505	6.21114	6.59949	6.36143	6.9432	6.83126
YFL045C	10.4756	10.3584	10.3081	10.2758	10.331	10.7973	11.0679	11.1735	11.2161	11.4095	11.765	11.8753	11.4912	11.7269	11.7773	10.3485	10.4304
YFL046W	8.23426	9.21748	8.3795	8.091	8.0868	7.75018	7.82866	7.8016	7.98341	7.80364	7.85519	7.93339	8.02011	7.03371	7.65006	8.13332	8.32166
YFL047W	6.80301	7.7398	7.52723	7.27773	7.59952	7.64609	7.73208	7.65163	7.65874	7.53012	7.46312	7.22521	8.05022	7.8843	8.3298	7.5214	7.41816
YFL048C	7.59414	9.1713	7.51173	6.97618	6.9944	7.33492	7.53836	7.64335	7.46211	7.34118	7.59414	7.90075	8.27066	8.25727	8.37992	7.59414	7.77724
YFL049W	7.85898	8.69443	7.87891	7.5084	7.65309	7.98717	7.79455	7.87524	7.88166	7.30345	7.21821	7.53608	7.74296	7.6569	8.28574	7.72564	7.87794
YFL050C	5.19047	5.61515	5.18187	5.51298	5.77612	6.71025	6.2534	5.94134	6.25712	5.22086	5.12909	4.87797	6.14377	5.42382	5.29556	4.20771	4.91039
YFL051C	3.92781	4.88471	3.70253	3.44354	3.47394	3.58698	3.46341	3.83437	4.10394	4.27006	4.13153	3.24535	5.11711	3.56587	4.85647	4.49713	3.65119
YFL052W	4.89097	3.99045	3.93025	3.64165	3.80402	3.50827	3.71081	3.76485	3.82416	3.95227	3.99075	4.06754	4.87996	3.97574	5.61942	3.92792	4.94296
YFL053W	4.51683	4.43232	4.23413	4.93591	5.20216	4.75225	5.3406	5.13539	5.95329	5.74915	5.25616	4.67357	7.09198	5.97755	6.61717	5.29813	4.36459
YFL054C	7.65223	6.52558	5.47041	5.52069	5.62432	5.17179	4.51419	4.66761	5.24011	4.82864	5.84517	6.14893	6.81625	7.25086	6.11788	6.42098	6.52533
YFL055W	6.76176	4.92692	6.17213	6.38844	6.57393	5.46442	5.87095	5.78834	6.51647	6.1379	5.78781	4.94569	6.77433	6.77951	6.95829	4.67356	5.53554
YFL056C	4.13123	3.70935	3.85269	4.41129	4.56904	4.06691	4.06691	4.28673	4.16918	3.87969	3.91389	4.06691	3.94792	3.50589	3.39612	3.06049	4.00704
YFL059W	6.97424	7.28915	6.91657	7.3129	7.11813	6.20213	6.21967	6.42275	6.49112	6.47872	7.44286	7.26177	6.59599	6.22947	5.14274	7.10752	6.81789
YFL060C	6.73283	7.58738	6.98347	6.6301	6.82932	5.9958	5.54956	5.74257	6.66441	6.53489	6.91819	6.62115	6.83233	6.49708	6.22698	6.54352	6.80469
YFL061W	4.9559	5.10851	4.72678	4.98021	5.2518	4.82233	3.67971	4.60071	4.68304	4.56486	4.45688	3.85805	4.60265	4.51568	3.44586	4.61771	5.0188
YFL062W	10.5791	11.003	10.1408	9.63859	9.75103	8.58495	8.53073	8.64831	9.27477	9.71388	10.1191	10.2119	11.088	10.8804	11.2556	10.1395	9.94495
YFL064C	3.90937	3.67602	3.94004	3.52498	4.23541	3.4185	4.17264	4.29222	4.64834	4.18127	5.06936	4.18127	4.68998	3.8739	5.12417	3.88734	4.53527
YFL065C	6.50971	7.01079	6.67207	5.47444	6.77918	5.67908	7.23158	7.44063	7.501	6.78056	8.0223	7.15815	7.11611	6.74718	7.45223	4.86224	6.99877
YFL067W	5.96758	6.34977	7.11488	5.45181	7.71942	5.789	6.51777	6.85706	8.2775	8.00633	8.29218	5.22253	8.97892	8.03212	9.32533	7.29699	7.827
YFL068W	6.58895	8.60794	8.26903	6.4488	8.05345	6.91616	6.87609	6.80946	7.89527	7.89527	7.70039	5.83788	8.85806	7.96199	9.75642	8.19077	8.75304
YFR001W	8.32904	8.7888	8.77697	8.86504	9.03384	9.05654	9.78142	9.68952	9.35188	8.51065	8.21668	8.5666	7.2566	7.67187	7.51848	8.83182	8.68902
YFR002W	8.71399	8.779	8.95769	9.05899	9.29916	9.85605	9.79378	9.65613	9.43668	9.21533	9.05994	9.24959	8.6729	8.56316	8.97545	8.53228	8.76787
YFR003C	6.52947	7.41883	6.51466	6.15163	6.23783	3.81976	4.30816	4.45702	5.50779	6.25258	7.27628	7.1432	6.8253	7.4241	7.48196	6.33835	6.30016
YFR004W	9.58576	9.93581	9.21841	8.91242	8.81916	8.57805	8.83285	8.97834	9.1421	9.55125	9.9133	9.76821	9.57509	9.71151	9.82854	9.27548	9.3524
YFR005C	6.69228	7.23045	7.54633	7.43532	7.42186	7.72345	7.34544	7.2687	7.08334	6.38813	6.69228	6.76219	7.34068	6.73784	7.19393	7.55589	7.42878
YFR006W	9.54763	9.30891	9.52981	9.39159	9.41624	8.52008	8.93433	8.81172	8.78287	8.60384	9.49083	9.39475	9.03729	9.44514	9.43022	9.06606	9.24192
YFR007W	6.75641	7.40008	6.20569	5.95077	6.07706	5.87317	5.63189	5.63334	6.29589	5.88709	6.64432	6.85779	5.7852	6.48148	6.69087	6.44852	6.63813
YFR008W	4.85612	5.3888	3.85052	3.56047	3.53461	3.26389	3.39832	3.31455	4.08806	4.08181	4.31903	4.45292	3.15502	4.8339	3.60396	4.28393	4.30965
YFR009W	9.09406	8.42174	9.57088	9.73378	9.83014	10.2312	10.105	10.1391	10.0008	9.54738	9.52107	9.66032	9.23803	9.16162	8.81773	9.04397	8.88485
YFR010W	9.59834	9.14395	9.26104	9.13175	9.13508	8.44648	8.51413	8.59339	8.8583	8.91142	9.41407	9.3947	9.3331	8.77544	9.61419	8.96489	8.86415
YFR011C	9.48507	9.26124	8.88414	8.83871	8.89066	7.69818	7.90079	8.05153	8.17527	8.10066	8.99524	9.0905	8.74682	9.03498	8.94645	9.64807	9.48186
YFR012W	4.25514	3.79271	4.38562	3.87718	4.7332	3.77646	4.16484	4.41832	5.50325	4.51168	4.3846	4.07414	5.43938	4.3217	5.02789	3.92275	4.1261
YFR012W-A	4.7133	4.87819	4.04146	4.21727	4.21727	4.3064	4.43487	4.50453	4.93314	4.58373	4.55785	4.61582	4.6973	4.7775	5.84392	4.77316	4.11099
YFR013W	7.0808	7.84004	6.73636	6.37051	6.57803	7.1857	6.6672	6.95945	7.0587	7.00032	6.79924	7.12659	6.94039	6.43888	7.93813	6.44689	6.57857
YFR014C	9.03934	8.27067	8.25301	7.76634	7.76634	5.1223	5.00999	4.72083	6.24458	5.29839	7.33371	7.80229	7.72136	8.41457	8.78638	8.20842	8.37006
YFR015C	9.07712	7.81312	7.257	6.69551	6.62756	5.29983	4.75562	4.87999	5.04109	4.17696	6.63405	6.94015	8.21974	9.24859	9.5108	7.04339	6.79546
YFR016C	8.57087	9.18504	8.34927	8.08554	8.24483	8.14293	7.65923	8.1259	8.23147	8.03415	8.33202	8.36347	7.97746	8.24483	8.3463	8.26699	8.4367
YFR017C	8.41235	6.2676	5.92843	5.79458	5.92843	5.38039	4.86299	5.14358	5.53427	5.41594	5.89035	5.59345	5.52228	7.65111	6.85038	7.09877	7.11477
YFR018C	6.61647	6.08334	6.51031	7.16835	7.0449	7.04026	7.46469	7.35587	7.33729	7.51842	7.64481	7.58291	5.35836	6.5478	4.14285	5.54385	6.73009
YFR019W	8.88359	8.626	8.05726	7.97703	7.97703	6.80657	6.54435	6.804	7.29561	7.39904	7.97703	8.06395	8.18826	8.08405	8.57217	8.0381	8.04725
YFR021W	6.89841	6.13	6.70934	6.90006	6.92206	6.72877	6.12659	6.75273	6.74226	6.82791	6.92484	7.00977	6.00626	6.86782	6.62823	6.57781	5.90257
YFR022W	5.36749	4.87531	5.06962	5.40708	5.47873	6.48459	5.44372	5.62686	5.66076	5.68491	5.25616	5.3426	3.95434	4.65658	4.3099	4.71544	5.25967
YFR023W	4.97881	5.32426	5.29872	4.56047	5.05464	4.7499	4.31861	4.00857	4.6754	4.56939	4.34862	4.44751	5.8951	4.32637	4.97738	4.68213	4.96861
YFR024C-A	8.4392	8.05669	7.28181	7.55068	7.45356	6.87476	7.18701	7.92291	8.16648	8.85464	9.35612	9.27616	8.92252	9.03224	8.82154	8.10675	8.37585
YFR025C	7.54974	7.45737	8.08461	8.0703	7.93657	7.79946	7.92012	8.24419	8.2826	8.22949	8.60499	8.45079	7.68603	8.14113	7.56244	7.33898	7.26293
YFR026C	5.20125	5.18247	4.9477	4.86234	5.27505	4.84093	4.25781	4.5652	5.17745	5.40997	6.17566	6.40452	5.11285	4.37152	5.55357	3.92845	4.78649
YFR027W	5.80257	6.45793	5.55193	5.61522	6.04957	5.56573	5.63368	5.469	5.97569	5.67272	6.3796	5.76417	5.8292	4.87265	6.23742	3.95158	5.04699
YFR028C	7.68702	7.81451	8.24662	8.43366	8.6037	9.14562	9.00239	8.80562	8.61786	8.24077	8.42049	8.60492	8.44668	8.42375	8.02182	8.02954	8.06078
YFR029W	7.91159	7.56221	7.66821	7.75263	7.80266	8.26685	8.09549	8.07939	8.18746	8.12426	8.04292	7.95885	7.88267	7.74447	7.82264	7.41694	7.15504
YFR030W	10.9973	10.9919	11.4208	11.5353	11.7522	11.2705	11.3156	11.2361	11.541	11.1944	11.0866	10.333	10.5042	10.6148	10.6569	10.8958	10.6806
YFR031C	8.80954	10.1601	9.33998	8.70794	8.87955	8.73573	8.24766	8.32993	8.80954	8.73687	8.59052	8.66146	9.70911	8.63541	8.62088	9.02024	8.86928
YFR031C-A	12.0529	12.181	12.2257	12.2519	12.2188	12.4629	12.6295	12.6153	12.5334	12.5007	12.4012	12.1503	12.1625	11.9101	11.8304	11.9519	11.9563
YFR032C	3.07385	2.92224	3.41633	3.46654	3.80242	3.90053	4.37598	4.0255	5.05556	4.82145	4.23639	3.62705	4.89951	4.90427	5.27996	3.532	3.39971
YFR032C-A	11.6368	11.9586	12.2174	12.1886	12.2227	12.4506	12.7105	12.6561	12.5782	12.4476	12.3687	12.2135	12.4613	12.1816	11.7767	12.3019	12.1245
YFR032C-B	3.67354	3.75082	4.47823	4.15911	4.31496	4.10024	3.65475	3.88164	4.65129	4.18127	3.91099	3.8838	4.59249	5.62723	4.45081	4.4697	3.7208
YFR033C	11.4222	11.9344	10.7393	10.6851	10.7081	9.82307	9.64445	9.49151	9.77216	9.5652	9.84099	10.0664	10.762	10.4549	10.6902	11.247	11.1336
YFR034C	7.87087	6.88319	7.91907	8.83594	8.56118	8.89907	9.6091	9.41314	9.21848	8.7655	8.65953	8.49268	5.89786	7.08381	5.94799	7.93672	8.0953
YFR035C	4.26492	6.37745	5.90766	4.82471	4.25442	3.88662	4.59957	4.59273	4.10452	4.34789	4.43265	3.24218	4.17927	3.85035	4.00504	3.34554	4.37749
YFR036W	6.38575	7.19067	7.7598	8.06744	8.08132	8.19743	7.79342	7.81417	7.5286	7.074	7.36791	7.22696	7.2006	7.08083	5.97588	6.94475	6.68689
YFR037C	8.36407	8.52056	8.8201	9.11063	9.01444	9.81137	9.34676	9.38754	9.42302	8.3379	9.13733	9.39199	9.88295	9.85891	9.5913	8.4429	8.4833
YFR038W	7.6355	7.80154	7.57668	7.71451	7.79316	7.7772	7.91755	7.96603	8.1492	7.62073	7.45024	7.22446	7.7518	6.49109	6.4662	7.2718	7.17687
YFR039C	7.94561	8.46925	8.19135	7.83877	7.83872	8.0486	8.0034	7.85376	7.95146	7.41141	7.84268	8.00488	7.71625	7.83675	8.07806	7.23576	7.19567
YFR040W	9.05567	9.05998	8.86467	8.79911	8.88768	8.98404	8.75893	8.60456	8.49751	8.35196	8.08537	8.33154	8.26221	7.94901	8.61707	8.65409	8.89218
YFR041C	7.41085	7.87437	6.41475	6.18089	6.3632	6.51605	6.48032	6.64055	7.11866	7.58577	7.98193	7.95826	8.05688	8.17438	8.20471	7.10498	6.99102
YFR042W	7.16939	6.72781	6.75359	6.63159	6.79739	5.60692	7.00694	7.27932	7.51626	7.62142	8.09131	7.72936	8.43169	8.39213	7.95884	6.50108	6.0214
YFR043C	7.11898	8.2244	6.96611	6.77019	7.16205	7.12717	6.98434	7.38841	7.47225	7.21348	7.02661	7.18677	7.6362	7.53642	8.14338	7.75111	7.47738
YFR044C	11.5424	10.8787	10.9924	11.2811	11.3139	10.5455	9.48035	9.361	9.45034	9.84051	10.7969	10.9795	11.115	11.1749	10.8603	10.9138	10.861
YFR045W	6.60575	6.74222	6.04069	5.27609	6.05193	5.18575	5.70209	5.91285	6.52484	6.18218	6.58535	6.15678	8.07234	7.6057	7.93131	6.07785	6.03252
YFR046C	6.53551	6.94335	6.30086	6.52933	6.49117	6.67707	6.85001	6.4117	6.64545	6.72155	6.70869	6.14117	6.39189	6.98741	6.82633	6.43229	6.54641
YFR047C	10.8779	10.0469	10.6049	10.4275	10.5995	9.77019	9.76665	9.80634	10.2068	10.6726	10.5621	10.4436	10.5194	10.7072	10.7974	10.8414	10.7794
YFR048W	8.66462	9.04579	8.57102	8.38135	8.4672	9.02339	9.0485	8.81169	8.97634	8.5887	8.5341	8.5717	8.67422	8.84548	9.00437	8.52057	8.6699
YFR049W	10.5999	9.96869	9.37761	9.04358	8.94791	5.87038	6.19521	6.27782	7.15488	8.01899	8.88664	8.84495	9.38185	9.68444	9.70054	10.386	10.2801
YFR050C	9.66277	8.856	9.10202	9.10715	8.9396	8.33044	8.85773	9.22928	9.40143	9.60633	10.2731	10.2431	9.1341	9.67247	9.61252	9.41292	9.58134
YFR051C	9.81032	9.11064	9.00269	9.35514	9.39178	9.48439	9.7753	9.91009	9.91	10.1496	10.5677	10.3938	9.59291	10.3308	10.1909	9.11235	9.19928
YFR052W	8.5822	9.13696	8.35373	7.93536	7.95109	7.62528	8.02576	8.40077	8.48803	8.68363	9.18385	9.36514	8.77697	9.10198	9.16637	8.8209	8.79958
YFR053C	12.7419	12.2115	9.04575	8.59626	8.48313	8.5688	8.53206	8.21782	8.21369	7.36128	8.08239	9.7864	11.3089	12.171	12.7431	12.1055	12.2381
YFR055W	5.61393	4.80177	5.60137	6.1644	5.99732	7.92046	8.04584	7.28112	7.18236	7.28632	6.85082	6.59844	6.08873	6.0811	6.13272	5.80001	5.10133
YFR057W	3.0613	2.90279	3.38396	3.14367	3.60161	2.61115	3.26384	3.08659	3.58083	3.41663	3.07385	2.85042	3.19778	3.07385	3.62901	3.0414	3.50545
YGL001C	8.32674	7.88577	7.80675	8.13651	8.0988	7.93499	8.5041	8.70599	8.58066	8.53688	8.82145	8.71519	7.96935	7.85683	7.95022	7.78604	7.88927
YGL002W	6.75706	6.91512	6.07745	5.71508	5.39769	5.58174	6.18695	6.08418	6.40965	6.18742	6.35818	6.40757	6.51331	6.2603	6.62758	6.42573	6.04967
YGL003C	7.82476	7.8549	6.94438	7.02382	7.04687	7.67751	7.84193	7.73705	7.52176	7.51736	7.44063	7.44063	7.00529	7.16414	6.52736	7.44063	7.28227
YGL004C	7.58303	7.6489	7.30235	7.05848	7.15591	7.20189	6.87228	7.11999	7.01917	6.85618	7.23663	7.28123	8.25132	7.934	7.65188	7.41922	7.07507
YGL005C	7.47119	8.40503	7.98274	7.20116	7.45224	6.76653	6.9546	6.7477	7.13962	6.80331	6.84528	7.0868	6.70252	6.27348	7.20427	7.20158	7.477
YGL006W	9.92975	9.41117	9.40711	9.13922	9.03427	6.25317	5.62335	5.74917	6.33251	7.56098	8.75371	8.70505	9.00191	9.24145	9.30334	9.07983	9.03265
YGL006W-A	3.2302	3.12724	3.04548	3.9257	2.56846	2.73513	3.01466	2.94127	3.19904	3.80179	3.17542	2.69496	3.89165	3.61745	4.08509	3.88966	4.05874
YGL007C-A	7.56246	7.42096	7.94759	7.27503	8.34455	7.48234	7.21821	6.75484	8.3102	7.44437	6.96701	6.07899	9.06708	8.20666	9.32668	8.3962	8.09371
YGL008C	11.7752	10.2197	12.2949	12.2743	12.4546	12.4526	12.3998	12.361	12.2294	12.3984	12.4427	12.397	11.9343	12.2682	12.2558	12.3672	12.532
YGL009C	9.39182	10.2425	9.65979	9.44022	9.66815	11.0308	11.4712	11.4535	10.9767	10.6021	10.6422	10.4587	9.4962	10.5758	9.58275	10.4927	10.6857
YGL010W	6.65123	6.6865	5.25948	4.45902	5.78084	3.9918	4.62228	5.52957	5.89784	6.09415	6.3304	5.94665	6.29843	6.61546	6.52168	5.68985	5.03137
YGL011C	9.9147	9.64589	9.41216	9.36463	9.35484	8.93739	9.12807	9.37364	9.68572	9.92562	10.2983	10.2869	9.52236	9.76363	9.84154	9.46556	9.4045
YGL012W	10.4463	10.1362	9.95381	10.1965	10.2268	10.498	10.7337	10.8619	10.8458	10.7432	11.0028	11.0225	10.6196	11.086	10.5509	9.98795	10.2496
YGL013C	8.59557	8.88755	9.15786	8.94681	9.16541	8.71544	8.68681	8.51483	8.69691	8.58043	8.6709	8.3096	8.4714	8.66198	8.6749	9.0133	9.16421
YGL014W	9.45074	9.24015	9.94825	9.82657	10.0707	10.447	10.3173	10.3219	10.2382	9.4455	9.50288	9.76706	9.88164	9.64077	9.56662	9.7894	9.73874
YGL015C	3.45408	3.81371	3.93025	3.74757	4.24827	4.00619	3.63923	3.32532	3.64165	3.53229	3.30374	3.52603	3.71639	3.64165	3.75358	4.01451	4.069
YGL016W	7.45791	7.85426	7.24099	7.10279	7.34587	7.74208	7.72629	7.97568	8.1323	7.55579	7.5227	7.72684	7.15637	6.92064	6.41972	7.20158	7.32329
YGL017W	6.92531	7.26584	7.67733	7.79444	7.78796	7.35078	7.16346	7.10116	6.84737	7.08186	7.13296	7.0321	6.05206	6.34877	7.0652	6.71038	6.81408
YGL018C	6.92662	6.83936	7.65031	7.41561	7.62115	7.15472	6.89483	7.06165	6.84071	6.43542	6.20943	6.79637	6.47099	6.75443	5.73619	6.89483	6.97257
YGL019W	9.45844	8.40816	9.25592	9.34104	9.50147	9.77409	9.59236	9.76234	9.76018	9.47957	9.64817	9.46145	8.85949	9.34575	8.94532	9.049	9.1004
YGL020C	8.44099	8.52737	8.07416	8.18274	8.05232	8.49313	8.43002	8.55637	8.59657	8.41958	8.63668	8.69634	8.70253	8.83182	8.25417	8.38396	8.24794
YGL021W	8.20549	8.20608	7.58228	7.54798	7.65562	8.16332	8.40494	8.2677	8.29652	7.28935	7.36367	7.74283	8.23973	7.94846	8.26693	7.81258	7.83263
YGL022W	9.77239	8.84354	9.24835	9.54995	9.54556	9.74881	9.77239	9.91283	9.9024	10.1489	10.4438	10.4693	9.77239	10.197	10.3005	9.25518	9.05213
YGL023C	8.50505	8.13471	7.98029	8.18596	8.1613	8.58453	8.49994	8.70334	8.72697	8.59261	8.60943	8.54516	8.59852	8.58405	8.50505	8.50505	8.27932
YGL025C	7.23414	7.35938	7.49514	7.53793	7.91023	8.27226	8.29144	8.19948	7.85335	7.67877	7.44722	7.39665	6.73558	6.84634	6.87808	7.08432	7.3107
YGL026C	11.2956	10.4666	11.0768	11.437	11.2444	11.3168	10.996	11.134	11.1371	11.0725	11.3591	11.3993	11.0081	11.2311	11.0589	10.9091	10.7429
YGL027C	7.97345	8.20205	8.0005	8.02322	7.87516	7.7379	7.04275	7.24126	7.36956	7.81312	8.43742	8.11014	8.47516	8.45222	7.739	7.7911	7.63546
YGL028C	10.2564	9.70819	11.0876	11.2629	11.3038	11.4394	10.4797	9.96116	9.93623	10.1998	9.65971	10.3521	9.95286	10.3263	10.5144	10.5618	10.74
YGL029W	7.6649	8.84167	9.6925	9.32729	9.44573	9.8077	9.90762	9.73633	9.34543	7.98686	7.5923	8.10819	8.40657	6.73382	6.77532	8.80092	8.58342
YGL030W	12.4398	12.3142	12.6302	12.6631	12.6449	12.7035	12.7763	12.6712	12.7172	12.793	12.6451	12.6302	12.571	12.4617	12.0499	12.5167	12.4794
YGL031C	12.2147	12.2453	12.3736	12.2231	12.3134	12.2731	12.3943	12.3816	12.3718	12.422	12.217	12.1421	11.879	11.7743	11.4844	12.2511	12.2511
YGL032C	5.94139	6.08148	6.1834	6.11106	6.30422	4.62801	4.41629	4.84785	5.66925	4.86177	5.18897	4.77303	6.0625	6.00254	6.2396	6.53994	5.61395
YGL033W	3.09647	2.85589	3.27075	2.89877	3.63554	2.59891	3.41506	3.48982	4.98707	3.68069	3.48102	3.8855	6.23459	4.02645	6.03744	3.94538	3.31652
YGL035C	8.62784	8.31877	8.98525	8.63888	8.64254	8.64797	8.21319	8.13662	8.0457	8.27823	8.91171	9.24808	9.70335	9.89713	9.58957	8.97045	8.90242
YGL036W	6.77566	7.00169	6.94196	6.5376	6.85149	7.84925	7.88453	7.62001	7.62475	7.23923	7.43395	7.04981	7.94023	8.12007	8.32902	7.49348	7.18666
YGL037C	10.1027	9.47719	9.17076	8.68048	8.8393	6.03437	6.24805	5.48391	6.40915	7.51203	9.69355	9.72283	10.4864	11.2248	11.5797	9.49492	9.47277
YGL038C	7.69564	7.83101	6.6319	6.17229	6.54209	6.43237	6.73019	6.92999	7.29354	7.5974	8.47102	8.16954	8.21578	8.35631	8.56485	7.0076	7.20043
YGL039W	7.77062	8.75755	7.83219	7.7479	7.77899	7.60872	8.13818	8.55187	9.06232	9.28172	8.75456	8.83918	8.35585	7.94098	7.77212	7.68104	7.74531
YGL040C	9.35811	8.95961	8.35908	8.61349	8.4663	8.32628	8.7762	8.91565	8.65094	8.93618	9.24936	9.02974	9.03556	9.21231	9.42759	9.18845	9.02582
YGL041C-B	4.38247	5.12599	4.88852	3.68164	5.19739	3.88914	3.76876	3.5203	5.35699	3.96441	3.87101	3.50943	6.894	6.11904	6.82278	5.0027	4.75065
YGL043W	7.39279	8.06635	8.5392	8.39543	8.48577	8.87073	8.83743	8.75145	8.83503	8.35467	8.44933	8.27754	7.75931	7.90986	8.23873	8.31769	8.31733
YGL044C	6.72579	6.5846	6.92638	7.37057	7.21725	7.96532	8.01622	7.95266	7.78783	6.88115	7.14157	7.07667	6.90472	6.0043	6.25304	6.2855	6.57822
YGL045W	6.94284	7.09767	7.62861	7.65021	7.76522	7.98431	6.78718	6.97515	7.31586	6.94951	6.98648	6.98685	7.27339	7.56685	7.61137	7.76794	7.91736
YGL047W	7.56101	8.20809	7.06891	6.71521	6.72336	5.20646	5.6801	5.65666	6.20233	6.26119	7.39918	7.18309	7.41121	7.37266	6.97384	6.51535	6.74802
YGL048C	10.3661	9.92314	10.0033	9.89867	9.87189	9.51202	9.5643	9.7446	9.93646	10.1546	10.7727	10.6121	10.2625	10.4219	10.7402	9.96306	9.88659
YGL049C	8.39678	8.46604	8.3488	8.28352	8.64174	8.71308	8.63241	8.59833	8.6705	8.37448	8.88058	8.59566	8.91893	8.58452	9.10036	8.70069	8.64315
YGL050W	7.26376	7.42938	7.70218	7.60048	7.73351	8.25905	8.11066	8.06869	7.9836	7.90198	7.96651	7.85313	7.96379	7.79372	7.80596	7.56939	7.38727
YGL051W	3.53357	5.17449	4.32652	3.35382	3.77426	3.08505	3.16456	3.07544	4.16918	3.29153	3.21578	3.41506	4.08806	3.0857	3.51844	3.49321	3.60279
YGL053W	6.5833	6.23686	6.15631	5.55731	5.56427	4.76265	4.22606	4.48369	5.27278	5.48491	6.09145	6.3304	5.19403	5.51016	6.02125	5.04372	6.1156
YGL054C	9.80614	9.64702	10.3611	10.0914	10.0116	10.008	10.3896	10.3205	10.1277	9.70695	9.55288	10.1519	9.8485	10.0069	9.88069	9.72797	9.95736
YGL055W	11.8122	11.9851	11.1107	10.7499	10.3722	10.0635	10.2735	10.6058	11.0948	11.0195	10.96	11.3126	11.4052	10.4335	10.7937	11.8215	11.8505
YGL056C	8.58129	8.22383	8.90994	9.12657	8.83494	8.40878	8.47752	8.35224	8.05454	7.44002	8.00279	8.10151	8.35224	7.64606	7.64426	8.41031	8.5917
YGL057C	6.7957	6.53853	6.95868	6.90104	7.17293	7.16888	6.89164	6.94473	7.19091	6.61546	7.0902	6.81327	7.40615	7.12038	7.29545	6.51371	7.08941
YGL058W	7.90099	7.86871	8.27113	8.27024	8.23397	8.74883	9.03996	9.06017	8.88485	8.70249	8.89392	8.66519	8.06732	8.29976	7.90762	8.67748	8.75138
YGL059W	8.09154	8.08988	7.19339	6.95531	6.56096	5.37478	4.53838	5.90665	6.47594	6.77811	6.69744	6.84309	7.31126	7.36255	7.14125	7.88401	7.91104
YGL060W	7.32048	6.76623	6.943	6.77355	6.94311	6.89329	7.03221	7.31959	7.44491	7.44307	7.68124	7.55114	6.79787	7.06202	7.33882	6.94423	6.96755
YGL061C	6.88446	8.07409	6.81926	6.84442	6.9998	6.95461	7.17307	7.27763	7.50868	7.11972	7.39683	7.29605	7.45369	7.61244	7.42008	7.1281	7.0526
YGL062W	12.4475	12.6743	12.3289	12.0606	12.3509	11.2311	11.376	11.4963	11.6089	11.6036	11.4673	11.4781	11.6334	11.6983	12.1627	12.2629	12.2519
YGL063W	6.80172	5.74746	5.22366	6.10407	5.64982	6.54078	6.73823	6.61068	6.86498	7.12828	7.02654	6.72097	5.93961	5.82095	5.28425	6.10829	6.54808
YGL064C	7.14162	7.93033	6.62283	6.46904	6.36034	7.96327	7.66795	7.3282	7.24088	7.05852	6.65625	6.67202	6.82395	6.84312	6.8364	7.61672	7.45574
YGL065C	8.16694	7.91004	7.66012	7.75635	7.7852	8.14156	8.06744	8.25524	8.36694	8.35971	8.50832	8.49354	8.27381	8.14271	8.18886	7.85228	8.20189
YGL066W	7.84371	7.61958	7.35329	7.54054	7.48394	7.6926	7.25244	7.69809	7.61549	7.39633	7.50197	7.21395	7.41981	6.85511	7.21082	7.61025	7.52703
YGL067W	8.90683	9.33042	8.83144	8.87886	8.72048	9.35544	9.23225	9.24097	9.30236	9.37104	9.14918	8.95663	8.88712	8.71248	8.78372	8.74038	8.68812
YGL068W	8.4042	8.49623	8.30833	8.46503	8.49376	8.02218	8.22569	8.3717	8.25029	8.18418	8.56507	8.68319	8.20072	8.6412	7.96464	7.84004	8.41131
YGL070C	7.69728	7.12437	7.93121	8.26221	8.24424	8.5407	9.22473	9.19364	8.85172	7.8921	7.8255	8.00835	7.52109	7.22857	7.54386	8.00562	7.8044
YGL071W	9.00583	8.84964	8.61823	8.61202	8.69894	9.01045	9.05509	8.96143	9.2516	9.08084	9.15239	9.11936	9.01701	9.26475	9.21236	8.62606	8.71227
YGL073W	8.09419	8.48574	7.80551	7.49392	7.53882	8.12724	7.45866	7.88287	7.651	8.31486	8.80628	8.25787	8.38089	8.36111	8.66865	8.21421	8.28619
YGL075C	5.47573	5.30275	5.14701	5.00284	5.48723	5.1223	4.75965	5.07992	5.44225	4.81723	5.31071	5.27165	4.73199	5.1223	4.79048	4.86055	4.95169
YGL076C	12.5566	12.5695	12.7296	12.7723	12.7383	12.9477	12.8982	12.8411	12.877	12.8164	12.7143	12.687	12.4941	12.5598	12.2684	12.6037	12.6145
YGL077C	9.73077	8.0929	10.3241	10.6527	10.4631	10.4576	10.3888	10.245	10.0821	9.96477	10.3272	10.1872	9.81723	9.57178	9.5421	9.88296	9.64636
YGL078C	8.98813	9.17152	10.4731	10.7066	10.7656	11.5635	11.2352	11.121	10.8692	9.96411	9.25554	9.95938	8.94548	8.32101	7.49448	9.96411	9.95083
YGL079W	7.14461	7.49852	7.47081	7.29061	7.41156	7.34259	7.56844	7.47297	7.82917	7.56655	7.66008	7.53705	7.5965	7.19431	7.20963	7.5418	7.47784
YGL080W	9.09706	9.44036	8.6729	8.36663	8.5766	6.85197	7.65595	7.93814	8.34758	8.70892	8.9511	8.93767	8.57703	8.84347	8.71692	8.63564	8.63468
YGL081W	4.92817	4.74223	4.83628	4.49003	5.15337	4.70916	4.39627	4.51214	4.83628	4.07971	3.97226	3.73011	5.65392	5.24797	6.54821	5.41278	5.07166
YGL082W	7.84999	6.9901	7.96275	7.86827	7.81547	6.41029	6.77583	7.0881	7.52163	7.61591	8.43436	8.221	7.47336	7.94846	8.09717	7.40986	7.48505
YGL083W	7.02018	7.25556	6.81735	6.89388	6.99267	6.60712	6.57122	6.89388	6.80594	6.79281	7.00062	7.07518	7.18295	7.16527	7.18161	6.89388	6.98924
YGL084C	8.40257	8.03769	7.14908	7.2664	6.94115	6.83703	7.04749	7.28107	7.57512	8.05402	8.19928	8.31277	8.19518	8.59308	7.91034	7.20379	7.77926
YGL085W	7.05986	6.53896	7.36881	7.61698	7.71431	7.89385	7.76954	7.81382	7.66475	7.60957	7.4285	7.45721	7.51872	7.24226	7.29099	7.17391	6.95465
YGL086W	7.63673	9.40741	8.04384	7.27106	7.40487	8.09303	7.78209	7.56657	7.63673	7.07338	6.87773	7.13658	8.14568	7.27964	7.82489	7.77886	7.88596
YGL087C	8.82809	8.67604	9.14069	8.8692	9.18258	8.92256	8.90392	8.97361	9.13008	9.11822	9.41501	9.43252	9.20249	9.71087	8.98371	9.11822	9.07666
YGL089C	4.17389	4.13559	4.60172	4.23408	5.79346	4.5011	4.77187	4.33684	5.38033	4.72267	4.89815	4.4765	6.16101	5.69125	6.2396	4.24644	3.6589
YGL090W	5.10822	6.62887	5.7208	5.2436	5.4942	5.67242	5.02341	4.22251	4.75686	4.31083	4.03759	4.23302	4.22365	4.57751	5.58718	3.82562	4.41943
YGL091C	6.95507	6.95694	7.38208	7.73162	7.65761	8.0037	8.03803	8.08004	7.8199	7.4706	7.70893	7.46537	7.19432	7.18673	6.44649	6.87541	7.12085
YGL092W	10.1068	10.1102	10.1247	9.90249	9.88686	10.3195	10.0238	9.84975	9.89147	9.4431	9.37631	9.59284	9.76014	9.64529	9.87569	9.89147	9.89147
YGL093W	8.6732	9.82336	8.8584	8.23279	8.30989	7.76962	7.60512	7.45183	7.61699	7.77031	8.38367	8.38555	8.74074	8.87137	8.76247	8.70369	8.72753
YGL094C	7.70141	8.36179	8.03998	8.03998	8.09888	8.66518	8.01018	7.83893	7.96407	7.60766	8.22421	8.22861	7.94353	7.79061	7.58409	8.08648	8.02285
YGL095C	6.92162	7.60747	6.85138	6.50466	6.4558	6.23643	6.58482	6.32883	6.60514	6.39596	6.52371	6.83231	6.58466	6.81413	7.11117	6.72276	6.65088
YGL096W	6.44217	7.82693	7.92943	7.26202	7.49292	7.68634	6.74016	6.67382	6.97154	5.66201	6.31854	5.77898	7.14704	6.72235	7.94615	7.07644	6.8792
YGL097W	9.00935	8.84461	9.04214	9.53055	9.40007	10.1198	10.3452	10.2764	10.1807	9.36224	9.45305	9.47043	8.76131	8.58221	8.42235	8.75937	8.71139
YGL098W	6.08577	6.20185	6.14294	5.98555	6.69115	6.49876	6.54587	6.31467	6.76586	6.39828	6.13328	5.50772	6.50207	6.428	7.32493	6.31194	6.1926
YGL099W	8.68008	8.822	9.7415	9.93744	10.1643	11.1961	11.0684	10.9775	10.6746	9.74252	9.37957	9.54927	8.74562	8.60105	8.24856	9.3059	9.04338
YGL100W	8.40114	8.36893	8.26619	8.27589	7.89853	8.21003	8.45356	8.54049	8.57274	8.54264	8.61047	8.79157	8.21645	8.23089	8.31135	8.25684	8.27293
YGL101W	7.08744	7.0867	7.8474	7.87336	7.92193	8.18112	8.59771	8.39045	8.23238	7.67859	7.93448	8.08411	7.54035	7.87336	7.30212	7.28828	7.31438
YGL103W	12.0381	11.8227	12.0598	12.388	12.3367	12.3111	12.6546	12.6419	12.6182	12.4874	12.4411	12.3486	12.4999	12.2907	11.9279	12.0515	11.9431
YGL104C	6.87355	6.58413	6.20057	6.30398	5.95441	4.07396	4.56734	4.16317	4.87859	4.94996	6.59183	6.68275	7.01216	7.44258	7.38782	5.28847	5.87987
YGL105W	10.8809	10.5035	10.7414	10.9213	10.9213	11.2161	11.1996	11.3078	11.1811	11.0448	11.0018	11.0183	10.5859	10.546	10.5626	10.7262	10.775
YGL106W	8.18638	7.61118	8.02539	8.52792	8.50296	8.86012	9.12629	9.35337	9.32024	8.9446	9.07809	9.02034	8.02055	8.13713	7.21818	7.8541	7.89389
YGL107C	8.28275	8.83542	8.21295	8.24983	8.19778	8.59229	8.65315	8.48411	8.46252	8.08258	8.18596	8.08375	7.9094	8.15397	7.62809	8.29701	8.2308
YGL108C	6.70251	6.6437	6.43855	6.98017	6.94351	7.67784	7.27628	7.19107	7.68523	6.57734	6.55657	6.32282	6.63202	5.60109	6.71833	6.88375	6.06947
YGL110C	7.10173	7.74078	7.0869	7.12558	7.0869	7.72738	7.49292	7.09666	7.09431	7.08969	6.40038	6.75641	5.94986	6.17063	6.82469	7.34712	6.44688
YGL111W	8.19818	8.34358	9.36589	9.57145	9.63428	10.4892	10.2492	10.0102	9.76509	8.57023	8.18495	8.90398	7.76814	6.64392	6.583	8.44313	8.58422
YGL112C	7.6693	7.01677	7.57532	8.06031	8.08664	8.77201	8.74931	8.61178	8.42025	8.30814	8.61832	8.63788	7.4511	7.58877	7.77025	6.89742	7.11331
YGL113W	6.26787	6.56081	6.63566	6.51072	6.7224	6.73284	6.54015	6.63682	6.47155	6.5353	6.53345	6.59324	5.8406	6.3042	5.94798	6.5353	6.61473
YGL114W	8.78525	8.50401	8.3271	8.47314	8.40549	8.66518	8.47309	8.37958	8.41426	8.12367	7.70258	7.86715	8.31881	8.06718	7.38062	8.28302	8.18996
YGL115W	8.30519	8.01007	7.39205	7.34736	7.34983	7.5916	7.48928	7.80877	7.96284	7.87598	8.45901	8.45708	8.37617	8.42699	8.06692	7.6098	7.82481
YGL116W	7.17943	7.0341	6.84825	7.07203	6.9242	7.39897	7.39813	7.35823	7.55263	6.40386	6.29954	7.05678	7.18126	6.37474	6.43092	6.40617	6.60734
YGL117W	9.55096	9.60797	9.69012	9.29857	9.45506	6.60124	6.89518	7.55125	8.21652	8.16593	7.95817	8.12858	8.44867	8.14647	7.96627	10.1243	10.167
YGL119W	8.54284	8.15349	9.15687	9.34237	9.38812	8.94886	8.4815	8.37555	8.36566	7.92093	8.21474	8.43297	9.00415	8.41451	8.87138	8.50309	8.18866
YGL120C	8.82974	9.45695	10.9162	10.9824	11.0334	11.4417	10.9793	10.8663	10.6091	9.54956	9.29029	9.85132	9.44145	9.13359	8.72214	10.194	9.99847
YGL121C	7.93246	7.98637	7.9501	7.82386	7.58947	4.70983	4.58509	3.76788	3.9489	3.4185	6.2487	7.38305	7.06251	7.70999	8.15876	7.77331	7.63118
YGL122C	8.98623	9.34501	9.33215	9.13173	9.24409	10.0499	9.88203	9.73541	9.52748	9.40565	9.48096	9.5206	9.73773	9.39936	9.76294	9.47246	9.34405
YGL123W	12.2082	12.1525	12.4591	12.399	12.4489	12.5931	12.65	12.7049	12.6498	12.5769	12.6131	12.4348	12.4155	12.3863	11.8828	12.326	12.3251
YGL124C	6.19655	6.83123	6.17822	5.62483	5.92968	6.0384	5.8155	5.69548	6.21672	5.84992	6.21115	5.65438	5.73055	5.7917	6.21537	5.60311	5.71609
YGL125W	9.05469	6.8216	9.71156	10.555	10.3871	9.90647	10.2406	10.1885	10.2818	10.164	10.5596	10.1687	8.6479	9.69918	9.03108	9.6604	9.83317
YGL126W	6.56957	4.87267	6.98393	8.03696	7.60198	6.61039	7.23988	7.39051	7.3814	8.05982	9.02753	8.76511	7.08786	7.92512	5.94119	4.98726	5.55591
YGL127C	6.92338	6.5179	8.03097	8.25833	8.29101	7.75139	7.67493	7.93915	7.99329	8.33665	8.39705	8.20617	8.05981	8.45471	7.32948	6.25798	6.60323
YGL128C	6.62738	6.35343	6.60785	6.78785	6.95143	6.36846	5.855	6.53439	6.65509	6.69456	7.10752	6.51428	6.8031	6.29701	6.82295	6.62411	6.40075
YGL129C	8.58176	8.59317	8.49606	8.2887	8.4768	8.22327	8.35458	8.30776	8.18022	7.98224	8.26023	8.27489	7.60869	8.10894	8.26878	8.28971	8.45079
YGL130W	7.65481	7.53426	7.59787	7.54429	7.56066	7.6483	7.54908	7.44201	7.59015	7.4589	7.35646	7.53277	7.62864	7.58852	7.56753	7.28616	7.53534
YGL131C	7.08783	7.31551	8.00939	7.88982	8.05655	7.79151	7.63443	7.74587	7.40624	7.36954	7.63246	7.52958	6.80002	6.88665	6.2396	7.57074	7.59198
YGL133W	8.05212	8.97464	8.413	8.47314	8.72657	9.04351	8.68614	8.49127	8.40827	7.8872	8.43309	8.43309	7.78507	8.14718	8.41583	8.00638	8.26337
YGL134W	8.17693	9.36002	7.92252	7.20697	7.6676	7.95189	7.57386	7.22621	7.86584	7.58141	7.53066	7.60831	8.47728	8.04899	8.25037	8.25665	8.30231
YGL135W	12.5067	12.6772	12.5881	12.5485	12.5621	12.6431	12.704	12.6271	12.6498	12.6784	12.6099	12.5428	12.5787	12.4751	12.337	12.5722	12.4712
YGL136C	6.60964	7.35168	6.57697	6.12605	6.38769	6.26512	6.25166	6.38769	6.60773	6.15319	6.32558	5.90652	7.52225	6.59441	6.53979	6.33984	6.66783
YGL137W	10.4824	10.1358	10.0349	10.3434	10.3382	10.0513	10.1069	10.2266	10.2603	10.5197	10.7824	10.8418	10.2464	10.4599	10.6356	10.0995	10.1217
YGL138C	3.38508	3.13308	3.12993	2.69191	3.21995	2.53515	2.94926	2.55153	3.99883	3.48033	3.37724	2.8672	4.98165	3.25861	4.81968	3.16816	2.82245
YGL139W	7.31755	7.57897	7.58235	7.73866	7.78434	8.38464	8.52738	8.69623	8.43598	7.7914	8.13318	8.53519	7.55425	7.62214	7.39741	7.71233	7.76101
YGL140C	8.74017	8.24874	8.68881	8.78187	8.8193	9.35857	9.21933	9.21554	9.22759	9.12865	8.83789	9.07795	8.15082	8.75466	8.6303	8.37515	8.40801
YGL141W	8.13579	8.83518	7.67396	7.75468	7.85854	7.06705	6.97917	7.44215	7.6213	7.82225	8.22336	7.87553	7.99153	8.13731	8.35503	7.98703	7.87046
YGL142C	7.0547	7.79203	6.96147	6.65097	6.5179	6.77277	6.84318	6.93869	6.96004	7.06722	6.96273	7.15015	6.21507	7.26522	7.12715	6.60579	6.92935
YGL143C	8.12227	8.04705	7.13373	7.22255	7.45481	7.74915	7.33328	7.3034	7.59671	7.46926	7.56548	7.19085	7.09214	6.96303	6.23198	7.66308	7.46877
YGL144C	7.29993	8.09737	7.3495	7.15697	7.21399	7.49789	7.21534	6.87375	7.16313	7.12092	6.98931	6.85769	7.08929	6.21143	6.89904	7.21437	7.30878
YGL145W	7.28501	8.46786	7.46965	7.17365	7.33568	7.8121	7.71848	7.78637	7.46093	7.05582	6.86736	7.06959	7.03818	7.26675	7.38391	7.0863	7.249
YGL146C	6.31041	6.49288	4.90807	4.54943	5.08914	4.08664	4.41355	4.23253	5.14685	4.81697	5.64338	5.23692	6.21143	5.23692	5.98081	5.70419	6.13652
YGL147C	10.7375	11.3062	11.4166	11.3182	11.3799	11.673	12.046	12.0562	11.9142	11.9563	11.6277	11.3459	11.2896	10.8655	10.3017	11.2927	11.3336
YGL148W	10.114	9.72009	10.1429	10.6696	10.5105	10.9457	10.9712	11.0372	11.0599	10.8974	10.8296	10.3708	10.0967	9.89995	8.93759	10.2589	10.2721
YGL150C	8.72123	8.49873	8.75826	8.74673	8.89963	8.89001	8.56388	8.73551	8.63489	8.94262	8.80821	8.97705	8.44157	8.60652	8.28374	8.80358	8.8235
YGL151W	7.96367	8.31961	7.32874	7.2444	7.34599	7.61428	7.81275	7.77798	7.76258	7.61428	7.48814	7.63075	7.81651	6.72235	7.97018	7.23825	7.50406
YGL153W	8.86117	9.31904	8.38504	8.23248	8.27811	8.15704	8.01674	8.12116	8.10271	8.10483	8.25135	8.00471	8.53209	8.0865	8.51137	8.42808	8.614
YGL154C	6.62854	7.64566	6.71373	6.12605	6.24305	6.21493	6.11058	6.26131	6.36191	6.11121	6.10304	5.78256	6.42132	5.98041	6.67068	6.21639	6.72228
YGL155W	6.65771	7.09178	6.80534	7.06275	6.88885	7.75335	7.52966	7.42664	7.3793	6.69755	7.08941	6.93693	5.92145	5.36217	5.55479	5.83046	6.18891
YGL156W	9.46491	9.29241	8.61544	8.57704	8.51599	6.02966	4.59722	4.42795	5.18488	5.53232	8.51224	8.8684	8.39546	8.84976	8.93011	8.95115	8.82208
YGL157W	5.89227	6.2858	6.8128	6.91853	7.03203	8.0696	7.9215	7.89776	8.04063	8.87994	9.85367	9.86494	9.18795	8.96343	8.30143	6.238	5.78082
YGL158W	3.36129	2.77648	4.06691	4.48159	4.31921	4.35958	4.25364	3.57057	4.67491	4.11481	4.05599	3.68548	4.13986	3.10043	4.00257	3.35159	3.87622
YGL159W	6.86358	7.33079	7.01252	6.89466	6.94613	6.73236	7.18303	7.11587	7.30179	6.97019	6.98379	6.87291	7.19352	6.47521	6.95433	6.47338	6.37047
YGL160W	7.59584	7.89918	5.95898	5.61666	5.79828	6.29939	6.38262	6.92159	6.92159	6.97433	6.96348	7.24576	7.37616	7.41777	8.06448	7.3321	7.17012
YGL161C	9.19015	8.77441	8.05245	8.01525	7.94044	6.69614	7.39565	7.92591	8.45246	8.86755	9.2905	9.21423	9.39513	9.32468	9.12365	8.29247	8.44937
YGL162W	7.33993	7.28094	7.32554	7.4567	7.43432	8.5688	8.37118	8.18469	8.06237	7.51124	6.97375	7.28941	6.13799	6.14286	5.27929	7.70521	7.84705
YGL163C	7.96106	8.24128	8.21162	7.97415	7.96375	8.49112	7.84883	7.98244	7.58474	7.22187	7.69782	7.64129	7.57217	7.49113	7.76824	7.8136	8.12842
YGL164C	7.7204	8.37655	7.16947	7.00002	7.28938	7.39664	7.06067	7.094	7.5116	7.17288	7.38325	7.3471	7.79766	7.31047	7.94481	7.54366	7.36286
YGL166W	6.71818	7.20517	7.29122	7.21479	7.29845	7.39355	7.28814	7.26699	7.4342	7.20491	7.56382	7.32919	7.19194	7.20222	7.1515	7.31837	7.3327
YGL167C	9.58115	10.271	9.47815	9.31458	9.28226	9.3926	9.29329	9.49603	9.58485	9.85421	9.83161	9.98217	9.59815	9.78665	9.83123	9.19567	9.37888
YGL168W	4.76639	7.47351	7.03046	5.09242	5.77435	5.79727	5.30161	5.53554	5.3991	5.77849	5.76487	5.51996	7.01187	6.75023	7.43226	5.77435	6.30889
YGL169W	6.88448	7.3143	7.94078	8.15604	8.08164	9.00348	8.83106	8.61446	8.23671	7.48094	7.38763	8.05027	7.53654	6.69508	6.70187	7.11929	7.1096
YGL170C	3.62329	4.62952	4.37957	3.45009	3.62025	3.1858	2.99401	2.89796	3.21799	3.05794	2.70053	3.09439	3.49321	4.32961	4.33179	3.89927	3.60993
YGL171W	7.62427	8.51249	9.1985	9.17491	9.26234	9.90629	9.5179	9.46945	9.16299	8.20609	7.56722	8.17878	7.88421	7.00703	7.16248	8.63348	8.69845
YGL172W	8.18282	8.92259	8.92105	8.95324	9.09981	9.47696	9.49598	9.5113	9.36579	9.0911	9.29425	9.09885	9.08477	8.76289	8.79902	8.50075	8.59303
YGL173C	10.2705	10.0445	9.90606	9.86222	10.1441	9.52983	9.4164	9.60934	9.73117	10.1606	10.423	10.2464	9.66797	10.1378	9.91393	9.74882	9.86702
YGL174W	6.06283	5.99054	5.73814	6.20522	6.34652	7.00062	6.93265	6.80241	6.81021	6.31717	6.49099	5.85983	5.88835	5.97061	5.67606	4.90918	5.51344
YGL175C	4.60315	4.01893	4.42393	4.58429	4.94139	5.08059	5.43192	4.77148	5.44	4.75441	5.11307	4.54067	5.09644	4.76476	5.99134	4.22813	4.2912
YGL176C	6.77939	7.36131	7.18217	7.02512	7.25562	7.6712	7.34939	7.33369	7.23398	6.97408	7.19693	7.31152	6.76995	7.42894	6.5301	6.49107	7.00145
YGL178W	7.80839	7.69043	9.55473	9.278	9.32243	9.72969	9.06216	9.07764	9.06447	8.52956	8.96978	9.04925	9.38501	8.85129	9.63497	9.25466	8.99192
YGL179C	6.94924	6.25344	6.35959	6.24834	6.39007	6.6116	6.28313	6.71464	7.54567	8.40713	8.23495	7.22716	7.0791	7.94846	7.38642	6.2888	6.47202
YGL180W	7.8281	6.29202	6.07745	5.37731	5.68929	4.47061	4.75403	4.87025	5.77716	6.30064	7.39866	6.7615	7.16232	7.03371	7.5809	6.84504	7.53012
YGL181W	7.44601	7.49439	6.54058	6.5441	6.39391	6.65341	6.88687	7.31532	7.58746	7.50627	7.59375	7.13518	7.04548	7.55218	7.01241	7.09296	7.18276
YGL183C	3.27321	2.96884	3.83754	3.12449	3.11166	2.99979	3.06941	2.88174	3.59432	3.12004	3.05315	2.51648	3.29488	3.53527	4.04427	3.17713	3.20951
YGL184C	7.60701	6.47011	9.0714	9.83339	9.70596	7.90405	8.06671	8.13027	9.04143	8.77984	6.79497	6.26587	5.94063	6.831	5.64151	8.14342	7.49718
YGL185C	7.22473	7.71218	7.39365	7.67172	7.71994	6.99991	6.88167	6.96966	7.10062	6.34899	6.58163	6.32001	6.17195	6.21143	6.49398	6.85063	6.8043
YGL186C	9.02704	9.59468	8.89398	8.97976	8.89601	9.074	9.26163	9.21035	9.5613	9.83022	9.21046	8.86836	8.92259	9.13441	8.10676	8.68265	8.67175
YGL187C	11.3624	10.9037	10.9553	10.9885	10.7597	8.53193	8.772	9.05469	9.23535	9.75469	10.5569	10.4458	10.0635	10.4177	10.7997	11.3177	11.4255
YGL188C-A	2.71229	2.63604	3.56926	2.94004	3.54754	3.01721	2.84213	2.65925	2.63526	2.91575	2.9682	2.8484	2.60949	2.84213	2.84213	2.68023	2.8894
YGL189C	11.8662	12.6029	12.196	12.1716	12.0718	12.3316	12.5331	12.5181	12.5471	12.3982	12.3018	12.142	12.205	12.1221	11.7677	12.2054	12.0794
YGL190C	8.69604	7.87842	8.75774	8.5115	8.65196	8.20562	8.24854	8.25771	8.38453	8.32334	8.5473	8.59402	8.44059	8.59275	8.95061	8.26582	8.38859
YGL191W	10.7804	10.8265	10.4375	10.5327	10.3312	8.86955	9.3605	9.54782	9.73645	9.4579	10.1322	10.0687	9.85476	10.112	10.5465	10.9346	10.75
YGL192W	6.65764	7.23484	6.5312	6.23285	6.39036	6.23638	6.08332	6.25195	6.50854	6.0388	5.71513	5.87954	6.52899	5.51217	6.00126	5.83843	6.4373
YGL194C	5.00055	5.31276	5.67698	4.50551	5.1978	5.60435	5.31276	4.49417	5.80794	4.67295	5.43498	5.10302	6.64048	5.6071	6.01739	4.80511	5.11637
YGL195W	10.1008	10.0227	9.80556	9.68588	9.84265	11.0071	10.9136	10.8046	10.8499	10.5005	10.3582	10.2348	9.54374	9.79428	9.77117	9.60629	9.61941
YGL196W	8.23474	7.68309	7.88571	7.6875	7.71725	7.19675	6.61637	6.7986	6.98735	7.83541	7.77454	7.72188	7.33745	8.16173	7.86444	7.71047	7.55921
YGL197W	9.46157	8.85643	8.77725	8.82818	9.04684	8.37793	8.36668	8.48814	8.6994	8.99045	9.35923	9.14514	8.6199	9.06897	9.30192	8.79396	8.99612
YGL198W	8.979	7.36777	7.86477	8.60782	8.17926	7.9093	8.36453	8.55563	8.61717	8.54089	8.89557	9.007	8.51926	8.80094	7.99415	8.09933	7.84689
YGL200C	10.2608	8.91276	9.53124	10.0178	9.87337	9.41888	9.89625	10.0694	10.1965	10.4892	11.0148	10.9816	10.1825	10.6023	10.2337	9.85987	9.89736
YGL201C	8.10594	8.19984	8.2466	8.47627	8.8002	9.26254	9.11213	9.04154	8.8673	8.51949	8.04929	8.3298	8.32162	8.2474	8.22403	8.37223	8.39805
YGL202W	10.6042	9.666	10.8769	10.9613	10.9651	11.1595	10.9961	11.1085	11.0451	10.845	10.9714	10.9533	10.795	10.9856	10.5482	10.736	10.6502
YGL203C	7.64834	8.61365	8.70784	8.09561	8.46077	8.51653	7.72737	7.88341	7.87729	7.56729	7.68838	7.86289	8.8813	8.33788	8.23718	8.13969	7.95804
YGL205W	10.9518	10.4231	8.61849	8.07375	7.91541	6.16031	5.60937	5.58587	5.85839	4.71006	4.92314	4.2446	4.79587	5.12092	4.01491	8.74384	8.9503
YGL206C	10.2448	9.15156	9.91941	10.0889	9.96541	9.25679	8.9156	9.15237	9.34107	9.78556	10.3121	10.5847	9.8639	10.2845	10.6043	9.56171	9.83333
YGL207W	9.69184	9.92294	9.47503	9.3089	9.40457	9.5108	9.37635	9.3539	9.49067	9.44566	9.576	9.48248	8.80949	9.10973	9.49589	8.9657	9.06616
YGL208W	8.16919	8.07981	6.07038	6.03345	6.12466	6.07745	6.27233	6.0726	6.52141	6.408	7.13645	6.79051	6.76817	7.25222	6.65594	7.20037	7.22745
YGL209W	4.71432	4.35104	6.69005	6.98701	6.96877	8.70608	8.24156	8.1441	8.35472	8.54836	9.12493	9.27701	8.51294	9.14025	6.65441	4.51533	4.22023
YGL210W	7.00691	7.22333	6.9343	7.13292	7.29574	7.5154	7.28268	7.40707	7.62788	7.32322	7.74997	7.70014	7.50651	7.48534	7.1753	7.02402	7.04016
YGL211W	7.02852	6.11516	7.18964	7.9027	7.81055	8.25086	9.13778	8.9602	8.62877	7.99655	7.81809	8.13243	6.94157	7.16056	7.00589	7.47106	7.4377
YGL212W	6.07745	6.68573	5.97449	6.12615	6.07745	7.10473	7.02106	6.69238	6.53651	5.43858	5.78004	6.10398	5.28126	5.5561	4.78451	5.84609	5.74771
YGL213C	8.01201	7.24331	8.22419	8.33432	8.33633	8.62091	8.71064	8.6975	8.50013	8.1275	8.5192	8.59577	8.06712	8.14113	8.02845	7.84417	7.64893
YGL215W	8.86611	8.40464	10.7322	10.5758	10.8613	10.934	10.707	10.4559	10.1116	9.63952	9.53066	9.39868	10.6087	9.62364	10.6639	10.0645	10.1471
YGL216W	7.51204	7.64988	7.90455	7.80747	7.97505	8.26593	8.04006	8.1178	8.00554	7.39818	7.8777	7.8777	7.53121	7.99411	7.81515	7.6165	7.55933
YGL219C	9.05517	8.65683	8.60717	8.46514	8.61135	8.48649	8.42657	8.48616	8.2892	8.21741	8.43108	8.35813	8.16543	8.42756	8.58489	9.006	8.99632
YGL220W	8.41975	7.19709	7.66832	8.52178	8.48245	8.33446	9.18088	9.26938	9.45586	9.00381	8.8527	8.90871	8.29388	8.21051	7.79795	7.73725	7.81322
YGL221C	9.13416	8.37466	9.07188	9.30129	9.27765	9.55597	9.67055	9.75318	9.75326	9.6005	9.89627	9.98496	9.00445	9.38878	9.02985	9.05372	8.89393
YGL222C	3.97797	4.48725	3.90295	3.76961	4.56492	3.67488	3.6202	3.89666	4.80929	3.99192	3.75258	3.44903	4.64585	3.74388	5.34042	4.2827	3.90819
YGL223C	6.86638	7.39778	7.0791	6.96537	7.08969	7.25562	6.85114	6.83388	6.79586	7.01793	6.90663	6.93478	6.81272	7.01793	7.25514	7.02042	7.16309
YGL224C	6.3246	6.6441	5.94626	6.26112	6.10405	6.6441	6.94015	7.20562	7.30073	6.76796	7.42279	7.30179	6.81618	6.64553	7.33416	5.46505	5.93915
YGL225W	9.78574	8.4452	10.0452	10.473	10.3085	10.409	10.4905	10.3988	10.0829	10.0565	10.1835	10.3044	9.95312	10.0164	9.5995	9.29145	9.45072
YGL226C-A	9.31978	10.0859	9.37046	9.44945	9.42724	8.85494	9.42071	9.55442	9.6772	9.80628	9.68226	9.78987	9.53332	9.76794	8.71182	9.13294	9.16312
YGL226W	7.85973	7.07036	6.91084	6.96016	6.69538	6.38096	6.94218	6.99659	6.98878	6.74387	7.28923	7.36392	7.76273	7.94615	7.54934	7.28828	7.09718
YGL227W	8.21468	8.85703	6.34465	5.03155	5.2518	4.18711	3.41643	4.47038	4.63621	5.32535	6.14294	6.11189	6.32221	6.98824	7.39815	6.87838	7.26753
YGL228W	8.78264	9.06621	8.61173	8.50015	8.32623	8.56951	8.9539	9.18069	8.94431	8.74504	9.07704	8.81344	8.56153	9.03569	8.81036	8.55571	8.75317
YGL229C	6.26872	6.08334	4.74831	3.98245	5.28392	4.55989	4.74575	4.98854	5.73543	5.45759	5.7939	5.72981	7.12596	6.68553	6.88377	5.65786	5.81402
YGL230C	3.80817	4.444	4.10228	3.38508	4.108	2.95997	3.28928	3.53888	4.32831	3.57612	3.4892	3.02741	5.53709	4.47612	5.04918	3.88978	4.20988
YGL231C	8.80113	9.11691	8.93426	8.69456	8.64755	8.65599	9.00484	9.04431	9.09915	8.9988	9.20776	9.20401	9.69251	9.7851	9.5256	9.11893	8.98888
YGL232W	7.76234	8.88514	8.26432	7.97653	8.12488	8.68739	8.63017	8.63242	8.54902	8.28703	8.418	8.59137	8.35446	8.54425	8.26573	8.1129	8.28556
YGL233W	8.07386	8.49634	8.01773	7.50637	7.70944	7.87877	7.65453	7.66174	7.7599	7.87877	8.10313	8.02852	8.1691	8.08053	8.39081	7.87877	7.94985
YGL234W	11.141	11.1734	11.4383	11.6161	11.6854	12.4954	12.4887	12.5211	12.4329	12.1784	11.5315	11.3631	10.9955	10.8938	10.4925	11.2586	11.2055
YGL235W	3.06487	2.89479	3.12498	2.69641	3.48207	3.11874	2.6951	3.31034	3.00949	2.83364	2.99441	3.14188	2.99441	2.73821	3.3294	2.90326	2.96592
YGL236C	8.03505	7.80607	8.21835	8.42204	8.53246	8.46608	8.24793	8.34504	8.16572	7.85063	7.43132	7.68377	7.81726	7.86763	7.04826	8.29434	8.31108
YGL237C	7.16503	7.22629	6.4459	5.96046	6.22656	5.85611	6.72235	6.77367	7.02931	6.60021	6.6791	6.69743	6.81625	7.07746	7.22077	6.38963	6.81881
YGL238W	9.44352	10.5612	9.99884	9.37774	9.64887	10.0423	9.7471	9.68277	9.67878	9.33842	9.32869	9.61929	9.83841	9.53253	9.66564	9.47457	9.66564
YGL240W	4.39643	3.9847	4.17859	4.24136	4.62995	4.33956	4.68617	4.30772	4.51386	3.86964	4.30772	3.24565	3.84119	4.03855	4.66976	4.31872	3.5777
YGL241W	7.82957	8.39627	7.5714	7.19422	7.29729	7.33083	6.89799	7.26781	7.24538	7.21966	7.60875	7.6864	7.68619	8.01188	8.35521	7.58103	7.68906
YGL242C	8.75453	9.24881	7.66843	7.87702	7.65237	4.9285	5.65325	6.34345	6.79989	7.70384	8.44288	8.48959	8.63341	8.7042	8.56483	8.23679	8.00861
YGL243W	6.88905	7.64971	7.72984	7.54382	7.68498	8.01642	7.97052	7.81275	7.83283	7.14023	7.20717	6.97741	7.48489	7.36884	7.39695	7.24901	7.13312
YGL244W	9.1507	9.48887	9.14635	9.08472	8.95327	9.43671	9.52188	9.61845	9.45164	8.80909	9.1111	9.17493	8.91716	9.10065	9.32491	8.74509	8.80857
YGL245W	11.9017	11.9585	11.6539	11.5879	11.6719	11.8457	11.7818	11.8601	11.8634	11.713	11.7007	11.7727	11.8335	11.8717	11.8128	11.5357	11.3271
YGL246C	7.10629	7.28394	7.9981	7.943	8.07614	8.59446	8.23315	7.99425	7.64655	7.43112	7.19361	7.29707	6.49254	6.2673	6.71817	6.83695	7.01767
YGL247W	6.88278	7.56113	6.49732	6.60647	6.72572	6.98574	7.17458	7.09434	7.29634	6.99239	6.72993	6.90817	7.70941	7.5045	7.42277	6.37753	6.56049
YGL248W	8.00583	8.17349	7.93068	7.78934	7.62861	7.39169	7.19535	7.3627	7.62861	7.47867	7.49755	7.43985	7.93472	7.73932	7.64075	7.65341	7.53568
YGL249W	4.32326	5.04418	4.14602	3.9297	4.96589	5.01846	3.942	4.31769	4.60972	4.32326	3.90437	3.97574	4.65534	3.95505	5.44322	4.38372	4.60162
YGL250W	6.82553	7.06771	5.99509	5.42166	5.44372	3.38791	3.36538	3.48016	4.40901	5.1955	5.80794	5.80994	6.27151	7.02149	6.93252	6.01008	5.58511
YGL251C	5.51046	5.42415	5.73064	5.47033	5.72946	6.2223	5.57481	5.21284	5.49376	4.94845	5.43909	5.20951	5.94446	5.07708	5.173	4.42195	5.54809
YGL252C	8.61836	8.92142	8.09917	8.00697	7.92511	8.35961	8.65755	8.63475	8.68098	8.41768	8.48822	8.25151	8.3204	8.1338	7.90912	8.0348	7.80873
YGL253W	11.9048	11.4926	9.62744	9.64517	9.67079	10.3336	10.2839	10.5964	11.0806	11.8262	12.0557	12.1936	12.0122	12.1832	12.118	11.7086	11.7969
YGL254W	5.18572	5.4656	5.48587	5.46607	5.84183	5.80158	5.57028	5.74508	5.40132	5.55763	5.64118	5.57028	5.8406	5.57028	5.57028	4.19565	4.9638
YGL255W	12.8079	12.767	13.1362	12.9602	13.0479	12.9366	12.7864	12.7952	12.7692	12.8504	12.9637	12.9726	13.1159	13.1264	13.0501	12.9511	12.9396
YGL256W	6.64791	6.97019	7.94168	7.95751	8.02245	8.51461	8.79471	8.99251	9.44698	12.0438	12.567	12.4206	11.7705	11.9047	11.2168	7.28828	7.40265
YGL257C	7.26914	7.02471	7.10071	7.24834	7.27965	7.42657	7.50804	7.64014	7.65372	7.95599	8.23999	8.16871	7.89565	7.56774	7.85625	6.82891	6.68812
[truncated: 3,669 more rows]

## Sheet: N_expression
Transcript ID	SS1a	SS1b	20 sec	40 sec	60 sec	8min	16min	24min	32min	1hr	2hr	3hr	4hr	5hr	7hr	SS2a	SS2b
YAL001C	8.4087	8.45105	8.29493	8.67415	8.61604	8.33119	8.42336	8.35825	8.44196	8.42749	7.85125	8.18328	8.49871	8.75033	8.66533	8.75949	8.68713
YAL002W	7.9138	8.64553	8.42999	8.24995	7.80028	8.11225	7.85908	8.17917	8.18237	8.06558	7.84627	7.76765	7.77584	8.07791	8.05539	8.28624	8.23531
YAL003W	12.1574	12.1078	11.9238	12.288	12.3741	12.251	12.3093	11.9983	12.138	12.2734	12.244	12.3178	12.2797	11.9934	12.1362	11.8453	12.1822
YAL005C	12.2438	12.3967	12.5435	12.5115	12.5858	12.538	12.2625	11.9469	11.8108	11.5507	11.763	11.7581	12.3603	12.4523	12.7059	12.8981	12.5417
YAL007C	9.53629	9.55065	9.30897	9.80181	9.79651	9.57005	9.63739	9.34541	9.56715	9.70978	9.1776	9.95577	10.5014	10.1944	9.59346	9.34648	9.83252
YAL008W	8.41123	8.56702	8.39559	8.26548	8.72259	8.37763	8.23835	8.12196	7.97788	7.99407	7.47967	8.06265	8.73883	8.76578	8.73156	8.75634	8.65072
YAL009W	6.38643	6.53496	6.67478	6.75542	6.82078	6.64282	6.93328	6.34024	6.07431	6.67661	6.68742	6.86054	7.06934	6.69734	6.76842	6.56193	6.68635
YAL010C	6.97759	6.95878	6.97759	7.13844	6.91913	7.03732	6.98881	7.17986	6.96336	6.97759	6.83257	6.85754	6.86538	7.1276	6.88815	7.0975	7.18005
YAL011W	7.37987	7.21627	7.50926	7.35431	7.19743	7.41509	7.43688	7.42183	7.62077	7.39407	7.39517	7.34869	7.19249	7.30797	7.3746	7.33131	7.3746
YAL012W	10.349	10.8076	10.2272	10.7186	11.0676	11.2098	11.4624	10.5711	11.1247	11.0681	10.7117	10.8582	11.242	11.0633	10.8637	10.6239	10.7609
YAL013W	8.44554	8.63735	8.53116	8.49353	8.44018	8.75343	8.61542	8.26023	8.49948	8.40997	8.65205	8.48992	8.38181	8.05337	8.49759	8.13664	8.43462
YAL014C	8.06905	8.18943	8.09557	7.8402	8.20425	8.13447	8.09849	7.82859	8.18279	8.22232	8.30757	8.38701	8.27034	8.49424	8.19742	8.29411	8.28311
YAL015C	6.34978	6.70819	6.25566	6.48987	6.01283	6.40893	6.2549	6.63283	6.45299	6.25601	6.46764	6.06465	6.0126	6.38745	6.22157	6.31671	6.1663
YAL016C-B	6.90228	7.74626	7.80761	7.23943	6.36774	6.73931	5.94405	7.24728	6.70339	5.99411	6.27348	5.92163	5.83225	6.35266	5.87061	6.91387	6.35973
YAL016W	9.97349	9.76791	9.83511	10.1846	10.1983	9.99505	9.95466	9.85145	9.88868	9.84865	9.67015	9.79644	10.0533	10.1259	9.96625	10.0949	9.89406
YAL017W	9.46344	9.48044	9.56949	9.69841	9.63767	9.50057	9.45074	9.05323	9.29876	9.31359	9.07106	9.25018	9.63397	9.75948	9.53381	9.88795	9.64897
YAL018C	4.18509	5.27926	4.23427	3.45359	3.44707	3.81726	3.82586	3.70871	4.22799	3.65231	3.73663	3.46044	3.92481	4.4334	3.92481	5.13583	5.14421
YAL019W	7.11507	7.27415	6.98591	7.27306	7.37786	7.67456	7.61566	7.84739	7.96352	7.95222	7.8804	7.50599	7.51516	7.56992	7.6189	7.17442	7.26609
YAL020C	6.38014	6.63219	6.46279	6.91141	6.97464	6.90207	7.18215	6.24357	6.63034	6.95087	7.38859	7.34988	6.9927	6.69026	7.18521	6.51421	6.87598
YAL021C	8.74584	8.46518	8.45299	8.40818	8.71448	8.96258	9.0716	8.03341	8.96245	8.79896	8.9068	9.05036	9.01929	8.98709	9.01863	8.63946	8.87315
YAL022C	8.1351	8.3064	8.10814	8.43733	8.32011	8.15472	8.27201	7.96093	8.18812	8.32199	8.7833	8.76118	8.34243	8.35042	8.30247	8.14816	8.30554
YAL023C	10.6631	10.677	10.561	10.8244	10.8244	10.865	10.844	10.2316	10.7594	10.9956	10.5707	10.9152	11.4424	11.4032	11.2197	10.8005	11.0317
YAL024C	7.75984	7.38766	7.24215	7.37616	7.94777	7.87224	8.08309	7.60756	7.8658	8.18237	7.60696	7.77596	8.0747	8.25899	7.88915	7.81571	7.66986
YAL025C	6.66528	6.87842	6.90158	7.1848	7.161	7.24613	7.37901	7.70087	7.78489	7.69904	8.13175	7.40582	6.74655	6.75945	7.3595	6.51835	6.50602
YAL026C	8.38306	8.33965	8.16096	8.50207	8.60639	8.56352	8.75355	8.09544	8.59304	8.73511	8.59992	8.85067	8.99397	8.89456	8.88195	8.78801	8.71205
YAL027W	6.1385	6.60468	6.52576	6.30338	6.38543	6.22935	6.09547	6.34748	6.03004	5.97402	5.90946	6.12789	6.58829	6.49915	6.74386	6.63364	6.38932
YAL028W	6.19487	6.21906	6.84895	6.30724	6.06918	5.90627	5.5529	5.46066	5.15317	5.02977	5.7922	5.41866	5.90216	6.21693	5.97145	6.57029	5.85369
YAL029C	9.15911	9.26141	9.14997	9.28922	9.28229	9.50548	9.41901	9.61809	9.58476	9.72714	9.73105	9.66891	9.32724	9.47931	9.53804	9.44393	9.49602
YAL030W	8.97925	9.42584	9.27999	9.27022	9.03379	8.81644	8.82919	9.20574	9.01845	9.00304	8.69549	9.22317	9.12231	9.22824	9.07475	9.29356	9.18551
YAL031C	8.37495	8.32927	8.5434	8.29377	8.14941	8.33196	8.30839	8.08469	8.2674	8.03105	8.22231	8.33621	8.16232	8.29166	8.33772	8.45255	8.32716
YAL032C	7.38701	7.15281	7.71258	7.64361	7.60868	7.60918	7.67563	7.47411	7.65687	7.56852	7.65617	7.51306	7.70048	7.77688	7.58754	7.79022	7.5954
YAL033W	7.76353	8.04651	7.8857	7.91681	7.9005	7.7937	7.80227	8.29657	8.04651	8.214	8.50153	8.45673	8.25386	8.04589	7.94338	7.8037	7.95578
YAL034C	8.17872	7.71147	8.31104	8.09685	8.11725	8.24574	8.08225	7.44378	7.88838	7.83187	7.94118	7.72676	7.81828	7.80231	8.21139	8.42432	8.2152
YAL034W-A	6.24148	6.3616	6.40977	6.53857	6.5194	6.42882	6.47851	6.77651	6.56256	6.68414	5.94556	6.17075	6.49527	6.8244	6.49038	6.369	6.21192
YAL035W	11.238	11.0994	11.1624	11.0467	10.9374	11.2982	11.3851	11.3958	11.4903	11.4084	11.5558	11.5132	11.2272	11.3998	11.6416	11.2604	11.2297
YAL036C	9.80651	9.75656	9.70793	9.20464	8.81893	9.2904	9.24246	9.90844	9.53707	9.45909	9.78487	9.16856	8.6218	8.50683	8.99422	8.20865	8.35916
YAL037C-A	5.84617	7.06301	5.94439	5.09896	4.04593	4.49909	4.2028	5.05744	5.03628	4.61446	4.08414	3.61535	4.08929	4.4263	4.3439	5.15029	5.16313
YAL037W	4.9333	5.74972	5.27513	5.58415	5.38608	5.55891	5.78742	5.71347	5.77158	5.74534	5.51092	5.58307	5.64873	5.70713	5.95115	5.63324	6.14163
YAL038W	13.3738	13.3791	13.3526	13.3303	13.4177	13.4434	13.3674	13.2104	13.3505	13.4164	13.1968	13.3308	13.5152	13.5102	13.4938	13.4365	13.4246
YAL039C	8.29636	8.3881	8.72012	8.72701	8.70304	8.58334	8.55413	7.87631	8.07331	8.1199	8.33677	8.41566	8.17951	7.77499	8.51527	8.35702	8.66875
YAL040C	7.98556	8.59012	8.755	8.3537	8.12597	8.81363	8.36816	7.81507	8.30274	8.16523	8.66374	8.53087	7.98426	7.88625	8.27079	8.0004	8.1503
YAL041W	8.9265	8.79401	9.00041	8.92897	8.8713	8.93059	8.90502	9.05992	8.98854	8.8713	8.64099	8.67806	8.81315	8.94658	8.73452	8.84725	8.69567
YAL042W	9.52506	9.32913	9.24976	9.47731	9.64196	9.53814	9.71592	9.31132	9.62837	9.76283	9.76543	10.007	10.0459	9.80287	9.75931	9.5076	9.63246
YAL043C	8.20613	8.33377	8.16911	8.11468	8.309	8.52301	8.6445	8.37634	8.62797	8.48119	8.50374	8.41511	8.45501	8.47695	8.5287	8.24738	8.35785
YAL044C	9.96954	10.1546	9.6835	10.2455	10.2979	10.1375	10.589	10.2323	10.2786	10.7067	11.387	11.3146	10.3343	9.93738	9.8698	10.1169	10.4581
YAL044W-A	8.69971	9.09888	9.10284	8.79945	8.75873	8.4263	8.82107	9.56725	8.88369	9.14178	8.96414	9.11107	9.0345	8.96414	8.72099	9.02999	9.15187
YAL046C	7.14559	7.60873	7.41073	7.41626	7.3151	7.40846	7.69058	8.06242	7.86889	7.95937	8.21327	7.89567	7.51311	7.50506	7.2149	7.29206	7.2489
YAL047C	5.90144	5.98738	5.94053	5.9892	6.20637	6.11265	6.17297	6.58352	6.43457	6.45198	6.10991	6.03344	6.20637	6.20792	6.44381	6.48197	5.98769
YAL048C	5.93323	6.23845	6.41787	5.84617	6.34123	6.52022	6.58485	5.33141	6.0704	6.0101	6.41602	6.52653	6.75374	6.35449	6.56709	6.53816	6.57732
YAL049C	9.51815	9.44675	9.58784	9.67713	9.5379	9.43718	9.27343	9.45062	9.2577	9.29554	8.99861	9.31529	9.50169	9.67368	9.58235	9.80367	9.79271
YAL051W	8.55845	8.97212	8.75786	8.56013	8.47841	8.66623	8.61446	8.50394	8.57857	8.55859	8.40592	8.50024	8.39242	8.68411	8.61069	8.89323	8.81927
YAL053W	10.0544	10.3012	10.2409	10.5007	10.2451	10.281	10.1144	10.1698	10.1854	10.1495	9.56289	9.44025	9.75945	10.0173	10.3795	10.2365	10.2168
YAL054C	7.40329	7.24158	8.16346	7.21471	7.50116	7.2361	7.47731	6.84928	7.14954	6.87583	6.95086	6.92735	6.98006	7.05119	7.25183	7.37653	7.3332
YAL055W	8.28764	8.17512	8.29339	8.03691	8.04807	7.9942	7.81894	7.9256	7.78474	7.82406	7.53806	7.74139	7.94084	8.08526	7.78115	8.163	8.21051
YAL056W	8.05681	8.09122	8.25345	8.11554	8.17387	8.06987	8.21526	8.29585	8.35539	8.18689	8.08719	8.35097	8.41508	8.56847	8.43231	8.638	8.42778
YAL058W	6.77846	7.1577	6.8892	7.82437	7.43199	7.58138	7.44508	7.21438	7.35792	7.38302	7.66606	7.58138	7.48124	7.1745	7.522	6.99744	7.2431
YAL059W	7.35457	7.76846	7.71593	7.64839	7.39768	7.61874	7.80816	8.31362	8.03283	8.09707	9.00015	7.95287	7.16951	6.94074	7.67082	7.10433	7.19513
YAL060W	9.36086	9.04061	10.0831	9.69598	9.57376	9.33898	9.18566	8.80231	8.67263	8.73175	10.0265	10.2711	9.96221	9.54711	9.52249	10.5353	9.78835
YAL061W	6.85121	6.52058	8.37992	7.5087	7.76502	7.26686	7.03287	6.46846	6.40919	6.42742	7.14375	7.08089	7.48691	7.6479	8.55545	8.60867	7.53131
YAL062W	8.95062	8.41688	9.47236	9.02269	8.89577	8.72495	8.47445	7.58936	7.8146	7.97402	7.54686	7.89901	8.22333	8.12827	8.59912	9.13181	9.14474
YAL063C	6.47115	7.19198	6.86122	6.4797	6.5294	6.69075	6.45854	6.18452	6.32972	6.61711	6.87385	6.65787	6.62908	6.22304	6.62908	7.05345	7.20024
YAL063C-A	4.66451	6.04664	4.44943	3.80651	4.06093	4.32784	3.83026	4.25977	4.43885	4.22191	4.09155	3.98397	4.27201	4.4897	3.79907	5.17462	4.95073
YAL064C-A	3.01761	2.88571	2.88758	2.84858	2.7239	3.33776	2.87095	2.8192	3.00235	2.58232	2.57009	2.8942	2.78089	2.64099	2.54332	3.31587	2.8986
YAL064W	6.56494	7.65411	6.43314	3.13569	3.40686	4.72863	3.8886	3.44927	4.99673	3.34066	4.06271	3.72955	3.35035	4.90823	3.51912	6.73761	6.72025
YAL064W-B	5.33228	6.25268	5.93688	3.49723	3.78951	4.61004	3.71023	3.66217	4.79054	4.1881	4.14737	4.20613	4.19084	4.77093	4.69161	6.07792	5.95504
YAL065C	3.09388	3.69947	2.72548	2.78633	3.10474	3.19785	3.23997	3.48753	3.07707	3.18615	3.01941	2.98044	2.99966	2.9389	2.94318	3.51588	3.5346
YAL067C	5.57441	6.34217	6.19048	6.67088	6.63492	7.80854	8.27716	7.50932	7.30649	6.78869	6.15832	6.14554	6.2213	5.98931	5.4991	6.82579	7.06725
YAL067W-A	3.3579	5.94334	3.1298	2.34365	2.41234	2.96218	2.74744	2.71253	3.61381	2.56679	2.88756	2.5437	2.61455	3.19912	2.84607	5.09909	4.8803
YAL068C	5.26598	6.3844	5.95113	5.5893	5.74638	5.63525	5.48159	4.95821	5.72765	6.04491	5.39411	6.11881	6.09341	5.62494	5.72509	6.23711	6.09454
YAR002C-A	9.94921	10.0012	9.69882	10.2798	10.1067	9.90099	10.0783	10.0914	10.0175	10.2378	9.75473	10.0489	10.5772	10.5963	10.1773	9.94367	10.0919
YAR002W	9.15027	9.01779	9.40441	9.46077	9.21937	9.33324	9.22473	9.28388	9.34389	9.43702	9.47895	9.2843	9.43871	9.33729	9.09221	9.05187	9.17648
YAR003W	6.07681	6.86238	6.92732	6.47999	6.6537	6.56731	6.55977	6.03078	6.39833	6.37803	6.1671	6.71068	7.08046	7.06428	6.59441	6.71381	6.78578
YAR007C	8.65031	8.50941	8.25685	8.92214	9.00099	8.78319	8.74446	8.8387	8.77724	8.73485	7.72959	8.6424	8.89063	9.00925	8.45404	8.5045	8.66111
YAR008W	6.79724	7.06479	6.90426	7.16353	7.05901	7.17205	7.03933	7.23766	7.12025	7.27055	6.45426	7.12384	7.36662	6.93852	6.84784	6.68579	6.88266
YAR009C	8.49565	8.83275	8.85159	8.61021	8.97779	8.86184	9.06322	9.09871	9.20962	9.26313	9.07667	9.36174	9.16642	9.40002	9.19714	9.32555	8.85045
YAR010C	11.4669	11.3027	11.5889	10.3066	11.0235	11.2585	11.2164	10.3381	11.2231	10.9634	11.0359	11.4115	11.4115	11.0878	11.3401	11.2558	11.4829
YAR014C	8.66727	8.57739	8.66072	8.7173	8.6049	8.73354	8.82159	8.8662	8.83408	8.82987	8.86327	8.73982	8.56048	8.73135	8.75682	8.54403	8.48895
YAR015W	10.208	9.75705	9.90954	10.1868	10.0024	10.5337	10.5021	10.7351	10.6599	10.6741	11.2237	10.8781	9.96509	9.50156	9.89564	9.83902	9.81602
YAR018C	7.24316	6.99896	7.1043	7.18991	7.00075	7.19527	6.9975	7.29497	7.17856	7.24036	7.78394	7.86204	7.54382	7.60067	7.23547	6.78413	7.15997
YAR019C	7.86048	8.09392	8.44724	8.01017	7.90257	7.91018	7.82409	8.05692	7.99197	7.98545	8.01516	7.90385	7.90594	8.15396	7.83723	8.51027	8.25457
YAR020C	4.37315	5.58928	5.2989	5.06211	5.66043	5.4808	5.4013	4.36635	5.19347	5.2691	5.39618	5.54608	5.47788	5.04069	5.06823	5.74749	5.85528
YAR023C	3.56721	4.66216	4.22003	3.92248	4.10197	4.22931	4.13026	3.74386	4.52259	4.03982	4.11026	4.30952	3.8995	4.30477	4.39481	4.64918	4.68399
YAR027W	8.6558	8.70674	8.58391	9.07772	9.04788	8.84404	8.54217	8.2245	8.23276	8.32349	8.08705	8.19682	8.4595	8.59181	8.87907	8.8511	8.93877
YAR028W	6.52241	6.74809	6.80056	6.40736	6.3036	6.32705	6.55714	6.73859	6.76985	7.0277	7.3807	7.13719	7.05378	6.9918	6.73859	6.45821	6.28132
YAR029W	3.73144	3.67903	3.2258	3.6826	3.85404	3.28645	3.83293	3.6088	4.26398	4.18901	4.56135	4.86351	3.91001	3.89923	3.53559	4.48328	3.96138
YAR031W	3.40556	4.01453	3.91788	3.24008	3.54141	3.5076	3.72481	3.22041	3.92414	3.50692	3.6229	3.54739	3.85471	4.12432	3.15696	4.62514	4.12124
YAR033W	3.78729	4.56668	4.22595	4.56015	4.36032	4.13191	4.34149	4.64915	4.48948	4.38161	4.46351	4.78768	4.5111	4.68771	4.59862	5.02486	4.84441
YAR035C-A	4.55357	6.06717	6.79681	4.55357	3.47788	4.44144	3.71902	4.91485	4.83729	4.04573	3.62998	3.50543	3.89437	3.64978	3.38935	4.5505	4.47603
YAR035W	7.3746	5.97813	7.95959	6.55776	6.38573	6.02204	6.38573	5.88858	5.99551	6.40445	6.24807	6.81364	6.49284	5.62865	6.23055	6.43125	6.20336
YAR042W	8.07244	7.64612	8.15423	8.19103	8.32226	8.24943	8.31803	7.9491	8.18287	8.13141	8.30881	8.30838	8.09032	8.12361	8.19979	8.51271	8.44064
YAR050W	2.72843	3.14722	2.9233	3.02353	3.31975	3.20796	3.33899	2.72138	2.69698	3.16777	2.69244	3.47987	3.25332	2.9389	3.46511	3.74775	3.65947
YAR064W	4.77963	6.93846	4.53357	2.88827	2.75904	3.47442	3.15989	3.84963	4.12551	3.07413	3.45406	3.2883	3.33525	3.98397	2.8934	6.03862	6.62862
YAR066W	3.42054	4.06748	3.19615	3.08037	3.12333	2.85437	3.02401	3.16777	3.19615	2.81994	3.46634	3.4876	3.0661	3.19615	2.8934	3.61309	3.64483
YAR068W	4.52538	5.92533	4.70053	4.89603	4.94529	4.59201	4.73312	4.7135	4.80809	5.17133	5.32052	4.90968	4.79054	4.98468	4.94529	5.70761	5.77982
YAR071W	6.34955	6.84138	6.34862	6.83221	6.86853	6.8266	6.52143	6.31743	6.59917	6.52697	6.50691	6.60264	6.59714	6.47281	6.53984	6.7088	6.82852
YAR073W	9.80745	9.27491	9.01929	9.07393	9.87951	9.72682	9.9259	9.17749	9.98927	10.0947	10.5705	10.4675	10.3918	10.1636	9.78002	9.88123	9.97235
YAR075W	5.60142	5.9287	5.8311	5.79303	5.73174	5.94269	5.55746	5.7916	5.95958	5.70086	5.71951	5.7949	5.67306	5.56581	5.61124	5.70547	5.80695
YBL001C	9.95733	10.2817	10.0436	10.3706	10.209	9.9846	10.1061	9.83552	9.79107	9.83866	9.90717	10.3766	10.1687	9.72033	9.98141	10.0615	10.297
YBL002W	11.4491	11.8123	11.4769	11.7139	11.7795	11.6537	11.8156	11.5469	11.7128	11.8621	11.2151	11.5175	11.9859	12.0007	11.812	11.5406	11.6599
YBL003C	12.1248	12.2711	12.1702	12.2744	12.1484	12.1294	12.0042	12.3247	12.1938	12.2881	11.5367	11.8653	12.3901	12.4907	12.2803	12.2745	12.2205
YBL004W	9.09841	8.72655	8.69265	8.94356	8.96837	9.23336	9.65047	9.5021	9.7904	9.84594	10.1573	9.67306	8.64989	8.83284	9.21218	9.23947	9.21218
YBL005W	6.81276	7.35567	7.12138	6.74416	6.74753	6.93222	6.85901	6.75758	6.86942	6.88012	7.05553	6.71427	6.77387	6.67849	6.83399	7.01439	7.17241
YBL005W-A	5.24697	5.85584	6.01276	5.24514	5.76677	6.05565	6.00404	5.28511	5.94302	5.75036	5.99648	6.91394	6.96384	6.06615	6.55152	6.01276	6.47695
YBL006C	8.60594	8.46827	8.77856	8.7114	8.83676	8.41188	8.72802	8.52867	8.34077	8.87853	8.84519	9.12669	9.12724	8.90728	8.86754	8.75793	8.85714
YBL007C	9.78082	9.73108	9.59777	9.75925	10.0705	10.0496	9.91317	9.29572	9.6798	9.88852	9.59524	9.81554	10.2001	10.0159	10.2337	10.1292	10.0123
YBL008W	8.04054	7.74469	7.67756	7.90217	7.86606	7.9336	7.89418	8.01471	8.03509	8.15178	7.89487	7.75769	7.90623	7.9455	7.90114	7.88413	7.67046
YBL008W-A	4.39177	5.57437	4.42233	3.37757	3.46797	3.60168	3.71902	3.43039	3.97187	3.2413	3.53318	2.86374	3.59096	4.56156	3.18949	5.59875	5.77788
YBL009W	7.5066	7.19815	7.18518	7.48135	7.46564	7.58685	7.67902	7.78811	7.77821	7.88631	7.62376	7.29253	7.75181	7.52663	7.33528	7.22752	7.44829
YBL010C	6.76291	6.84485	6.69401	7.04047	6.64517	6.79395	6.95599	7.36791	6.99211	6.87885	6.52876	6.7807	6.85589	7.14462	6.90866	6.86223	6.88026
YBL011W	8.78195	8.76004	9.00747	8.60544	8.7708	8.81547	8.97848	8.69441	8.95908	9.02312	8.97848	9.20128	9.20142	9.35384	9.04631	9.22842	9.14492
YBL013W	3.42289	3.31719	3.31637	2.9224	3.48133	3.20804	3.4464	2.94008	3.52302	3.33014	2.79519	3.49632	3.61695	2.98709	3.25307	3.10117	3.50997
YBL014C	7.15946	7.10583	6.88807	6.79747	7.2238	7.1147	7.3514	7.47844	7.45222	7.61	7.494	7.20024	7.08547	7.2238	7.42391	7.2238	7.07777
YBL015W	9.76527	8.86586	10.315	9.47213	9.38039	9.9074	9.87623	9.15128	8.97699	8.64919	9.03102	8.65751	8.56884	8.48199	8.87309	10.2672	9.4231
YBL016W	3.67365	4.1371	4.40719	3.75461	4.78724	4.45882	4.76881	4.13162	4.61446	4.72052	4.77716	4.61446	4.42106	3.97506	4.69456	4.77048	4.74066
YBL017C	10.2376	10.0408	9.88841	10.0922	10.0676	10.1843	10.1985	10.036	10.1985	10.334	9.91413	10.0124	10.0585	10.3763	10.4499	10.4802	10.4934
YBL018C	8.03111	8.53566	8.58171	8.39676	8.07924	8.07335	8.10571	8.90629	8.41035	8.63511	8.86243	8.50199	8.07404	7.93064	7.76193	7.98402	8.07288
YBL019W	6.62137	7.02544	7.28622	7.44075	6.98855	7.25796	7.01592	7.01631	6.99211	6.8487	6.72867	6.84641	6.9448	6.99744	7.03841	7.16804	7.04514
YBL020W	7.96311	8.17084	7.89146	8.09986	8.01816	8.01816	8.20547	7.63457	8.18331	7.96792	8.06265	7.81213	8.01816	7.82117	7.71257	8.10358	8.06907
YBL021C	6.09041	6.92887	6.52101	6.35691	6.25176	6.0855	6.62691	6.74205	6.44538	6.35299	6.54027	6.72146	6.45034	6.34047	6.52075	6.82027	6.80255
YBL022C	9.34697	9.25214	9.26742	9.41176	9.55496	9.47632	9.46287	9.23949	9.37222	9.38749	9.22916	9.71907	9.76341	9.71624	9.65713	9.54838	9.5599
YBL023C	8.39565	8.62678	8.24055	8.3802	8.476	8.63204	8.45516	8.21803	8.33507	8.3679	8.49657	8.82661	8.79387	8.4897	8.45812	8.31881	8.59123
YBL024W	9.69263	9.79317	9.64424	9.30565	8.91398	9.59332	9.49763	10.5135	10.3927	9.97689	10.0637	9.59901	9.19584	9.29932	9.54225	9.06368	8.88011
YBL025W	4.96018	5.74205	5.59969	6.30724	6.21031	5.85486	6.18285	5.43371	5.8433	6.00507	6.19597	5.99349	6.2184	6.21707	6.28012	5.91166	6.15357
YBL026W	9.77324	10.1388	9.99511	10.0757	9.81157	9.85753	9.75476	10.0883	10.0248	9.92903	10.038	10.1541	9.87973	10.0182	9.93379	10.1314	10.1456
YBL027W	11.9925	12.1578	12.1019	12.0756	12.0305	12.1168	12.1253	12.4461	12.1886	12.3466	12.423	12.4702	12.1466	11.9469	11.9356	12.0925	12.0603
YBL028C	8.00811	8.12031	8.36423	8.3515	7.91761	8.04288	8.29796	8.88078	8.49223	8.45003	9.17274	8.60038	7.46996	7.42936	8.12031	7.82324	7.78264
YBL029C-A	8.84425	8.98582	8.99267	9.00383	9.10319	9.1985	8.93092	8.93092	8.64405	8.50348	8.56892	8.44591	8.60633	8.77524	9.25806	9.42336	9.32965
YBL029W	6.83643	6.54567	7.17692	6.58223	6.2339	6.60702	6.08794	6.60702	6.38392	6.01792	7.29732	6.4919	6.46224	6.79221	6.8602	6.75676	6.72542
YBL030C	12.2968	12.0251	12.2062	12.2063	12.4433	12.3312	12.4611	12.0452	12.3348	12.0601	12.1567	11.9769	12.0802	12.1146	12.1872	12.5126	12.3204
YBL031W	5.99249	7.0034	6.36734	6.90406	6.33167	6.66442	6.78147	6.79605	6.85881	6.68433	6.5207	6.32427	6.59002	6.4816	6.37829	6.31585	6.63161
YBL032W	8.3097	7.97068	8.09877	8.34433	8.59238	8.66007	8.50918	7.96616	8.33359	8.34067	8.44064	8.47771	9.09626	8.66878	8.31155	7.87531	8.11628
YBL033C	8.79538	8.43401	8.85709	8.52788	8.84277	8.67438	8.7322	8.41433	8.47206	8.61383	8.7812	8.83772	8.8263	8.73028	9.05376	8.81413	8.7316
YBL034C	8.52974	8.51368	8.53228	8.42593	8.65172	8.7745	8.68812	8.70726	8.66521	8.89636	8.42069	8.46036	8.80081	8.61707	8.44483	8.60763	8.60671
YBL035C	7.9633	8.0767	7.7911	7.80408	7.94576	7.94759	7.98669	8.10351	8.21417	8.2257	7.32086	8.04797	8.32395	8.03078	7.86866	7.96209	7.9755
YBL036C	8.16067	8.23807	8.2157	8.73775	8.52133	8.44109	8.48219	8.58831	8.48219	8.46574	8.52525	8.63815	8.40606	8.36753	8.44803	8.56033	8.54132
YBL037W	8.27458	8.08349	8.00017	8.04016	8.27902	8.17859	8.39516	8.01518	8.37886	8.37163	7.98192	7.98873	8.2047	8.27237	8.15376	8.17859	8.12325
YBL038W	8.50931	8.47737	8.87218	9.10593	8.96576	8.93272	9.07074	9.0464	8.8355	8.73536	8.64438	8.46992	8.78755	8.76496	8.77179	8.73925	8.81311
YBL039C	9.3654	9.3693	8.85832	9.50143	9.47035	9.73203	9.94549	9.75074	10.1235	10.1395	10.5126	9.8455	9.10196	8.71103	9.70406	8.68112	8.83893
YBL039W-A	8.56189	8.7376	8.74838	8.92574	8.31223	8.28877	8.17069	8.14679	8.19393	8.09145	7.88987	7.93167	8.15312	8.27241	8.30184	8.67957	8.71569
YBL040C	8.92836	9.00121	8.82064	9.02254	9.04892	8.86229	8.71854	8.52299	8.58374	8.80914	8.48126	8.91722	9.30696	9.12169	8.88915	8.82321	9.10007
YBL041W	9.50147	9.37705	9.39129	9.77472	9.77624	9.52287	9.41852	9.40039	9.22998	9.39823	9.14087	9.33023	9.50297	9.83036	9.75931	9.71045	9.65768
YBL042C	10.1393	9.7786	9.69926	9.24207	8.96639	9.44871	9.30711	9.74869	9.31738	9.34278	9.3964	8.87686	8.07491	8.14518	9.22022	9.0338	8.93649
YBL043W	8.76989	7.64596	8.57414	7.48004	7.82098	8.39893	7.75402	7.43674	6.78091	6.57812	7.06893	6.50364	6.93063	7.45136	7.73539	8.01218	7.63626
YBL044W	3.37865	3.55309	3.29737	3.02743	2.8388	2.97946	2.92053	3.27119	3.41041	3.2392	3.02256	2.9395	3.11939	3.52875	2.97991	3.68568	3.85908
YBL045C	11.0196	10.7311	11.0445	10.905	10.8982	11.3812	11.6406	11.1913	11.2882	10.9716	11.037	10.6154	10.6015	10.6076	10.7293	11.1539	11.0298
YBL046W	6.52555	6.8368	6.38976	6.64058	6.58937	6.71238	6.8368	7.10878	6.9622	6.83969	6.81302	6.74316	6.9156	7.12438	6.92678	6.8325	6.8368
YBL047C	10.4532	10.4917	10.4881	10.3736	10.4989	10.4792	10.4748	10.0244	10.288	10.3782	10.1149	10.4486	10.5341	10.7015	10.8478	10.8971	10.7532
YBL049W	6.58672	7.10071	7.68421	6.83968	6.91119	6.40831	6.46573	5.95314	6.26323	5.87368	5.91051	5.0499	5.57289	5.70401	6.06843	7.34619	6.89248
YBL050W	9.25307	8.91448	9.18378	9.54491	9.78693	9.38892	9.31599	9.1677	9.18955	9.21734	9.35389	9.63552	9.86439	9.81381	9.62487	9.52864	9.36891
YBL051C	7.83111	7.64649	7.7628	7.43159	7.51372	7.80848	7.81425	7.84532	7.90221	7.52525	7.80247	7.52441	7.57357	7.44283	7.61477	7.47834	7.36376
YBL052C	7.91472	7.6588	7.96112	7.77469	7.74922	7.88174	7.86655	8.27219	8.33103	8.28026	8.16933	8.10055	8.18021	8.51763	8.10055	8.09272	7.60853
YBL054W	7.70029	7.67239	7.5322	7.17515	7.11847	7.68903	7.74785	8.52707	8.20537	8.51445	8.93597	8.13809	6.87248	6.78462	7.74542	6.65732	6.42431
YBL055C	7.58587	7.43166	7.50478	7.51391	7.51843	7.55672	7.53993	7.95231	7.87368	7.93743	7.90021	7.47392	7.48984	7.60617	7.89142	7.3084	7.17858
YBL056W	8.56391	8.4734	8.60713	8.47032	8.53851	8.59468	8.64822	8.49944	8.47656	8.58499	8.53073	8.5971	8.78946	8.90231	8.85827	8.62151	8.49098
YBL057C	8.40727	8.83271	8.50538	8.83161	8.70918	8.38714	8.7112	9.00515	8.60769	8.92484	8.89035	8.96392	8.93747	8.94841	8.9656	8.82843	8.87943
YBL058W	9.03439	8.95387	9.27438	9.41342	9.57233	9.26297	9.30635	9.00911	8.89262	9.02144	9.10757	9.39965	9.46585	9.48546	9.30646	9.35543	9.41433
YBL059C-A	6.49673	7.23696	7.42373	7.38541	7.35775	6.99822	7.38327	7.80938	7.3255	7.13486	7.40542	7.43402	7.74756	7.42276	7.2764	7.70134	7.58036
YBL059W	6.33324	6.94996	6.88227	6.90428	6.61891	6.65781	6.65907	7.63917	7.05636	7.02636	6.77935	6.64567	6.72816	6.78455	6.67235	7.01227	6.83062
YBL060W	5.77203	5.83041	6.16716	6.05504	6.05563	5.94759	5.85125	6.67534	6.36289	6.06157	5.79627	5.45676	5.60433	5.79163	5.89402	6.05851	5.88254
YBL061C	7.83369	7.98323	8.11504	7.94631	7.6932	7.96599	7.7698	8.24425	8.16966	8.11275	8.2651	8.1993	7.84739	8.11386	7.80942	8.09355	7.93683
YBL063W	7.18125	7.28617	6.93431	7.28819	7.51583	7.36413	7.49709	7.66488	7.32612	7.5006	6.85725	7.07081	7.75413	7.67115	7.17217	7.21707	7.33303
YBL064C	9.79271	9.66774	9.93524	10.3003	10.312	10.1133	10.0601	9.49486	9.22564	9.16656	8.85739	8.80643	9.55123	9.69556	10.046	10.3535	10.0402
YBL066C	8.08139	7.64483	7.76037	7.21862	7.53448	8.01919	8.17786	7.83091	7.70168	7.53626	7.45642	7.48997	7.14363	7.29209	7.40505	7.65863	7.61255
YBL067C	8.03307	7.96024	7.7141	8.24629	8.48763	8.33751	8.39984	7.59017	8.17943	8.23701	8.22801	8.23701	8.30719	8.30074	8.50026	8.38653	8.1014
YBL068W	8.66999	8.72456	8.63061	8.95023	8.84366	8.78482	8.94318	9.11316	9.04209	9.17295	9.42497	9.06398	8.73189	8.48682	8.93093	8.46028	8.69982
YBL069W	6.9666	7.0364	6.90029	6.87443	7.06947	7.33038	7.58381	6.98001	7.39812	7.39926	7.72757	7.25309	7.34639	7.26593	7.23991	6.90132	7.05275
YBL071C-B	2.67428	3.52837	3.14334	2.93985	2.91458	2.45634	3.07765	3.16057	3.36547	3.3696	3.18649	3.33118	3.23686	3.26694	2.87569	3.38652	3.54048
YBL071W-A	6.9157	7.33631	7.70497	7.80209	7.75247	7.62581	7.80426	7.85521	7.51879	8.1608	8.33513	7.94084	7.49981	6.99967	7.74548	7.1753	7.55107
YBL072C	12.4185	12.5405	12.4431	12.5953	12.6456	12.582	12.7127	12.8155	12.5813	12.7766	12.8694	12.954	12.8948	12.4934	12.5244	12.5088	12.6028
YBL074C	3.82997	4.38439	4.38408	4.24875	4.70532	4.24563	4.50413	3.72006	4.37901	4.57291	4.71611	5.19454	5.05555	4.56895	4.9452	4.85146	5.08223
YBL075C	7.72685	5.99363	8.48909	7.16443	6.57228	6.61364	6.39491	6.1917	6.22862	6.46434	6.8472	6.74663	6.3203	6.30076	6.42249	7.73238	6.76395
YBL076C	10.7673	10.4552	10.371	10.7219	10.7406	10.9659	10.916	10.8036	10.9994	11.0151	11.2052	11.169	10.9658	10.9488	11.0213	10.7714	10.7765
YBL078C	9.53644	9.69555	10.0202	9.38529	9.04433	9.02166	8.62999	8.94718	8.57136	8.18899	7.89663	8.14268	8.42351	8.6436	8.84262	9.40484	9.20164
YBL079W	9.28898	9.18163	8.97724	9.03879	9.23502	9.39398	9.42399	9.52454	9.54295	9.66217	9.47922	9.32975	9.50204	9.63408	9.66029	9.54993	9.3965
YBL080C	4.34571	5.221	5.67024	5.96439	6.10163	5.88667	6.1793	5.69545	5.94847	5.72863	5.90401	5.86129	6.11442	6.16093	5.82699	5.94624	6.01443
YBL081W	7.58148	7.78863	7.54013	7.46293	7.46527	7.58148	7.4438	7.74591	7.975	8.12219	8.32488	8.07628	7.63602	7.2972	7.27616	6.97116	6.93517
YBL082C	6.81577	7.45177	7.42017	7.56945	7.65633	7.54013	7.70333	6.99649	7.6616	8.08291	8.0835	7.92835	7.83331	7.23822	7.56526	7.12683	7.54013
YBL084C	8.25195	8.37721	8.48881	8.1564	8.07193	8.03625	8.11679	8.28178	8.05364	8.15342	7.95834	7.92402	8.15825	8.43054	7.81948	8.46264	8.29787
YBL085W	9.01624	9.23694	8.94669	8.96336	8.93913	9.09433	9.13703	8.98788	9.18278	9.21939	8.84688	8.85196	9.3181	9.34942	8.6953	8.93515	9.0342
YBL086C	6.0594	5.82104	7.09534	6.78187	6.38019	6.11956	6.37152	6.64985	6.27731	5.92059	6.1832	6.41178	6.28527	6.84338	6.36971	6.97535	6.52746
YBL087C	11.5268	11.769	11.5111	11.6807	11.6756	11.5095	11.8565	11.891	11.7213	11.9542	12.3056	12.321	11.8947	11.2753	11.2787	11.2025	11.5879
YBL088C	7.60696	7.6161	7.55975	7.4575	7.66598	7.79066	7.89379	7.37305	7.67801	7.77574	7.89819	7.92036	7.74766	7.74164	8.01217	8.04007	8.13417
YBL089W	7.36004	7.71147	7.75175	7.74231	7.74469	7.61871	7.64175	7.78334	7.84873	7.69655	7.80968	7.73028	7.87356	7.90882	7.58553	7.83267	7.59105
YBL090W	6.40137	7.37358	7.21184	7.47231	7.32996	7.27681	7.26079	7.49144	7.19579	7.29303	7.4567	7.44102	7.6113	7.32449	7.18233	7.13078	7.1754
YBL091C	9.62314	9.66241	9.79863	9.79785	10.0519	9.93811	9.93676	9.6311	9.72593	10.0001	9.92004	10.2141	10.2778	10.2077	10.2055	9.98319	10.0371
YBL091C-A	7.74617	7.89042	7.93655	7.91542	7.71592	7.44869	7.38123	7.46575	7.35894	7.43421	7.26253	7.57835	7.77462	7.70911	7.6513	7.64177	7.6947
YBL092W	12.4955	12.7517	12.625	12.7327	12.6387	12.6514	12.68	12.8241	12.6785	12.8425	12.9112	12.8512	12.5603	12.4767	12.4895	12.5026	12.6204
YBL093C	7.69477	7.8094	8.51034	8.30953	8.12374	7.95804	7.84472	8.27162	7.88579	8.08171	8.08626	8.06915	8.01972	8.01972	8.05988	7.83684	7.88736
YBL095W	8.65077	8.54503	9.28281	8.74698	8.55957	8.57078	8.68141	8.56238	8.57654	8.60612	8.52265	8.31961	8.17198	8.48309	8.74381	8.59084	8.84827
YBL097W	3.30042	3.51799	3.88065	3.42386	3.47584	3.65275	3.46376	3.15217	3.52459	3.55389	3.37934	3.43249	3.307	3.4467	3.33301	3.51235	3.87095
YBL098W	7.91681	8.08875	7.96549	8.46613	8.5855	8.54556	8.66202	8.57484	8.64855	8.70063	9.01435	8.99053	9.03658	9.18008	8.82703	8.5059	8.54191
YBL099W	12.684	12.5023	12.6901	12.3774	12.433	12.6465	12.6316	12.5492	12.7384	12.3845	12.1765	12.074	12.3372	12.3196	12.5024	12.5471	12.46
YBL101C	8.98366	8.7614	8.84614	8.88869	9.38841	9.15615	9.11799	8.29754	8.74162	8.66153	8.86421	9.29162	9.10267	8.98366	9.09231	8.9835	9.06453
YBL101W-A	8.31226	8.96889	8.58144	7.25048	7.47842	8.19454	7.90267	7.60956	7.96213	7.69656	7.78266	8.08403	9.41028	9.50304	9.12512	9.32815	9.25514
YBL101W-B	9.64925	9.74071	9.99482	9.51613	10.1214	10.2522	10.2259	10.0265	10.4022	10.478	10.1085	10.514	10.9156	11.1387	10.8106	10.4078	10.0937
YBL101W-C	3.07578	3.53529	3.02616	2.91458	2.76586	2.86328	2.98915	3.05581	2.99557	2.90477	3.24938	2.81998	2.85739	2.91607	2.90215	3.16831	3.10689
YBL102W	9.04797	9.04518	9.36372	9.35478	9.22683	9.09071	8.98363	9.01623	8.93694	9.08899	9.44388	9.44914	9.37273	9.35627	9.18504	9.12833	9.17649
YBL103C	7.16654	6.98368	7.25381	7.40313	7.1847	7.28652	7.31068	7.11837	7.18295	7.18431	7.54705	7.32085	7.35814	7.31475	7.50894	7.22137	7.28722
YBL104C	8.63485	8.66133	8.5971	8.51505	8.58864	8.76847	8.81534	9.03191	9.00141	8.97865	8.72746	8.73449	8.72536	8.76227	8.78379	8.53949	8.52185
YBL105C	7.72607	8.01978	7.99359	7.83756	8.04148	8.08969	8.04627	7.8721	8.04148	8.04148	8.21488	8.35662	8.16503	7.97497	8.09359	7.96274	8.08079
YBL106C	5.59875	5.81336	6.38643	6.29084	6.38643	6.4581	6.43303	5.67271	6.14822	6.65571	6.64472	7.13612	6.3592	6.3426	6.49374	6.71674	6.73769
YBL107C	7.59999	7.68556	7.60913	7.99895	7.80823	7.8444	7.9546	8.15815	8.00497	8.04144	8.08813	8.21685	8.40739	8.3565	8.13836	8.01583	8.0438
YBL108C-A	8.62536	9.30876	8.70988	7.72429	7.28078	8.11225	7.69113	8.08436	7.93391	7.31112	8.19146	7.93784	7.46097	7.63199	7.46402	8.64489	8.68895
YBL111C	8.33727	7.77832	7.73266	7.44179	8.47889	8.36462	8.50494	6.04373	7.7818	7.68525	7.77203	9.16656	8.46625	7.53904	8.4061	8.14608	8.82763
YBL112C	8.96294	8.84109	8.50258	7.71781	9.19418	8.69837	8.97986	6.11634	8.0674	8.0238	8.28326	9.68106	9.12125	8.18503	9.03434	9.21307	10.0877
YBL113C	10.3241	10.3556	10.166	10.0096	10.5088	10.285	10.285	9.57031	9.93789	10.247	10.0525	10.7272	10.285	10.273	10.4132	10.848	10.8882
YBR001C	7.73283	7.78155	7.77832	7.98617	8.37514	8.01115	8.11188	7.42702	7.59518	7.62778	7.81282	8.02502	8.06756	8.21565	8.0116	8.3123	8.31197
YBR002C	7.3514	7.29196	7.63513	7.48963	7.85526	7.57547	7.69454	7.27195	7.52606	7.74152	8.05842	8.05111	8.0185	7.65985	7.26792	7.29716	7.44757
YBR003W	8.10576	8.23209	8.10918	8.43025	8.78499	8.44414	8.67395	8.32029	8.2683	8.30302	8.33319	8.71544	9.04603	8.86335	8.49941	8.66726	8.49941
YBR004C	8.41525	8.7671	8.5971	8.79842	8.27999	8.59937	8.01393	8.37021	8.28637	8.24098	8.11154	7.72358	7.77233	7.68285	8.45917	7.94392	7.94366
YBR005W	8.27514	8.68634	8.08612	8.04743	8.26235	8.17878	8.15623	8.02894	7.99507	8.16147	7.6355	7.47933	7.82399	7.87789	8.5792	8.09154	8.51913
YBR006W	7.25898	8.03455	7.76962	7.59735	7.82536	7.42368	7.1323	6.88274	6.95044	6.77485	6.39696	6.71791	7.41473	7.48854	7.59032	8.01172	7.82219
YBR007C	8.81348	8.69853	8.54285	8.60559	8.83403	8.86184	9.02092	8.8962	8.86612	9.03391	8.53115	8.77031	9.13142	9.05083	9.1541	8.81174	8.96105
YBR008C	6.23376	6.62542	6.23719	5.90368	5.84078	6.02276	5.92339	4.93414	6.23345	6.02844	6.19189	6.32661	5.83456	6.01883	5.98207	6.13526	6.66051
YBR009C	12.4151	12.5614	12.5501	12.3527	12.303	12.3241	12.1271	12.5817	12.4054	12.4355	11.8027	11.9857	12.319	12.4851	12.3174	12.5027	12.2454
YBR010W	12.342	12.4854	12.4717	12.4408	12.3967	12.2836	12.3933	12.4164	12.447	12.5461	11.7806	12.0306	12.5742	12.6474	12.5382	12.5325	12.4952
YBR011C	12.541	12.6028	12.533	12.7048	12.6942	12.6738	12.702	12.6717	12.7092	12.702	12.399	12.5812	12.7983	12.8894	12.7608	12.7954	12.82
YBR013C	4.99654	5.50058	5.33203	5.83945	5.9051	5.55473	5.86443	5.97377	5.93423	5.74686	5.56205	5.92437	6.16678	6.11158	5.8293	5.67008	5.81111
YBR014C	8.39018	8.71124	8.63879	8.91071	9.05387	8.82059	8.81127	8.86712	8.4927	8.64666	8.08268	8.24655	8.91119	8.95383	8.93799	8.75623	8.87505
YBR015C	9.04255	8.97175	9.00035	9.16717	9.45706	9.46429	9.56118	8.90057	9.56288	9.41799	9.39943	9.36634	9.45667	9.43209	9.37306	9.22052	9.27604
YBR016W	10.3052	10.4901	10.3305	9.69123	9.72923	9.78343	9.7874	10.2486	10.003	9.97569	9.89249	10.0767	9.81847	9.91908	10.0559	10.0836	10.0352
YBR017C	9.48709	9.49318	9.52046	10.0662	9.66472	9.96656	9.80948	9.56585	9.88666	9.70134	9.97282	9.88315	9.50197	9.57291	9.70134	9.53744	9.58444
YBR018C	4.1647	6.00652	4.10197	3.73156	3.62692	3.70866	3.76444	3.54783	3.8498	3.50741	3.39061	3.8498	3.78788	3.92396	3.36832	5.38405	5.379
YBR019C	2.90157	4.53004	3.37936	2.98954	3.18993	3.08409	2.91073	3.19806	3.44013	3.08657	3.40011	3.12462	3.08607	3.25454	3.15309	4.17021	4.4277
YBR020W	5.40621	7.54605	6.22878	5.05578	5.07916	5.32553	5.12738	4.88713	5.64177	5.3061	5.65873	5.04558	4.87868	5.40621	4.97325	6.65413	6.86571
YBR021W	6.78443	6.3844	6.38576	6.60013	6.92222	6.87361	7.12112	6.79339	7.02246	6.71498	6.93959	6.65308	6.06965	5.52672	6.24706	6.14551	6.65645
YBR022W	7.01657	7.37129	7.28485	7.41891	7.58928	7.59849	7.60396	7.78334	7.35811	7.62856	7.52851	7.56267	7.7602	7.62211	7.74819	7.30934	7.54605
YBR023C	9.5694	9.5461	9.28079	9.52907	9.65824	9.72699	9.77676	9.35963	9.5694	9.63104	9.38698	9.47229	9.63998	9.47642	9.67806	9.5507	9.69712
YBR024W	7.62226	8.41841	8.71559	7.82323	7.42189	7.6354	7.61125	7.88863	7.54286	7.13299	7.02413	7.19517	7.41046	7.7259	7.80903	8.37956	7.97509
YBR025C	10.9732	10.9485	10.7537	11.1874	11.2329	11.28	11.2979	11.2504	11.4411	11.3806	11.5732	11.5216	11.2923	11.2095	11.1539	11.1731	11.1896
YBR026C	9.05849	9.09182	8.90903	9.5721	9.52703	9.29545	9.29545	9.00151	9.00631	8.95809	8.45752	8.92643	9.33825	9.59952	9.67432	9.64229	9.45701
YBR028C	8.18725	8.40196	8.35819	8.45016	8.49786	8.32148	8.58212	8.42354	8.55958	8.50428	8.48966	8.36052	8.64335	8.58195	8.11191	8.27853	8.5198
YBR029C	8.27797	7.89059	7.78682	8.17142	8.24702	8.31512	8.38852	8.24424	8.53243	8.48151	8.73186	8.56121	8.93146	8.46092	8.22603	7.80102	7.83446
YBR030W	6.73587	7.55715	7.28766	6.95373	6.85062	7.32899	7.23775	7.80655	7.70256	7.69331	7.77166	7.59115	7.3475	7.17119	7.36149	7.0977	7.15186
YBR031W	12.5473	12.4372	12.27	12.5896	12.6318	12.6721	12.7259	12.3253	12.7383	12.7771	12.8813	12.9017	12.7313	12.5075	12.7175	12.5815	12.6645
YBR033W	7.66163	7.69926	7.52601	7.46081	7.31898	7.46575	7.17891	7.25704	7.06343	6.87842	6.61484	6.63717	6.94426	7.45495	7.35462	8.41157	7.95197
YBR034C	9.09296	8.7666	9.16734	9.33437	9.4907	9.20754	9.38065	9.5097	9.33789	9.50379	9.67309	9.32911	9.26802	9.11778	9.27396	8.67292	8.45201
YBR035C	8.8396	8.99015	9.07554	9.40328	9.47939	9.22345	9.27889	8.97377	8.89877	9.11699	9.26947	9.40625	9.39313	9.50409	9.51602	9.17096	9.2034
YBR036C	9.94646	9.7185	9.64	9.94373	10.2834	9.88293	10.0335	9.10956	9.58856	9.78049	9.51969	9.62314	10.1383	9.89132	10.2055	10.0362	10.2143
YBR037C	7.44085	7.60303	7.71889	7.67622	7.67622	7.64155	7.75522	7.77732	7.62956	7.45085	7.41617	7.59602	7.71592	7.77987	7.66746	7.86587	7.63453
YBR038W	7.96708	8.03701	7.6092	7.96733	8.38245	8.12892	7.93738	7.59168	7.84633	8.22158	8.55776	8.02518	8.4906	8.56213	8.18311	7.95482	8.1121
YBR039W	11.8046	11.585	11.7105	12.0331	12.0239	12.0458	12.0398	11.7144	11.8005	11.6627	11.3754	11.1613	11.56	11.5061	11.7907	11.7193	11.8219
YBR040W	4.11982	5.67617	5.29002	3.52567	4.02814	3.87884	3.65373	3.92604	4.43885	4.32456	4.51574	3.64791	4.33158	4.89338	3.92896	5.35687	5.54618
YBR041W	9.33725	8.98306	8.93711	9.4131	9.24536	9.35712	8.99526	9.02647	9.03118	8.99753	8.69852	8.94364	9.33269	9.37284	8.92825	9.04472	8.91274
YBR042C	7.98136	7.95823	7.83595	8.16853	8.40069	8.10024	8.36017	7.88461	8.16853	8.18731	7.79627	8.17407	8.52244	8.44531	8.095	8.20742	8.27163
YBR043C	7.79423	7.60293	7.4611	7.42303	7.52171	7.6327	7.53623	6.83671	7.43976	7.6517	8.24202	8.20513	7.75926	7.61362	8.17673	7.66338	7.91428
YBR044C	7.67536	7.97174	7.80893	8.26866	7.83283	7.89194	7.82697	8.10815	7.98543	7.85142	7.89747	7.83308	7.89209	7.9765	7.80026	8.08072	7.9596
YBR045C	4.80305	5.73717	5.59954	5.39809	5.69958	5.34481	5.51232	5.33526	5.41392	5.41543	5.75319	5.81651	6.30402	6.65033	6.03735	6.58457	6.33428
YBR046C	7.88818	7.69867	7.82365	8.06677	8.67578	8.09232	8.06862	7.04414	7.51095	7.4764	7.41937	8.02404	8.36458	8.28014	8.74914	8.38952	8.41853
YBR047W	5.78689	6.40388	6.63959	6.60963	6.47494	5.71364	5.9325	6.31791	6.17614	6.03528	5.91029	6.51861	6.11408	6.68122	7.03803	6.74208	6.63718
YBR048W	10.9835	11.3524	11.1375	11.1741	11.2289	11.2005	11.3557	11.6638	11.5929	11.6899	11.821	11.7481	11.4035	11.0243	10.8908	10.9968	11.0184
YBR049C	8.41904	8.07838	8.10942	8.08969	8.51921	8.489	8.62746	8.35831	8.51773	8.52591	8.3156	8.48527	8.70562	8.92726	8.60466	8.52336	8.35987
YBR050C	6.21493	6.29723	8.11199	6.85997	6.32662	6.50733	6.14298	6.72632	5.89517	5.72042	6.58513	5.52921	5.94031	5.86358	6.08859	7.69521	6.44041
YBR052C	9.90806	9.95953	10.1659	10.5566	10.2544	10.1386	9.78765	9.81017	9.69234	9.74659	9.74552	10.1725	10.3312	10.5452	10.2914	10.3077	10.2569
YBR053C	9.15325	9.11184	9.28086	9.74475	9.58545	9.44795	8.99839	9.11237	8.89269	8.81097	8.21702	8.71027	9.21828	9.64122	9.6326	9.70681	9.50769
YBR054W	8.86369	8.54542	8.73971	8.34907	8.92504	9.0653	9.28106	8.0065	8.56541	8.59125	9.16696	8.89466	8.57558	8.009	8.74898	9.4031	8.63996
YBR055C	8.04953	8.76137	8.31679	8.70408	8.39073	8.50189	8.43432	8.74144	8.63037	8.77714	8.70514	8.59986	8.45546	8.60421	8.5699	8.52442	8.77735
YBR056W	8.9978	8.86569	9.04821	9.44467	9.4935	9.12475	8.90267	8.55906	8.4295	8.48664	8.02809	8.39104	8.95062	9.30662	9.50283	9.66325	9.49489
YBR056W-A	9.35501	9.60756	9.11175	9.28558	9.59859	8.98881	9.03147	8.98438	8.92936	9.33133	8.46043	8.40637	8.74968	8.74457	9.67558	9.31631	9.65271
YBR057C	7.62208	7.43844	7.90576	7.19006	7.08817	7.26686	7.22637	7.69436	7.36925	7.25681	7.48359	7.2456	7.27222	7.3847	7.03451	7.51715	7.14334
YBR058C	7.58148	7.76668	7.7562	7.76902	7.79084	7.89725	7.87345	8.07087	8.04697	7.77536	7.82992	7.85285	7.56365	7.51181	7.63351	7.71188	7.45885
YBR058C-A	8.6838	8.76665	8.82748	8.81619	8.79119	8.48585	8.52935	9.00552	8.61012	8.79569	8.87879	9.03921	8.87719	8.64819	8.57657	8.75682	8.80664
YBR059C	9.52531	9.43751	9.58227	9.76375	9.63941	9.6068	9.41905	9.49798	9.47277	9.39886	9.13619	9.3741	9.43787	9.78406	9.54073	9.81923	9.62847
YBR060C	8.02976	7.69363	7.51788	7.62667	7.79781	7.99965	8.10956	8.05692	8.1	8.21775	8.33543	8.32125	8.18267	8.01591	8.05686	7.49581	7.77977
YBR061C	7.48372	7.72658	7.52055	7.99618	7.79064	7.66523	8.02138	8.18409	8.12239	8.18165	8.22715	7.79064	7.68169	7.58917	7.79064	7.52224	7.5377
YBR062C	8.03833	8.47032	8.36146	8.12037	7.73892	7.80854	7.45608	8.15587	7.6596	7.60222	7.46405	7.66308	7.90686	8.07847	7.87391	8.27816	8.21138
YBR063C	7.2289	7.05561	7.60949	7.78926	7.39324	7.51191	7.43738	7.43738	7.52269	7.46575	7.56252	7.45215	6.93156	7.30806	7.1696	7.49205	7.60601
YBR065C	5.65107	5.54564	5.65575	5.41164	5.49229	5.69624	5.5404	4.84071	5.45763	5.45494	5.22884	5.26753	5.31292	5.29072	5.62554	5.48512	5.65516
YBR066C	8.23844	8.41737	8.43537	8.92138	8.76392	8.76521	8.85869	9.04403	8.85343	8.7309	8.28182	8.61582	9.33536	9.74429	9.4816	9.30794	9.57219
YBR067C	10.234	10.7	10.4101	10.5647	10.5744	10.6235	10.8284	9.91969	10.5366	10.8833	11.3895	11.4937	11.3615	10.6424	10.7198	10.6035	10.8442
YBR068C	9.22929	8.35648	8.94351	8.85799	9.03268	8.56418	8.70181	7.98295	8.66679	8.73856	9.27613	9.09683	8.54457	9.09652	9.4688	9.19397	8.87256
YBR069C	6.59362	6.58728	6.5332	7.22796	7.08004	7.22261	7.46375	7.69694	7.81008	7.85132	7.87291	7.89532	6.86901	6.55588	7.03222	6.86388	6.82935
YBR070C	7.55961	7.5829	7.26523	7.71349	7.56275	7.45154	7.60607	7.73049	7.55696	7.50879	6.45117	7.56275	8.02502	7.88053	7.33716	7.45757	7.68715
YBR071W	8.36741	8.41267	7.8944	8.60562	9.08202	8.63345	8.90034	7.91175	8.29601	8.24131	6.65878	7.33019	8.02324	7.87753	8.40503	8.69901	8.91261
YBR072C-A	2.90436	4.49079	3.71883	2.48196	2.6558	2.89024	2.77831	2.6412	2.91695	2.6048	2.86506	2.79432	2.50349	2.89024	2.89024	4.18188	3.82648
YBR072W	11.5026	11.4105	11.7172	11.6463	12.0539	11.5695	11.3698	10.2309	9.94678	9.22952	10.4846	7.61875	10.3204	10.6431	11.7815	12.4826	11.6968
YBR073W	7.3514	7.50739	7.06428	7.3217	6.97729	7.07867	7.12743	7.64844	7.41711	7.49152	6.61735	6.92942	6.99478	6.97275	6.71264	7.30992	7.16356
YBR074W	8.41913	8.53	8.41646	8.68695	8.52063	8.71665	8.74829	8.72995	8.79928	8.7924	8.87773	8.84045	8.7104	8.74497	8.88801	8.81743	8.72995
YBR076W	4.14353	4.26878	3.79273	3.77682	3.67064	3.59837	3.4656	3.69497	3.52153	3.47216	3.18651	3.1376	3.95389	3.50726	3.48859	4.25427	4.46336
YBR077C	7.56705	7.79607	7.88674	7.8204	7.95388	7.66846	7.92068	7.67352	7.6749	7.84443	7.92939	8.14319	8.16571	8.06316	8.15072	8.14096	8.37303
YBR078W	12.2783	12.2436	11.9843	12.2872	12.3032	12.291	12.2358	11.9258	12.3458	12.2358	11.953	11.9688	12.3536	12.2965	12.2726	12.1204	12.2014
YBR079C	10.4614	10.4744	10.3339	10.3473	10.2156	10.6967	10.6706	10.6867	10.8005	10.76	11.1331	10.8601	10.3674	10.3362	10.556	10.2734	10.2821
YBR080C	9.65844	9.5899	9.55945	9.9404	10.0506	9.92863	9.90198	9.48693	9.83711	9.81479	9.51954	9.75931	10.0535	10.2086	10.1113	9.85621	9.94412
YBR081C	8.47406	8.42383	8.52538	8.54837	8.70208	8.65627	8.72244	8.6465	8.68264	8.87997	8.61707	8.72788	8.70208	8.81343	8.89981	8.85422	8.71637
YBR082C	10.8326	11.1241	11.2879	11.408	11.266	11.1226	11.0567	11.3026	11.0616	11.1386	11.0411	11.3036	11.3951	11.3845	11.233	11.2813	11.2737
YBR083W	7.0419	7.45133	7.35769	7.21076	7.01081	7.21381	7.10676	7.41954	7.3191	7.10676	7.19619	6.82585	6.63625	6.73604	6.99915	6.94651	6.95198
YBR084C-A	11.5235	11.6182	11.3681	11.7065	11.5176	11.5781	11.7219	11.8833	11.718	11.8656	12.0828	12.0672	11.6031	11.2334	11.1584	11.3914	11.4297
YBR084W	8.40988	8.4641	8.14988	8.51669	8.54568	8.89328	9.19457	9.04353	9.38905	9.43417	9.97948	9.68623	8.71338	8.4629	8.87766	8.41573	8.58834
YBR085C-A	9.39504	9.58264	9.60766	9.8366	10.1427	9.66752	9.73171	9.39964	9.54152	9.52056	8.63657	8.69342	8.91711	9.31424	9.52196	10.1034	10.1864
YBR085W	5.46037	7.14941	5.3587	5.39626	5.37924	5.07636	5.43838	4.77421	5.56738	5.48641	6.3118	6.22827	5.76579	5.83385	5.57947	6.83523	6.78993
YBR086C	10.4002	10.1991	10.0558	10.3472	10.5934	10.5715	10.5547	9.88153	10.2208	10.3024	10.23	10.2225	10.7105	10.803	10.6509	10.6977	10.4623
YBR087W	7.86226	8.23646	7.67229	8.0031	7.94954	7.84332	8.01468	8.12666	8.0031	8.04083	7.76668	8.02136	8.32638	8.00864	7.89726	8.0031	8.0822
YBR088C	10.1069	10.4292	10.0218	10.3688	10.0809	10.1313	10.0873	10.4801	10.167	10.0536	8.56115	9.8026	10.2911	9.98459	9.76393	9.719	9.9639
YBR089C-A	9.43418	9.73768	9.67462	9.61443	9.64979	9.2515	9.25883	9.58039	9.26077	9.48706	9.31815	9.69656	10.0206	10.0317	9.80548	9.91399	9.84393
YBR090C	3.21832	3.58562	3.06197	2.96735	2.88468	2.76183	3.04491	3.06197	3.20496	3.06197	3.13398	3.17203	2.87142	3.04481	3.22761	3.42362	3.329
YBR091C	7.526	7.76342	7.8716	8.05637	7.70145	7.40629	7.57809	8.13152	7.73825	7.88423	8.38923	8.25085	7.7552	7.69846	7.47359	7.34992	7.55152
YBR092C	5.56887	5.85428	5.79774	6.11507	6.20149	6.70014	6.27393	6.64601	6.706	6.71557	6.90168	6.12583	5.87264	5.33865	5.59471	5.30711	5.56248
YBR093C	5.19143	5.81644	5.94474	6.64058	6.30735	6.61206	5.99113	5.20002	5.7995	6.05419	6.1926	5.91779	6.43995	5.95343	6.01967	5.94696	6.53662
YBR094W	8.23149	8.34043	7.98878	8.53387	8.39817	8.37927	8.26327	8.19215	8.28814	8.20115	8.06265	7.74629	7.91362	8.19576	8.15379	8.2345	8.19885
YBR095C	7.98811	8.0114	8.24751	7.96978	8.12386	8.05723	8.01998	8.23111	8.07959	8.17048	8.03546	7.94944	8.29154	8.44362	8.28379	8.15578	8.1199
YBR096W	9.51932	9.75559	9.45747	10.2979	9.86323	9.69662	9.61477	9.75539	9.7184	9.77375	9.42849	9.82881	10.2609	10.2824	10.041	9.75094	9.88712
YBR097W	8.31239	8.19453	7.96685	8.65919	8.50618	8.41975	8.47245	7.8652	8.26823	8.4009	8.11112	8.34084	8.4378	8.59729	8.5303	8.61387	8.55005
YBR098W	6.7809	7.26807	7.30309	7.18761	7.11714	7.17424	7.1954	7.60006	7.49153	7.1985	6.34634	6.54251	7.12024	7.41863	7.18761	7.4286	7.18761
YBR101C	9.60038	9.24748	10.6077	9.56104	9.35366	9.49439	9.42515	9.63288	9.52998	9.54268	9.58498	9.34889	9.54895	9.57927	9.94726	9.75384	9.48003
YBR102C	6.78385	7.15002	7.16779	7.36858	7.48189	7.38837	7.45314	7.24985	7.42068	7.61323	7.40434	7.28991	7.40434	7.60198	7.40434	7.46902	7.46498
YBR103W	8.47481	9.05252	8.61914	8.84154	8.8562	8.81022	8.78533	8.5173	8.73171	8.80299	8.64106	8.39565	8.63589	8.77899	8.83422	8.91784	8.95525
YBR104W	7.57931	7.87187	8.06801	8.30757	8.12709	7.8942	7.68585	8.16393	8.1435	8.38374	9.02644	8.49637	7.99963	8.00364	8.04775	7.27141	7.26852
YBR105C	9.00419	8.39084	9.61779	8.86911	9.10402	9.06024	8.98328	8.5259	8.68548	8.82119	9.26745	8.95172	8.68447	8.28461	9.10192	9.05749	8.8697
YBR106W	10.6217	11.015	10.6569	11.1611	11.0842	10.8394	11.0226	11.0491	10.8207	11.194	11.1129	11.3209	11.4989	11.3988	11.038	10.8342	11.1073
YBR107C	5.92059	6.60528	6.62611	6.82384	6.90186	6.77426	6.94782	6.56421	6.77143	6.97653	6.90467	6.70314	6.97136	6.90139	6.90049	6.97058	7.09113
YBR108W	5.24231	6.36181	6.39456	6.27123	6.47192	6.6932	6.65664	5.70877	6.32235	6.15252	5.82993	6.12137	6.48071	6.32831	6.55923	6.68328	6.89737
YBR109C	10.5429	10.6682	10.6479	10.8658	10.8154	10.6067	10.6259	10.608	10.4312	10.6789	10.5337	10.663	10.788	10.5933	10.8345	10.4976	10.9356
YBR110W	8.58368	8.61875	8.41286	8.78027	8.83006	8.46292	8.58591	8.8125	8.78483	8.8555	8.33498	8.93093	9.06915	9.17219	8.96454	8.91543	8.8902
YBR111C	10.6458	10.6515	10.7777	10.9027	10.6693	10.6188	10.5227	10.4208	10.4929	10.4975	10.222	10.4818	10.9148	11.0959	11.0169	10.93	10.8445
YBR111W-A	7.22068	7.55075	7.39903	7.49759	7.42784	7.24775	7.27229	7.54832	7.23249	7.31266	7.52179	7.44496	7.33151	7.37623	7.41884	7.66924	7.39487
YBR112C	8.91666	8.7155	8.77074	8.5554	8.86071	8.90391	9.04123	8.86086	9.07495	8.96189	8.74914	8.82433	9.02943	9.27587	9.05182	9.16463	9.1213
YBR114W	7.44152	7.19062	7.84392	7.26788	7.41594	7.08801	6.99622	7.48732	7.34148	7.34148	7.29457	7.34148	7.09524	7.41741	7.52235	7.7531	7.39633
YBR115C	9.26627	9.26897	9.11656	9.39264	9.32707	9.54905	9.40669	9.28571	9.60863	9.68081	10.4257	10.0882	9.30751	9.29291	9.66127	9.30079	9.49884
YBR117C	8.02502	8.4045	8.98938	8.85269	9.11392	9.21975	8.73083	7.71446	7.49359	6.92662	6.73783	4.83458	6.17737	6.58588	8.12979	9.52038	8.8123
YBR118W	13.6883	13.7761	13.7402	13.7226	13.709	13.7632	13.6984	13.7822	13.746	13.7415	13.648	13.6307	13.6132	13.6622	13.709	13.709	13.709
YBR119W	7.99489	8.26049	8.24168	8.05453	7.98405	8.10645	7.83265	8.14317	8.01657	7.96785	7.67733	7.61866	7.87752	8.12773	8.39488	8.38759	8.17204
YBR120C	7.61868	7.61746	7.32941	7.69345	7.54282	7.81924	7.66606	7.85271	7.44479	7.27851	7.41417	7.5059	7.5168	7.47997	7.44692	7.71188	7.51255
YBR121C	10.9587	11.0061	10.8949	11.0735	11.0675	11.244	11.1551	11.3302	11.2582	11.3821	11.3559	11.2458	11.199	11.1745	11.1724	11.114	11.0687
YBR122C	8.31618	8.45923	8.47648	8.85151	8.70469	8.49793	8.41987	8.6034	8.48039	8.54749	8.73368	8.68089	8.63496	8.58344	8.58318	8.59512	8.56134
YBR123C	8.24964	7.91108	7.99632	8.26103	8.2234	8.25037	8.35317	8.40372	8.25146	8.41714	8.32277	8.08756	8.27171	8.61927	8.26103	8.28403	8.07034
YBR125C	8.20858	8.34716	8.07987	7.87801	8.03293	7.96054	7.98268	7.5517	8.0238	7.81399	7.95315	7.94031	8.16984	8.3425	8.12469	8.42658	8.52392
YBR126C	10.6778	10.666	10.8255	10.9998	11.315	11.0193	10.7151	10.0278	10.2841	10.182	10.2646	10.5058	10.9966	11.1659	11.1439	11.5338	11.1967
YBR127C	11.656	11.5005	11.3836	12.0062	12.1557	12.0095	11.9669	11.1603	11.5715	11.7931	11.6823	11.8925	12.029	12.0084	12.0646	11.6641	11.8731
YBR128C	4.34659	5.36697	5.81026	5.79588	5.27847	5.61616	5.11545	5.67637	5.20604	4.69491	4.44454	5.02284	4.99596	5.49789	5.12572	5.28616	5.44464
YBR129C	7.45429	8.24503	7.67031	7.12173	6.81789	7.19526	7.23172	6.73602	7.49103	7.06646	6.96527	7.05634	7.03126	7.53725	7.3489	7.98747	7.90808
YBR130C	8.46403	8.45925	8.27709	8.22597	8.43712	8.39987	8.3817	8.75632	8.6745	8.54653	8.5949	8.45294	8.56101	8.56943	8.38839	8.36621	8.43139
YBR131W	8.09801	8.33959	8.33162	7.82055	7.68117	7.81552	7.5443	8.16552	7.78202	7.79791	7.63771	7.32689	7.3587	7.67988	7.67378	7.62261	7.42529
YBR132C	6.20428	6.77988	6.43919	6.31044	6.88496	6.38512	6.2229	4.94529	5.77299	5.78734	5.63245	5.30207	5.73066	6.15252	5.72106	7.23679	7.20181
YBR133C	7.64009	7.97621	7.85186	7.9754	7.69739	7.78715	7.77541	7.95991	8.12777	8.17529	8.12269	8.13893	7.97253	8.06442	7.72149	7.8938	7.94332
YBR135W	7.48246	7.64459	7.47913	7.87757	7.90616	7.55362	8.16628	7.94717	7.81109	8.20547	8.25328	8.38314	8.52587	8.31147	7.94512	7.64459	7.8894
YBR136W	7.52804	7.55739	7.59429	7.80878	7.72881	7.79354	7.98705	7.36701	7.84246	7.93356	7.82686	7.87438	7.6371	7.50503	7.97584	7.96272	7.95025
YBR137W	8.72051	9.10264	9.11116	9.52357	9.41775	9.09433	8.98741	8.98713	8.86635	9.08107	9.01016	9.45255	9.68433	9.68423	9.39162	9.43367	9.32894
YBR138C	5.30162	5.8649	5.55458	5.73474	5.85817	5.92199	5.96754	6.00314	6.16443	6.01054	6.17685	5.60579	6.38587	6.66943	5.96581	6.18298	6.18808
YBR139W	9.95741	9.83162	9.98487	10.151	10.2091	9.9561	9.91832	9.34735	9.46899	9.55042	9.52751	9.83237	10.5331	10.6656	10.3837	10.4661	10.3463
YBR140C	9.8207	10.01	9.9073	9.91362	9.99387	10.0119	9.95926	9.63948	9.86363	9.89922	9.56116	9.92608	9.7982	9.93091	10.171	10.4116	10.3287
YBR141C	6.32808	6.76703	6.45863	6.74785	6.59372	6.82403	7.03017	7.39079	7.09102	7.54906	7.6548	7.0354	6.8014	6.55477	7.12615	6.08642	6.4829
YBR142W	8.73817	8.55004	8.74567	8.64117	8.37931	8.86144	9.01474	9.62379	9.38122	9.3919	9.74909	9.18285	8.40749	8.37264	9.11089	8.55063	8.59436
YBR143C	10.4357	10.2408	10.212	10.5893	10.6329	10.6476	10.6461	10.5862	10.7735	10.8176	10.9434	10.9244	10.6662	10.662	10.665	10.4454	10.5065
YBR145W	6.56097	6.42187	6.58117	6.89105	7.13983	6.8583	6.78978	6.8129	6.72113	6.82317	8.73491	8.45813	7.60818	7.69889	7.97968	7.0329	7.0329
YBR146W	8.55201	8.74252	8.9755	9.0604	9.03461	8.90127	9.13715	8.8962	9.02157	8.82993	9.16995	9.18061	9.3113	9.03698	8.98723	9.17877	9.22103
YBR147W	8.12614	8.12963	8.22165	8.14551	8.02857	7.99265	7.81732	7.96447	7.57926	7.30576	8.91796	8.3836	7.79409	8.27153	8.38927	8.3244	8.19026
YBR148W	4.76158	4.96392	5.41618	5.45775	5.45775	5.38771	5.20041	5.60713	5.46823	5.43174	5.57349	5.45775	5.50734	5.59203	5.56922	5.48164	5.37093
YBR149W	10.3606	10.437	10.4289	10.9212	10.8032	10.4931	10.3351	10.2093	10.158	10.097	9.75295	10.1134	10.5921	10.8724	10.9968	10.8896	10.7908
YBR150C	8.85797	9.03659	8.93178	8.76872	8.85779	8.90352	8.72952	9.01932	9.04206	8.85797	8.18253	8.42981	8.59525	9.10481	8.70141	9.22093	8.87943
YBR151W	7.54046	7.66941	8.0312	8.59678	8.56497	8.33579	8.27554	7.76708	8.04687	8.10254	8.40247	8.66306	8.27336	8.32991	8.26236	8.35771	8.24545
YBR152W	3.43755	4.2709	3.98146	3.91272	3.81243	3.88425	3.65393	3.822	4.18093	3.92806	4.04096	3.95535	4.04096	4.16836	4.40036	5.22842	4.94681
YBR153W	6.65369	7.02916	7.13179	6.92465	7.03778	6.98349	7.19411	7.2047	7.17936	7.28281	7.48067	7.21811	6.79673	6.8936	6.99804	7.31553	7.34103
YBR154C	9.44486	9.33882	9.44023	9.36467	9.12097	9.4287	9.38935	10.1442	9.67438	9.61174	9.94597	9.60028	9.20175	9.0548	9.09353	8.68683	8.91761
YBR155W	7.98921	8.00864	7.82735	7.97501	7.6656	7.83661	7.78693	8.86443	8.41968	8.54705	8.51174	8.09348	7.81119	7.83388	7.97501	7.81656	7.54918
YBR156C	6.81208	7.17914	6.64773	6.67551	6.47734	7.03919	6.86931	7.36873	7.19499	7.19513	6.71883	6.16415	6.89462	6.84725	6.45039	6.61665	6.75083
YBR157C	3.72022	4.9097	5.41687	4.6764	4.6057	4.35691	4.34711	4.25202	4.16656	4.47963	4.60998	5.0619	4.60998	4.69444	4.25111	5.25589	5.09378
YBR158W	8.84896	8.77268	8.86316	8.89913	8.78943	8.93014	8.86018	8.78042	8.90719	9.11965	9.56441	10.1139	8.99572	9.35953	9.70492	9.18829	9.11287
YBR159W	9.4738	9.51457	9.10504	9.83087	9.78022	9.66738	9.53072	9.49769	9.52946	9.5561	9.16563	9.37368	10.1139	10.0108	9.84037	9.47837	9.59189
YBR160W	8.61617	8.9556	8.72132	9.19505	8.93048	8.84586	8.6852	9.02382	8.81382	8.72354	8.02329	8.11119	8.55771	8.42161	8.37559	8.44916	8.61247
YBR161W	7.12094	7.44412	7.45065	7.8433	7.81737	7.52316	7.62432	7.72992	7.63457	7.49063	6.82891	6.87109	7.16544	7.45769	6.93126	7.56512	7.47628
YBR162C	11.103	11.0649	10.8315	10.7177	10.777	10.8857	10.7532	10.664	11.1846	10.7968	10.4474	10.278	10.4305	10.6203	10.6994	10.2721	10.6954
YBR162W-A	9.23348	9.48638	9.4011	9.3811	9.05249	8.96039	8.95555	9.44418	9.14849	9.39121	9.48634	9.41443	8.99963	9.04731	8.71815	8.72531	9.1721
YBR163W	7.89985	8.33257	8.15064	8.29927	8.09153	8.13132	8.14888	8.1011	8.33141	8.23421	8.27957	8.21921	8.17761	8.17761	8.19769	8.1184	8.17761
YBR164C	9.17817	9.16383	8.95326	9.40775	9.39691	9.18684	9.25727	9.3643	9.29504	9.3648	9.3375	9.40764	9.58378	9.67153	9.40481	9.30021	9.32187
YBR165W	6.35297	6.95354	6.97961	7.24715	6.8999	6.8451	6.70465	6.85022	6.81577	6.67706	6.7184	6.53354	6.72234	6.97096	6.80666	7.35321	7.03262
YBR166C	8.6038	8.80841	8.75216	9.00503	8.59045	8.71388	8.52886	8.89508	8.78985	8.65806	8.88936	8.5138	8.38476	8.64855	8.53144	8.52691	8.39951
YBR167C	7.41986	8.23256	7.98648	7.68697	7.30761	7.52316	7.20934	8.22468	7.75495	7.61694	7.78336	7.56806	7.61694	7.76388	7.459	8.02632	7.71026
YBR168W	6.5217	6.48532	6.40225	6.71361	6.74439	6.43963	6.55511	6.5605	6.69908	6.6438	6.67743	6.64825	7.01395	7.02938	6.60483	7.05964	6.86883
YBR169C	8.28707	8.05805	8.85885	8.45618	8.5985	8.47357	8.25025	7.69436	7.68955	7.5777	7.81614	7.82904	8.56764	8.54965	8.68701	8.98079	8.38116
YBR170C	8.36594	8.1301	8.327	8.4373	8.53599	8.34406	8.23646	8.23055	8.2341	8.22584	7.95534	8.20757	8.3666	8.43717	8.33167	8.49294	8.45778
YBR171W	8.87275	8.74683	8.82439	9.00231	8.97323	8.87588	8.76352	8.86639	8.82621	8.90748	8.76072	8.93336	9.33743	9.14657	9.00105	8.54157	8.72369
YBR172C	8.89782	8.72235	8.72928	8.66724	8.54243	8.81791	8.93831	9.11084	9.0031	9.05323	9.20303	8.80201	8.81791	8.72097	8.87132	8.32329	8.31776
YBR173C	8.47278	8.99342	8.57466	9.16968	8.74427	8.66329	8.42644	8.59534	8.36967	8.36548	8.50206	8.56816	8.31452	8.16268	8.44038	8.18081	8.44566
YBR175W	6.34612	6.2348	6.34935	6.74308	6.77241	6.63061	6.68063	7.15461	6.62874	6.84112	6.90293	7.00976	6.8156	7.10655	6.63614	6.47556	6.57356
YBR176W	6.99123	6.79841	6.60427	7.5101	7.00304	6.85464	6.95155	6.78909	6.92136	6.86992	6.75763	7.06501	7.04435	6.88722	7.15445	6.90392	7.03953
YBR177C	9.47112	9.47993	9.30918	9.58255	9.8742	9.70005	9.70005	9.05005	9.43058	9.61088	9.70005	9.91348	10.0358	9.9058	9.86474	9.73653	9.81529
YBR179C	7.68246	7.75063	7.89025	7.95992	7.82803	7.89858	8.01129	8.09125	7.99383	7.8641	7.90552	7.7419	7.90262	7.99296	8.02199	8.07288	7.93155
YBR180W	3.5591	5.38892	3.73085	3.26971	3.40816	3.08979	3.07185	3.27099	3.43594	3.39283	3.65986	3.31876	3.62904	3.64337	3.40121	5.08538	5.06117
YBR181C	12.7997	12.8474	12.7125	12.8662	12.8247	12.8821	12.8726	13.0889	12.9931	12.9914	13.0301	13.1028	12.9706	12.9281	12.8364	12.8675	12.8092
YBR182C	5.94308	6.23131	6.16189	5.89142	6.01191	6.13575	6.11659	6.08885	6.19606	6.22559	5.68692	5.84888	6.07137	5.6909	6.36258	5.67568	6.04506
YBR182C-A	2.70147	4.14353	2.82803	2.88888	2.82447	3.24319	2.59091	2.72724	2.87475	2.87888	2.68611	2.64469	2.69005	3.0151	2.72819	3.94784	3.682
YBR183W	7.95512	7.64302	8.09366	8.30334	7.89434	8.31505	7.6927	7.10536	7.21048	6.9097	7.16511	7.18781	7.45172	7.44154	7.66915	8.03879	7.71594
YBR184W	3.76969	5.40029	4.43858	2.8878	3.59748	3.67179	3.42118	3.34866	3.75715	3.58614	3.43007	3.14365	3.57164	3.94304	3.48341	5.03789	5.30837
YBR185C	7.56793	7.65696	7.44987	8.09864	8.0007	7.97276	8.15298	7.93798	7.88408	7.83071	7.75512	7.8586	8.10759	7.97515	7.84141	8.00512	7.74408
YBR186W	2.89181	4.25571	3.74658	3.07258	2.77831	2.77733	2.60782	2.89181	2.709	2.71048	2.60066	2.56288	2.37787	2.92536	2.84032	4.15061	3.87146
YBR187W	8.18964	8.47232	8.327	8.6287	8.83203	8.73757	9.02614	8.91093	8.89645	9.11284	9.20446	9.07923	8.87437	8.89715	8.5749	8.61954	8.63182
YBR188C	7.12078	7.72757	7.77881	7.76293	7.22068	7.4893	7.44794	7.85037	7.5785	7.56452	7.60686	7.4827	7.32704	7.55826	7.54968	7.68796	7.56965
YBR189W	11.5711	11.8099	11.6963	11.8964	11.8529	11.8162	12.0115	12.116	11.9836	12.1775	12.3706	12.4309	11.8781	11.5104	11.5496	11.574	11.7615
YBR191W	11.5952	11.8362	11.6356	11.7535	11.8593	11.8503	12.0026	12.1599	11.8573	12.0691	12.1701	12.1785	12.0245	11.6685	11.7448	11.6089	11.7546
YBR192W	6.4508	6.74815	6.69401	6.98852	7.20208	6.8354	6.99491	6.98729	7.13212	7.04469	7.12654	7.04319	7.06085	7.00527	6.8824	6.66679	6.63647
YBR193C	6.10016	6.76131	6.27694	6.86691	6.67088	6.56363	6.88426	6.54881	6.57341	6.53287	6.55209	6.67088	6.60585	6.79003	6.92704	6.68002	6.97906
YBR194W	6.63363	6.81049	6.88574	6.98581	6.57596	6.99754	6.76572	7.23308	6.89349	7.10116	7.25708	7.00106	6.91031	7.14628	6.75824	6.85813	6.81973
YBR195C	7.74785	7.99433	8.10451	7.9974	7.92517	7.77233	7.73754	8.09587	7.93184	8.00389	7.47836	7.49774	7.7846	7.80171	7.55957	7.68583	7.63048
YBR196C	12.511	12.5265	12.4656	12.5909	12.5409	12.5152	12.3981	12.314	12.3878	12.373	12.0474	12.333	12.7368	12.7032	12.7137	12.5492	12.3871
YBR196C-A	3.66424	4.73766	3.98365	3.7422	3.83658	3.80084	3.46486	3.4379	4.26398	3.83658	4.11544	3.72999	3.28313	3.40456	2.83474	4.49145	4.71473
YBR196C-B	3.20954	4.06486	3.89097	3.24259	3.42485	3.49712	3.26339	3.65133	3.2753	3.25824	3.96411	3.84853	3.49675	3.20054	3.11366	4.05352	3.811
YBR197C	5.59875	5.94346	5.70943	5.90368	6.29441	6.06273	6.16648	5.19376	5.7653	6.12976	6.52572	6.6288	6.23316	5.90707	6.37254	6.13412	6.23138
YBR198C	8.57769	8.69306	8.72923	8.70261	9.00896	8.94202	8.98413	8.66417	8.77326	9.00643	9.08121	9.03541	8.96323	8.88948	8.96572	8.75945	8.88923
YBR199W	9.64093	9.4736	9.63324	10.1198	10.0207	9.95179	9.75698	9.61201	9.63165	9.68422	9.56907	9.79747	9.97645	9.87171	9.74037	9.92528	9.97485
YBR200W	7.51715	7.62586	7.53108	7.28575	7.46788	7.60338	7.51949	7.34097	7.49289	7.24586	7.62926	7.69893	7.67504	7.58347	7.43317	7.56616	7.62261
YBR200W-A	3.82787	4.74065	3.76343	3.32541	3.15097	3.46708	3.41622	3.36515	3.57682	3.16491	3.49851	3.54818	3.36233	3.93994	3.89687	4.37374	4.41223
YBR201W	7.07817	7.35172	7.55783	7.67415	7.80685	7.5426	7.25313	7.25383	7.00017	7.35814	7.11554	7.55123	8.45717	8.24149	7.88485	7.53325	7.80236
YBR202W	8.41913	8.54663	8.17293	8.51638	8.62386	8.67593	8.85764	8.16919	8.59322	8.73673	9.10868	9.29936	9.02157	8.88236	8.88702	8.49634	8.72635
YBR203W	7.97514	7.07853	7.04477	7.38366	7.79064	7.73317	7.56831	7.01961	7.17867	6.90418	7.06554	7.09064	7.38372	7.13295	7.75938	7.53	7.55349
YBR204C	7.22152	7.41784	7.42842	7.62738	7.74181	7.58023	7.38171	6.97939	7.12601	7.04401	6.62334	7.12266	7.67923	7.59713	7.46579	7.56496	7.50833
YBR205W	8.70169	8.7905	8.69261	9.28565	9.12232	9.10551	9.09542	8.93391	9.07164	9.27056	8.90748	9.08629	9.37164	9.22779	9.06466	8.85638	9.05594
YBR207W	10.2466	10.4805	10.7127	10.3291	10.3086	10.1904	10.2618	10.4955	10.5739	10.5501	9.93336	10.4683	10.915	11.0589	10.8061	10.8632	10.6649
YBR208C	9.02418	8.7362	8.7362	8.7068	8.58973	7.42756	7.34685	7.53133	7.5253	7.62149	8.57008	9.21933	9.01473	9.28067	9.1755	9.11014	9.0476
YBR210W	8.33705	8.72111	8.44614	8.40985	8.12928	7.90583	8.13864	8.31823	8.1417	8.36408	8.62725	8.62437	8.61054	8.50039	8.2827	8.66076	8.80128
YBR211C	6.18642	6.8811	6.8892	6.79543	6.69565	6.93881	6.66353	6.93013	6.90593	6.8892	6.94379	6.86238	6.82403	7.19344	7.07501	6.80967	6.95442
YBR212W	7.95644	7.64915	8.27124	8.18043	8.27709	8.26838	8.12295	7.95784	7.98337	7.70782	7.85695	8.10886	8.10886	8.20547	8.10886	8.45223	8.13084
YBR213W	6.77992	8.02176	7.57	8.71794	8.58814	8.97174	9.26813	8.22249	8.80199	8.81567	8.52527	8.29745	8.00473	7.69698	7.54851	7.95071	8.09589
YBR214W	7.9992	7.62693	8.41217	8.3637	8.57387	8.36195	8.08673	6.43729	7.21673	7.01265	7.41964	7.30656	8.07088	7.9962	8.38027	8.68859	8.41911
YBR215W	7.3771	7.16321	7.37569	6.97302	6.98814	7.22089	7.29488	7.36691	7.4247	7.23766	7.20257	7.05189	7.16298	7.21436	7.22772	7.31509	7.27675
YBR216C	6.78647	6.44647	6.77464	6.98792	7.08414	7.14483	7.10984	6.96985	6.89468	7.05537	6.75377	6.61137	7.20377	7.21072	7.05086	7.20581	7.06974
YBR217W	5.91299	7.1506	6.9752	6.7452	6.37897	6.51909	6.49036	6.51909	6.6516	6.629	6.27483	6.08644	6.31118	6.51524	6.44654	6.58997	6.64183
YBR218C	10.9121	10.8461	10.7377	10.7695	10.7223	10.8308	10.8707	10.7699	10.9698	10.8406	11.4544	11.5067	10.8767	11.1224	11.239	11.2409	11.1817
YBR219C	5.30554	6.9197	6.73266	5.11184	4.82919	5.24153	5.09401	4.98184	5.68443	4.9672	5.48468	5.25564	4.7709	5.51637	4.99299	6.65455	6.99327
YBR220C	7.19292	7.2964	7.11977	7.55537	7.7376	7.68121	7.89066	7.26991	7.61564	7.79164	7.9829	8.10892	8.12178	7.7945	7.67612	7.3295	7.77693
YBR221C	10.6047	10.5034	10.3773	11.0107	11.0337	11.035	10.872	10.6175	10.918	10.8417	10.749	10.916	11.2934	10.9342	10.9713	10.8088	11.069
YBR221W-A	3.22515	3.07721	2.80689	2.67146	2.80689	3.21325	2.70456	3.12772	2.79224	3.03121	2.57151	2.80689	2.47503	2.78754	2.51838	3.01385	2.76523
YBR222C	7.44155	7.47937	7.74422	8.07308	8.28142	8.18605	8.18761	7.68275	7.8823	7.9133	7.79791	7.9132	8.17764	7.95185	8.22025	7.97785	8.15286
YBR223C	5.72006	5.76745	5.45493	6.15909	6.17797	5.88429	6.12089	5.0489	5.72844	5.87861	5.91225	6.22758	6.21954	5.6814	6.0855	5.9592	6.23684
YBR225W	7.57112	7.70235	7.79616	7.65423	7.979	7.89778	8.06677	7.38906	7.50964	7.67642	7.42787	7.61243	7.74349	8.01001	7.67906	7.76452	7.8334
YBR227C	7.54663	7.59454	7.88736	7.99356	7.68994	7.59211	7.6505	8.11211	7.88191	7.84964	7.82211	7.86585	7.82211	8.16339	7.91921	7.81989	7.8436
YBR228W	6.68807	7.36692	7.46554	6.76553	6.78665	6.60156	6.90061	7.14684	6.93348	7.03471	7.05051	6.87493	6.65716	7.19014	7.20862	7.48513	7.35795
YBR229C	8.65578	8.63704	8.40026	9.00641	8.91915	8.99882	8.90691	8.61344	8.90691	8.84981	8.38911	8.71485	9.00059	9.20918	8.92207	8.9913	8.91718
YBR230C	9.51972	9.6373	10.1714	9.86017	9.82621	9.5937	9.62723	9.49507	8.93146	9.01699	9.04882	9.14331	9.39269	9.26498	9.45599	9.9898	9.72554
YBR230W-A	8.9185	9.34955	9.53433	9.72145	9.41489	9.08911	9.06948	9.27833	8.66736	9.13287	9.12353	9.3536	9.37598	9.11008	9.01081	9.3745	9.53186
YBR231C	5.77562	5.67622	5.83804	5.76833	6.31578	5.91047	6.12078	5.75257	5.91125	5.97402	6.11242	6.49699	6.62969	6.38714	6.43009	6.17019	6.42071
YBR233W	7.24502	7.27456	7.16853	7.2647	6.9851	6.99005	7.03671	7.26631	7.10305	7.02957	6.53606	7.10553	7.46791	7.4853	7.21005	6.93771	7.06329
YBR233W-A	6.55617	7.44223	6.83126	6.98023	6.36353	6.53356	6.50785	7.61827	7.06437	7.04092	7.06459	6.86621	6.80419	6.9497	6.22232	7.37587	7.02698
YBR234C	10.1722	10.3153	10.1724	10.5503	10.3765	10.1712	10.0707	10.1542	10.267	10.2547	9.88741	10.1857	10.4172	10.5484	10.414	10.5412	10.4701
YBR235W	7.82435	7.82904	7.93255	7.85327	7.7936	7.49496	7.51844	7.48355	7.60622	7.82435	7.59615	7.99047	7.97413	8.0794	8.14462	8.01649	7.87319
YBR236C	7.14762	7.41491	7.58928	8.08094	8.09418	7.97553	8.00585	7.90089	7.87387	8.04637	7.99449	8.21072	8.21859	8.11696	7.99449	7.95111	7.98872
YBR237W	7.50225	7.90544	7.85327	7.43823	7.37378	7.62941	7.56021	7.4435	7.5674	7.61729	7.68862	7.66239	7.57734	7.83421	7.73115	8.25512	8.15764
YBR238C	6.18432	6.54322	6.01971	6.29369	6.70226	6.80636	7.00112	6.71891	7.03508	7.15338	7.70856	7.27383	7.00756	6.54113	7.02574	6.66181	6.45293
YBR239C	7.54485	6.95392	7.25366	7.02815	6.96144	6.94931	7.10984	7.31948	7.25588	7.09782	7.524	7.39459	7.14744	7.05002	7.01756	7.0975	7.17024
YBR240C	4.6773	4.99001	5.00763	5.00763	5.00763	5.02902	5.09307	4.78198	4.68255	4.5038	4.72328	4.90671	5.24672	4.99362	4.77636	5.17691	5.153
YBR241C	7.52003	7.53273	7.22959	7.87049	8.1338	7.71874	7.67685	6.09713	6.91531	7.02845	6.75999	6.98688	7.49106	6.7184	7.86431	7.38061	7.64137
YBR242W	7.70579	7.43959	7.54013	7.96603	7.63487	7.72872	7.73755	7.93642	7.97429	8.01622	7.94673	7.39902	7.45649	7.37549	7.75222	7.17191	7.12422
YBR243C	7.98265	8.07536	7.97738	8.33889	8.25881	8.32037	8.42554	8.16931	8.35052	8.4959	8.20535	8.3675	8.77461	8.31784	8.15789	7.85709	8.13417
YBR244W	7.61859	8.03166	7.44856	7.82455	7.53737	7.44217	7.25168	7.84076	7.55572	7.73839	8.06682	7.87468	7.47281	7.37332	7.17703	7.44788	7.45769
YBR245C	8.15302	8.07329	7.90841	8.16539	8.3075	8.34442	8.37076	8.41953	8.48721	8.59771	8.34871	8.56893	8.86312	9.02858	8.5418	8.44061	8.51527
YBR246W	7.49561	7.30171	7.40945	7.6597	7.53378	7.55617	7.58387	7.36178	7.7519	7.66486	7.73402	7.68321	7.64686	7.6398	7.55332	7.27552	7.3665
YBR247C	8.20115	8.03043	8.03733	8.08149	8.03199	8.30823	8.31984	9.06723	8.89593	8.87342	9.11657	8.42499	7.8485	7.80012	8.35775	7.6908	7.51467
YBR248C	9.38096	9.12323	9.16046	9.3061	9.44965	9.4751	9.38212	9.59213	9.49187	9.65317	10.2154	9.84733	9.32054	9.48038	9.6868	9.12688	9.18067
YBR249C	9.58575	9.41613	9.20713	9.96467	10.1265	9.94592	10.1567	9.74147	10.0757	10.1931	11.1132	11.1763	10.3332	10.1688	10.4775	9.67503	9.84276
YBR250W	4.33802	4.93031	4.04362	3.88343	4.21555	4.19998	4.06431	3.79098	4.49079	4.39429	4.27358	4.24748	4.20395	4.25202	4.11272	4.82343	5.03782
YBR251W	7.13662	7.27514	7.58025	7.62724	7.7113	7.40124	7.5612	7.67257	7.36252	7.43802	7.54832	7.51375	7.58007	7.40661	7.37968	7.35473	7.39673
YBR252W	8.54661	8.91425	8.42998	8.92152	9.02849	8.69556	9.08549	8.87715	8.55915	9.14318	9.10742	9.24352	9.25064	8.92522	8.86066	8.41054	8.96239
YBR253W	7.7659	8.64655	8.58483	8.35277	7.45225	7.80513	7.42057	8.57503	8.07436	7.87386	8.07812	8.10764	7.70131	7.76857	7.53237	7.86314	7.72075
YBR254C	6.31009	6.51456	6.06374	6.65403	6.60327	6.48882	6.34132	6.41461	6.5297	6.76283	7.19597	6.90426	6.72589	6.5695	6.61461	6.25885	6.35973
YBR255C-A	8.60202	8.76034	8.62406	8.82254	8.49065	8.49301	8.18748	8.59751	8.45634	8.20125	8.13742	8.31367	8.32603	8.47221	8.22465	8.65782	8.62161
YBR255W	7.07025	7.17492	7.12228	6.91405	7.07205	7.12311	7.03245	6.94326	7.04027	7.14804	7.09971	6.93985	6.78189	7.07407	7.24129	7.51863	7.24275
YBR256C	9.20971	9.08892	9.25699	9.58741	9.52703	9.19103	9.04981	8.88133	9.04104	9.12761	9.79666	9.86147	9.58744	9.79356	10.0127	9.48488	9.49458
YBR257W	7.24713	7.62445	7.64033	7.61808	6.88848	7.21323	6.83177	7.86812	7.50292	7.31722	7.50971	7.20584	7.03319	7.05155	7.22951	7.05345	6.83472
YBR258C	4.17971	5.92693	5.37895	5.00595	5.33949	4.95905	5.05776	5.53694	5.69653	5.34115	5.26405	5.18878	5.37825	5.3622	5.47396	5.56105	5.47758
YBR259W	5.47948	5.35002	5.29665	6.35304	5.96835	6.16346	5.81938	5.99814	5.98935	5.8787	5.67728	5.8787	5.8787	6.05528	5.89176	5.67674	5.88281
YBR260C	8.46389	8.14784	8.43776	8.6128	8.6603	8.59369	8.64762	8.37433	8.46389	8.40743	8.48699	8.64664	8.70357	8.4172	8.46389	8.30064	8.26909
YBR261C	8.16278	8.72145	8.27025	8.08721	8.43696	8.2076	8.44043	8.33346	8.34947	8.69792	8.79521	8.7372	8.57546	8.45686	8.47667	8.18457	8.5401
YBR262C	8.94978	9.15034	9.22209	9.04911	8.65925	8.87486	8.67048	9.14382	8.69234	8.72809	9.073	8.69454	8.68682	8.4633	8.66301	8.60584	8.63053
YBR263W	10.1026	10.2347	10.0642	10.5271	10.5919	10.3809	10.5727	10.2731	10.5477	10.6961	10.6711	10.6805	10.4332	10.5229	10.6039	10.5502	10.522
YBR264C	7.43548	7.97216	7.96436	8.16503	8.07476	7.94953	8.00704	8.11762	7.85812	8.18583	8.04211	7.97815	8.37946	8.31078	8.04434	7.89139	8.07048
YBR265W	8.62994	8.6855	8.49236	8.7989	9.01383	8.81618	9.03789	8.91278	8.80929	9.05136	8.84275	8.87505	9.16812	8.99798	8.84025	8.69413	8.82919
YBR267W	7.93049	8.47337	8.38387	8.21089	7.94511	8.16158	8.27244	9.06074	8.78846	8.91861	9.21779	8.47122	7.88915	7.93654	8.57724	7.55314	7.4158
YBR268W	7.59015	8.05084	8.10776	7.93678	7.62056	7.44806	7.59665	8.04838	7.76204	7.8888	8.15039	8.05796	7.90908	7.69142	7.44485	7.59208	7.76751
YBR269C	9.49975	9.85451	9.78942	9.85993	9.99648	9.53365	9.60384	9.61075	9.15243	9.38381	8.76842	9.03224	9.59155	9.60403	9.857	10.0736	10.0353
YBR270C	6.781	7.23115	7.1883	6.88331	6.41337	6.32741	6.1577	6.61264	6.66348	6.51816	6.47947	6.38796	6.20187	6.74121	6.34426	7.12898	6.99486
YBR271W	6.57177	6.48563	6.51332	6.50829	6.21871	6.23568	6.75106	7.40896	7.08953	7.19513	7.37779	6.90487	6.51348	6.57934	6.73123	6.46059	6.21824
YBR272C	5.69735	6.62948	6.64379	7.44512	7.42521	7.03806	7.18904	7.2079	7.16402	7.24633	7.13625	7.3418	7.47007	7.7085	7.56713	7.38411	7.27895
YBR273C	8.48686	8.66766	8.6888	8.71367	8.6136	8.63345	8.29581	8.23974	8.26685	8.20443	8.13031	8.08646	8.22279	8.39446	8.44254	8.63401	8.47397
YBR274W	8.00667	8.34418	8.11314	7.54072	7.45007	7.5649	7.17236	7.88821	7.44782	7.37409	7.36623	7.54047	7.39903	7.56513	7.56016	7.61715	7.43463
YBR275C	6.33054	6.98882	6.79681	5.84617	6.77218	6.77218	6.62977	6.81617	7.09894	7.16892	6.71349	6.47504	6.86565	6.85495	6.34117	6.95018	6.96138
YBR276C	8.82119	9.26744	8.84993	8.741	8.62954	8.80597	8.6517	8.92766	8.90887	8.97952	8.69189	8.92131	9.01014	9.15514	8.73638	9.16747	9.13731
YBR278W	7.26544	7.60857	7.86116	7.89855	7.66516	7.8689	7.65029	8.01135	7.71188	7.74158	7.1706	7.53083	7.61317	7.76874	7.86206	7.71188	7.9177
YBR279W	9.0669	8.78119	9.20445	8.95302	8.9195	9.0669	9.02545	9.44271	9.3048	9.14012	9.04088	8.99652	9.0669	9.30724	9.07396	9.1048	8.84629
YBR280C	6.23859	6.75282	6.75282	6.91518	7.30443	6.79376	6.72963	6.2383	6.24936	6.2144	5.9796	6.46112	6.7746	7.12238	6.80832	7.54514	7.41625
YBR281C	7.10018	7.65701	7.15104	8.00178	7.84012	8.07421	8.00203	8.07565	8.04675	8.1352	7.59389	7.80554	7.81119	7.92378	7.48723	7.61518	7.58281
YBR282W	8.50171	8.84404	9.01026	8.6471	8.28573	8.40549	8.48981	8.95475	8.49917	8.36797	8.56853	8.57042	8.64502	8.65626	8.50756	8.5442	8.5389
YBR283C	10.2686	10.1909	10.3714	10.3541	10.2461	10.3235	10.1834	10.266	10.4207	10.3888	10.4686	10.5451	10.6802	10.5098	10.3397	10.1815	10.3048
YBR284W	4.37315	4.72608	5.19615	5.14414	5.22204	4.92654	4.64313	4.92654	4.72608	4.93692	4.46896	4.46659	4.50963	4.92654	5.22239	5.47559	5.26152
YBR285W	8.52914	8.75205	8.8867	9.02363	8.81569	8.77233	8.35753	8.30044	7.94944	7.57121	7.62216	7.78399	9.15358	9.57643	9.49646	9.35495	9.12185
YBR286W	11.7717	11.7953	11.9215	12.0921	12.0106	11.9786	11.8082	11.4848	11.6668	11.627	11.4516	11.5803	12.087	12.3347	12.4164	12.2835	12.1195
YBR287W	9.109	9.25865	9.48971	9.63223	9.95313	9.59894	9.37664	8.58623	8.77631	9.11301	9.05974	9.20013	9.58721	9.33865	9.61177	9.22998	9.47856
YBR288C	8.50778	8.5146	8.44224	8.49355	8.50767	8.66047	8.44186	8.83318	8.58923	8.61229	8.59547	8.59661	8.67877	8.7745	8.47094	8.5328	8.52948
YBR289W	8.09497	8.30501	8.19045	8.31445	8.12902	8.23758	8.34816	8.27534	8.31284	8.40713	8.18927	7.98532	8.15248	8.04403	8.15389	8.01838	8.16588
YBR290W	8.96824	9.05824	9.24506	9.23456	9.10916	9.27338	8.99338	8.99281	9.04201	8.99682	8.6385	8.67923	8.90042	9.1134	9.122	9.24431	9.1441
YBR291C	9.35453	9.21482	9.26974	9.51014	9.47042	9.32555	9.65014	10.0642	9.95421	10.0218	10.3772	10.12	9.45432	9.4189	9.56119	9.53874	9.48505
YBR293W	5.76205	6.77606	6.46669	6.75755	6.39029	6.78846	6.64737	6.48134	6.77886	6.67481	6.63145	6.31803	6.28644	6.32639	6.4355	6.52536	6.60452
YBR294W	11.2445	11.7861	11.5582	11.9665	11.9396	12.2642	12.2318	12.1738	12.0565	11.8212	11.4325	11.5933	11.855	12.0342	11.6922	12.1962	12.1478
YBR295W	9.18106	9.2263	8.98512	9.07205	9.22871	8.86184	8.82434	8.41002	8.70603	9.10421	8.27428	8.86717	8.79118	8.91366	9.63883	9.27225	9.59552
YBR296C	7.59392	7.63269	7.9944	7.33223	7.37349	7.60884	7.26381	7.17236	7.57459	7.41035	6.99146	6.23031	7.20309	7.46575	7.5766	7.36284	7.39616
YBR296C-A	3.34571	5.51665	4.37231	2.963	2.83191	2.93387	3.02067	2.92119	3.05269	2.87985	2.92173	2.81633	2.81633	2.91541	2.88834	4.97682	4.65213
YBR297W	6.86149	6.40979	7.31925	7.40473	7.57664	7.0824	7.0023	6.77606	6.66465	6.44311	6.2329	6.26305	6.59333	6.43512	6.50492	7.47246	7.26267
YBR298C	6.25658	6.84485	6.84898	6.16478	6.10998	6.60841	6.07614	5.44472	5.98743	5.77133	5.96914	5.6944	5.80991	5.45608	5.97549	6.51583	6.39073
YBR298C-A	3.20642	5.13176	3.37092	2.75637	2.78609	3.20598	2.91474	3.23453	3.79776	3.41097	3.19235	3.24954	3.28715	3.33156	3.06206	4.91006	4.68538
YBR299W	7.70669	7.71147	7.66663	7.349	7.20971	7.44788	7.32988	7.08085	7.06972	6.30906	6.56363	5.36036	5.77183	6.15271	5.9269	8.15786	7.77373
YBR301W	5.19532	5.77041	4.2497	4.5823	4.76715	4.6902	4.29461	4.02013	4.18291	4.1745	3.91337	4.25705	4.19332	4.33951	4.14353	5.17725	5.4102
YBR302C	11.2626	11.3923	11.2169	11.3446	10.9774	10.9508	10.5723	10.811	10.8144	10.6711	10.3723	10.4437	10.8884	11.2927	11.0957	11.2165	11.1569
YCL001W	10.2588	10.7188	10.4011	10.1989	10.0331	10.0909	10.035	10.2608	10.1058	10.06	9.73497	9.77631	10.2287	10.1834	9.89532	10.033	10.2461
YCL001W-A	3.85128	4.66887	3.8865	3.60168	3.38454	3.33519	3.18916	3.33404	3.63543	3.53708	3.50198	3.5873	3.66768	3.60168	2.96066	4.8496	5.01112
YCL001W-B	3.02524	4.01453	2.90237	2.48931	2.49734	2.66699	2.60353	2.55248	2.96853	2.7211	2.64557	2.51813	2.37399	2.84221	2.52854	3.89884	3.43618
YCL002C	7.73321	7.81496	7.67797	7.86678	7.72757	7.71607	7.86084	7.6398	7.68863	7.80197	8.06087	8.21663	8.08515	7.75974	8.03308	7.8186	8.04505
YCL004W	7.33268	7.56821	7.60536	7.28457	6.97323	7.42028	7.23131	7.12385	7.46635	7.40189	7.48596	7.38327	7.34444	7.41544	7.26767	7.71241	7.92673
YCL005W	7.00487	7.48829	7.28446	6.98744	7.07047	7.0339	7.02437	6.76365	6.9206	6.96186	7.35192	7.22342	7.16745	6.65712	7.31501	6.90693	6.99041
YCL005W-A	10.331	10.6785	10.5061	10.3537	10.5202	10.0484	10.2489	10.9558	10.408	10.7034	10.6214	10.7101	10.6544	10.5047	10.1713	10.3186	10.5315
YCL008C	6.11905	6.56559	6.96553	7.08711	7.23714	7.21033	7.18426	6.17066	6.93832	6.97487	7.36716	7.67526	7.30216	7.13042	7.31175	6.96656	7.39711
YCL009C	10.7868	10.9033	10.7177	10.9386	10.9838	10.9993	11.0321	10.5634	10.9956	11.0467	11.7149	11.7292	11.2631	11.1724	11.3424	11.035	11.3362
YCL010C	7.4308	7.53808	7.57199	7.44808	7.3026	7.68503	7.55006	7.24852	7.34898	7.63668	7.68503	8.25172	7.8388	7.93526	8.13001	7.75002	8.06244
YCL011C	9.50901	9.52088	9.47599	9.30045	9.28392	9.60504	9.46059	9.60884	9.86603	9.7096	9.94189	9.86913	9.48948	9.67015	9.51396	9.76257	9.69637
YCL012C	7.94718	8.32499	8.59002	8.62378	8.25075	8.40518	8.31207	8.04994	7.95638	7.87467	7.6159	7.6497	7.75233	7.56064	8.33508	8.2101	8.4359
YCL014W	8.66526	8.77548	8.34028	8.5214	8.66678	8.73578	8.89449	8.59667	8.92153	9.0452	8.73055	8.29265	8.72876	9.07731	8.82938	9.30624	9.17051
YCL016C	5.72709	6.44025	6.17308	6.79119	6.54271	6.37676	6.53122	6.68745	6.83641	6.70989	6.41291	6.3602	6.71411	6.83076	6.5397	6.40374	6.41185
YCL017C	8.62083	8.69436	8.65328	8.62759	9.07564	8.90756	8.98631	8.63105	8.90505	9.09889	8.90815	9.30015	9.10172	9.01966	9.00431	8.81099	8.89874
YCL018W	4.07226	4.04857	3.84476	4.07181	3.92481	3.90045	4.0137	3.92481	3.67633	3.92481	3.67607	4.32017	4.19921	3.83421	4.03613	3.64512	3.92481
YCL021W-A	5.99924	6.51143	5.94967	5.85289	5.75253	5.7497	6.083	5.6841	6.48556	6.06031	6.64652	6.50743	6.27222	6.32404	6.17743	6.23034	6.13673
YCL024W	8.08125	7.79405	7.34446	7.44842	7.75195	7.69436	7.82143	7.38541	7.69436	7.68164	6.81478	7.95312	7.90853	7.69436	7.32814	7.71053	7.78704
YCL025C	12.4274	11.8847	11.3135	10.8049	10.7727	11.3835	11.3901	11.1276	11.1322	11.3218	11.8744	12.0564	11.9777	11.5028	12.019	11.798	11.8054
YCL026C-A	4.61275	5.71699	5.24735	5.13215	4.7776	4.76573	4.96758	4.68201	4.77414	4.35809	5.23858	6.10936	5.50131	5.48272	5.2867	5.94831	6.09594
YCL026C-B	8.50558	9.19676	8.8074	9.51162	9.39602	9.26185	9.4159	9.087	8.84845	8.83144	7.43593	8.22524	9.26185	8.78023	9.19529	9.15365	9.50863
YCL027W	4.69986	5.39687	5.00799	4.69233	4.19625	4.36177	4.4059	4.18158	4.87563	4.26829	4.61099	4.27215	4.18509	4.85196	4.48311	5.04414	5.14313
YCL028W	9.34864	9.52204	9.47354	9.71018	9.36851	9.47195	9.30635	9.36672	9.49187	9.39838	9.13686	9.22147	9.18643	9.14529	9.17646	9.09712	9.07286
YCL029C	6.9348	6.93649	6.85053	6.98638	7.01724	7.20957	7.23687	7.07891	6.97384	7.17512	7.30707	7.27011	7.09005	6.99221	7.2488	7.04538	6.97794
YCL030C	11.4916	11.267	11.2019	11.3111	11.4901	11.4176	11.3785	11.0964	11.3303	11.4892	12.0727	12.0327	11.5828	11.6926	11.9845	11.5792	11.6614
YCL031C	8.31377	8.27671	8.13848	8.46301	8.49323	8.24736	8.45504	8.6858	8.58433	8.47326	8.76578	8.40618	8.4078	8.26239	8.22205	8.02912	8.09909
YCL032W	6.23673	6.58689	6.41744	6.75264	6.91089	6.81964	6.84466	6.60702	6.56937	6.54657	6.31389	6.46248	6.64214	6.68482	6.88262	6.76782	6.7807
YCL033C	8.05262	8.36493	8.27046	8.59705	8.43052	8.18986	8.1942	8.28214	7.90841	7.98984	7.79685	8.13485	8.20195	8.24209	8.34413	8.45885	8.51968
YCL034W	8.89535	8.68803	8.87218	9.12534	9.30043	9.08251	9.11008	8.68541	8.88949	9.02632	8.78889	9.01237	9.41787	9.51551	9.30892	9.35165	9.2974
YCL035C	10.1838	10.4668	10.3058	10.6472	10.4496	10.3183	10.1385	10.4126	9.93991	10.1175	9.74274	9.9201	10.1972	10.2373	10.3595	10.4478	10.464
YCL036W	5.63039	5.49356	5.61334	5.80987	5.61291	5.79374	6.26497	6.52121	6.59707	6.91756	7.74787	6.71775	5.68306	4.65213	5.79374	4.48697	4.78539
YCL037C	7.3911	7.45511	7.4388	7.46066	7.42288	7.46532	7.60066	7.52137	7.84811	7.84556	8.55741	7.23918	6.21982	6.23911	6.13245	6.04515	5.9217
YCL038C	7.36895	7.65002	7.32704	7.36692	7.80101	7.31366	7.24689	6.35236	6.94213	7.00737	6.83969	6.99942	7.29249	7.41533	7.35607	7.61874	7.47283
YCL039W	8.02502	7.98242	8.22348	8.18505	8.28641	8.18583	8.18328	7.71297	7.86675	7.58113	7.54537	8.12919	7.92256	8.07529	7.99614	8.53318	8.47938
YCL040W	11.8392	11.5796	11.9667	11.9811	12.2619	12.0085	11.7081	10.489	10.6647	10.7333	11.3117	11.073	11.9615	11.899	12.1326	12.2453	12.075
YCL042W	4.2509	3.6564	3.75654	3.99809	4.13472	4.20148	3.56709	3.49026	3.46736	3.61206	3.41085	3.71864	4.17695	3.69953	3.95431	3.74119	3.8417
YCL043C	11.4583	11.3898	11.2977	11.5215	11.6325	11.5067	11.4287	11.0539	11.1972	11.4581	11.0183	11.3904	12.2322	12.3065	12.071	11.7568	11.7739
YCL044C	7.48122	7.62211	8.04154	7.48028	7.50038	7.60351	7.5401	7.00219	7.5043	7.7252	7.66061	7.94639	8.23111	8.11016	7.57741	7.55603	7.72037
YCL045C	10.2733	10.1366	10.0047	10.294	10.2405	10.294	10.294	10.4467	10.3187	10.3397	10.2395	10.297	10.3354	10.4995	10.478	10.2677	10.2348
YCL047C	6.71799	7.2013	7.05947	7.81291	7.57454	7.35573	7.45757	7.44078	7.36948	7.3521	6.95799	7.19853	7.75122	7.69636	7.54383	7.1544	7.36948
YCL048W	3.56154	4.77813	4.27075	3.35114	3.67498	3.15597	3.25422	3.64996	3.73258	3.42975	3.45359	3.36917	3.83026	4.01409	3.25436	4.48952	3.95504
YCL049C	8.05885	8.0984	7.62087	8.38094	8.30362	8.14626	8.04107	7.5766	7.70288	7.67302	7.78985	8.02968	8.23813	8.1499	8.23034	8.01515	8.07361
YCL050C	9.17458	9.2163	9.35044	9.74607	9.50159	9.51479	9.46141	9.62476	9.45069	9.48952	9.46211	9.66159	9.90502	9.85965	9.81895	9.50462	9.48419
YCL051W	7.64307	7.46961	7.99169	7.50386	7.56463	7.64307	7.64307	7.77586	7.60992	7.49007	7.47264	7.66108	7.81493	8.00328	7.52501	7.93648	7.64331
YCL052C	8.34181	8.28222	8.53852	8.39118	8.4138	8.23855	8.38455	8.4008	8.31348	8.16177	8.01597	8.45799	8.7113	8.82903	8.60304	8.86712	8.63653
YCL054W	8.30186	8.0685	7.91489	7.7603	7.86861	8.11275	8.37827	8.95269	8.74966	8.81826	9.00576	8.29493	7.7937	7.82901	8.43638	7.44512	7.37308
YCL055W	6.60959	6.74006	7.1092	7.13586	6.98501	6.90557	6.80031	7.15464	6.98912	6.97276	6.79426	6.81819	7.1328	7.18471	7.2238	7.2164	7.16434
YCL056C	8.64851	9.19365	9.14465	8.55919	8.3956	8.46604	8.35073	9.00151	8.35836	8.43155	8.46604	8.17042	8.26781	8.29776	8.37212	8.46785	8.60489
YCL057C-A	11.1195	11.5154	11.5249	11.5211	11.3059	11.1314	11.436	11.4061	11.0006	11.3317	11.3288	11.1748	10.9423	10.4253	10.8268	11.1839	11.5186
YCL057W	8.94392	9.00497	8.82702	9.13507	9.00341	9.23611	9.15572	8.98662	8.98401	8.96299	8.59212	9.26369	9.43897	9.58889	9.26727	9.36634	9.356
YCL058C	6.05718	6.68309	6.72351	5.40621	5.21028	5.39061	5.18845	6.01478	5.93513	5.27208	5.4645	4.84603	4.74436	5.19873	4.92882	5.79374	5.70436
YCL059C	7.68844	7.71147	7.86383	7.92267	7.64753	7.92646	7.99307	8.79905	8.48296	8.45311	8.79878	8.1716	7.51018	7.5533	8.12233	7.38449	7.36694
YCL061C	7.52834	7.64839	7.3029	7.43666	7.05066	7.27209	7.51403	7.98036	7.67425	7.59214	6.7953	7.6844	7.48908	7.60444	7.35659	7.51403	7.66134
YCL063W	7.86533	7.81514	7.40747	7.55843	7.90294	7.86744	8.05053	8.21501	8.09473	8.13655	7.99067	7.49111	8.0718	8.17622	7.75609	7.61573	7.44364
YCL064C	4.18474	5.57989	5.29561	5.62217	5.5122	5.38112	5.77134	4.8253	5.68316	5.78647	5.42417	6.01324	5.90654	5.53231	5.5981	5.48893	5.91806
YCL066W	4.19385	5.37006	4.38576	3.80658	4.03429	3.60168	4.01083	3.29466	4.34843	3.86423	4.60838	4.14888	3.85794	4.13734	3.49205	5.1005	5.2868
YCL068C	5.2197	5.33896	4.77394	4.40527	4.42443	4.53699	4.66331	3.47895	4.51589	4.32036	4.26402	4.28669	4.53699	4.64469	4.53129	5.57223	5.6357
YCL069W	2.96859	4.97258	3.47391	3.02734	2.91635	2.9797	2.71481	2.87837	2.78658	3.08685	2.89606	3.04904	3.01182	3.52273	3.08614	5.65534	5.52112
YCL073C	3.60331	4.36848	3.83624	3.54081	4.06968	3.91978	4.35328	4.26946	3.84323	4.18793	4.27996	4.45059	4.27996	4.38809	4.52739	4.60553	4.78132
YCR002C	9.66042	9.65979	9.47312	9.67192	9.39964	9.511	9.30006	9.98667	9.68352	9.52657	9.29058	9.23465	9.28197	9.59511	9.23284	9.44488	9.25643
YCR003W	8.07981	8.19426	8.22302	8.26702	8.1077	8.1465	8.30509	8.55371	8.08386	8.03593	8.50508	8.4197	8.16059	7.99618	8.03476	8.12743	8.07029
YCR004C	10.6077	10.569	10.6184	11.003	11.1046	10.7939	10.8651	9.93438	10.251	10.4519	10.2171	10.7986	11.1458	11.0242	11.1725	10.8541	11.0299
YCR005C	11.1988	11.0119	12.9589	12.9388	12.9508	12.2419	11.7107	11.326	11.5563	11.3017	11.9222	11.2459	11.1723	11.0962	11.287	11.3297	11.2744
YCR007C	4.74924	5.49885	5.09275	5.14414	4.94256	4.89724	4.52501	4.81954	5.16966	4.94256	4.7152	4.61698	4.30517	5.22222	4.77192	5.31084	5.36986
YCR008W	8.85961	8.69004	9.16226	9.2857	9.30116	9.15117	9.12223	8.7739	8.81487	9.06326	9.51096	9.41334	9.3125	8.89142	8.79578	8.93125	9.12669
YCR009C	9.97516	10.0001	10.015	10.3558	10.3896	10.2327	9.99354	10.0049	10.0985	10.1286	9.83216	10.1204	10.4575	10.4374	10.4458	10.2632	10.3851
YCR010C	5.94917	6.88208	6.65312	4.50833	3.50634	4.30804	3.82145	4.44502	4.07106	4.16531	4.40297	4.04302	4.1898	4.90958	3.96859	5.9877	6.17243
YCR011C	9.65571	9.70806	9.85524	10.1212	10.0068	9.87644	9.80151	9.6534	9.5838	9.72562	9.49725	9.85297	10.0438	10.0837	10.1012	10.2148	10.1621
YCR012W	13.0302	12.9013	12.8198	13.013	13.2253	13.1163	13.1206	12.7554	13.038	13.1193	12.9263	13.1663	13.4476	13.4354	13.2667	13.1582	13.1566
YCR014C	4.05948	5.57045	5.29852	5.28542	5.1654	5.46	5.18584	5.41229	5.35643	5.77129	5.48575	4.93051	4.76877	5.40621	4.97293	5.54216	5.11711
YCR015C	6.16198	6.41484	5.42013	6.14531	6.25526	6.41379	6.49189	6.52461	6.45395	6.52303	6.88429	6.87274	6.80663	6.62591	6.67609	6.35666	6.37228
YCR016W	7.89448	7.75534	7.63725	7.39742	7.79743	8.09667	8.01914	8.89253	8.54383	8.43985	8.79791	8.01914	7.82275	7.82085	8.19521	7.64829	7.55317
YCR017C	8.87275	9.17093	9.03472	9.21048	9.23786	9.32822	9.21805	8.86369	9.18041	9.15341	9.18381	9.45957	9.35318	9.33018	9.32836	9.21997	9.25526
YCR018C	5.61013	6.98272	6.39988	5.91477	5.57073	5.69255	5.64266	6.1644	6.10498	5.85902	5.92858	5.61341	5.50204	5.77653	5.2279	6.4521	6.05321
YCR019W	5.59875	6.16067	6.44126	6.8683	6.67088	6.63003	6.73803	6.50095	6.51569	6.7392	6.81773	6.64195	6.7042	6.76526	6.70472	6.53382	6.53656
YCR020C	5.98926	5.88925	6.15498	6.08833	5.67271	5.47014	5.56139	6.25563	5.94693	5.81997	5.78472	5.61889	5.4574	5.86125	5.91587	5.793	5.77304
YCR020C-A	7.24212	7.51905	7.24343	7.47234	7.38996	7.21387	7.36913	7.5766	7.38079	7.50072	7.72757	7.78012	7.28094	7.26096	7.2525	6.95331	7.49745
YCR020W-B	3.81036	4.78123	4.9495	4.39961	5.165	4.90574	4.79584	5.05923	4.87456	5.14026	5.07235	4.74542	4.85735	4.70695	4.93166	5.24538	5.00653
YCR021C	8.18915	6.87062	10.6657	8.02967	5.97741	6.38176	5.45529	4.78322	5.83155	5.366	7.3798	5.41129	6.05615	6.36382	7.89451	10.5072	6.49559
YCR023C	7.23717	7.05933	7.41039	7.63573	7.60125	7.59168	7.51957	7.02608	7.18662	7.32921	7.81843	7.59735	7.26279	7.00645	7.03671	6.82556	7.33896
YCR024C	6.44462	6.72978	6.72054	6.47799	6.50922	6.3386	6.59516	6.33167	6.276	6.25185	6.56824	6.5425	6.60936	6.76059	6.37432	6.49005	6.77853
YCR024C-A	11.4346	11.4448	11.482	11.255	11.7426	11.4657	11.4745	11.036	11.3752	11.5952	11.5396	11.5383	11.5496	11.5286	11.6318	11.4177	11.424
YCR024C-B	11.578	11.5991	11.5616	11.333	11.2709	11.3168	11.1129	11.2957	11.4033	11.3749	11.2938	11.2755	11.1654	11.2226	11.2496	11.278	11.0902
YCR026C	7.57184	7.309	7.74602	7.73252	7.73252	7.77934	7.73252	7.8699	7.81607	7.88759	7.43415	7.30621	7.69897	7.83439	7.84456	7.78186	7.59672
YCR027C	6.17656	6.73253	6.33821	6.67088	6.66017	6.50664	6.81231	6.91107	6.74712	6.94812	7.13763	7.15893	7.12146	7.1336	7.05072	6.94904	6.9862
YCR028C	7.26316	7.06935	7.24828	7.29263	7.66052	7.62415	7.68327	6.94383	7.28336	7.49913	7.43959	7.52582	7.60699	7.32179	7.52505	7.32101	7.54936
YCR028C-A	10.587	10.7418	10.5872	10.8181	10.7803	10.65	10.728	10.9597	10.6721	10.7793	10.5503	10.6996	11.059	10.9187	10.8068	10.806	10.8758
YCR030C	8.08748	8.114	8.14914	8.27539	8.76593	8.54926	8.5067	7.79694	8.01292	8.28292	7.98958	8.30764	8.71209	8.74283	8.73449	8.69167	8.68267
YCR031C	12.1746	12.4431	12.3042	12.3532	12.3988	12.3143	12.4692	12.4884	12.4341	12.6368	12.6569	12.687	12.3959	11.9676	12.097	12.1054	12.3259
YCR032W	7.80385	8.31247	7.92992	7.43663	7.48625	7.74753	7.65574	7.70412	7.78629	7.69975	7.68574	7.70106	7.43812	7.81346	8.01269	8.40837	8.31498
YCR033W	9.21947	9.15336	9.53201	9.28431	9.37501	9.45824	9.4289	8.96154	9.13806	9.50652	9.41201	9.36704	9.38067	9.21474	9.50956	9.57221	9.71951
YCR034W	8.75557	8.78584	8.35842	8.95791	9.04785	9.0189	9.29406	9.02825	9.43753	9.349	9.32647	9.31127	9.41928	9.10242	8.86075	8.62189	8.90775
YCR035C	7.76341	7.68578	7.73962	8.05541	8.06478	7.81123	7.96719	8.37367	8.23957	8.22082	8.45555	8.19224	8.12858	8.11946	8.17206	7.72185	7.81989
YCR036W	8.08457	8.16566	8.24529	8.75698	8.47924	8.41956	8.13599	8.11248	8.12763	8.19393	8.00666	8.15772	8.4831	8.43877	8.34249	8.41673	8.32622
YCR037C	7.68373	7.96928	7.87385	7.6427	7.41309	7.66257	7.53486	7.75767	7.88846	7.77864	7.89753	7.60147	7.36845	7.26592	7.6951	7.39719	7.46979
YCR038C	5.73531	6.1456	6.37189	6.33223	6.30402	6.13575	6.36624	6.54547	6.44295	6.29821	5.86004	5.8752	6.25143	6.42188	6.23814	6.35707	6.25943
YCR042C	8.25153	8.30072	8.28968	8.25139	8.11813	8.26094	7.87832	8.44252	8.37271	8.39016	8.46452	8.39735	8.16119	8.58242	8.14716	8.40705	8.23381
YCR043C	8.36043	8.85412	8.25987	8.36676	8.29493	7.8668	8.23929	8.55274	8.51946	8.61196	8.92047	8.94191	8.85827	8.79192	8.34795	8.53954	8.51805
YCR044C	8.65177	8.93677	8.75475	8.89238	8.8558	8.84766	8.61658	8.57659	8.66051	8.64951	8.49533	8.75668	8.9692	8.93347	8.91712	8.82145	8.99123
YCR045C	3.60278	6.38008	4.05894	3.17684	3.16995	3.54264	3.42133	3.52302	3.36263	3.17239	3.54027	3.24804	3.28721	3.83974	3.01057	5.2616	5.47615
YCR046C	8.73166	8.95894	8.87664	8.84307	9.02141	8.81876	9.12089	8.6191	8.60549	8.96386	9.22033	9.41995	9.299	8.74542	8.86473	8.62965	9.18455
YCR047C	7.43276	7.64591	7.34448	7.41891	7.62684	7.62817	7.85547	7.34097	7.76473	8.13756	8.50338	8.20934	7.39904	7.15397	8.10531	7.187	7.28787
YCR048W	6.6297	7.00812	7.22205	6.93569	6.86636	6.7503	6.9221	6.84351	7.13445	7.22725	7.49745	7.70235	7.1826	7.10221	7.3342	7.04047	7.13005
YCR051W	8.14188	7.99732	7.9056	8.20703	8.2421	8.07684	8.34346	7.87466	8.19025	8.5245	8.85379	8.87284	8.24544	7.88197	8.48116	7.76423	8.2203
YCR052W	7.68851	7.80202	7.56645	7.89895	7.99953	8.04069	8.0995	7.72693	8.02383	8.16852	8.2065	8.29845	8.27835	8.15516	8.09367	7.66683	7.86824
YCR053W	10.8775	10.7256	10.6618	10.6858	10.8251	11.0065	11.0447	11.0107	11.169	11.0247	11.3573	11.255	11.2028	11.1979	11.1601	10.8357	10.7761
YCR054C	5.95209	6.20657	5.83556	6.68125	6.87562	6.68848	6.73553	6.79605	6.70882	6.85956	6.63194	6.26137	6.58407	6.41201	6.67624	6.40902	6.0894
YCR057C	8.2775	8.0293	7.87864	7.89671	7.7708	8.2775	8.48385	8.82451	9.13333	9.02683	9.29862	8.73784	7.73239	7.871	8.65648	7.47007	7.3098
YCR059C	6.62331	6.49729	6.38712	7.06521	7.23945	7.17589	7.44566	6.56324	6.77293	7.34965	7.78991	7.90326	6.98004	6.359	7.06301	6.37043	6.91783
YCR060W	6.07805	7.19427	6.94753	7.14272	7.17239	6.7946	7.18566	7.44828	7.07669	7.59248	7.69526	7.93266	7.6671	7.23284	7.26004	7.04448	7.20274
YCR061W	7.50225	7.6239	7.21391	7.15405	7.50184	7.57763	7.60394	5.65135	6.87285	6.97138	6.88814	7.50225	7.86994	7.50225	7.75847	8.0312	8.2993
YCR063W	6.53204	6.40325	6.78352	6.54469	6.59019	6.66758	6.73123	6.50048	6.40358	6.71468	7.33771	7.32993	6.66367	6.38845	6.30831	6.21842	6.69493
YCR065W	8.22485	7.8621	7.8074	7.98688	8.79397	8.53713	9.14348	8.21316	8.54521	8.64252	7.81485	7.80989	8.63859	8.28787	7.97295	8.05321	8.34156
YCR066W	6.01081	6.32292	5.74068	6.19998	6.14538	6.31968	6.22942	6.57036	6.46001	6.42615	6.33518	6.11504	6.51185	6.58337	6.20165	6.29881	6.12035
YCR067C	8.45899	8.54643	8.45301	8.39899	8.37033	8.67666	8.35327	8.37425	8.45169	8.42844	8.34856	8.3149	8.45301	8.52028	8.5291	8.53075	8.45301
YCR068W	4.95898	5.35759	5.04532	5.60479	5.97194	5.63588	5.93449	3.96335	4.79054	5.12087	5.27836	5.43196	5.82701	4.86559	5.78004	5.32195	5.61349
YCR069W	8.71701	8.85342	9.17551	9.01352	8.97837	9.05668	8.74802	8.3713	8.55276	8.6387	8.24074	8.40537	8.94736	8.78962	8.96608	8.86463	8.94112
YCR071C	8.02821	8.10801	7.98955	8.29895	8.16439	8.10836	8.40496	8.23485	8.25326	8.24601	8.70445	8.6167	8.62648	8.23929	8.22518	8.08469	8.19554
YCR072C	9.01002	9.17975	9.24836	8.9358	9.06312	9.02624	9.02206	9.63402	9.6096	9.57387	9.71753	9.02206	8.55978	8.40268	8.84397	8.02279	7.70433
YCR073C	7.06416	7.24077	7.15866	7.62376	7.34383	7.54907	7.44741	7.14767	7.23129	7.46805	7.65617	7.20897	6.78176	6.83159	7.98935	7.44579	7.48956
YCR073W-A	9.04678	8.89552	8.91582	9.10583	9.26805	9.30263	9.22675	8.38436	8.87392	8.95596	9.05403	9.13297	9.15329	8.71642	9.08295	8.70699	9.11932
YCR075C	5.70111	6.62867	6.12804	7.05728	7.33857	6.72375	7.13164	6.15142	6.47365	6.7392	6.25936	6.77606	7.80162	7.20034	6.74593	6.7422	7.07317
YCR075W-A	7.90885	8.53747	8.57223	8.4249	8.18729	7.646	7.93263	8.47009	7.9806	8.21632	7.80879	8.2216	8.55755	8.35977	7.65299	8.07366	8.19964
YCR076C	7.20512	7.44826	7.31271	7.65291	7.46335	7.31019	7.53184	7.42853	7.0264	7.22946	6.94555	7.03591	7.42853	7.33578	7.38802	7.2217	7.54048
YCR077C	9.23716	9.12828	9.01621	9.21585	9.48826	9.4127	9.59315	9.07943	9.40958	9.43954	9.22205	9.37674	9.54382	9.52889	9.274	9.45569	9.22345
YCR079W	7.85107	8.1974	8.05076	8.00147	7.923	7.67456	7.8402	7.25079	7.54059	7.35224	7.2866	7.40769	7.84514	7.78102	7.8484	8.06473	8.07308
YCR081W	7.20748	6.98511	6.90352	7.50366	7.67392	7.73837	7.77661	7.37374	7.53559	7.61293	7.36885	7.77079	7.9047	7.56741	7.87292	7.49289	7.53202
YCR082W	9.13145	9.21377	9.16144	9.71147	9.42195	9.38778	9.33253	9.34547	9.20136	9.28274	9.40605	9.42808	9.30558	9.3482	9.44068	9.39784	9.5084
YCR083W	8.13477	8.27642	8.38646	8.32128	8.33315	7.94517	8.23372	8.00786	7.75445	7.89933	7.97212	7.94491	7.81499	7.7798	8.17171	8.02241	8.18235
YCR084C	10.0451	10.029	9.892	9.65518	10.0168	10.1461	10.4253	9.52657	10.3347	10.2447	10.1591	10.2415	10.5388	10.5554	10.3008	10.2792	10.3895
YCR086W	7.31876	7.65906	7.14807	7.72883	7.58214	7.57979	7.50947	7.81713	7.52224	7.73317	7.74073	7.24482	7.40324	7.4575	7.30344	7.19465	7.2824
YCR087C-A	7.16211	7.41117	7.38028	7.74461	7.2712	7.5575	7.95025	8.54579	8.31603	8.43433	9.17259	8.1131	6.94357	6.49345	7.16583	6.69668	6.94227
YCR088W	9.87978	9.6798	9.76457	9.86021	9.91466	10.0106	10.0269	9.6447	9.83156	9.68427	9.19515	9.62918	10.0139	10.4792	10.3397	10.2811	10.163
YCR089W	6.3394	6.55762	6.30994	6.52783	6.07135	6.42001	6.52882	6.50441	6.81004	6.69319	6.8146	6.52911	6.25794	6.40127	6.50764	6.37387	6.31272
YCR090C	8.1706	8.07434	8.14641	8.45951	8.2587	8.19884	8.06337	8.61655	8.29385	8.36871	8.46648	8.48448	8.49794	8.57919	8.23671	8.15935	8.14908
YCR091W	4.84274	5.3457	5.86173	5.25971	6.04109	5.6053	5.68083	4.55893	5.00289	4.63858	4.93145	5.18164	5.35611	5.33895	5.26081	6.35574	5.96546
YCR092C	6.94179	6.97333	6.74683	6.70796	7.00075	7.0078	7.33826	6.89603	7.25059	7.1225	7.20033	7.06199	7.12061	7.27456	7.13459	7.02498	7.139
YCR093W	9.83152	9.487	9.39009	9.49352	9.72383	9.94356	9.875	9.6847	10.0033	9.82617	9.71426	9.71919	9.68726	9.76976	9.65911	9.81577	9.60017
YCR094W	7.71489	7.84604	7.60417	7.86431	8.25265	7.92064	8.11501	7.81676	7.95305	8.0675	8.08147	8.1874	8.19885	8.16156	7.93267	8.08909	8.10037
YCR095C	7.29955	7.71384	7.55245	7.36243	7.01501	7.31754	7.03575	7.15509	7.29955	7.13061	7.29955	7.24978	6.92456	7.27422	7.22754	7.35733	7.50476
YCR096C	8.90753	9.37889	9.70038	9.21784	8.73654	8.96861	8.61556	9.61502	9.15323	8.88248	8.68982	8.56593	8.27229	8.60676	8.78111	9.25644	9.08306
YCR097W	7.42291	7.65446	8.15252	7.51338	7.43437	7.32942	7.39497	7.97951	7.51843	7.35296	7.4888	7.37088	7.66578	7.53726	7.53726	8.10463	7.86813
YCR098C	3.04244	5.22842	4.26916	3.43458	3.5654	3.90851	3.4511	3.46001	3.60952	3.16777	3.27672	3.82088	3.66316	3.98397	3.35713	4.68002	5.00763
YCR099C	3.36898	4.5138	3.85472	3.8463	4.0355	3.42114	3.88473	3.57331	4.08369	4.07904	4.19097	4.19879	4.08873	4.73998	4.37225	4.99196	4.71003
YCR100C	3.24918	4.00706	3.50427	3.32888	3.64775	4.05444	3.5431	3.66097	3.74488	3.60487	3.60903	4.03375	3.93977	3.73962	4.13192	4.61141	4.56733
YCR101C	2.84691	3.13637	3.07095	3.24558	3.39813	3.40841	3.32915	3.14743	3.52192	3.23764	3.56268	3.29154	3.57074	3.41662	3.43799	3.80411	3.77438
YCR102C	5.78312	6.10432	5.49038	5.61268	5.47956	5.12385	5.31895	5.47478	5.69374	5.58168	5.69873	6.19168	5.64238	5.88842	5.61587	6.2349	6.10548
YCR104W	3.28558	4.8435	4.09591	3.20802	3.0781	3.66276	3.0228	2.75414	3.35713	3.08909	3.08616	3.08312	3.13886	3.58176	3.22392	4.60786	4.63827
YCR105W	3.80471	4.19119	3.58312	3.91277	4.37695	4.06373	4.16384	4.03841	4.08517	4.16384	4.21551	4.38	4.16163	4.0876	4.30817	4.16384	4.37131
YCR106W	5.01937	5.46697	5.17152	5.47105	5.10747	5.2773	5.33219	4.97359	5.40621	5.1857	5.81592	5.834	5.24811	5.11475	5.20052	5.37045	5.6051
YCR107W	4.17905	4.93962	4.72299	5.39868	4.90258	5.03726	4.93337	4.81188	5.15059	5.28518	5.68884	5.52497	4.94301	5.03751	5.07076	5.30433	5.13991
YCR108C	4.54559	5.8972	5.24095	3.10113	3.35109	3.9149	3.76444	3.78094	4.31354	3.73481	4.02588	3.99537	3.30429	4.01728	3.47494	4.95415	4.75223
YDL001W	7.16713	8.12236	7.99362	7.98739	7.55351	7.83629	7.33695	8.02858	7.89526	7.75891	7.64307	7.4156	7.49226	7.76937	7.58234	7.78656	7.84304
YDL002C	7.3746	8.06169	7.70746	7.77771	7.65232	7.61074	7.40362	7.33069	7.5045	7.43598	7.56642	7.59735	7.59735	7.42395	7.51808	7.90048	7.93927
YDL003W	8.44809	8.3356	8.06895	8.40264	8.38496	8.51921	8.80466	8.81043	8.69553	8.50233	7.00916	7.86802	8.5377	8.39674	8.19794	8.3696	8.5387
YDL004W	11.6648	11.6588	11.6115	11.8937	11.902	11.7477	11.9286	11.6205	11.3923	11.5265	11.4251	11.2799	11.4917	11.2162	11.4518	11.5761	11.6934
YDL005C	7.63657	7.82764	7.93905	7.70913	7.57234	7.80513	7.42824	7.93489	7.8562	7.6401	7.59785	7.45452	7.357	7.55631	7.19834	7.72742	7.65105
YDL006W	6.52555	7.50739	7.23267	7.10097	7.10735	6.97953	6.77108	6.75217	7.04777	7.03416	7.11316	6.95835	7.0012	7.13095	6.79729	7.34767	7.62385
YDL007W	9.27079	8.92332	9.13097	9.22516	9.24764	9.32958	9.191	9.10112	9.02319	8.96841	9.04276	9.25816	9.45869	9.64122	9.29805	9.31222	9.21612
YDL008W	7.69963	8.02261	7.53203	7.99215	7.83894	7.68903	7.7088	7.91014	7.65264	7.94989	7.80843	7.93774	8.09256	7.74559	7.73821	7.73571	8.03555
YDL010W	9.29369	9.0336	9.23372	9.11492	8.69452	8.59106	8.34112	9.11039	8.71246	8.41491	7.57409	8.06755	8.36884	8.74737	8.61474	8.82639	8.8576
YDL012C	9.35145	9.41174	9.17419	9.04453	9.13719	8.91661	9.2392	9.60211	9.26474	9.44418	9.26474	9.38572	9.1984	9.14128	9.1747	9.16284	9.38243
YDL013W	7.96665	7.77517	7.98907	7.96475	8.15894	8.0079	8.2902	7.83446	8.07848	8.19566	8.34015	8.18028	7.97256	7.90158	7.7121	7.98522	8.01752
YDL014W	10.6351	10.2371	10.4144	10.4233	10.7092	10.9792	11.1806	10.9678	11.3434	11.2784	11.5365	11.2512	10.7243	10.6019	10.8557	10.3555	10.5761
YDL015C	9.9389	10.2006	10.0822	10.3961	10.2554	10.3308	10.1855	9.83036	10.0194	10.0733	10.0149	10.1323	10.4385	10.2209	10.4316	10.1776	10.3293
YDL017W	6.95372	7.30029	6.98212	7.12734	7.10845	7.00207	7.06623	7.04851	7.1483	7.06204	6.45476	6.77373	7.09094	6.9423	6.90456	6.96645	7.03118
YDL018C	7.29087	7.54922	7.29116	7.62683	7.67602	7.40491	7.44165	7.6455	7.5756	7.45079	6.45773	7.51399	8.11547	7.98137	7.33673	7.59735	7.51822
YDL019C	9.14581	9.16681	9.27115	9.17335	9.42826	9.19929	9.30062	8.88702	9.01758	9.12627	8.96628	9.46239	9.60389	9.78985	9.69546	9.8571	9.66482
YDL020C	8.86553	8.33634	9.0811	8.75359	8.81768	8.66032	8.65234	8.57451	8.50879	8.47051	8.3994	8.47404	8.61277	8.58054	8.5738	8.86544	8.53691
YDL021W	6.77172	6.93413	7.29415	7.61255	7.54159	7.49015	7.1621	6.84641	6.75856	6.53715	6.26284	6.44381	7.66146	7.90776	7.80627	7.73407	7.60197
YDL022W	9.84956	9.5127	10.1996	10.9291	11.4331	10.6361	10.5404	9.9092	10.1962	9.90979	9.26377	9.55902	10.4771	10.6566	10.1026	10.484	10.2623
YDL024C	4.74566	5.33754	5.72993	5.67322	5.75791	5.74585	5.63057	5.40355	5.37428	5.59546	5.35533	5.31719	5.79374	6.00773	5.85168	6.13778	5.94138
YDL025C	7.62185	7.3618	7.93927	7.90742	7.94442	8.0772	7.98438	7.55781	7.76469	7.50879	7.76469	7.93999	7.96777	8.11124	8.08469	8.25911	8.18823
YDL027C	6.8591	7.03416	7.28749	7.53885	7.47102	7.36659	6.89858	7.22483	7.16114	6.84451	6.24432	6.8686	7.31669	7.41461	6.97942	7.36336	7.16753
YDL028C	7.77433	8.34276	8.24439	8.33458	8.18307	8.23035	8.16155	8.21438	8.33672	8.28338	8.09604	7.71793	8.10024	8.29096	7.92934	8.42469	8.23257
YDL029W	10.1318	9.82785	9.79949	10.2892	10.4832	10.1852	10.165	9.84125	9.91521	10.048	9.77669	10.1029	10.3589	10.479	10.2986	10.3206	10.345
YDL030W	6.38086	6.3147	7.04952	6.67556	6.61001	6.78174	6.70463	6.70463	6.71679	7.01572	6.75591	6.59546	6.89798	6.70463	7.02862	6.55685	6.39578
YDL031W	9.0717	8.96819	9.01273	8.90158	8.27663	9.13475	9.09119	9.86391	9.66417	9.53295	9.69629	8.99919	8.3184	8.5188	9.14243	8.73018	8.66091
YDL033C	6.61657	6.73509	6.62711	6.64703	6.78157	6.81641	6.55953	6.49861	6.58296	6.88346	6.95711	6.82789	6.8053	6.56214	6.80973	6.72792	6.86198
YDL035C	8.7646	8.75213	8.95494	8.86169	9.13995	8.97646	8.9714	9.20283	9.00061	9.05045	8.8861	8.76724	8.96686	9.0861	8.87888	9.24909	8.99417
YDL036C	6.8906	7.14708	6.69426	6.85731	6.89106	6.9995	7.03815	7.06934	7.3373	7.21405	7.38327	7.26409	7.15284	7.11923	7.15069	7.2357	7.30359
YDL037C	3.42054	3.47725	3.22378	3.28156	3.18564	3.24642	3.13586	2.87503	3.21336	3.24642	3.8325	3.19659	2.91939	3.00456	3.12526	3.29445	3.30307
YDL038C	4.11805	3.93763	5.34333	4.07181	4.25768	4.26143	4.24099	4.93832	4.16887	4.40906	6.13717	4.42208	3.87211	3.42584	3.72914	4.2171	4.13477
YDL039C	6.99009	6.88551	7.5168	6.68039	6.55932	6.59917	6.61557	7.2616	6.59917	6.82777	8.06172	6.47455	5.69752	5.33932	5.96255	6.26378	6.3041
YDL040C	8.92013	8.87895	8.6783	9.28284	9.2967	9.35595	9.25334	9.48494	9.55286	9.35853	9.43515	9.54825	9.36541	9.39195	9.42795	9.06996	9.29369
YDL042C	7.88197	7.54129	7.51508	7.66025	7.51844	7.59601	7.7361	7.83495	7.81505	7.88533	8.04061	7.96379	7.88437	7.87425	7.96346	7.53053	7.58856
YDL043C	7.16369	7.25582	7.15764	7.51168	7.39524	7.56862	7.69622	7.62551	7.59435	7.46651	7.76597	7.60969	7.58545	7.46062	7.64335	7.29526	7.50157
YDL044C	7.47388	7.63826	7.71277	7.67377	7.5686	7.81495	7.67569	7.9694	7.77643	7.63475	7.60937	7.36213	7.50253	7.67054	7.4872	7.76536	7.58379
YDL045C	8.36043	8.4058	7.99507	8.30719	8.32568	8.22291	8.14703	8.37399	8.05788	8.04827	7.86388	7.94057	8.25337	8.3851	8.5616	8.60037	8.33811
YDL045W-A	8.01804	8.40503	8.41903	8.43438	8.25881	7.98423	8.31079	8.6307	8.30779	8.21818	8.24055	8.32358	8.14717	8.24135	7.67664	8.24545	8.05181
YDL046W	10.3802	10.2934	10.2934	10.2455	10.4735	10.1479	10.4204	9.92155	10.0481	10.2678	10.1146	10.3622	10.7044	10.4959	10.5347	10.2992	10.576
YDL047W	8.40018	8.07612	8.46428	8.60249	8.83617	8.85734	8.92512	8.10306	8.53257	8.64645	8.92089	8.96827	8.87817	8.31214	8.88827	8.24746	8.46808
YDL048C	9.71771	9.08252	10.084	9.53685	9.56325	9.8626	9.14038	9.06422	8.99332	8.8713	9.41861	8.84491	8.65064	8.41614	9.51708	9.3	8.94219
YDL049C	7.6647	7.13268	7.75403	7.80041	7.67735	7.85374	7.83833	7.79064	7.61285	7.68332	8.28805	7.8694	7.80007	7.17825	7.03296	7.51044	7.40996
YDL051W	8.48105	8.32649	8.43817	8.8919	8.6722	8.76286	9.09712	9.05659	9.26052	9.20749	9.54862	9.22529	8.62014	8.4075	8.57953	8.18534	8.11792
YDL052C	9.23029	9.24375	9.31696	9.28551	9.41539	9.2967	9.46382	9.14587	9.30784	9.4171	9.40826	9.58411	9.94245	9.7582	9.38885	9.2472	9.3965
YDL053C	8.96533	8.71251	9.06653	9.34661	9.15739	9.1532	9.35119	9.02486	8.88822	8.95798	9.25771	9.31634	9.33302	9.09987	9.3248	9.19897	9.28511
YDL054C	8.01892	7.8243	7.95991	8.18067	8.32774	8.14569	7.92773	7.04265	7.48054	7.46406	8.1004	7.89131	7.86676	7.70275	8.16974	7.69775	8.03476
YDL055C	12.3338	12.2857	12.173	12.0598	11.8332	12.0129	11.8613	12.2063	12.2803	11.9615	11.4895	11.6398	11.7187	11.9179	11.9436	11.6474	11.5853
YDL056W	7.3608	7.41278	7.31793	7.36304	7.56944	7.70043	7.51027	8.01456	7.89056	7.77458	7.56944	7.37722	7.5643	7.92205	7.47211	7.61482	7.34537
YDL057W	5.64062	6.66838	6.29364	6.83206	6.73225	6.49427	6.51909	6.48123	6.33641	6.69319	6.36703	6.24803	6.55111	6.50471	6.84992	6.58825	6.71261
YDL058W	8.84547	8.83268	8.82292	8.12991	8.53656	9.11633	8.99704	9.13401	9.14662	9.17247	8.77215	8.82419	8.75147	9.20081	9.04994	9.28284	9.03674
YDL059C	6.54819	7.78949	6.58474	7.40169	7.27631	7.35261	7.57423	7.92281	7.51442	7.32671	6.96487	6.70489	6.79627	6.78705	6.32666	7.11291	7.03279
YDL060W	8.46398	8.43643	8.39187	8.36686	8.18179	8.66498	8.76259	9.04647	8.93978	8.96566	9.29462	8.62138	7.77217	7.60256	8.56401	7.82289	7.84262
YDL061C	12.3167	12.3842	12.1954	12.1825	12.3397	12.1383	12.3286	12.5278	12.3917	12.4558	12.5761	12.5573	12.4041	12.1388	12.2311	12.2776	12.4191
YDL063C	7.78373	7.86636	7.98907	7.85157	7.98029	8.19872	8.25614	8.62424	8.52127	8.75659	8.97408	8.03476	7.34716	7.03675	8.10421	6.99132	6.72242
YDL064W	7.95815	8.3085	7.9723	8.26521	8.31709	8.20577	8.38905	8.24964	8.24834	8.43987	8.61922	8.6273	8.6487	8.47434	8.17124	8.01613	8.23058
YDL065C	9.8451	10.3514	10.3301	8.67315	8.66291	9.34345	8.71548	10.2168	9.36653	8.84902	8.35055	8.30536	8.42631	8.86607	8.80975	9.14781	8.65481
YDL066W	10.3795	10.2183	10.0466	10.3482	10.9333	10.7707	10.8261	10.1187	10.6747	10.8604	11.1997	11.1534	10.927	10.8178	10.6683	10.5281	10.6403
YDL067C	10.4751	10.5539	10.4541	10.0939	10.7185	10.3503	11.0221	10.9241	10.5756	10.834	10.6964	10.4565	10.3771	10.1515	10.3406	10.836	10.8335
YDL069C	6.32061	7.51844	7.07331	6.64058	6.45187	6.74355	6.6597	7.09904	6.85816	6.48695	6.62413	6.27257	6.6942	6.97073	6.3748	7.06823	6.9807
YDL070W	9.06022	9.27467	9.13097	8.876	8.55223	8.876	8.47044	9.37357	9.15114	8.876	8.63419	8.47248	8.49927	9.08625	8.90765	9.09712	8.56727
YDL072C	9.35798	9.29388	9.1281	9.60426	9.55485	9.29156	9.27752	8.90124	8.86312	8.74024	8.61348	9.17571	9.28706	9.22277	9.53081	9.21413	9.49444
YDL073W	8.15886	8.00159	7.89414	7.90333	7.83331	7.953	7.94978	8.30516	8.08062	8.11116	8.15869	8.01718	8.02116	8.0205	7.94212	8.01718	7.92668
YDL074C	9.65807	9.6798	9.89855	9.58172	9.58503	9.64623	9.77243	9.90847	9.83977	9.88421	9.93821	9.78349	9.58581	9.82535	9.80301	9.77905	9.62139
YDL075W	12.4818	12.6722	12.5988	12.4192	12.388	12.4185	12.39	12.7875	12.6293	12.5343	12.6059	12.5124	12.3273	12.2553	12.1918	12.3013	12.2458
YDL076C	7.26488	7.44098	7.61253	7.49208	7.43731	7.36505	7.28229	7.21468	7.3149	7.06073	7.27221	7.3528	7.47231	7.5936	7.42978	7.59735	7.53183
YDL077C	7.59258	7.39858	6.84316	7.65995	7.73053	7.9195	7.77484	7.66222	7.66073	7.68627	7.48956	7.75735	7.79676	7.86973	7.70333	7.74946	7.68064
YDL078C	9.97243	9.89585	10.1079	10.4614	10.3587	10.1485	10.0443	9.63847	9.84469	9.77789	9.58962	9.90185	10.1166	10.1465	10.3337	10.5253	10.3503
YDL079C	7.60947	7.08873	7.94054	7.11799	6.87986	7.20783	6.83692	6.84924	6.32417	5.98988	6.65281	6.21718	6.3798	6.42344	7.16612	7.73516	6.93372
YDL080C	7.34744	7.7644	7.3085	7.72741	7.52335	7.44117	7.68009	7.04878	7.33793	7.51262	7.98002	8.00178	7.53361	7.46615	7.39735	7.77166	7.89617
YDL081C	11.1993	11.4593	11.2365	11.5543	11.5236	11.4419	11.5486	11.2692	11.5248	11.6774	11.8466	11.8696	11.3406	10.8923	11.1376	11.2153	11.3987
YDL082W	10.6867	10.737	10.4576	10.832	11.1108	11.001	11.3776	11.0448	10.986	11.33	11.7664	11.7493	11.3325	10.6199	10.9058	10.3114	10.6894
YDL083C	11.5757	11.705	11.4307	11.7846	11.7867	11.78	12.0305	11.9002	11.8085	11.9856	12.4208	12.305	11.8567	11.3485	11.368	11.3247	11.5664
YDL084W	11.546	11.5635	11.5208	11.8559	11.7824	11.776	11.6061	11.7862	11.7443	11.7748	11.6262	11.5525	11.8385	12.0171	11.7572	11.6722	11.684
YDL085C-A	5.29889	5.67469	5.77878	6.0945	6.49215	6.10483	6.504	6.25003	6.21958	6.55132	6.69674	6.70632	6.72825	6.53916	6.28087	5.74585	6.22991
YDL085W	7.27178	7.06264	7.69829	7.52832	7.55997	7.34034	6.87577	6.67978	6.1217	5.88569	5.94556	5.16795	6.2881	7.1116	7.58498	8.14098	7.47007
YDL086W	9.41103	9.43305	9.45651	9.33462	9.41539	9.43595	9.33549	9.40379	9.33777	9.3807	9.08766	9.34671	9.67015	9.52769	9.62985	9.4671	9.41769
YDL087C	5.3503	5.90686	5.6847	5.43756	5.44627	5.54927	5.71065	4.94328	5.18138	5.06031	5.80783	6.34495	6.09419	5.6847	5.71201	5.85762	6.06514
YDL088C	8.13262	8.0494	8.43385	8.02727	7.98665	8.1515	8.17093	7.97968	8.10545	8.05398	8.20932	8.23385	8.30988	8.19181	8.22176	8.1986	8.31137
YDL089W	7.8176	7.76082	7.54013	8.10104	7.94394	7.69107	7.85568	7.78902	7.65171	7.69505	7.61674	7.72863	8.15281	8.16443	7.71689	8.15444	7.95695
YDL090C	7.1646	7.04355	7.15148	7.60519	7.35976	7.4199	7.42358	7.24073	7.38185	7.41034	7.3854	7.58473	7.56858	7.4199	7.62137	7.36582	7.45965
YDL091C	7.87519	7.85761	8.03791	8.00599	7.65911	7.71364	7.48262	7.97959	7.63976	7.32742	7.03786	7.01112	7.42451	7.62439	7.36478	7.84453	7.37441
YDL092W	7.87969	8.04671	8.10918	8.48432	8.3054	8.10667	8.26158	8.1345	7.98068	8.28995	8.48688	8.45799	8.59205	8.3458	8.35631	8.02947	8.28207
YDL093W	6.68392	6.67011	6.69401	6.83734	7.16506	7.09461	7.26024	6.80896	7.01176	7.11902	6.49285	6.99478	7.70717	7.34895	7.25272	6.8616	7.19422
YDL095W	10.015	10.0113	9.90564	10.0364	10.3851	10.1275	10.2973	9.81198	10.1725	10.4073	9.73802	10.3846	11.0026	10.8918	10.5592	10.2776	10.3787
YDL097C	10.0656	9.86975	10.096	10.2861	10.1486	10.0214	9.84527	10.0226	10.0118	9.85756	9.74103	10.1285	10.2742	10.4812	10.1773	10.2865	10.1728
YDL098C	6.41623	6.94742	6.73215	6.97954	7.04889	7.02482	7.08056	6.71967	6.80872	7.12512	7.19353	7.06988	7.37491	7.12086	7.18504	6.89685	6.96966
YDL099W	8.74862	8.87998	8.65235	8.67452	8.45519	8.69718	8.44489	8.95489	8.66532	8.69718	8.70438	8.58186	8.61017	8.88948	8.74722	8.80233	8.75098
YDL100C	9.92596	9.66942	9.58533	10.0111	10.2874	9.89598	9.98569	10.0197	9.96527	10.0938	9.42232	10.0528	10.5969	10.7015	10.1711	10.0196	10.0111
YDL101C	7.80095	7.81534	7.09429	7.96539	7.73483	7.90509	7.84364	8.143	7.86976	7.79226	6.73347	7.17872	7.64183	7.69723	7.23509	7.40117	7.56731
YDL102W	7.92484	7.97853	7.61568	8.26526	8.47985	8.40154	8.37737	8.27796	8.47668	8.51721	7.73745	8.00205	8.46929	8.38628	8.37153	8.28515	8.19774
YDL103C	8.54076	8.71905	8.4115	8.8408	9.19926	9.05118	9.20538	8.87899	8.98264	9.06248	8.44444	8.83426	9.41483	9.30879	9.04221	8.97574	8.94673
YDL104C	7.6792	8.79994	7.99738	7.57114	6.12434	7.14249	6.11446	8.80984	7.09411	6.61401	5.67124	5.9787	6.32881	6.45323	6.17959	6.84338	6.72032
YDL105W	4.80878	5.60454	5.12589	5.17181	5.24812	5.41897	5.0819	5.46831	5.27639	5.26565	4.8803	4.59803	4.7973	4.9886	4.79925	5.0819	5.0819
YDL106C	7.72776	7.37717	7.71166	7.54292	7.87995	7.64322	7.66312	7.81986	7.62966	7.80762	7.47553	7.74882	8.03393	7.84256	7.59388	7.89402	7.75824
YDL107W	5.08689	5.96003	5.55847	5.92849	5.94527	5.88453	5.97793	6.2526	6.13644	5.87753	5.57953	5.53925	6.01355	6.15252	5.86845	6.29963	6.12968
YDL108W	6.92246	7.23039	7.44108	7.7206	7.44108	7.48538	7.32287	7.74033	7.54251	7.67331	7.67154	7.24456	7.39909	7.55346	7.4208	7.17507	7.21287
YDL109C	4.19705	4.88105	5.18131	5.15312	5.50943	5.57951	5.64989	4.9287	5.3923	5.50726	5.23953	5.66655	5.88805	5.3667	6.10533	5.52265	5.70241
YDL110C	9.03563	8.87015	8.9904	8.91322	9.29455	8.86313	8.88685	9.03166	8.69986	8.34472	7.72657	7.97627	8.76727	9.1217	8.59797	9.53484	9.26518
YDL111C	8.28707	8.42545	8.35059	8.71353	8.68785	8.60975	8.75084	8.75551	8.82598	8.9966	9.22281	8.93216	8.75179	8.65321	8.79545	8.33566	8.39084
YDL112W	8.57491	8.7448	8.21181	8.17667	8.39711	8.67871	8.82321	9.04736	9.09602	9.14784	9.27242	8.84442	8.37116	8.59478	8.80453	8.69468	8.6013
YDL113C	7.15069	7.36534	7.67331	7.53189	7.54746	7.4103	7.23643	7.19975	7.26433	7.03981	6.66733	6.8817	7.24749	7.44092	7.22451	7.69518	7.38885
YDL114W	4.11249	4.75317	3.68429	3.4236	3.2414	3.41457	3.50717	3.1118	3.79123	3.36298	3.48579	3.64803	3.08614	3.94605	3.58784	4.68965	4.46925
YDL115C	7.9708	7.89462	8.02723	8.05141	7.96505	8.13162	7.82872	8.07708	8.00371	7.9491	7.88866	7.78522	7.66319	8.03026	7.99923	8.14014	7.83814
YDL116W	8.71918	8.89444	8.8609	8.90288	8.83958	8.77445	8.75295	8.82264	8.91784	8.80534	8.80398	8.75869	8.55304	8.70025	8.64982	8.76168	8.69291
YDL117W	8.16112	8.25592	7.792	8.04347	8.28209	8.13667	8.23414	8.13187	8.04412	8.27953	8.55733	8.93327	8.43144	8.45318	8.35274	7.98829	8.20012
YDL119C	5.8652	6.3152	6.05383	6.39495	6.52522	6.11376	6.34199	6.14084	6.03441	6.06516	5.97032	6.40157	6.60608	6.53869	6.42516	6.21924	6.41305
YDL120W	5.58267	6.42545	6.32109	6.60513	7.14658	6.87067	7.07879	6.76599	6.48401	7.1128	7.43079	7.10345	7.00132	6.65665	6.59303	6.50064	6.63931
YDL121C	7.01565	7.78606	7.38198	7.83518	7.701	7.8492	7.82155	8.2017	7.95111	7.93098	8.15274	7.77153	7.27291	7.15539	7.4027	7.19207	7.34784
YDL122W	8.92867	8.79689	8.71546	8.50175	8.73674	8.80593	8.95658	9.45932	9.17673	9.20545	9.05415	8.7715	8.98425	9.05039	9.10726	8.76392	8.56497
YDL123W	7.03691	7.31262	7.55005	7.67834	7.8589	7.58861	7.62886	6.38139	7.05031	7.07501	7.1158	7.2702	7.31402	6.8999	7.55829	7.47332	7.75819
YDL124W	12.163	12.2392	12.2177	12.4384	12.464	12.3456	12.1725	11.9813	11.9719	11.9634	11.2229	11.6484	12.4105	12.6769	12.6485	12.5931	12.509
YDL125C	10.4687	10.7294	10.8353	10.823	10.6418	10.6872	10.5368	10.4955	10.4976	10.6419	10.8281	10.9552	11.0025	11.0589	11.1596	10.8409	10.9032
YDL126C	11.6458	11.6649	11.7095	11.96	12.0188	11.8563	11.7163	11.4917	11.6479	11.6757	11.2918	11.6402	12.0599	12.2618	12.1604	12.2132	11.9853
YDL127W	6.85075	7.10014	6.46451	6.78174	6.85039	6.85688	6.7358	7.18959	6.6452	6.75623	6.13141	5.70408	6.20013	6.29879	6.86829	6.34645	6.35603
YDL128W	8.81359	9.01005	8.76183	8.76029	9.01822	8.93406	8.8833	8.66118	8.89609	8.94223	8.91873	8.99761	8.96139	8.96422	9.07564	8.97719	8.98521
YDL129W	4.42514	4.45251	3.82844	4.63358	5.09037	4.8511	5.19943	3.78475	4.99475	5.30126	5.59342	5.2873	4.56843	4.18473	5.39055	4.72545	4.63196
YDL130W	11.857	12.1494	11.9521	11.8273	11.9314	11.8334	12.0392	12.2996	12.0152	12.2207	12.3116	12.279	11.9663	11.6573	11.6485	11.8261	12.0499
YDL130W-A	9.86638	9.96348	10.1842	10.2617	10.1381	9.99011	9.7664	9.50708	9.04554	9.07773	8.97461	9.16301	9.4716	9.35817	9.44069	10.1049	9.89026
YDL131W	10.8681	10.8951	10.8789	11.1877	10.8759	10.9118	10.7266	11.1775	11.2302	11.0135	11.3474	11.1137	10.4786	10.825	10.7803	10.8177	10.6867
YDL132W	8.75432	8.63304	8.68481	8.98825	9.24676	8.68818	8.78215	8.71878	8.77362	8.81909	8.46284	8.88107	9.16731	9.44871	9.15362	9.35141	9.24397
YDL133W	7.29307	7.48772	7.40465	7.73958	7.56288	7.27108	7.34785	7.68525	7.38484	7.48109	7.62899	7.48021	7.41833	7.64645	7.22519	7.68942	7.93769
YDL134C	8.64832	8.76862	8.9114	9.23073	8.97357	8.94253	8.75387	9.00903	8.90297	8.88805	8.79215	8.86538	8.90297	9.01095	8.87308	9.00482	8.80213
YDL135C	9.07134	9.17645	9.03878	9.42632	9.5753	9.25873	9.44608	9.1386	9.33376	9.32474	9.04017	9.31417	9.60068	9.45996	9.35027	9.40078	9.54217
YDL137W	11.1723	11.3595	11.2762	11.4734	11.2395	11.1024	10.9809	11.1275	10.9412	11.146	10.7747	10.9856	11.363	11.4918	11.2214	11.4215	11.334
YDL138W	7.87059	7.96309	8.18538	7.62938	7.3548	7.60882	7.51816	7.78625	7.84273	7.86268	7.86045	7.8421	7.68862	7.77446	7.65845	7.89312	7.70292
YDL139C	5.10507	5.94063	6.46335	6.44631	6.27153	6.24233	6.13416	6.44416	6.3702	6.27153	6.02282	5.91692	6.11881	6.41756	6.52205	6.59585	6.62988
YDL140C	10.9943	11.1119	10.8366	10.1334	10.0955	10.6498	10.712	9.83708	10.8128	10.5362	10.8687	10.9727	10.1968	9.61526	10.4067	9.85203	10.331
YDL141W	8.06677	8.17466	7.96852	7.92977	8.33268	8.3072	8.40865	8.02933	8.39012	8.30516	8.24733	8.42059	8.78195	8.54321	8.34643	8.09927	8.0566
YDL142C	5.3492	6.04895	5.91721	6.51352	6.12138	5.92284	6.00875	6.06411	5.83931	5.82451	5.77335	6.28137	6.47495	6.41569	6.44977	6.06203	6.36507
YDL143W	10.7324	10.5209	10.3772	10.7266	10.8099	10.7577	10.8056	10.6881	10.9192	10.8361	10.9532	10.9344	10.844	10.961	10.879	10.5562	10.5983
YDL144C	8.41913	8.51178	8.5925	8.73477	8.88272	8.78295	8.73806	8.43613	8.39937	8.71529	8.71507	8.90545	9.06128	8.93654	9.1054	8.60354	8.88686
[truncated: 4,884 more rows]

## Sheet: PPI-reference network
Order	ORF Name	Gene Name		Interactions
[truncated: 59,902 more rows]

[truncated: 8 more sheets: C-NP Modules, C-NP Hubs, C-NP GO Terms, figure 7, figure 8a, figure 8b, figure 9, figure 9 data]
